# Supplementary material for: A De Novo Transcriptome Assembly of Ceratopteris richardii Provides Insights into the Evolutionary Dynamics of Complex Gene Families in Land Plants
Source: Genome Biol Evol. 2021 Mar 3;13(3):evab042. doi: 10.1093/gbe/evab042 (PMC7975763; doi:10.1093/gbe/evab042)
Supplement: evab042_Supplementary_Data [file evab042_supplementary_data.zip]

Archive with 17 entries (17 files):
- Note S10 - Alignment of GRAS homologs in OG0007977.txt
- Note S11 - Alignment of GRAS homologs in OG0002843.txt
- Note S12 - Alignment of GRAS homologs in OG0006078.txt
- Note S13 - Alignment of GRAS homologs in OG0003479.txt
- Note S14 - Alignment of GRAS homologs in OG0007617.txt
- Note S15 - Alignment of GRAS homologs in OG0009292.txt
- Note S16 - Alignment of GRAS homologs inOG0010265.txt
- Note S2 - Alignment of GRAS homologs in OG0000320.txt
- Note S3 - Alignment of GRAS homologs in OG0000323.txt
- Note S4 - Alignment of GRAS homologs in OG0000755.txt
- Note S5 - Alignment of GRAS homologs in OG0001609.txt
- Note S6 - Alignment of GRAS homologs in OG0003235.txt
- Note S7 - Alignment of GRAS homologs in OG0009315.txt
- Note S8 - Alignment of GRAS homologs in OG0002549.txt
- Note S9 - Alignment of GRAS homologs in OG0005632.txt
- Supplemental tables.xlsx
- Supplementary information.pdf
