# Supplementary material for: A De Novo Transcriptome Assembly of Ceratopteris richardii Provides Insights into the Evolutionary Dynamics of Complex Gene Families in Land Plants
Source: Genome Biol Evol. 2021 Mar 3;13(3):evab042. doi: 10.1093/gbe/evab042 (PMC7975763; doi:10.1093/gbe/evab042)
Supplement: evab042_Supplementary_Data [file evab042_supplementary_data.zip › Note S11 - Alignment of GRAS homologs in OG0002843.txt]

>Amborella_trichopoda_ATR0171G022
------------------------------------------------------------
------------------------------------------------------------
------------------------------------------------------------
------------------------------------------------------------
------------------------------------------------------------
----------MEAVFDFENEHQWFDFRPEKLLVKCNSTASSGCSTATLEEEMCEWQHELS
GLDGRSVYQDGAPLIADEDEWMVGGEEEW----EMNGLL---------------------
---------------ESMMDEPSW------------------------------------
-------------------------SDGGSQFGVVSDDEWG---------------ARPV
DEGDDSKGLRLVHLLVAAAEAVTGAAKSRDLAWVILVRLKELV---SPT--------QGC
NIERLAAYFTEGLQCLLEGH--GPKPG--------------------SWPDPQADLMGAF
QLLQDMSPCIKFAHFTANQAILEAV-----TSERRVHVLDFDIIEGAQWASLMQALSSRT
QGQAPVPHLRITAV-TRGGQ----SGRR---A-LATVQETGRRLVAFAASIGQPFSFHQC
RLDP--D-------------------EK-FRPDA-VKLVKG-----E-ALVANCVLHLPH
STY---RTPGSVAS-FLNGAKE-LGPKVVTL-VEE-EMMSST------------EGFEAR
FMELLHHYSAVYDSLEASF--PQQGR-------------ARAMVERVFLGPRIAASLAY-
H---HQQHG------------------RGGSW-AE-WMGSV-GFKPLPVTFFNHCQAKLL
VGLFS--DGFRVEE---ARS----RLVLGWGS-------------------------RQL
VSAS----------VWGHNCHSCKKKGL*-------------------------------
-------------
>Amborella_trichopoda_ATR0772G155
------------------------------------------------------------
------------------------------------------------------------
------------------------------------------------------------
------------------------------------------------------------
------------------------------METSSYLPYDFHLQSALSEFMEFEQTHLLL
HPK--NREFEDIDPLDDILFAPEGPEFPV---TDTFD--NVFLDFDENP-----------
-------------------DFPISDAAPLVASPPFQDHF---------------------
---------------QSHVEP---------------------------------------
----------------------------------ITELNQEES---------LNFITEEF
HNASNTSGSNLTDMLLSAVEAV--ATGNIQVASTILPKLSSLSPELEN---------GDY
PFNRLIFYFTQSLSSRITRM--ETH---------------------VEPGPIINESLQAF
EVLQDLTPYIKFAHFTANQAILEGT-----HGVTGIHIIDFDIMEGIQWPPLMVELALRN
E-----AFLRITAI-VDST-----QVDR---N-WASNQTTGRRLGEFANSIGLPFRFDQI
LVGK--A-------------------NG-F-----EGLETG-----E-VLVVNCMMHMLH
MPY---RNSNSRQT-FMEGVRK-LKPRMVVL-VQE-ELFSFGK--------VLSQSFVDF
FVEAFQHYHALFESLLNGF--PSRSKL------------GLEMIEAAFLGPRILDCFQW-
F---PLD------------------KRKKGRLLDY-GFLMQ-GFQVTPMSASNISQAKLL
VGLFT--GNYEVQH---ENC----RLKLYWKS-------------------------RPI
TTVS----------IWFPV*----------------------------------------
-------------
>Arabidopsis_thaliana_AT4G08250
------------------------------------------------------------
------------------------------------------------------------
------------------------------------------------------------
------------------------------------------------------------
------------------------------------------------------------
-----------------------------------------MNYPYEDFLDLFFSTHTDP
LATAASTSSNGYSLNDLDIDWDC----------DFRDVI---------------------
---------------ESIMGDEGAMM----------------------------------
--------------------------EPESEAVPMLHDQEGLCNSASTGLSVADGVSFGE
PKTDESKGLRLVHLLVAAADASTGANKSRELTRVILARLKDLV---SPG--------DRT
NMERLAAHFTNGLSKLLERD--SVLCPQQHR----------------DDVYDQADVISAF
ELLQNMSPYVNFGYLTATQAILEAV-----KYERRIHIVDYDINEGVQWASLMQALVSRN
TG-PSAQHLRITAL-SRAT-----NGKK---S-VAAVQETGRRLTAFADSIGQPFSYQHC
KLDT----------------------NA-FSTSS-LKLVRG-----E-AVVINCMLHLPR
FSH---QTPSSVIS-FLSEAKT-LNPKLVTL-VHE-EVGLMGN-----------QGFLYR
FMDLLHQFSAIFDSLEAGL--SIANP-------------ARGFVERVFIGPWVANWLTR-
I---TANDA---------------EVESFASW-PQ-WLETN-GFKPLEVSFTNRCQAKLL
LSLFN--DGFRVEE--LGQN----GLVLGWKS-------------------------RRL
VSAS----------FWASCQTNQ*------------------------------------
-------------
>Asplenium_nidus_1kpPSKY2052035
------------------------------------------------------------
------------------------------------------------------------
------------------------------------------------------------
------------------------------------------------------------
------------------------------------------------------------
------------------------------------------------------------
------------------------------------------------------------
------------------------------------------------------------
------------------------------------------------------------
------------------------------------------------------------
------------------------------------------------------------
------------------------------------------------------------
------------------------------------------------------------
------------------------------------------------------------
-------SAASVAS-FLRGVRP-LSPAAVAV-VEE-ELGCDA-----------AGGVASY
LSEALYHFHAMCDSLEACLP-PSEAE-------------ARMLVERVFMVPRIDGAVAM-
W---RRAAE-ARA---------SAELNNKYKW-SA-VMHEA-GFDRRPLSQHSHSQAKLL
LGLHR--DGFYLEE---RSH----YLVLGWQS-------------------------KPL
FAAS----------VWN-------------------------------------------
-------------
>Asplenium_nidus_1kpPSKY2054022
------------------------------------------------------------
------------------------------------------------------------
------------------------------------------------------------
------------------------------------------------------------
------------------------------------------------------------
------------------------------------------------------------
------------------------------------------------------------
------------------------------------------------------------
------------------------------------------------------------
------------------------------------------------------------
------------------------------------------------------------
------------------------------------------------------------
------------------------------------------------------------
------------------------------------------------------------
-----------------------------------------------------------Y
FFEALHHYSAVCDSLEACL--TSETV-------------ARMLVERVFVAPRINSAVKF-
W---RGSSA-Q---------AELG-EFVTYNW-CS-LVRSV-GFRSLPLSFQNLSQARLL
LGLYK--DGFKLDE---RSN----RLLLGWRA-------------------------KPL
FAAS----------VWN-------------------------------------------
-------------
>Asplenium_platyneuron_1kpKJZG2009235
------------------------------------------------------------
------------------------------------------------------------
------------------------------------------------------------
------------------------------------------------------------
------------------------------------------------------------
------------------------------------------------------------
------------------------------------------------------------
------------------------------------------------------------
------------------------------------------------------------
---------RLIQLLAAGAEAV--ARRDTDLASMILGQLKGMV---SS---------LGN
AMQRVVVYFIQSLEHQAEGG--KRVDH--------------------MSIKSQGDILAAF
QILHEIFPYIKFGHFTANQAILEAV-----QGAKRVHVVDFEIMEGIQWPAFMQALVSRQ
GG---PSELHITAL-CRP------HWEH---G-LAMVQKTGKRLSEFALALGLSFSFNLL
KTEH--N-------------------ER-FNPKQ-LKLFDG-----D-ALVVNCMVHLPH
MPR---RSMASVTS-FLHGMRQ-LSPTIVTV-VEE-ELGCNT------------TGVASY
LSEALYHFHAMCDSLEACL--PSEVE-------------ARMLVERVFMAPRIESAVVM-
W---SQTMP-SSS-------THRIELGNKYKW-ST-VMHAA-GFNSRPLSYHSHSQAKLL
LGLHR--DGFYLEE---RSH----YLVLGWQS-------------------------KPL
FAAS----------VWS-------------------------------------------
-------------
>Asplenium_platyneuron_1kpKJZG2014276
------------------------------------------------------------
------------------------------------------------------------
------------------------------------------------------------
------------------------------------------------------------
------------------------------------------------------------
------------------------------------------------------------
------------------------------------------------------------
------------------------------------------------------------
------------------------------------------------------------
----DYSEICLVHLLITGAEAV--ATRDMDLASVILVRLKELV---SC---------TGS
TMQRVAAYFSDGLQSRIEGN--HALV----RI---------------GHNKSQSDVLAAF
QILHEISPYIKFGHFTANQAILEAV-----EGEKSVHIVDFEIMEGIQWPPFMQALVSRK
GG---PPHLRITAL-FRP------HAER---G-LAAVQETGKRLTDFALSLNLPFSFNMV
RVNN--E-------------------EE-FSVPS-VKLVKG-----E-ALVVNCMLHLPH
MPH---RTASSVSS-FLHGMRR-LSPTLLTL-VEE-ELGCST------------MAVASY
FFEALHHYSAICDSLEACL--SSETV-------------ARMLVERIFLAPRINSTVKF-
W---SGSSA-Q---------AELGTDFATYNW-CS-LVRSV-GFKSLPLSFQNLSQARLL
LGLYK--DGFKLDE---RSN----RLLLGWRA-------------------------KPL
FAAS----------VWN-------------------------------------------
-------------
>Azolla_filiculoides_Azfi_s0019.g015002
------------------------------------------------------------
--------MLPSPTDPNPNPNSHPEGLTYINETDMYIFMARWQDLDLDLVSSLFFAPEFS
CTSAFSHRAPLKMEILNDIVPSFLMFEHSAIEPGHDQIGVGVSFIAASSSSSSYLDTAAA
FVRPNCGGPGGQFSQPEEHLPQSQSIHSGKGSKRSSLSLGPDEFARYPSVKGIAEFCPSI
PNTVDTHRPSHHSNTNLGYDPSILIGPHQSTSMVHAFGGGGGGDHEHFVYNNIASNPWIN
TNIHHNHHNHHDDMLLHTLEPLAMSGGSNNTCSDGSTTTNSSSDGSGSGSGSDHRLDHLM
GFVFDVNEAGPLDVSWLPEHHHHHHENSFAEHYDGGSVTVPDTGQYSPIFSVPMSAHFQN
PAQSSQEHGTGGLVGKPYPNSKPKMK----------------------------------
---PNNNNNNNNNNNNNNNNNNNIDGMAGHGLEIRQDNTREFGLNPILGSPLA------R
SESDYYGEICVVHLLIAGAEAV--AARDLDLASVILVRLRELV---SC---------SGT
TMQRVAAYFSEGLQSRIESC--GGNGRGHGH----------------YRGVRPDDTLAAF
RILHEASPYIKFGHFSANQAILEAV-----ERERRVHIVDFEIMEGIQWPPFMQALASRK
GG---PPHLRISAL-YRP------RGPRRPTG-LATVHETGKRLAEFAASVRVPFAFRAI
PVSA--DTDTDTEEEEGREEEEEEEEEEGFEGVA-RRLGKKEGEEEE-ALVVNCMVHLPH
MPH---RTAASVSA-FVRAMRT-LDPTILAF-VEE-ELGSST---SSGPAASSSSSSSSF
FFEALHHYSAICDSLEDCI--SSPAMEALGPGPGPGPGAARMLVERVFVAPRIHRTVSL-
W---SRSSF------PDRQTPPGNLGPGLHSW-HS-LVRSA-GFKPVPLSFHNLSQAKLL
LGLYK--DGFKLDE---RND----RLLLGWRS-------------------------KPL
FAAS----------IWN*------------------------------------------
-------------
>Azolla_filiculoides_Azfi_s0032.g024755
------------------------------------------------------------
------------------------------------------------------------
-------------------------------------------MKHIDFYPASNIGQNHY
NPVLSLEGGGGGGYGSMDELLTNPLIYSAAFTPRPVSSHTCSDGSTSAGSFREDQLMGLV
FDPKCTEIAPLKHTWFPDSADFSYPSHYAAPDTSCSGNSPDSSNTGDPGMSDFGSWERQK
KTDIGLEEMFAPSLKKKKTKMDEDLSQGGKIFADGSKLIPFGPTDSEGDLITTPNIGFQL
PLQAGFNEYGSSGNPFNSNAKQHYNNDRFKEYTSAIAFN---------------------
------------------------------------------------------------
-------TNHNENGPCPSENTARDDATNTIITQLHQDDIRGFGLNPILGSPLAAIRC---
--ESDYNEICLVHLLIAGAEAV--ATRDMDLASVILVRLKELV---SC---------TGS
TMQRVATYFTWGLQCRIESG--GIHG----DR---------------YHIEPQTDILTAF
QILHEVSPYIKFGHFTANEAILEAV-----EEEQHIHIIDFEIMEGIQWPPLMQALASRK
GG---APELKITAL-YRP------YADR---G-LATVQETGKRLTEFALSLDVPFSFGLL
SINSSED-------------------EE-LNTSN-IKLKKG-----E-ALVVNCMLNLPH
MPH---KAPTTVSS-FFRGVRR-LNPVVFTF-VEE-ELGCGT------------TTAAAS
FFEALRHYSAVCDSLEVCL--ESETV-------------ARMLVERVFLAPRINSTVAV-
W---NGFCR-----------AEVRAKLSTDNW-CS-LLRAL-GFKPRPLSFHNVSQAQLL
LGLYK--DGFKLDE---RSD----RLVLGWRDFLGVFFFMNVADFLCDNDKMAAIPSKSY
SAYSYSLATSHSFLTY*-------------------------------------------
-------------
>Brachypodium_distachyon_Bradi1g67340
------------------------------------------------------------
------------------------------------------------------------
------------------------------------------------------------
------------------------------------------------------------
------------------------------------------------------------
------------------------------MDVTMEDVVGDLEISGCSSSTATSSPSSSS
LVDDDMGL-YAWNALSPVADWGPFC--SDDGGQDLHGLI---------------------
---------------ESMLSDDALVG----------------------------------
---AD-------PASSLFHQAGPCYSNGSDPSSTTTTNP---------GTPVYDDPAQAQ
AECSPEKGLRLLHLLMAAAEALSGPHKSRELARVILVRLKDMV---SSTSD--A---AAS
NMERLAAHFTDALQGLLDGS--HPLSGAGKQAAAMAAAASSSSLH--HHHYNASDVLTAF
QMLQDMSPYMKFGHFTANQAILEAV-----AGDRRVHVVDYDLAEGIQWASLMQAMTSRP
DG-VSPPHLRITAV-TRG------GGGG-----ARAVQEAGRRLAAFAGSIGQPFSFGHC
RLDS--D-------------------ER-FRPAT-VRMVKG-----E-TLVANCILHQAA
ATTTVRRPTGSVAS-FLTGMAA-LGAKVVTV-VEE-EGEASSEKESDEKEEGAAGGFVAR
FMEELHRYSAVWDSLEAGF--PTQSR-------------VRGLVERVILGPNIAGAVSR-
A---YRGGM-------------DGG---RGGW-GE-WMRGS-GFKAVPLSCFNHSQARLL
LGLFN--DGYTVEE--TRPN----KIVLGWKA-------------------------RRL
LSAS----------VWAPPPLSVPSSPAEAVFQP-IGMAMAP-AASGFGRMEFDFIDSFL
VEPAYALV*----
>Brachypodium_distachyon_Bradi4g24867
------------------------------------------------------------
------------------------------------------------------------
------------------------------------------------------------
------------------------------------------------------------
------------------------------METMSY---------------------PCS
PLLSFPTHEE----NNFVLWSPQV------------------------------------
-ALHEDATIHVDPSTHQLHDCGFLDTMALDYSNDWHRQD---------------------
------------------------------------------------------------
----------------------------ASDVGMFIDCDER--ILGQENGDL---MAIQE
E---LMEENSLTDLLLTGAEAV--EAGDSRLATAVFSRLDGLLL-------GIPENAAVG
SFDRLAYHFAQGLRSRLSSA--NTRC--------------------PPPEPLPSDRMSVQ
QIIQELSPFAKFAHFTANQAILDAT-----KGDSDVHVVDLNIGEGVQWPSLMSDLASHG
G-----RSFHLTAIITD-------ADYS-----YDVHQASARRLSEFADSLKLPFQYNSL
RIHS--D-------------------ED-LHDFS--KSCNG-------PVIFSC--DTTS
MTY---KLLGKLRTILPGCVKM-LRPKLMVI-VEE-ELVGIGK-----EASVCNTSFVDF
FFEALHHFTTVSESLASCF--SGGNHGL-----------CLRLVERDMVGPRIQDFVEH-
Y---GPVTL---------------------E-PNA-PGVLE-RYGACEMSASNVAQARML
VGLFN--RGFGVVH---EKG----RLVLCWKS-------------------------RAL
TSVS----------VWAPI*----------------------------------------
-------------
>Brachypodium_distachyon_Bradi4g41880
------------------------------------------------------------
------------------------------------------------------------
------------------------------------------------------------
------------------------------------------------------------
---------------------------------MLYAVEKYQNDQWKVSFAGSIRMTPRN
PSFHLPASTR------------------------------------------LILLMLVF
PHENAHIYDANPPGDDRWQDHRFSTMDVVQEADDLLQDY---------------------
------------------------------------------------------------
-----------------------------FPSAKIIEGDNLA-------------VAVQD
DSLVMEDSSSLDDLLMASATAV--EAGDMVNASAILEKIDSIVL--DGITCGRYGAVGSS
SFDHLACYFASSLRTGIARA--RTEC----------------------HPLALASRLPAY
QMLQELSPFIKFAHFTANQAILEAT-----LDEGGVHVVDLNVGDGVQWSSLMSDLLRHG
GS----KPFRLTAV-----------------GSTTVTATPGRWLSEFAESLGLPFRYDEV
--------------------------ED-LHKLT-EIICGG-----S-SVILSC--DATG
MSHTLAMDTSQTLPLLTGVIKV-LQPKLVIL-IED-ELSRLGR--TPPPPLAGGASFVEL
FSEAWCHFAAVQESLASCF--SGAGYKA-----------RLRLVEEEILGPSIEGAITAT
WPPHGSMTG----------------GTDAGPVASN-GFPGS-GYRTCEISGFNIVQAKML
AGLFS--RGFGVLH--DKKG----RLALCWKD-------------------------RPL
TSVS----------VWSPV*----------------------------------------
-------------
>Ceratopteris_richardii_Cri5838_DN355262_c0_g1_i1
------------------------------------------------------------
-------------------------MEVFRDLPSHKQYPFDGLEICWDPSLLSRQESEAE
AISPPMAGMLSPTESSDDGLFDILRLKKPISVSKSHPLSCQPYIKKTSKAQNLFVSHAVK
KGIGRGVDENLVYLNGLPLLLDHPNEVNLSQVYLNSGSNVSMNDMLADSKLVFEGNFSLQ
SCADGQLHRVHGESTSEKDELSRTHTKSPVNSASISLGSSDSSTSNETLGSSNIPFMNTF
LNQTAMTGYPANELTTLFENPLTSMAEAMESRNSDGCLSNDSNPNSDDSGMNSRDVDAFP
HVCENWKEARAQIFFGNYDCYQGVRCMPFASNEEIRNPRIDFEGDYMQPHSLVQEDKSLI
RGGLPSSDYTQFCFPRPVLGPNPYYDYSTYKPQVINDMSSCRPAFCTLPWGNEVPDRYTD
NKHQSDMSGSRDTISASSYASSGIVIPQASASVKSENGMDVCHMVNWLSNAGRIGRKLDM
VPKDGNLDARCVQLFTECAEEL--VRKNANLASATLARLRDMV---CH---------PIH
TMQRVITYFMEGLQLQIEGV--KGDAQARAHG---------------RKSSSQGDFIAAF
QILHEIFPYIKFGHFTANQAILEAV-----EGADKVHIVDFEILEGIQWPAFMQALVLRK
GG---PPEVRITAL-CWP------TQEH---A-MDMTQKTCKRLAEFASTMNLPFSYNLL
MVNN--D-------------------EN-IDPSQ-IKVNQG-----E-ALVVNCMVHLPH
MPQ---HTMAAVRS-FVHAVKK-LSPLVITL-VEE-ELGCSA------------IAAASF
FSEALHHFHAICDSLEACL--PSGLD-------------ARILVERVFVAPRINSAIDM-
W---IRRIS-PCP-------VYVAGAGDKYKW-ST-ILHSA-GLKPLPFSFHNQSQAKLL
LGLHK--DGFKLVE---RSH----HLALAWQT-------------------------RPL
YAAS----------VWK-------------------------------------------
-------------
>Ceratopteris_richardii_Cri29991_DN368337_c7_g1_i2
MEIVNELPSNKPMSFELYELGSYCTFNEMKVTPWQSALLQVIEPQLATSSPAGPCNQSSH
VGLTHDSVGYGHYPSPIKGQTSPIAQNHPSMSKLSRGGWMFPLNEVSSGQNGCYLSGSYT
GSSEVTDDHLPYSSPSVQSIGNEQCQKSTNSKICYSISSMASDDDSPCSEIGGSMEGSQL
KQLRDFMFDDNDTMDCGFWYSENWPSELMEMPLLHPVSSQQISYASSSGNSSEASTDE-V
VLHKKKDIAFMQTEKEHEAVSQSKLDLREHIDLTRGAGIWETDERLEGLEKMFIPGKCSP
Q----EGQSFDDSIQITRDHQ-HVQEVSYPVGPIIENSLRDSLHEQERDNIDAGALTLNS
SSK-----------------------QHDNHNNLQNPDH---------------------
---------------AKSAQQSNEYV----------------------------------
---TENRKDKPYCNIASQTPGPISIFSKNSGIQVQQDITREFGLNPILGSSLGAGRS---
--EADYSEICLVHLLIAGAEAV--ATRDMDLASVILVRLKELV---SL---------AGS
TMQRVAAYFSDGLQSRIEGK--HSLE----AV---------------GYSKSQNDLLAAF
QILHEISPYIKFGHFTANQAILEAV-----EGEKGVHIIDFEIMEGIQWPPLMQALVSRK
GG---PPHLRITAL-SRP------HAEY---G-FASVHDTGTRLQNFASSINLPFTFNIV
RVSN--E--------------------E-FSVSS-IKVVKG-----E-ALVANCMLHLPH
MPH---RTASSVSS-FLHGMRR-LSPTVLTL-VEE-ELGCST------------TAVASY
FVEALHYYCAICDSLEASL--SSEGV-------------ARMLVERTFIAPRVNSTVTF-
W---GGSSA-Q---------NELGSEFTTYNW-CS-LVRSG-GFKSLPLSFQNLSQAKLL
LGLYK--DGFKLDE---RSN----RLVLGWKT-------------------------KPL
FASS----------VWN-------------------------------------------
-------------
>Ceratopteris_richardii_Cri32821_DN369201_c1_g1_i2
------------------------------------------------------------
------------------------------------------------------------
------------------------------------------------------------
------------------------------------------------------------
------------------------------------------------------------
------------------------------------------------------------
------------------------------------------------------------
------------------------------------------------------------
------------------------------------------------------------
-----YSEICLVHLLIAGAEAV--ATRDMDLASVILVRLKELV---SL---------AGS
TMQRVAAYFSDGLQSRIEGK--HSLE----AV---------------GYSKSQNDLLAAF
QILHEISPYIKFGHFTANQAILEAV-----EGEKGVHIIDFEIMEGIQWPPLMQALVSRK
GG---PPHLRITAL-SRP------HAEY---G-FASVHDTGTRLQNFASSINLPFTFNIV
RVSN--E--------------------E-FSVSS-IKVVKG-----E-ALVANCMLHLPH
MPH---RTASSVSS-FLHSMRR-LSPTVLTL-VEE-ELGCST------------MAVSSY
FFEALHHFSAICDSLEACI--SSETA-------------ARMLVERVFLAPRINNTVML-
W---SNSSS-Q---------SELGSEFATYNW-CS-LVRSV-GFKSLPLSYQNLSQAKLL
LQLYK--DGFKLDE---RSN----RLLLGWRS-------------------------KPL
FAAS----------VWN-------------------------------------------
-------------
>Ceratopteris_richardii_Cri32822_DN369201_c1_g1_i5
MEILSEITTNKPLPFEFSELGSYCTFSEMKESSWQFS-SHLADPLLA-SSPNGAYARSHH
VSLTHDMGVYGHQVLLGKKRTMEAADGQHLMPKLLKRGWMFSENENDNGQNGCYLLSSNT
GSSEVIDDYQQQSSFSIQSISDEHCQANHNPTLSRTPSSLAFSDCSPCSEVVCPTEGSQL
DHLKDFVFDGVETLDCSFGYFDSWPPEILDIAIPCQASPQHIACAMSSGNSSDGSTDDGV
VLNQQEDKALANIEKEHEVVSKSRVDPTEKTKLAPAAGIWDRQMKFNGLEEIFVSGNCAP
P----E-ENFDVPAEMSGHAQSHAREMPYPTEGILENVWQDPLPQENNFDMNAGASSLQS
NSM-----------------------QQVDHTMVQNREC---------------------
---------------HSSVYEVKVHL----------------------------------
---AQNDSNKFHNSIASQTPGPTSF--KCNGIQVQQDINKEFGLNPILGSSLGAGRS---
--EADYSEICLVHLLIAGAEAV--AARDMDLASVILVRLKELV---SL---------SGS
TMQRVAAYFVDGLQSRIEGN--SNFK----RI---------------SYNKSPSDLLAAF
QILHEISPYIKFGHFTANQAILEAV-----EGEKAVHIVDFEIMEGIQWPPLMQSLASRK
GG---PPQLRISAL-FRP------YADN---G-HASVQDTGRRLENFASSLNIPFSFNIV
RVNN--E-------------------DE-FSVSS-IKLVKG-----E-ALVVNCTLHLPH
MPH---RTASSVSS-FLHSMRR-LSPTVLTL-VEE-ELGCST------------MAVSSY
FFEALHHFSAICDSLEACI--SSETA-------------ARMLVERVFLAPRINNTVML-
W---SNSSS-Q---------SELGSEFATYNW-CS-LVRSV-GFKSLPLSYQNLSQAKLL
LQLYK--DGFKLDE---RSN----RLLLGWRS-------------------------KPL
FAAS----------VWN-------------------------------------------
-------------
>Cryptogramma_acrostichoid_1kpWQML2069395
------------------------------------------------------------
------------------------------------------------------------
------------------------------------------------------------
------------------------------------------------------------
------------------------------------------------------------
------------------------------------------------------------
------------------------------------------------------------
------------------------------------------------------------
------------------------------------------------------------
----------LVHFLTAGAEAV--ARRDMQLASVILVRLKDMV---SS---------LDN
TMKRVVSYIVQGLEHQIKGV--KGADHA---G---------------NSSKSQGDILAAF
QILHEIFPYIKFGHFTANQAILEAV-----QDANRVHIVDFEILEGIQWPAFMQALVSRK
GG---PPELRITAL-CRP------KYEH---G-LAMAHKTCKRLSEFASALCLPFSYSLV
TIND--D-------------------EG-IRASQ-IKVVEG-----E-ALVVNCMVHLPH
MPR---HTMASVTS-FLHTMQK-FSPSIVTL-VEE-ELGCST------------TAAASF
FSEALYHFHAICDSLEACL--PSEVE-------------ARMLVERVFMAPRIDSAISM-
W---SRTMS-PCA-------VYGVEVSNKYKW-ST-IMHSA-GFKPRPLSFHNQSQARLL
LGLHK--DGFKLEE---RSH----HLVLGWQA-------------------------RPL
YAAS----------VW--------------------------------------------
-------------
>Cryptogramma_acrostichoid_1kpWQML2070494
------------------------------------------------------------
------------------------------------------------------------
------------------------------------------------------------
------------------------------------------------------------
------------------------------------------------------------
------------------------------------------------------------
------------------------------------------------------------
------------------------------------------------------------
------------------------------------------------------------
--EADYSEICLVHLLIAGAEAV--ATRDMDLASVILVRLKELV---SF---------SGS
TMQRVAAYFSDGLQSRIEGN--HALD----RI---------------GYNKSQSDLLAAF
QILHEISPYIKFGHFTANQAILEAV-----EGEKSVHIVDFEIMEGIQWPPFMQALVSRK
GG---PPQLRITAL-FRP------HAER---G-LAAVQETGKRLDNFASSLNLPFIFNIV
RVNN--E-------------------EE-FSVSS-IKLVKG-----E-ALVVNCMLHLPH
MPH---RTATSVSS-FLHGMRR-LSPTVLTL-VEE-ELGCST------------MAVASY
FFEALHHYSAICDSLEACL--SNETV-------------ARMLVERVFLAPRVNSTVMF-
W---SGSSA-Q---------TELGTDFATYNW-CS-LVRSV-GFKSLPLSFQNLSQARLL
LGLYK--DGFKLDE---RSN----RLLLGWRA-------------------------KPL
FAAS----------VWN-------------------------------------------
-------------
>Dipteris_conjugata_1kpMEKP2106384
------------------------------------------------------------
------------------------------------------------------------
------------------------------------------------------------
------------------------------------------------------------
------------------------------------------------------------
------------------------------------------------------------
------------------------------------------------------------
------------------------------------------------------------
--------------------------------------------------PQVGVRS---
--DGDYDGIRLVHLLIAGAEAV--ATRDMDLASVILVRLKELV---SL---------SGS
TMQRVAACFSDGLQCRIEGG--RPLD----RA---------------ANNESYSDILAAF
QILHEIFPYVKFGHFTANQAILEAI-----EGEKRVHIIDYEIMEGIQWPSLMQALVTRK
GG---PPHLRITAL-HRP------HGKR---G-LATVQETGKRLSEFAASLNLPFTFNQL
RVDN--E-------------------EE-FRASS-FKLIKG-----E-ALVANCMLHLPH
MPY---RTATSVSS-FLKAMRK-LYPVVLTL-VEE-ELGCNT------------PAISSY
FFEALHHYSAIFDSLEACL--SSEAV-------------GRMLVERVFLAPRITSAVTF-
C---GRSSA-S---------AELGANFARCNW-CS-LVSSA-GFKSLPLSFHNLSQARLL
LGLFK--DGFKLHE---SGN----RLLLGWRS-------------------------KPL
IAAS----------AWN-------------------------------------------
-------------
>Huperzia_selago_1kpYHZW2017443
------------------------------------------------------------
------------------------------------------------------------
------------------------------------------------------------
------------------------------------------------------------
------------------------------------------------------------
------------------------------------------------------------
------------------------------------------------------------
------------------------------------------------------------
------------------------------------------------------------
--EEEYNAVSLVHLLAACAEAAATSCGNKDLATVILARIEHIV---SSK--------ENS
TFLRVASYYYQSLQSVVKQE--LREE---------------------NIAQSTETITAAF
QLLHEVCPYSKFAHLTANQAILETV-----EGEDAVHIIDFDIMEGLQWPPLIAALATRS
EE---VSSLRITAVQQLE------QAAN---TLSPSLELTGRRLSECAEALHVPFTFAIA
TLDE--E-------------------TGSLKLDT-RADDGG-----E-IVVANCMLQLPH
MTP---RNPKSISA-FISAISE-LQIKLVTLTTDE-AFRCTS------------TDFTER
FFEILHHSCALFDSVEASL--SMHNL-------------ARTVVESTFLAPRIWSTVSS-
I---CQQEK-D---------HNGGELMGSSRSASY-MMQDL-GFEPTNTSHYNQTQARLL
LAFHK--EGFRIEG---EGH----ELAICWGD-------------------------TPL
VAVS----------TW--------------------------------------------
-------------
>Huperzia_selago_1kpYHZW2017444
------------------------------------------------------------
------------------------------------------------------------
------------------------------------------------------------
------------------------------------------------------------
------------------------------------------------------------
------------------------------------------------------------
------------------------------------------------------------
------------------------------------------------------------
------------------------------------------------------------
--EEEYNTVSLVHLLTACAEAA--ARGNRDLAAVILARIEHIV---SSK---------QS
TFQRIASYYYQSLQSILNQE--MPVE---------------------NIAQSTETIAGAF
QLLHEVCPYNKFAHMTANQAILETI-----EGKNAVHIIDFDIMEGLQWPPLMAALAARS
EQ---VSSLRITAV-ELE------QPVN---TLSSSLELTGRRLSECAEALHIPFSFEIA
TLDE--E-------------------TGSLKQG--DADDEG-----E-ILVANCMLKLPH
MTP---RNPKSITA-FISAISK-LQIKSFTL-SDE-AFKCRA------------ADFTEI
FFEILHHSCALFDSIEASL--SMHNL-------------AMAVVETTFLAPRIWSTVSS-
I---CQQEK-D---------H-KGELLGSSRS-SH-IMQNL-GFEPTNISHYNQTQAQLL
LAMYK--EGYRIED--HEGV----ELAICWGN-------------------------TPL
VAVS----------TW--------------------------------------------
-------------
>Huperzia_selago_1kpYHZW2018173
------------------------------------------------------------
------------------------------------------------------------
------------------------------------------------------------
------------------------------------------------------------
------------------------------------------------------------
------------------------------------------------------------
------------------------------------------------------------
------------------------------------------------------------
------------------------------------------------------------
------------------------------------------------------------
------------------------------------------------------------
-LLHEICPFDKFAHLTANQAILEAV-----ADESVIHIVDFDIMEGLQWPPFIEALATRS
NK---VFSLRITAV-QQP------QAPN---SVSSSAELTGRRLSEFAETCNIAFSFETV
TLDE--E-------------------SGSLHLNE-V--NPR-----E-ALVANCMLRLPH
MAS---RN----LA-FISAISKNLNIKLLTI-SDE-ALKCRS------------LDSTER
FFEILHYSCALFDSVEASL--ASY-L-------------AKTAVEITFLVPRIWSTVSD-
V---CQHQK-D---------EEEEGSIATGRWSSL-------------------------
------------------------------------------------------------
------------------------------------------------------------
-------------
>Lindsaea_linearis_1kpNOKI2014432
------------------------------------------------------------
------------------------------------------------------------
------------------------------------------------------------
------------------------------------------------------------
------------------------------------------------------------
------------------------------------------------------------
------------------------------------------------------------
------------------------------------------------------------
------------------------------------------------------------
--ETDYSEICLVHLLIAGAEAV--ATRDMDLASVILVRLKELV---SY---------SGS
TMQRVAAYFSDGLQSRIEGK--HVLD----LV---------------GYGKSHNDVLAAF
QILHEISPYIKFGHFTANQAILEAV-----EGEKCVHIVDFEIMEGIQWPPLMQALVLRK
GG---PPQLRITAL-FRP------HAER---G-LAMVQETGKRLTDFASSLNLPFSFHMV
KVNN--E-------------------EE-FSVSS-VKLIKG-----E-ALVVNSMLHLPH
MPH---RTATSVSS-FLHGMRR-LSPVVLTL-VEE-ELGCSM------------MAVASY
FFEALHHFSSICDSLEACL--ANENV-------------ARMLVERVFLAPRINSTVMF-
W---SGASAHQ---------SELGTEYATYSW-CS-LVRQA-GFKSLPLSFQNLSQARLL
LGLYK--DGFRLEE---RSN----RLLLGWRA-------------------------KPL
FAAS----------VWN-------------------------------------------
-------------
>Lindsaea_linearis_1kpNOKI2014433
------------------------------------------------------------
------------------------------------------------------------
------------------------------------------------------------
------------------------------------------------------------
------------------------------------------------------------
------------------------------------------------------------
------------------------------------------------------------
------------------------------------------------------------
------------------------------------------------------------
----DYSEICLVHLLIAGAEAV--ANRDMDLASVILVRLKELV---SN---------SGS
TMQRVAAYFSDGLQSRVEGK--HVLD----RV---------------RYGKSHSDILAAF
QILHEISPYIKFGHFTANQAILEAV-----EGEKCVHIVDFEIMEGIQWPPLMQALALRK
SG---PSQLRITAL-FRP------HVER---G-LAMVQETGKRLTDFALSLNLPFSFHMV
KVNN--E-------------------EE-FSVSS-VKLIRG-----E-ALVVNCMLHLPH
MPQ---CTAMSVSS-FLHGMRR-LSPILLTV-VEE-ELGCST------------MAVASY
FFKALHHFSSICDSLEACL--SNETV-------------AHMLVERVFLAPRINSTVMF-
W---SGSSA-Q---------SELGADHATYNW-CS-LIRQV-GFKSLPLSFQNLSQARLL
LGLYK--DGFKLEE---QSN----RLLLGWRS-------------------------KPL
FAAS----------VWN-------------------------------------------
-------------
>Lindsaea_linearis_1kpNOKI2019698
------------------------------------------------------------
------------------------------------------------------------
------------------------------------------------------------
------------------------------------------------------------
------------------------------------------------------------
------------------------------------------------------------
------------------------------------------------------------
------------------------------------------------------------
------------------------------------------------------------
----------LVKLLIASAEAV--ATRDMDLASVILARLGELV---TC---------SSS
TIQRVAAYFSEGLQHCIADY--QGHD----FA---------------PPKISRGDILAAF
QVVHEICPYIKFGHFTANQAIIEAV-----EGEKRVHIVDFEVMEGIQWPALMQALVSRK
QG---PPQLRITAL-CRP------HAER---G-LAGVQETGKRLTDFATSLRLPFSFTVL
KVSN--E-------------------DE-FSPSS-VKIVKG-----E-ALVVNCMLHLPH
MPH---RTLSSISS-FLQGMRQ-LAPVVLTL-VEE-ELGCNT------------YA-ASS
LFDSLLHYSAICDSLEACL--SNGTVQ------------GRMLVERTFLAPRINSAMKL-
W---SGLSA-R---------PVLGPDVTTYKW-CS-LVRSV-GFKSLPLSSQNLSQARLL
LGLYK--DGFEVKE---CSN----GLILRWQG-------------------------KPL
FAAS----------VWN-------------------------------------------
-------------
>Lindsaea_linearis_1kpNOKI2086440
------------------------------------------------------------
------------------------------------------------------------
------------------------------------------------------------
------------------------------------------------------------
------------------------------------------------------------
------------------------------------------------------------
------------------------------------------------------------
------------------------------------------------------------
------------------------------------------------------------
------------------------------------------------------------
TLRRVAAYFTDGLQSRVEGQ--HAVD----WV---------------GYGRWYGDDLAAF
QILHEMSPYIKFGHFTANQAILEAV-----EGKKSVHIVDFEIMEGIQWPPFMQALVLRK
GG---PPQLRITAL-RRP------HTDH---G----VEETGNRLSDFASSLNLPFSFHIV
RIIK----------------------EE-FSASS-IKAMKG-----E-ALVVNCMLHLPH
M-----------------------------------------------------------
------------------------------------------------------------
------------------------------------------------------------
------------------------------------------------------------
------------------------------------------------------------
-------------
>Lindsaea_microphylla_1kpYIXP2005627
------------------------------------------------------------
------------------------------------------------------------
------------------------------------------------------------
------------------------------------------------------------
------------------------------------------------------------
------------------------------------------------------------
------------------------------------------------------------
------------------------------------------------------------
------------------------------------------------------------
------------------------------------------------------------
-------YFSDGLQSRVEGK--HVLD----RV---------------RYGKSHSDILAAF
QILHEISPYIKFGHFTANQAILEAV-----EGEKCVHIVDFEIMEGIQWPPLMQALALRK
GG---PSQLRITAL-FRP------HVER---G-LAMVQETGKRLTDFALSLNLPFSFHMV
KVNN--E-------------------EE-FSVSS-VKLIRG-----E-ALVVNCMLHLPH
MPQ---CTAMSVSS-FLHGMRR-LSPILLTV-VEE-ELGCST------------MAVASY
FFKALHHFSSICDSLEACL--SNETV-------------AHMLVERVFLAPRINSTVMF-
W---SGSSA-Q---------SELGADHATYNW-CS-LVRQV-GFKSLPLSFQNLSQARLL
LGLYK--DGFKLEE---QSN----RLLLGWRS-------------------------KPL
FAAS----------VWN-------------------------------------------
-------------
>Lindsaea_microphylla_1kpYIXP2008888
------------------------------------------------------------
------------------------------------------------------------
------------------------------------------------------------
------------------------------------------------------------
------------------------------------------------------------
------------------------------------------------------------
------------------------------------------------------------
------------------------------------------------------------
------------------------------------------------------------
------------------------------------------------------------
------------------------------------------------------------
------------------------------------------IMEGIQWPPLMQALVLRK
GG---PPQLRITAL-FRP------HAER---G-LAMVQETGKRLSDFASSLNLPFSFHMV
KVNN--E-------------------EE-FSVSS-VKLIKG-----E-ALVVNSMLHLPH
MPH---R-----SS-FLHGMRR-LSPVVLTL-VEE-ELGCSM------------MAVASY
FFEALHHFSSICDSLEAFL--ANENV-------------ARMLVERVFLAPRINSTVMF-
W---SGASAHQ---------SELGTEYATYSW-CS-LVRQA-GFKSLPLSFQNLSQARLL
LGLYK--DGFRLEE---RSN----RLLLGWRA-------------------------KPL
FAAS----------VWN-------------------------------------------
-------------
>Lindsaea_microphylla_1kpYIXP2050161
------------------------------------------------------------
------------------------------------------------------------
------------------------------------------------------------
------------------------------------------------------------
------------------------------------------------------------
------------------------------------------------------------
------------------------------------------------------------
------------------------------------------------------------
------------------------------------------------------------
------------------------------------------------------------
------------------------------------------------------------
------------------------------------------------------------
------------------------------------------------------------
------------------------------------------------------------
------------------------------------------------------------
--------------------------------------------ERVFIAPRIDSAITI-
W---SGTFS-LCWQ------YGAAEASSKYGW-AT-LTHAA-GFRSVPLSSHNRSQARLL
LGLHR--EGFNLEE---RSH----SLVLGWQS-------------------------KPL
FSAS----------VW--------------------------------------------
-------------
>Lindsaea_microphylla_1kpYIXP2055543
------------------------------------------------------------
------------------------------------------------------------
------------------------------------------------------------
------------------------------------------------------------
------------------------------------------------------------
------------------------------------------------------------
------------------------------------------------------------
------------------------------------------------------------
------------------------------------------------------------
----------LVQLLIASAEAV--ATRDMDLASVILARLGELV---TC---------SSS
TIQRVAAYFSEGLQRCIADY--QGHV----FA---------------PPKISRGDILAAF
QVVHEICPYIKFGHFTANQAILEAV-----EGEKRVHIVDFEVMEGIQWPALMQALVSRK
QG---PPQLRITAL-CRP------HAER---G-LAAVQETGKRLTDFATSLRLPFSFTVL
KVSN--E-------------------EG-FSPSS-VKIVKG-----E-ALVVNCMLHLPH
MPH---RTASSISS-FLQGMRQ-LAPVVLTL-VEE-ELGCNT------------YA-ASS
LFDSLLHYSAICDSLEACL--SNGTVQ------------GCMLVERTFLAPRINSAMKL-
W---SGLSA-R---------PVLGPDITTYKW-CS-LVRSV-GFKSLPLSSQNLSQARLL
LGLYK--DGFEVKE---GSN----GLILRWQG-------------------------KPL
FAAS----------VWN-------------------------------------------
-------------
>Lygodium_japonicum_1kpPBUU2013698
------------------------------------------------------------
------------------------------------------------------------
------------------------------------------------------------
------------------------------------------------------------
------------------------------------------------------------
------------------------------------------------------------
------------------------------------------------------------
------------------------------------------------------------
------------------------------------------------------------
--ESDYNEICLVHLLIAGAEAV--AAQDMDLASVILVRLKELV---SC---------SGS
TMQRVAAYFTDGLQCRIEGG--HVLK----RA---------------TKIGPQSEVLAAF
QILHEISPYIKFGHFTANQAILEAI-----EGEKRVHIVDFEIMEGIQWPAFMQALVLRK
GG---PPQLRITAL-YRP------HAER---G-LAVVQETGRRLTEFASSLNLSFTFVPL
KVDN--E-------------------EE-FSVST-LKLTKG-----E-ALVVNCMLHLPH
MPH---RTATSVSS-FLRGMRK-LSPIVLTL-VEE-ELGCST------------TAVASY
FFEALHHYSAICDSLEACL--STEVV-------------ARMLVEKVFLAPRINSAVAS-
W---SRACT-P---------LDHGPDFTTYNW-CS-LVRSV-GFKSLPLSFHNLSQAKLL
LGLYR--DGFKLDE---RSN----RLLLGWRS-------------------------KPL
FAAS----------VWN-------------------------------------------
-------------
>Lygodium_japonicum_1kpPBUU2015998
------------------------------------------------------------
------------------------------------------------------------
------------------------------------------------------------
------------------------------------------------------------
------------------------------------------------------------
------------------------------------------------------------
------------------------------------------------------------
------------------------------------------------------------
------------------------------------------------------------
------DDFCLVRLLIGSAEAL--VAHNMDLALVLLARLKELV---SF---------SGS
NMQRVSAYFCDGFQFCIDGG--PVLHEG--------------------NNISHIEVLSAF
QVLHEISPYIKFGHFTANQAILEAV-----EGEKQVHIVDFEIMEGIQWPPLMQTLVLRK
GG---PPRLHITAL-CRR------HGDY---G-MASTHATGRRLSEFASSLNLPFSFSML
KVDD--E-------------------QEVFDNTS-LKVMKG-----E-VLVVNCMLHLPH
ARQ---RKAALVVS-FLGAMKK-LSPKVLTL-VEE-QLGYNN--------------TAHY
LIEALHHYSALLESLDACL--SHDAV-------------ARMLVERVYLGPRIRRAVAC-
W---SDGSS-LSSSLSFRRGPAVLNNKAEVNW-CS-LVRSM-GFTSTPVSPQNSAQARLL
LGLYT--DGFKVDE---ENN----RLLLAWRS-------------------------RIL
FAAS----------VW--------------------------------------------
-------------
>Medicago_truncatula_Medtr3g072710
------------------------------------------------------------
------------------------------------------------------------
------------------------------------------------------------
------------------------------------------------------------
------------------------------------------------------------
------------------------------MDLMDMDAINDLHFSGHSS------LTNTP
TSDE--DYGCTWNHWSPIVNWDTFTGAPD----DFHHLM---------------------
---------------DTIIEDRTTVL----------------------------------
------------------EQLSPSITTTTTTTTTTDEEEEEMETTTTTTTT----AIKTH
EVGDDSKGLKLVHLLMAGAEALTGSTKNRDLARVILIRLKELV---SQHA-------NGS
NMERLAAHFTEALHGLLEGA--GGAHNNHHHHNNNK-----HYLTTNGPHDNQNDTLAAF
QLLQDMSPYVKFGHFTANQAIIEAV-----AHERRVHVIDYDIMEGVQWASLIQSLASNN
NG----PHLRITAL-SRTG-----TGRR---S-IATVQETGRRLTSFAASLGQPFSFHHC
RLDS--D-------------------ET-FRPSA-LKLVRG-----E-ALVFNCMLNLPH
LSY---RAPESVAS-FLNGAKT-LNPKLVTL-VEE-EVGSVI------------GGFVER
FMDSLHHYSAVFDSLEAGF--PMQNR-------------ARTLVERVFFGPRIAGSLGR-
I---YRTGG----------------EEERRSW-GE-WLGEV-GFRGVPVSFANHCQAKLL
LGLFN--DGYRVEEVGVGSN----KLVLDWKS-------------------------RRL
LSAS----------LWTCSSSDSDL*----------------------------------
-------------
>Medicago_truncatula_Medtr5g058860
------------------------------------------------------------
------------------------------------------------------------
------------------------------------------------------------
------------------------------------------------------------
------------------------------------------------------------
---------------------MEIHDMDIDIDMIMDVVPDFLEFSNQSN------TTTPP
TSDDD-------TTWSPLLDLDFFTTNQD----DFHNFI---------------------
---------------DSLTNDEIT------------------------------------
---------------------PVAPNLDNKVVEQDDEEEEEDGSMGDMSNS----NSTTE
EEEDDRKGLRLVHLLMAAAEALTGTNKSHHLAQVILIRLKDLV---SST--------HGT
NMERLAAYFTDALQTLLNGTDCGGHH-----------------KLCLLTGPHQTDILSAF
QLLQDMSPYVKFAHFTANQAILEAV-----THERRVHIVDFDIMEGAQWASLIQSLSSRK
EG-LPGPHLRITAL-SRNKERGNGRSRS---S-FATVQETGRRLTTFAASVGQPFTFHQC
RLES--D-------------------ER-FRTSS-LKLVRG-----E-ALVFNCVMHLPH
LSY---RASDSIAS-FLNGAKE-LGTKLVTL-VEE-EVGPITD-----------AGFVGL
FMDSLHRYSAMYDSFEAGF--PMNKW-------------ARSLVEQVFLGPRIMGSVAQ-
L---YMTGE--------------EEEQERGSW-GE-WLGVE-GFRGVNISYGNHCQAKLL
LGLFN--DGYRVEE--LGNN----KLVLGWKS-------------------------RRL
LSAS----------VWTCMSEIEYDF*---------------------------------
-------------
>Medicago_truncatula_Medtr8g092440
------------------------------------------------------------
------------------------------------------------------------
------------------------------------------------------------
------------------------------------------------------------
-----------------------------------------------MNVMNYEQFDYSF
T--YMNQLHE-CTLENLSPLPAEDLLSPN----TILD--EILFDQDQSQYHLYPNTILDE
IFDQEESMQGLLQQHTNL-DFNIINHEQAMALE---------------------------
---------------NELCGG---------------------------------------
----------------------------------VTEKGRKNVFVSREEESYWNAVQEEL
-----MEETCLVDLLLMGAEVV--ESQNMTL*----------------------------
------------------------------------------------------------
------------------------------------------------------------
------------------------------------------------------------
------------------------------------------------------------
------------------------------------------------------------
------------------------------------------------------------
------------------------------------------------------------
------------------------------------------------------------
------------------------------------------------------------
-------------
>Medicago_truncatula_Medtr8g093070
------------------------------------------------------------
------------------------------------------------------------
------------------------------------------------------------
------------------------------------------------------------
-----------------------------------------------MNVMDYEQFDYSF
TPPYMNQLHE-CSLENLSPLQAEDLLFPN----TILD--EILFDQDQSQYLSSPNTILDE
IFDQEESMQGLLQQHTNL-DFNIINHEQAMALE---------------------------
---------------YELCGG---------------------------------------
----------------------------------VTEKGRENVFVSREKDSYWKEVQEEL
-----MEETSLVDLLLIGAEAA--ESQNMTLASDIIEKLNNASSVGK----------GDS
LLNRLCLFFTQGLYYKTTNA--PKFH--------------------SEHVSTQTSTFCVF
QILQELSPYVKFAHFTANQAIFEAT-----AGVEDVHVIDFDIMEGIQWPPLMVDFAMRK
KT----TSLRVTAI-TVDL------------QSEASVQQTGRRLKEFADSINFPFTFDTV
MMVS--E-------------------ED-F-----KEIELG-----E-TFIVNCMIHQW-
MPN---RSFSLVKA-FLDCVTK-SSPRLVVL-VEE-ELFNFSR--------LKSMSFVEF
FCEALHHYIAVSDSLVSTL--SRSHKM------------ELALIEKEVLGNRILDSVRQ-
F---PCE------------------KEERILWEGRFFYSLK-GYKRVGMSTCNISQAKLL
VSLFG--KGYWVQF---ENC----KLALCWKS-------------------------RPL
TSVS----------IWVPTDYNMSDKVK*-------------------------------
-------------
>Oryza_sativa_LOC_Os03g15680
------------------------------------------------------------
------------------------------------------------------------
------------------------------------------------------------
------------------------------------------------------------
------------------------------------------------------------
------------------------------MEVTMEDVAGDFEFSGCGSTTTTSSASS--
-LDDGTGMCYAWGELSPVADWANFCCSDDDGGHDLHGLI---------------------
---------------ESMLCDDTLVG----------------------------------
---VDDDGQAGLHHADMFRDDLYCYGNGSNPSSTTTTNP---------GSPVFDDPTQ--
--GCPEKGLRLLHLLMAAAEALSGPHKSRELARVILVRLKEMV---SHTASANA---AAS
NMERLAAHFTDALQGLLDGS--HPVGGSGRQAAAA------------ASHHHAGDVLTAF
QMLQDMSPYMKFGHFTANQAILEAV-----SGDRRVHIVDYDIAEGIQWASLMQAMTSRA
DG-VPAPHLRITAV-SRS------GGGG-----ARAVQEAGRRLSAFAASIGQPFSFGQC
RLDS--D-------------------ER-FRPAT-VRMVKG-----E-ALVANCVLHQAA
ATTTIRRPTGSVAS-FLSGMAA-LGAKLVTV-VEE-EGEAEKDDDGDSAGDAAAGGFVRQ
FMEELHRYSAVWDSLEAGF--PTQSR-------------VRGLVERVILAPNIAGAVSR-
A---YRGVD-------------GEG---RCGW-GQ-WMRGS-GFTAVPLSCFNHSQARLL
LGLFN--DGYTVEE--TGPN----KIVLGWKA-------------------------RRL
MSAS----------VWAPPPLPVPSSPPEGVCQPVVG--MAPVATGGFARTEFDYIDSFL
VEPAYALV*----
>Oryza_sativa_LOC_Os11g06180
------------------------------------------------------------
------------------------------------------------------------
------------------------------------------------------------
------------------------------------------------------------
------------------------------------------------------------
------------------------------------------------------------
--------------------------MVLD-SNELHQHD---------------------
------------------------------------------------------------
----------------------------APDVDVSINCDDR--IFGQESVNL---AAIQE
E---LLEEDSLSDLLLAGAEAV--EAGDSILASVAFSRLDDFLS-------GIPENGAAS
SFDRLAYHFDQGLRSRMSSA--STGC--------------------YQPEPLPSGNMLVH
QIIQELSPFVKFAHFTTNQAILDAI-----IGDMDVHVVDLNIGEGIQWSSLMSDLARCG
G-----KSFRLTAITTY-------ADCH-----ASTHDTVVRLLSEFADSLELPFQYNSI
CVHN--E-------------------DE-LHAFF--EDCKG-------SVIVSC--DTTS
MYY---KSLSTLQSLLLVCVKK-LQPKLVVT-IEE-DLVRIGR-----GVSPSSASFVEF
FFEALHHFTTVFESMASCF--IGSSYEP-----------CLRLVEMELLGPRIQDFVVK-
Y---GSVRV---------------------E-ANA-SEVLE-GFMACELSACNIAQARML
VGLFN--RVFGVVF---KKI----SLLMVY-----------------------------Y
ISLGKNDLREPNKVIWSSLAAGCGSHGIVVLAFYAADKLLEFKPKGIETYIHPAVERAHF
HKEDRMWQEYEN*
>Oryza_sativa_LOC_Os12g06540
------------------------------------------------------------
------------------------------------------------------------
------------------------------------------------------------
------------------------------------------------------------
------------------------------METMSY---------------------PCS
LLIPFSTQFEEISSSSLLLWSPQAEENPH---ENANMYEFDADHSHDQIHQDHQFLDMMV
IQESANEFDGNHSHDQIHQDHEFLETMVIQESANEFDGD---------------------
---------------HSHDQIHQDHE----------------------------------
---FLEMMAIQESANDLLQLQDDFSVPNADPLAASFEFDERLAVAGHENGNV---VATQE
E--------SAGDLLLAGAMAV--DAGDAVHASAIMSRLDDLLA--DIA--GRRSCEATS
PVDHLAYYFARGLKLRISGA--ATPA-------------------SSPPPPAANWSSPAY
RMLQELTPFVKFAHFTANQAILEAT-----ADDLDVHVVDFNVGEGVQWSSLM-------
------------------------------------------------------------
------------------------------------------------------------
-----------LKLLLLGTITI-LQPKLVIL-IED-ELSRISK-NPPSPSLAAPPPFPEF
FSDAVAHFTAVMESTASCL--VSYDDEAW---------LSLRRVGEEVVGPRVEDAVGR-
Y---GSL-------------------------AGG-AQMME-GLRAREVSGFSVAQGKML
AGLFG--GGFGVVH--QEKG----RLALCWKS-------------------------RPL
ISVS----------LWCPK*----------------------------------------
-------------
>Picea_abies_PAB00006464
------------------------------------------------------------
------------------------------------------------------------
------------------------------------------------------------
------------------------------------------------------------
------------------------------------------------------------
------------------------------------------------------------
------------------------------MDAELQDAI---------------------
---------------TDIEEDLISSP----------------------------------
---RKDTDSTD-PVTPEHPD-LIAGDRLVSDYAETNSSSKSESIVTDEAVSSSVDVDHGS
---VEYKGLRLLHLLIACAEAM--SQEAQDLAEIILFRLQGLV---SP---------TGF
TMERVAYYLFDALFHSNVNS---------------------LAHVKPNGKSTERNFLGAL
KLLHVAYPYIRIPQFTANQCILEAVAAAGGASNVGIHVIDFDIMEGMQWPPLMEALRNNG
NY-HVTGHLRITAI-KWAD--NEEG--E---S-LLYSSDTGRRLSEYASSVGIPFSFQEM
DLAG--L-------------------KD-------VLPQEG-----E-LLVVNCMWQLPH
MFNL--RNKSQLLE-FLVGARH-LNPVAVTL-ATG-PHGAERNR----------ANFLES
FCRCLEELCAIFDSLEAGL--PEHGL-------------ARAMVERTFFGPAMSSRVMS-
Y---GLA------------------ANRQSNV-VG-LPLDC-GYGEGSISNANMLYARYT
LLCSGGSRSYRVES--VGHH----QLVLKWAS-------------------------TPL
VWIS----------TWKSP*----------------------------------------
-------------
>Picea_abies_PAB00012620
------------------------------------------------------------
------------------------------------------------------------
------------------------------------------------------------
------------------------------------------------------------
------------------------------------------------------------
------------------------------------------------------------
------------------------------MDTDLQDDN---------------------
---------------NNIEGDPISGC----------------------------------
---QSDAIVLQCPIDNEHPTALIVGDQLLSDCAVVTNKARPSS------------VDHGT
LEDMEYKGLRLVHLLTTCVEAM--SQGAQDLVEVILCSLRELV---SP---------TGS
TMERVAYYLLDALLHCNVNY---------------------LAHVEPNDKSTKDHILGAL
KLLHAAYPYIQIPHFTANQCILETIAAAGGANNVGIHIIDFDIMEGMQWTPLMEALKNNG
NY--DIGHLXXXXI----------------------------------------------
------------------------------------------------------------
-----------------------PSPM---------------------------------
-------WSPMIRALRTIF-----------------------------------------
W-----------------------------------------------------------
------------------------EL*---------------------------------
------------------------------------------------------------
-------------
>Picea_abies_PAB00024537
------------------------------------------------------------
------------------------------------------------------------
------------------------------------------------------------
------------------------------------------------------------
------------------------------------------------------------
------------------------------------------------------------
------------------------------------------------------------
------------------------------------------------------------
------------------------------------------------------------
------------------------------------------------------------
------------------------------------------------------------
---------------------------------MGIHIIDFDVMEHMQWTPLMESLRKNG
CN----WSLK-----------------------NRINQGLDKDKDKYANSLEIPFGRPKR
CRTP------------------------------------G-------GGTCNSELHMAI
GNL---QNKSQLLE-ILVGARH-LNLVTFML-AMS-------------------PHVAER
GCQLLREILSL-------------------------------------------------
------------------------------------------------------------
-------------------S----KL---WKS-------------------------RAP
FSIPLKLD*---------------------------------------------------
-------------
>Pilularia_globulifera_1kpKIIX2014310
------------------------------------------------------------
------------------------------------------------------------
------------------------------------------------------------
------------------------------------------------------------
------------------------------------------------------------
------------------------------------------------------------
------------------------------------------------------------
------------------------------------------------------------
------------------------------------------------------------
--------VCLINLLIAGAQAV--ATKDMDLASVILVRLKELV---SL---------RGC
TMQKVASHFAEGLQYRIDGI--SELD----RE---------------TFTKPVNQVVAAF
QILHEVFPYIKFGHFTANQAIIEAV-----EGEKRIHIVDFDILEGIQWPPLMQALALRE
GG---APKLTITAL-CRS------NAET---G-MATVQETGRRLVEFACSVNLPFSFNLV
MVDN--D-------------------EE-LNLSS-VKHAKG-----E-ALVVNCMLHLLH
MPN---RDAKAVSA-FLQSMYK-LSPILLTV-MEE-ELGCSN------------SAVASY
FLEAWHHYSAIYESVEACLNNSTEAV-------------GRMLVEQVFLAPRIIKTVMK-
W---GRRPT-A---------QRLMELGATYNW-CS-LIRSL-GFKSLPLSSQNLSQARML
LSFYT--DGFNLEE---RSN----RLLLGWQN-------------------------KPL
FAAS----------AWN-------------------------------------------
-------------
>Pilularia_globulifera_1kpKIIX2091396
------------------------------------------------------------
------------------------------------------------------------
------------------------------------------------------------
------------------------------------------------------------
------------------------------------------------------------
------------------------------------------------------------
------------------------------------------------------------
------------------------------------------------------------
------------------------------------------------------------
----------LVHLLIAGAEAV--ATRDMDLASVILVRLKELV---SC---------SGS
TMQRVAAYFCEALQSRIDGG--NAID----NA---------------DYSKDQSEILAAF
QILHGISPYIKFGHFTANQAILEAV-----EGEKNVHIVDFEIMEGIQWPPLMQALSSRK
GG---PPQLKITAL-FRP------QAEG---GRLVTVQETGKRLTEFALSVNIPFSFTPL
RVNN--D-------------------EE-ASLSN-IKLIKG-----E-ALVVNCMVHLPH
MPH---RTVTSVSS-FLHGIHR-YSPVVLTL-VEE-ELGCSA------------SPVASY
FFEALHHYSAICDSLEVCL--ANEMK-------------ARMLVERLFLAPRINSTVRS-
W---SGSSA-Q---------PDLGAEFPTYNW-CS-LVRSA-GFKSLPLSFQNFSQAKLL
LGLHK--DGFKLDP---ISN----RLILGWQG-------------------------RSL
FAAS----------VWN-------------------------------------------
-------------
>Pityrogramma_trifoliata_1kpUJTT2015356
------------------------------------------------------------
------------------------------------------------------------
------------------------------------------------------------
------------------------------------------------------------
------------------------------------------------------------
------------------------------------------------------------
------------------------------------------------------------
------------------------------------------------------------
------------------------------------------------------------
----DYSEICLVHLLIAGAEAV--ATRDMDLASVILVRLKELV---SF---------SGS
TMQRVAAYFSDGLQSRIEGN---PVQ----GI---------------GHNKSHSDLLAAF
QILHEISPFIKFGHFTANQAILEAV-----EGEKSVHIVDFEIMEGIQWPPIMQALVSRK
QG---PPQLRITAL-YRP------HAER---G-LAAVQETGKRLENFALSLKLPFIFNLV
RVNN--E-------------------EE-FSVSS-IKLVKG-----E-ALAVNCMLHLPH
MPH---RTATSVSS-FLHGMRR-LSPTVLTL-VEE-ELGCSS------------MAVASY
FFEALHHYSAICDSLEACL--SSETV-------------ARMLVERVFLAPRINSTVMF-
W---SGSSA-Q---------TELGTDFATYNW-CS-LVRSI-GFKSLPLSFQNLSQARLL
LGLYK--DGFKLDE---RSN----RLLLGWRA-------------------------KPL
FAAS----------VWN-------------------------------------------
-------------
>Pityrogramma_trifoliata_1kpUJTT2015357
------------------------------------------------------------
------------------------------------------------------------
------------------------------------------------------------
------------------------------------------------------------
------------------------------------------------------------
------------------------------------------------------------
------------------------------------------------------------
------------------------------------------------------------
------------------------------------------------------------
----DYSEINLLHLLIVGADAV--ANRNMDLASVILVRLKELV---SF---------SGS
TMQRVAAYFSDGLQSRIEGN---PVQ----GI---------------GHNKSHSDLLAAF
QILHEISPFIKFGHFTANQAILEAV-----EGEKSVHIVDFEIMEGIQWPPIMQALVSRK
QG---PPQLRITAL-YRP------HAER---G-LAAVQETGKRLENFALSLKLPFIFNLV
RVNN--E-------------------EE-FSVSS-IKLVKG-----E-ALAVNCMLHLPH
MPH---RTATSVSS-FLHGMRR-LSPTVLTL-VEE-ELGCSS------------MAVASY
FFEALHHYSAICDSLEACL--SSETV-------------ARMLVERVFLAPRINSTVMF-
W---SGSSA-Q---------TELGTDFATYNW-CS-LVRSI-GFKSLPLSFQNLSQARLL
LGLYK--DGFKLDE---RSN----RLLLGWRA-------------------------KPL
FAAS----------VWN-------------------------------------------
-------------
>Pityrogramma_trifoliata_1kpUJTT2026220
------------------------------------------------------------
------------------------------------------------------------
------------------------------------------------------------
------------------------------------------------------------
------------------------------------------------------------
------------------------------------------------------------
------------------------------------------------------------
------------------------------------------------------------
------------------------------------------------------------
-----------MYLLTAAAEAL--ARGDTQAASVMLVRLRDRK---VC---------SDN
TSHRVISYFIGSLERQIESR--KGVEKG---N---------------NSSKSEGDILAAF
QILHEILPYIKFGHFTANQAILEAV-----QGAKRVHIVDFDILEGIQWSAFMQALVLRE
GG---PPDLRITAL-YRP------SHGQ---Q-ASVVQRTCERLSEFAATIGLGFAYKLV
AVSD--D-------------------EA-RYARQ-IEVAHA-----E-ALVVNCMVHLPH
MPQ---HCVETVTS-FLRTMRK-FSPCIVTL-VKE-ELGCST------------TTATSF
FSEALNHFHAICDSLEACL--PSAVK-------------PRMLVERVFMAPRIDSAIGM-
W---SRAMS-PCST------VHGADVTDRHKW-ST-FMQCA-GFKPLPLSFRNEAQARLL
LGLHR--DGFKLEE---RSH----HLILGWQS-------------------------KPL
YAAS----------MWN-------------------------------------------
-------------
>Populus_trichocarpa_Potri.002G086100
------------------------------------------------------------
------------------------------------------------------------
------------------------------------------------------------
------------------------------------------------------------
------------------------------------------------------------
------------------------------MAMAIDGTKFELDFSGYSSTTTTATTTPTI
STENDHDHACNWNDWSPMVDWEALSGPHD----DFQDLI---------------------
---------------DSMMDDGALMN----------------------------------
---------------------QSSRLTPDTSNSMSTSDTVF--------------VDEET
SCSNDFKGLRLVHLLIAAAEALTGLNKNSDLARVILVRLKELV---SPN--------DGT
NMERLAAYFTDALQGLLEGT--GGIHSNKHHSVTNNGPYHHHHRDDPQQHRHQNDALAAF
QLLQDMSPYVKFGHFTANQAILEAV-----AEDRRIHIVDYDIMEGIQWASLMQALVSRK
DG-PPTPHLKITAM-SRGG-----SSRR---S-IGTVQETGRRLVAFAASIGQPFSFHQC
RLDS--D-------------------ET-FRPSA-LKLVKG-----E-ALVMNCMLHLPH
FSY---RAPDSVAS-FLSGAKT-LNPRLITM-VEE-EVGPIGD-----------GGFVGR
FMDSLHHYSAFYDSMEAGF--PMQGR-------------ARALVERVILGPRISGSLAR-
I---YRARG-----------------EEVCPW-WE-WLAAR-GFQPVKVSFANNCQAKLL
LGVFN--DGYRVEE--LASN----RLVLGWKS-------------------------RRL
LSAS----------IWTSPSDPDL*-----------------------------------
-------------
>Populus_trichocarpa_Potri.005G175300
------------------------------------------------------------
------------------------------------------------------------
------------------------------------------------------------
------------------------------------------------------------
------------------------------------------------------------
------------------------------MAMAIDGAKFELDFSSYSSTTT--TTTPTT
STEN--DHGCNWNDWSPMVDWEALSGAQD----DFQDLI---------------------
---------------DSMMDDGALMN----------------------------------
---------------------QSIRLTPDTSNSMSTSDTML--------------VDEET
SCSDDLKGLRLVHLLMAAAEALTGLNKNRDLARVILVRLKELV---SPN--------DGT
NMERLAAYFTDALQGLLEGS--GSIHSNKHLSGTNNGPYHHHHRDDPQHHHHQSDVLAAF
QLLQDMSPYVKFGHFTANQAILEAV-----ADDRRIHIVDYDIMEGIQWASLMQALVSRK
DG-PPTPHLRITAL-SRGG-----SGRR---S-IGTVQETGRRLVAFAASIGQPFSFHQC
RLDS--D-------------------ET-FRPSA-LKLVRG-----E-ALVMNCMLQLPH
FSY---RAPDSVAS-FLSGAKT-LNPRLIAM-VEE-EVGPIGD-----------GGFVSR
FMDSLHHYSALYDSLEAGF--PMQGR-------------ARALVERVFLGPRIAGSLAR-
I---YSARG-----------------EDGCSW-GE-RLAAV-GFQPIKISFANHCQAKLL
LGLFN--DGYRVEE--LASN----RLVLGWKS-------------------------RRL
LSAS----------IWTSPSDPDL*-----------------------------------
-------------
>Populus_trichocarpa_Potri.005G190300
------------------------------------------------------------
------------------------------------------------------------
------------------------------------------------------------
------------------------------------------------------------
--------------------------------------------------MNCEQ----A
PLIYYNTELQ-CNLEIASAFPTEK-----------------------------------D
NLDTDQFIESLLQMEADCMDEAGINNRCGSHTSTS-------------------------
------------------------------------------------------------
----------------------------------PVNQESGSLVTSIDETVHFVGFQESN
------GSNTFTDFLLTGAQAV--EVSNWHLASNIIAGISELLLSQT----------DEN
LFSDMVFYFTQGLSYKCRDT--PA-------------------LAFHEIVHAQNETMSHF
QMLKELSPYVRFAQFTANQAILEAT-----REENEVHILDLDIMDGIQWPPLMADLAQRN
N-----VSLRITAI-VGDP------------EKAALVQHTGRRLVEFAESVGQTFKFDQM
TIEK--E-------------------ED-F-----EKIEGG-----H-TLIANCMIHQLH
MTD---RNLLVVKN-FLSGVSR-LSPKLVVL-VEE-ELLNFLK--------VSSVSFVEF
FREAIQHYTALSDSLQYSY-----GRV------------GFELFQKETMGLRIMDSVRS-
F---PIG------------------REEKMSWEES-FSLLK-NFKPIPMSATNVSQAKQL
SGLLG--IGYWVQN---ENS----RLSLCWKS-------------------------RPL
TTAS----------SWIPRHALGSRH*---------------------------------
-------------
>Populus_trichocarpa_Potri.019G007100
------------------------------------------------------------
------------------------------------------------------------
------------------------------------------------------------
------------------------------------------------------------
--------------------------------------------------MEFEQLHHSI
KPGSTQSIHE-FSLESVFSLQTEDSIVLS----AIQD--DALYD----------------
-----DCMERLLEIETELMDFSSMTQDNVICLESSDDVL---------------------
---------------FELGHD---------------------------------------
----------------------------------MIQETTGDVSLLKEENSLLKGIHEEL
-----LDDSSLTDLLLMGAEAV--EAQNWTLSSNIIAKLRNLLLDGEN---------GGS
SFNRLALFFTQGLHYKSITA--PE-------------------MLLPRPGYRQQYNMSSF
QVLQELSPCVKFAHFTANQAILEST-----QGDQEIHIIDFDIMEGIQWPPLMVDLTMRK
D-----VSFKVTAI-IGDQ-----Q------D-VAAVQQTGRRLKEYADSINLPFVFKQM
MMLN--E-------------------ED-F-----ESIEMG-----Q-ALVVNCMIHQLH
MPN---RSFSSIKT-FLGGVSR-LSPKLVVL-VEE-ELFSFYK--------FPYMSYVEF
FCEAIHHYTTLSDSLVSSF--LSANEM------------ELRLIEKEYLGVKIVDSVSQ-
F---PCK------------------KKERLLWEEG-FASLK-GFKPVPLSSCNVSQANFL
VSLFS--GRFWVQH---EKC----RLSLCWKS-------------------------RPL
TTAS----------IWVPKSEK*-------------------------------------
-------------
>Populus_trichocarpa_Potri.019G011200
------------------------------------------------------------
------------------------------------------------------------
------------------------------------------------------------
------------------------------------------------------------
--------------------------------------------------MEFEQLHHSI
KPGSTQSIHE-FSLESVFSLQTEDSIVLS----AIQD--DALYD----------------
-----DCMERLLEIETELMDFSSMTQDNVICLESSDDVL---------------------
---------------FELGHD---------------------------------------
----------------------------------MIQETTGDVSLLKEENSLLKGIHEEL
-----LDDSSLTDLLLMGAEAV--EAQNWTLSSNIIAKLRNLLLDGEN---------GGS
SFNRLALFFTQGLHYKSITA--PE-------------------MLLPRPGYRQQYNMSSF
QVLQELSPCVKFAHFTANQAILEST-----QGDQEIHIIDFDIMEGIQWPPLMVDLTMRK
D-----VSFKVTAI-IGDQ-----Q------D-VAAVQQTGRRLKEYADSINLPFVFKQM
MMLN--E-------------------ED-F-----ESIEMG-----Q-ALVVNCMIHQLH
MPN---RSFSSIKT-FLGGVSR-LSPKLVVL-VEE-ELFSFYK--------FPYMSYVEF
FCEAIHHYTTLSDSLVSSF--LSANEM------------ELRLIEKEYLGVKIVDSVSQ-
F---PCK------------------KKERLLWEEG-FASLK-GFKPVPLSSCNVSQANFL
VSLFS--GRFWVQH---EKC----RLSLCWKS-------------------------RPL
TTAS----------IWVPKSEK*-------------------------------------
-------------
>Populus_trichocarpa_Potri.019G011500
------------------------------------------------------------
------------------------------------------------------------
------------------------------------------------------------
------------------------------------------------------------
------------------------------------------------------------
------------------------------------------------------------
------------------------------------------------------------
------------------------------------------------------------
------------------------------------------------------------
------------------------------------------------------------
-------------------------------------------MLLPRPGYRQQYNMSSF
QVLQELSPCVKFAHFTANQAILEST-----QGDQEIHIIDFDIMEGIQWPPLMVDLTMRK
D-----VSFKVTAI-IGDQ-----Q------D-VAAVQQTGRRLKEYADSINLLFVFEQM
MMLN--E-------------------ED-F-----ESIEMG-----Q-TLVVNCMIHQLH
MPN---RSFSSIKT-FLGGVSR-LTPKLVVL-VEE-ELFSFYK--------FPYMSYVEF
FCEAIHHYTTLSDSLVSSF--LSANEM------------ELRLIEKEYLGVKIVDSVSQ-
L---PCK------------------KKERLLWEEG-FASLNDGILGTPE*----------
------------------------------------------------------------
------------------------------------------------------------
-------------
>Salvinia_cucullata_Sacu_v1.1_s0025.g009330
------------------------------------------------------------
------------------------------------------------------------
------------------------------------------------------------
----------------------MEILLNVNDNGRGSHLLPPPQQPKLETAPPPSNSRSSS
NYHPYGAYSRLPPDFPLWAPDAAAAAPPPASSPLPHTPPYLHQFCPQFPFVVSEPTPPPP
PLPPISSTVFRNPHPFATQWLPDPNDTSYASDAASSSDSDCIRDLIDLVLLDSSTAPAEH
SAVPLLAGSPLMAAELGHHSPAAYMYDSDGYPLKGENRH---------------------
---------------DLILDRRSIYL----------------------------------
---SAIHAAPPQILPPPPPDMNTAAAAPPCDMHICSDGNREFGLNPILGSPLT--AATNS
TMEKDYNEICVLHLLMAAAQAV--AAREADLASVILVRLKDFA---ACT--------SST
AVQRVAAYFGQGLAGCCGGV--GGTVAS-------------------ASAFNSSEFLAGF
RLLQENSPYIKFGHFTANQAILEAT-----DGEHFIHILDFDIMEGIQWPPLMQALASRR
HR-RPPPQLRITAM-YRPNAAY--ASDR---S-VANAQETGKRLTEFAAVLNLPFSFNLI
SVAG--G-------------------EE-FSAAADVELRQG-----E-VLVVNCMLHLLH
MPH---KSAADVGG-FLRASHV-LRPRLLTV-VEE-ELVSAT------------SAAAAF
FADALRHYSAICDSLEGCL--PSFLVGEA----------SVELVERVFVAPRIERTVRE-
W---SGLAA---------------EAAAPGKW-SD-LVARA-GFKPRAFSEENVAQARLL
LGFHKEIEGFTIGE--AGGR----RLVLCWRS-------------------------QPL
FAAS----------AWERWRFARRGDGSAARVLYVLGLTGPPAPISDVAAAVGWVGDFLP
NESKTRVNGGT*-
>Salvinia_cucullata_Sacu_v1.1_s0183.g024925
MEIVNDLSTHNRFIVDHTELTSSYRLVDPGAMEPQVGVSFSTAEAHGITSESLSHNNSHW
RFGPGDVRYHYKEEHSATKTSKRASGFSNNDGKSSELYYSFIGDVNSPKHSAHGDHFSQN
NHKQMFPDIPKNLNTHSSLV----------------------------------------
-------------------------------------RVTNTTYTCSDGCSSSEDHLEQL
MLDQNQTGMGTLDALLPDSVKFSVANTATSDPASHSGYSSDHSNDKGLLQFEGEDGVFVK
V----LSEHRMGSPEIFEEMFHPSRHGSQADTFGGSVLTSRMPVDPDGGLLSTIRYHGSR
SLQ-----------------------DSFLEHYSSVSFN---------------------
---------------LKLDQSPKMYD----------------------------------
---GIQNRVSQNSIGNTLMQQNLVAVSIGDHVEIQQDNTKEFGLNPILGSPLAAART---
--ESDYNEICLIHLLIAGAEAV--ATRDMDLASVILVRLKELV---SY---------SGS
TMQRVSAYFTEGLQCCI-SS--HAIE----RS---------------GYVKPQSEMLAAF
QILHEILPYIKFGHFTANQAILDAI-----EEELCVHIVDFEIMEGIQWPPFMQALASRK
GG---APNLKITAL-YRP------NGEK---G-LGTVHETGKWLTEFASTLKIPFSFGLL
RVDN--E-------------------EE-FDVSN-MNLVEG-----E-ALVVNCILHLPH
MPH---KTSTAVSS-FLQAMQS-LNPMVLTL-VEE-ELGSCR------------SAAASF
FSEALRHYSAICDSLEACI--STETA-------------APMLVEQVFLAPRINRTVTF-
W---SGSSS-P---------SERGS-VSKHNW-CS-LLCSV-GFKPLPLTSQNISQARLL
LDPYN--DGFKLYE---RSN----RLLLGWQN-------------------------RPL
FAAS----------AWN*------------------------------------------
-------------
>Sceptridium_dissectum_1kpEEAQ2011393
------------------------------------------------------------
------------------------------------------------------------
------------------------------------------------------------
------------------------------------------------------------
------------------------------------------------------------
------------------------------------------------------------
------------------------------------------------------------
------------------------------------------------------------
------------------------------------------------------------
--ETDYNGIRLVHLLIASAEAV--SSRDMDLAAVILARLKELV---LR---------TGN
TMQRVASYFSDGLQCRLEGG--RALD----RAT--------------GSTESYIDILAAF
QILHEISPCIKFGHFTANQAILEAV-----EGERRVHIVDYEIMEGIQWPSLMQALSTRE
GG---APHLRITAL-YRA------HAKR---G-LATVQETGKRLSEFASSLSIPFTFSQV
RIDN--E-------------------EE-FRPSV-VKVVRG-----E-TLVVNCMLHLPH
MPH---RTSSSVAS-FL-------------------------------------------
------------------------------------------------------------
------------------------------------------------------------
------------------------------------------------------------
------------------------------------------------------------
-------------
>Sceptridium_dissectum_1kpEEAQ2011394
------------------------------------------------------------
------------------------------------------------------------
------------------------------------------------------------
------------------------------------------------------------
------------------------------------------------------------
------------------------------------------------------------
------------------------------------------------------------
------------------------------------------------------------
------------------------------------------------------------
--DADYNGIRLVHLLIASAEAV--SSRDMDLAAVILARLKELV---LR---------TGN
TMQRVASYFSDGLQCRLEGG--RALD----RAT--------------GSTESYIDILAAF
QILHEISPCIKFGHFTANQAILEAV-----EGERRVHIVDYEIMEGIQWPSLMQALSTRE
GG---APHLRITAL-YRA------HAKR---G-LATVQETGKRLSEFASSLSIPFTFSQV
RIDN--E-------------------EE-FRPSV-VKVVRG-----E-TLVVNCMLHLPH
MPH---RTSSSVAS-FL-------------------------------------------
------------------------------------------------------------
------------------------------------------------------------
------------------------------------------------------------
------------------------------------------------------------
-------------
>Sceptridium_dissectum_1kpEEAQ2011395
------------------------------------------------------------
------------------------------------------------------------
------------------------------------------------------------
------------------------------------------------------------
------------------------------------------------------------
------------------------------------------------------------
------------------------------------------------------------
------------------------------------------------------------
------------------------------------------------------------
--DADYNGIRLVHLLVASAEAV--SSRDLDLAAVILARLKELV---FR---------TGN
TMQRVASYFSDGLQCRIEGG--RALD----RTT--------------CSTESYSDILAAF
QILHEISPYIKFGHFTANQAIVEAV-----EGERRVHIIDYEIMEGIQWPSLMQALASRE
GG---APHLRITAL-YRA------HAKR---G-LATVQETGKRLSDFASSLNLPFTFSQV
RIDN--E-------------------ED-FRPSV-LKVIRG-----E-ILVVNCMVHLPH
MPH---RTSSSVSS-FLQ------------------------------------------
------------------------------------------------------------
------------------------------------------------------------
------------------------------------------------------------
------------------------------------------------------------
-------------
>Selaginella_moellendorffii_SMO137G0249
------------------------------------------------------------
------------------------------------------------------------
------------------------------------------------------------
------------------------------------------------------------
------------------------------------------------------------
------------------------------------------------------------
------------------------------------------------------------
-----------------MLDDHERSF----------------------------------
---PDPQQVAVNPVSPPQYQQQQEIERSLVDFRHHSHDERVDFVYPELGVQV-------H
PWDEDMDSIRLVHLLLGAAEAT--VCGETDLAIAIIDRLKSCC---STQ--------SGT
TMQRIAAYFRDALNCRLHGL--KFF----------------------SRTESQFDTVGAF
HVLHEICPYIKFGHFSANQAILESV-----AGEQRVHIFDFDITDGVQWPSLMQSLALRA
GG---PPQLKITAL-YRP------NSKG---A-LSTTQETGKRLAACARQFNVPFVFNQV
RVDG--E-------------------SEEFLSSS-LKLIQG-----E-ALVVNCMLHLPH
MSC---HSRDAVRF-FLGKMAA-LRPRVLAI-VEE-DLSCTS------------TTFTGR
FHEALYHYSTLFDSLEATL--ASEDE-------------MRSLVERVFLGPRIKNTVTS-
A---VSRSP---------------LEKEANRW-SG-LAEAV-GFQQRSFSSYNRCQARLL
VGLFQ--DGHQIQE---DED----TMLLCWKS-------------------------RPL
IAAS----------VWSSSSDPA*------------------------------------
-------------
>Selaginella_moellendorffii_SMO351G0504
------------------------------------------------------------
------------------------------------------------------------
------------------------------------------------------------
------------------------------------------------------------
------------------------------------------------------------
------------------------------------------------------------
------------------------------------------------------------
------------------------------------------------------------
---------------------------------------------MNFDDFQLPGDPELD
LQHQEFFGCRLFHLLLAGAEAM--FSQALDLAKVILFRLRELTSSCSS---------SGP
VFQRLALYFTEALQSLLDGA--RITKVAS------------------SCSMSYLDSITAF
QALHEASPYIKFGHYVANQAILEAI-----GDDKRVHILDYDVTLGIQWPSLMQALALRE
GG---TPHLRITAV-YRP------HSRH---Q-LANFQETKERLMECAAAFKIPFSFHQA
KVED--D-------------------ED-SKLVG-LKLIKG-----E-TLIVNCMLHLLH
VPH---KSPSSVLS-FLKSVQK-FSPRLVTF-VEE-EVVSCLS----------APNTVDK
FFQALHHYSAMLDSLEASL---CETT-------------AHILVERAFLATRIKTALIA-
H---HHAHS-------------------KVEW-SS-LLHSA-GFHRVSLSRRNICQARLL
LGLFK--DGYQLKE--HHSDEEIEKLLLSWKS-------------------------RPL
IAAS----------AWTCKNKSSDGSENEQQ*----------------------------
-------------
>Setaria_italica_Seita.7G294300
------------------------------------------------------------
------------------------------------------------------------
------------------------------------------------------------
----------------------------------------------------------MV
LTLLPPDCVHKLYETTGSSNQFFLSEDISQMETMSY---------------------PCS
PLIPFPTQHE--E-SSYLLWSPQV-----------------------------LIPLSLE
NG---DGDADPSSDHHQQQDH-EVMDMLIQEANRLPLQD---------------------
------------------------------------------------------------
--------------------------ELSNGDPLFTGFDQR--REGQENGSL---LAVQE
E---FMAESSLSDLLVAGARAV--ASQDSISASAILSRLDDLIP--GVP-YRSCHHAAAS
PSDHLACYFARGLRSRISGA--RTER-------------------HAAAAPAPENRMPAY
RMLQELSPFIKFAHFTANQAILEAT-----ADDPGVHVVDLNVGEGVQWASLMSDLARHG
G-----KPFHLTAVVTA-------AGAE--SHTASSHPMAARWLSEFAESLNLPL-----
------P-------------------ED-LHGFTASGNGGG-------SVIVSC--DTTD
KSY---SSLIRLQMQLLGSVKI-LHPKLVIL-IEQ-ELFRIGR---------SPAPFAEF
FCEVLQHFAAMLESLESCF--CDGGYGA-----------CLGLVEKETLGPMVEDAVGQ-
Y---GSLTG------------------------GA-GAELE-GFRTCELSSFNVVQGKML
AGLFG--RGFGVVQ---EEG----RLALCWNS-------------------------RPL
TSVS----------VWRPV*----------------------------------------
-------------
>Setaria_italica_Seita.8G042700
------------------------------------------------------------
------------------------------------------------------------
------------------------------------------------------------
------------------------------------------------------------
------------------------------METMSY---------------------PCS
PLLSFPIHEE----SCYPLWSPEV------------------------------------
-ACHENS--PVDPSPYHHEDCELFDTIATD-SSDTHGQN---------------------
------------------------------------------------------------
----------------------------AFGVDALTHRHEK--LLRQENGNL---AAIQE
E---LMEENSLSDLLLTGAEAV--EAGDSSLASVVFSKLDDLLH-------VTCENAATS
CFDRLAYHFAQGLQSRMSGA--CSPC--------------------YPPEPVQSGTMSVH
QMIQELSPFVKFTHFTANQAILDAT-----TGNMDVHVIDFNLGEGVQWPSLMSDLARQG
G-----KSFHLTAIITD-------ADYN-----NNTHHTAARCLAEFAESLNLPFQYSSV
CIHN--K-------------------EN-LEDFS--RNLEG-------SVVVSC--DTTN
LCY---KLRNKLQMLLLGCVKK-LQPTLVVI-IEE-ELVGFGK-----EASLSQGSFVEF
FFEALHHFTTVFESLSSCF--RSSSNRI-----------FLRLVERDMVGPKIQDFVAQ-
Y---GSVTL---------------------E--AP-PRNLE-GFMSCELSARNIAQARML
AGLFN--RSFGIAH---EKG----RLQLCWKS-------------------------RPL
ISVS----------VWTPV*----------------------------------------
-------------
>Setaria_italica_Seita.9G455500
------------------------------------------------------------
------------------------------------------------------------
------------------------------------------------------------
------------------------------------------------------------
------------------------------------------------------------
------------------------------MDVTMDDVAGDLEFSGCSSTTTSSSSPS--
-LDDGMGM-YAWNGLSPVADWGSFY--PDDGGQDLHGLI---------------------
---------------ESMLCDDTLVG----------------------------------
---AAD------LHPAMFPDEVYCCSNGSAPSSTTTTNP---------GTPVNDGDAA-Q
GDC-PEKGLRLLHLLMAAAEALSGPHKSRELARVILVRLKQMV---SHTGD-SA---AVS
NMERLAAHFTDALQGLLDGS--HPAGGAGRQAAAASH-------G--HHHQHAGDVLTAF
QMLQDMSPYMKFGHFTANQAILEAV-----AGDRRVHVVDYDIAEGVQWASLMQAMISRP
DG-VPPPHLRITAV-SRG------GGGG-----ARAVQEAGRRLAAFAASIGQPFSFGQC
RLDS--D-------------------ER-FRPAT-VRMVKG-----E-TLVANCVLNQAA
ATTTIRRPTGSVAS-FLAGMAT-LGAKVVTV-VEEDQGEPEKDD------EEAGGGFVAR
FMEELHRYSAVWDSLEAGF--PTQSR-------------VRGLVERAILAPNIAGAVSR-
A---YRAVD-------------GDGEAARAGW-GE-WMRGN-GFRAVPLSCFNHSQARLL
LGLFN--DGYTMEE--TSPN----RIVLGWKA-------------------------RRL
LSAS----------VWAPPPMSVPSSPAEGAFQP-VG--IAP-ASGGVDRMEFDYIDSFL
VEPAYALV*----
>Solanum_lycopersicum_Solyc11g005610.1
------------------------------------------------------------
------------------------------------------------------------
------------------------------------------------------------
------------------------------------------------------------
--------------------------------------------------MECEN----F
QPNYINPYIEYSNLETTFSWNNPSIINPQ---CSIQDFVTIVNDVDILDYFPN-------
-------------------DFDFIDGDVDIPLQNTQ------------------------
---------------QKIIQG---------------------------------------
----------------------------------DTELSREGQ-KSRVCNPRLKFLQDHL
-----MEETSVTDLLLMGAEAI--EARNLDLASIIVLRLNTILPNQENR--------ENS
PVERLALYFTQALLCKTLNN--SSH----------------ELLNLNQYQSEFTSSMTAF
QMLQEISPYVKFAHFTANQAILEAT-----KGSQQVHILDFDIIEGIQWPPLMVDLVERG
NT---NSSLRITSL-VSDH-----S------N-SCHVEKTGQRLQEFANSINLPFMFDQI
LLED--L-------------------EK-L-----QVVVEG-----HNNLIANVMIHQLH
MPQ---RGSSLVKT-FFNGLRK-LSPKLVVL-VEE-ELFNLSK--------ISSMPFVEF
FCEALHHYTTIYDSILGGF--GGGYKL------------ALRVIEKEFLRVRILDSLRQ-
F---PSD------------------KLERERWSKG-LYSLK-GFRQIPMSSSNVRQAKHL
VSLFS--GGYWVQN---EQS----KLALCWKS-------------------------RPL
TSAS----------IWVPISSTSSPSSSISF*----------------------------
-------------
>Solanum_lycopersicum_Solyc11g013150.1
------------------------------------------------------------
------------------------------------------------------------
------------------------------------------------------------
------------------------------------------------------------
------------------------------------------------------------
------------------------------MAMMVDETITDFDCYGSLSIATTTITTTTA
TTSS-----SSWNDWSPVFDWDVFSGGD-----NFQDLI---------------------
---------------ESMVQGSGN------------------------------------
---------------------CFYKSEHQDCAEFMEEEEES--------------GDSNN
NQSEDINGLKLVHLLMAAAEALTGVNKSRELARVILVRLKELA---SPN--------GAT
NMERLAAYFTDALQALMASGTLHTKH---------------MFSPNYKDEHRQGDVLAAF
QLLQDMSPFVKFGHFTANQAIFESV-----THDRRVHIIDYDIMEGIQWASLMQALVSRK
DG-PPTPHLRITAL-SRSG-----SGRR---S-FGTVQETGRRLTAFAASIGQPFSFHHC
RLDS--D-------------------EI-FKPTN-VKLVRG-----E-ALIINCMLHLPH
FSY---RASDSVAS-FLSGSKT-LNPRLVTL-VEE-ELRPIGD----------EEGFVGR
FMDTLHHYSALYDSLEAGF--PLQSR-------------ARALVERVFLGPRITGSLAR-
I---YRARG----------------EGERCSW-GE-WLSGV-GFCESNISFANHCQAKLL
LGLFN--DGYRMEE--IGTN----KLVLGWKS-------------------------RRL
LSAS----------IWTTMDIDL*------------------------------------
-------------
>Taxus_baccata_TBA00013185
------------------------------------------------------------
------------------------------------------------------------
------------------------------------------------------------
------------------------------------------------------------
------------------------------------------------------------
------------------------------------------------------------
------------------------------------------------------------
------------------------------------------------------------
------------------------------------------------------------
------------------------------------------------------------
------------------------------------------------------------
-----------------------PS-----QAQKAIHIIDFDIMEGMQWPPLMEALKSEN
HK---ICRLKITAV-KWD------DDDDTGPSSSCSRKHTGRRLWEHANSVGIPXXXXLI
SGNP--------------------------------------------------------
------------------------------------------------------------
------------------------------------------------------------
-------------------------------------------------------TGKCL
YGRFK*------------------------------------------------------
------------------------------------------------------------
-------------
>Vitis_vinifera_GSVIVG01008901001
------------------------------------------------------------
------------------------------------------------------------
------------------------------------------------------------
------------------------------------------------------------
------------------------------------------------------------
------------------------------MAMALDNT-VDLEFSGYSTTTT--TTATTA
TDRD--DHYCNWDDWSPVVDWDALSGEQD----DFRDLI---------------------
---------------ESMMDDSGL------------------------------------
---------------------NPVRAVEEGCNSAST-DTMI--------------TDEEN
N-GPDLKGLRLVHLLMAAAEALTGVNKSRDLARVILVRLKELV---SPT--------DGT
NMERLAAYFTDALQGLLEGA--GAKH------MIGNG----HHRDDHHHHHHQSDVLAAF
QLLQDMSPYVKFGHFTANQAILEAV-----SKERRIHIVDYDIMEGIQWASLMQALVSRK
DG-PPAPHLRITAL-SRGG-----GGRR---S-IGTIQETGRRLTAFAASIGQPFSFHQC
RLDS--D-------------------ET-FRPSA-LKLVRG-----E-ALIINCMLHLPH
FSY---RAPDSVAS-FLSGGKT-LKPKLVTL-VEE-EVGPTGD-----------GGFVGR
FMDSLHHYSAVYDSLEAGF--PMQGR-------------ARALVERVFLGPRIAGTLGR-
I---YRGRG----------------GQEGGSW-GE-WLDGA-GFRGVGISFANHCQAKLL
LGLFN--DGYRVEE--LANN----RMVLGWKS-------------------------RR-
-STY----------CWWEA*----------------------------------------
-------------
>Vitis_vinifera_GSVIVG01026574001
------------------------------------------------------------
------------------------------------------------------------
------------------------------------------------------------
------------------------------------------------------------
--------------------------------------------------MAYEQIPYPL
EPSYNEKPLD-CSLETVFSFQTEDPICPK----TIQD--GIFHDQD--------------
-------MERLFQVEDGLLDFNSIHGDHIMGLERAEE-----------------------
---------------TKMGYD---------------------------------------
----------------------------------ASQEAPEQVDFLADESSHLNGIQEEL
-----MEDCGLADLLLAGAEAV--EAQNWPLASSIILKLNDLLLHQAK---------GDN
QFNRLALFFTQGLYYRSISA--PE-------------------MPLQKPVSRQPNTMSAF
QMLQELSPYVKFAHFTANQAILEAA-----EGGQEVHVIDFDIMEGIQ------------
------------------------------------------------------------
------------------------------------------------------------
-------SLSFIKT-FLGGVSK-LSPKIVVL-VEE-DLFNFCK--------IPTMSFVEF
FCEALHHYAAFSDSLMSSF--SGIYKV------------GLRLIEEEFLRNRIWNSLRQ-
F---PCE------------------KKEKSLWEDG-FASLK-RFKPIPLSSCNVAQAKFL
VGLFS--GEYWVKH---ENC----RLALCWKS-------------------------RPL
TTAS----------IWIHAHFKK*------------------------------------
-------------
>Woodsia_ilvensis_1kpYQEC2013163
------------------------------------------------------------
------------------------------------------------------------
------------------------------------------------------------
------------------------------------------------------------
------------------------------------------------------------
------------------------------------------------------------
------------------------------------------------------------
------------------------------------------------------------
------------------------------------------------------------
----------LVHLLTAGAEAV--ASRDMDLASVILVRLKDMV---SC---------LGN
TMQRVVAYFIQGLEHQTQGV--K--------------------------IKSQGDILAAF
QILHEIFPYIKFGHFTANQAILEAV-----QGVNRVHIVDFEIMEGIQWPAFMQALVARK
GG---PPALRITAL-CRP------DWEH---G-LAMVQKTGKRLSEFASALGLPFSFSLL
KTEH--D-------------------EG-FNANK-LKLVEG-----E-ALVVNCMVHLPH
MPR---RSMASVTS-FLQGMRK-LSPTIITL-VEE-ELCCNT------------NSITSY
FSEALYHFHAICDSLEACL--PAEVE-------------ARMLVERVFMAPRIDSAVAM-
W---SRTMS-PCS-------THGMEVSNKYKW-ST-VMQSA-GFKPLLLSSHSQSQAKLL
LGLHR--DGFNLEE---RSH----YLVLGWQS-------------------------KPL
FAAS----------VWN-------------------------------------------
-------------
>Woodsia_ilvensis_1kpYQEC2077631
------------------------------------------------------------
------------------------------------------------------------
------------------------------------------------------------
------------------------------------------------------------
------------------------------------------------------------
------------------------------------------------------------
------------------------------------------------------------
------------------------------------------------------------
------------------------------------------------------------
----DYSEICLVHLLIAGAEAV--ATRDMDLASVILVRLKELV---SY---------SGS
TMQRVAAYFSDGLQSRIEGN--HVLD----RI---------------GYNKSQSDILAAF
QILHEISPYIKFGHFTANQAILEAV-----EGEKSVHIVDFEIMEGIQWPPFMQALVSRK
GG---PPQLRITAL-FRP------HAER---G-LAAVQETGKRLTDFALSLNLPFSFNMV
RLNN--D-------------------EE-FSVSS-VKLVKG-----E-ALVVNCMLHLPH
MPH---RTASSVSS-FLHGMRR-LSPTLLTL-VEE-ELGCST------------MAVASY
FFEALHHYSAICDSLEACL--STETV-------------ARMLVERVFLAPRINSTVKF-
W---SGSSA-Q---------SELGTDFATYNW-CS-LVRSV-GFKSLPLSFQNLSQARLL
LGLYK--DGFKLDE---RSN----RLLLGWRA-------------------------KPL
FAAS----------VWN-------------------------------------------
-------------
>Woodsia_scopulina_1kpYJJY2015970
------------------------------------------------------------
------------------------------------------------------------
------------------------------------------------------------
------------------------------------------------------------
------------------------------------------------------------
------------------------------------------------------------
------------------------------------------------------------
------------------------------------------------------------
------------------------------------------------------------
----DYSEICLVHLLIAGAEAV--ATRDMDLASVILVRLKELV---SC---------SGS
TMQRVAAYFSDGLQSRIEGN--HVLD----RI---------------GYNKSQSDILAAF
QILHEISPYIKFGHFTANQAILEAV-----EGEKSVHIVDFEIMEGIQWPPFMQALVSRK
GG---PPQLRITAL-FRP------HAER---G-LAAVQETGKRLTDFALSLNLPFSFNMV
RVNN--E-------------------EE-FSVSS-VKLVKG-----E-ALVVNCMLHLPH
MPH---RTASSVSS-FLHGMRR-LSPTLLTL-VEE-ELGCST------------MAVASY
FFEALHHYSAICDSLEACL--STETV-------------ARMLVERVFLAPRINSTVKF-
W---SGSSA-Q---------SELGTDFATYNW-CS-LVRSV-GFKSLPLSFQNLSQARLL
LGLYK--DGFKLDE---RSN----RLLLGWRA-------------------------KPL
FAAS----------VWN-------------------------------------------
-------------
>Zea_mays_Zm00001d028526
------------------------------------------------------------
------------------------------------------------------------
------------------------------------------------------------
------------------------------------------------------------
------------------------------------------------------------
------------------------------MEVTMDDVAGDLEFSGCSSTTTSPSSPS--
-LDDGMGM-YAWNALSPVTDWGSLC--PDDGAQDLHGLI---------------------
---------------ESMLYDDTLLG----------------------------------
---SAD------LNPAMFPDDVYCCSNGSAPSSTTTTNP---------GTPVNDGDAQ-K
GDC-HEKGLRLLHLLMAAAEALSGPQKSRELARVILVRLKQMV---SHIGD-NA---AVS
NMERLATHFTDALQGLLDGS--HPVGGAGKQAAAAAS-------H--GHQQHTGDVLTAF
QMLQDMSPYMKFGHFTANQAILEAV-----AGERRVHVVDYDIAEGVQWASLMQAMTSRP
DG-VPPPHLRITAV-SRG------GGGS-----ARAVQEAGRRLAAFAASVGQPFSFGQC
RLDS--D-------------------ER-FRPAT-VRMVKG-----E-TLVANCVLNQAA
ATTTVRRPTGSVAS-FLAGMAT-LGAKVVTV-VEEDQGHAEKDD------EGA-GGFVAR
FMEELHRYSAVWDSLEAGF--PTQSR-------------VRGLVERAILAPNIAGAVSR-
A---YRAVD-------------GDGE-ARAGW-GE-WMRGN-GFRAVPLSCFNHSQARLL
LGLFN--DGYTMEE--TSPN----KIVLGWKA-------------------------RRL
LSAS----------VWAPPPVSVPSSPTEGAFQP-VG--MSP-DSGGVGRVDFDYIDSFF
VEPAYALV*----
>Zea_mays_Zm00001d041919
------------------------------------------------------------
------------------------------------------------------------
------------------------------------------------------------
------------------------------------------------------------
------------------------------MGTMSY---------------------PCS
PLIPFPTQHE--DMGSYLLWSPQA-------------------------------VIPLE
NGVMCDGDAGSSPDHHQQQDHDELMNMLLQEANVLLLQD---------------------
------------------------------------------------------------
--------------------------ELSSGDPSSDGFDQRL-LVGQGNGGLLLGLGVQE
E---VMEESSLGDLLVAGARAV--ESRDTISASAILSRIDAIIPGVGVPYNGSC---HRA
AVDHLARYFAQGLRSRMSGE--CRPT-------------------ADAPAPLGRKWMAAD
RILQELSPFAKFAHFTANQAILEGT-----ADDAAVHVVDLNVGEGAQWASLMSDLARHG
SR---RKPFRLTEAVVT-------ADAD---ADAHRMAATARRLSEFADSLGLPFQYGSL
RVRS--D-------------------ED-LHGFA-TSCCSC-------SVVVSC--DTTD
I-----RSYSSLTKLLAGIVRI-LRPKLVVT-TEE-ELLRAGR----NHPGAAAITFAGF
FREALQHFGAVLESLASCF--RDAGYGA-----------CLGLVEREALGPTIQDAVGQ-
YQCAGSVTG------------------------GA-SLELE-GFRAREMSSFSVAQGRML
AGLFS---GFGVVH---GDG----RLALCWKS-------------------------RPL
TSVS----------VWTPVW*---------------------------------------
-------------
>Zea_mays_Zm00001d053163
------------------------------------------------------------
------------------------------------------------------------
------------------------------------------------------------
------------------------------------------------------------
------------------------------METISY---------------------PCS
PLIFFPTHEE----SSHSLWSPQL------------------------------------
-NLHENATIPADPSPDAREDREFFDTIAIG-SSDSHDQY---------------------
------------------------------------------------------------
----------------------------AFEADVFTHCDER--FLCQESANL---AALQD
E---LMEENSLSDLLLTVADAV--EAGDSSLALAVLSKLNGLLA-------STCDNAPSS
SFGRLACHFALGLQSRIPGA--CSPC--------------------YLPDPVPAGIMSAH
QMIQELSPYVKFAHFTANQAILDAT-----TGDMDIHVIDFNLGEGVQWPSLMSDLARLG
G-----KALHLTAIITD-------AVYNDDDDDDNTHQTAARRLSEFAESLNLPFRYNSL
RVRH--A-------------------ED-LDDFS--RNCEG-------PVVVSC--DTTN
LCY---RSGSRLQMLLLVCARK-LQPKSVVV-IED-ELVRIGK-----EACLSQASFVEF
FFEALHHFTTVFESLSSCF--SSSSSRA-----------CLRLVEKGMVGPRIQDFVGM-
Y---GSVTL---------------------EAAAA-PKALE-GFVSCELSACNIAQATML
VGLFS--RSFGVAH---EKG----RLQLCWKS-------------------------RPL
ISVS----------AWTPV*----------------------------------------
-------------
