# Supplementary material for: A De Novo Transcriptome Assembly of Ceratopteris richardii Provides Insights into the Evolutionary Dynamics of Complex Gene Families in Land Plants
Source: Genome Biol Evol. 2021 Mar 3;13(3):evab042. doi: 10.1093/gbe/evab042 (PMC7975763; doi:10.1093/gbe/evab042)
Supplement: evab042_Supplementary_Data [file evab042_supplementary_data.zip › Note S12 - Alignment of GRAS homologs in OG0006078.txt]

>Amborella_trichopoda_ATR0019G048
------------------------------------------------------------
------------------------------------------------------------
------------------------------------------------------------
------------------------------------------------------------
------------------------------------------------------------
------------------------------------------------------------
-------------MMHHYAAAGGGAALSLTLAPKPPTPGCPLLSAPVSKGPGG-----AD
AHCMEQLLAHCAAALQAND---ATLAHQILWVLNNI-ASPDGD-SNQRLTAAFLRALVMR
AGN-----------------------PAPALESLRPLSPVQLATFIDLTPWHRFGFAAAN
ATILDVMARLSAPALHVLDIGVAHCMQYPTLIDAISCIR--PSPP-SLRLTVIE------
--PDPTWLACPPLNTTYEE-LGQKLMAFALVRGVKLEFGV-LK-----------------
---PGNMGLVD---RVSTVG----RNQ-GEMLVVNSQHSLRYVPE-ETAG----------
------------------STIRNDLLSKIREMEPDLFVVVDEDVDFVSE-QLGSRIRSAF
NYWWMWFDAGEAAMGR-RSEERGGLERLVGGRIENLVVGE--GRGRVERGERKGRWGGRL
RR-AGFEGVGLGEGAEAEVRGVLEEHAAGWGVKR-ED-GDLVLTWKGHNAVFAMAWVPR*
------------------------------------------------------------
---
>Amborella_trichopoda_ATR0804G064
------------------------------------------------------------
------------------------------------------------------------
------------------------------------------------------------
------------------------------------------------------------
------------------------------------------------------------
------------------------------------------------------------
-MKAVPPIPLTPPSSISRNEG----PLS----------------RVFKGCLGT-L----D
ANCIEKLLLHCGGALERND---ITLAQQIMWVLNNV-ASSVGD-PNQRLTSWFLRALISR
ASR-VCP--SAMNME--------ASLGAH-VARVRSISVTQLAGYVDLLPWQSFGFCASN
GAICKAIG--SSQRVHILDISISHCMQWPTLIDSLSKRP--EGAP-LVRLTVPS------
--TRPHV--PPLLSMSYEE-VGHRLSNFAKSRDVPFDFRM-IP--------FEDLPNLRD
GVKFHHELLMEQL-NPSVLD----LRD-DEALVVNCQNSVHYLPD-EALG----------
----------------IDPCYRDEFLERIRGFHPTIVTVVDEDYDLGHA-SLSSRISSCF
NYLWIPFDALETFLPK-DSCQRLEYEADIGFKIENIIAFE--GLQRTERLESGTRLVQRM
KK-AQFYSVPFMEDTAKEVKRLLDEHASGWGMKR-DD-DMLVLTWKGHNAVFATAWAPQP
FQ*---------------------------------------------------------
---
>Anthoceros_agrestis_1kpTWUW2049186
------------------------------------------------------------
------------------------------------------------------------
------------------------------------------------------------
------------------------------------------------------------
------------------------------------------------------------
------------------------------------------------------------
------------------------------------------------------------
-------------------------------VLNNF-ADPDGD-TNQRVTYYFLRALVNR
AAK-MGS--NLL-----------GRLPAA-PVVNKFLSPNELAGHVDVTPWYRFGYCAAN
GAMIDAFE--GKDRVHIIDFSTTHCMQWPTLIQALADRS--EGPP-YIRLTVHH------
--SEPQV--PPLLSVSYDE-LGDRLRKFARMKNVPFEFHV-IT-----------------
-------GEAEKL-VPAMLG----LQQ-GEAVAVNCLVRLHCFPD-ESAD----------
-----------------SSSPRDSILRMIRSLQPTIVTLVEEDSNLSVP-SLVSRLKVAF
NYMWIPFDALDTFLPR-DSTQRLQYEGDIAYRIDNVISCE--GLDRTERMESKEKWVQRM
KR-AGFEATHFSQDVVSEVKQMLDEHAAGWGHKK-EE-ECLLLTWKGHNVVFATAWVPA-
------------------------------------------------------------
---
>Arabidopsis_thaliana_AT3G49950
------------------------------------------------------------
------------------------------------------------------------
------------------------------------------------------------
------------------------------------------------------------
------------------------------------------------------------
------------------------------------------------------------
----MTKTRILNPTRFPSPKP---------------------------------LRGCGD
ANFMEQLLLHCATAIDSND---AALTHQILWVLNNI-APPDGD-STQRLTSAFLRALLSR
AVS-KTP--TLSSTISFLPQ----------ADELHRFSVVELAAFVDLTPWHRFGFIAAN
AAILTAVE--GYSTVHIVDLSLTHCMQIPTLIDAMASRLN-KPPP-LLKLTVVS------
--SSDHF--PPFINISYEE-LGSKLVNFATTRNITMEFTI-VP----------------S
TYSDGFSSLLQQL-RIYPSSF-------NEALVVNCHMMLRYIPE-EPLT----------
---------------SSSSSLRTVFLKQLRSLNPRIVTLIEEDVDLTSE-NLVNRLKSAF
NYFWIPFDTTDTFM----SEQRRWYEAEISWKIENVVAKE--GAERVERTETKRRWIERM
RE-AEFGGVRVKEDAVADVKAMLEEHAVGWGMKKEDDDESLVLTWKGHSVVFATVWVPI*
------------------------------------------------------------
---
>Arabidopsis_thaliana_AT5G67411
------------------------------------------------------------
------------------------------------------------------------
------------------------------------------------------------
------------------------------------------------------------
------------------------------------------------------------
------------------------------------------------------------
------------------------------------------------------------
------------------------------------------------------------
------------------------------------------------------------
-------------------------MQIPTLIDSMANKLHKKPPP-LLKLTVIA------
--SDAEFHPPPLLGISYEE-LGSKLVNFATTRNVAMEFRI-IS----------------S
SYSDGLSSLIEQL-RIDPFVF-------NEALVVNCHMMLHYIPD-EILT----------
------------------SNLRSVFLKELRDLNPTIVTLIDEDSDFTST-NFISRLRSLY
NYMWIPYDTAEMFLTR-GSEQRQWYEADISWKIDNVVAKE--GAERVERLEPKSR*----
------------------------------------------------------------
------------------------------------------------------------
---
>Brachypodium_distachyon_Bradi1g22907
------------------------------------------------------------
------------------------------------------------------------
------------------------------------------------------------
------------------------------------------------------------
------------------------------------------------------------
------------------------------MMQFTHAAVTAPPLHHHHHHHGHHVPNNAA
HG-LGLGLLLDVGTP------RP-WPGTTTPTT-----------ASSKISLGN-LN---S
AGCMEQLLVHCASAIEAND---ATLTQQILWVLNNI-APADGD-STQRLTAAFLCALVSR
ASR-TGA--CKAVTAAVA-----AAV--A-VEDVHRFTAVELAGFVDLTPWHRFGYMAAN
AAILEAAE--GFPVVHVVDLSTTHCMQIPTLIDLLASRA--EGPP-ILRLTVADVSSNSS
SSSSSSP--PPVLDTSYEE-LGAKLVSFARSRNVSMDFRV-VR----------------T
SPADAFASLLDTL-RMQQLLVSDSSSC-SEALVINCHMLLHAVPD-ETAGSVMSTLTA--
---------GLLPQQQQPVSLRTMLLKSLRSLDPALVVIAEEDADFTAC-DVVGRLRAAF
NFLWIPYDAVDTFLPKQGSAQRRWYEAEVGWKVENVLAQE--GVARVERQEGRARWGQRM
RG-AGFRAVGIGEEAAGEVRTMLNEHAAGWGMKR-ED-DDLLLTWKGHNVVFASAWAPS*
------------------------------------------------------------
---
>Brachypodium_distachyon_Bradi2g20760
------------------------------------------------------------
------------------------------------------------------------
------------------------------------------------------------
------------------------------------------------------------
------------------------------------------------------------
------------------------------------------------------------
-----------------------MEQELRSGGP---ALPRPHSGSGGSICFSG-AAALVD
GPRIQQLLLHCAAALESKD---VTLAQQAMWVLNNIVGSSQGDTPNSRLTSALLRGLVAR
ACR-TCV--SPGSSAEA------AAGPGRSRAGGNGISATELAEYVDLTPWHRFGFTASN
GAILRAAA--GRPALHVVDLSVTHCMQWPTLIDALSKRA--GGPP-ALRISVPR------
--ARPAV--PPLLAASDAALLGPRLANFAKSRGVRLDFHV-IDVKN--------------
---AELASVLS---DREALE----LRD-GEALVVNCHSWLRHVAP---------------
-------------------GRRDGLLDAVRALEPCLVTVTDEDADLDSP-SLASRIAGCL
EFHWILFDALDTCAPR-DSTRRAEQEAALAQKIESVVAGDDGGGAAAERSECGARLSERM
RR-RGFDGVGFGEEVAAEVRRLLGEHANGWGVKT-EE-DMMVLTWKGHGAVFTTAWAPS*
------------------------------------------------------------
---
>Cycas_micholitzii_CMI00026577
------------------------------------------------------------
------------------------------------------------------------
------------------------------------------------------------
------------------------------------------------------------
------------------------------------------------------------
------------------------------------------------------------
------------------------------------------------------------
------------------------------------------------------------
------------------------------------------------------------
------------------------------------------------------------
------------------------------------------------------------
----GHEFLLEQLQQPSLLD----LRD-DEALVVNCQMRLHYLPD-ETVD----------
--------------LPVTRCPRDEFLRIIRSFLPTIVTLVDEDSNLTST-SLACRLKTAF
NYLWIPFDALDTFLPK-DSQQRKQYEADLGNKIENIIAFD--GHQRIERLESKAKCTQRM
RK-ACFQSIPFSHDTIADVKSMLDEHAAGWGLKK-DDEHGLLLTWKGHNAVFATAWIPS*
------------------------------------------------------------
---
>Ginko_biloba_GBI00002999
------------------------------------------------------------
------------------------------------------------------------
------------------------------------------------------------
------------------------------------------------------------
------------------------------------------------------------
------------------------------------------------------------
------------------------------------------------------------
------------------------------------------------------------
------------------------------------------------------------
------------------------------------------------------------
------------------------------------------------------------
------ELLLEQL-QPSMLD----IRA-EEALVVNCQIRLHYIPD-ETGA----------
-----------DPSCSSSRCQRDEFLRIIRSFEPTIFTLVDEDSNLTST-SLASRLKAAY
NYLWIPFDALDTFL----------------------------------------------
------------------------------------------------------------
------------------------------------------------------------
---
>Ginko_biloba_GBI00005844
------------------------------------------------------------
------------------------------------------------------------
------------------------------------------------------------
------------------------------------------------------------
------------------------------------------------------------
------------------------------------------------------------
------------------------------------------------------------
------------------------------------------------------------
------------------------------------------------------------
------------------------------------------------------------
------------------------------------------------------------
------------------------------------------------------------
------------------------------------------------------------
---------------------------------------------------SKARWTQRM
RK-AHFQSIPFSEDTIAEVKSMLDEHAAGWGLKK-EE-DDLLLTWKGHNVVFATAW----
------------------------------------------------------------
---
>Ginko_biloba_GBI00010373
------------------------------------------------------------
------------------------------------------------------------
------------------------------------------------------------
------------------------------------------------------------
------------------------------------------------------------
------------------------------------------------------------
------------------------------------------------------------
------------------------------------------------------------
---------------------------------------------VDLTPWHRFGFSAAN
GAIAEAVE--GHTTVHILDFGITHCMQWPTLIETLSKRP--EGAP-FIRL----------
------------------------------------------------------------
------------------------------------------------------------
------------------------------------------------------------
------------------------------------------------------------
------------------------------------------------------------
------------------------------------------------------------
---
>Ginko_biloba_GBI00013377
------------------------------------------------------------
------------------------------------------------------------
------------------------------------------------------------
------------------------------------------------------------
------------------------------------------------------------
------------------------------------------------------------
-----------------------------AAHPTDQDQGWPLLGVSKAKELGN-LGACHD
ASCMEQLLIHCASALESND---VTLAQQIMWVLNNI-ASAEGD-PNQRVTSCFLRALIAR
------------------------------------------------------------
------------------------------------------------------------
------------------------------------------------------------
------------------------------------------------------------
------------------------------------------------------------
------------------------------------------------------------
------------------------------------------------------------
------------------------------------------------------------
---
>Lindsaea_linearis_1kpNOKI2084606
------------------------------------------------------------
------------------------------------------------------------
------------------------------------------------------------
------------------------------------------------------------
------------------------------------------------------------
------------------------------------------------------------
------------------------------------------------------------
------------------------------------------------------------
------------------------------------------------------------
------------------------------------------------------------
------------------------------------------------------------
------------------------------------------------------------
------------------------------------------------------------
NYLWIPFDALDTFLPR-ESKERRQQESDIGSKIENIIACE--GQERVERPESKERWMQRL
RNISNLQSIQFSEAVVAEVRSMLEEHAAGWGLKK-DG-DSLLLTWKGHNVVFATACV---
------------------------------------------------------------
---
>Marchantia_polymorpha_Mapoly0065s0089
MDHTCTTRKERRNPDHDHDLDSSLPSSGALELSDTRSFQQLRQQQQPPQQHPAFPLVKGD
LAATMAAIHAAADLKLEMSSLPAWTSDLTAQMQENFAEPRSHCFANSRTRPRDTSPRQEQ
LDISSLYRSIPSRASVDGLQSHPKSAGVGVGPGGGTGGIAPIPFSQQQQVDMVQLQHRSN
LSSYIGFDSGLQSITSLVGGGSLDQCYSGVSPRCEKRQRLSPSSQTFHTPEGLTTIRDSL
PSSAAAAATAAASRGRGGGGGGGVGAAAAAAAAAAAADGVSHLQGSGSAGQRGRNEQGLN
EVLQRFTTSPSAQVQQQQASMAIKAVSPFDSLGLAEIAPPAPPFDNALLFSSSDSDSSSS
RSLRPKGVLEGAGLPLQGGGGGIKSLGS----------------LTVKNCGAT-----HD
ANTMEQLLVHCAQALDSND---VTVAQQIMFVLGNI-APADGD-PNQRVTSCFLKALVRR
AAR-LIP--DL------------SPIASA-GRTSKVVSAVEYAGMIDITPWYRFGFKAAN
GLMMEAFE--GKERVHIIDFSTTYGMQWPTLIESLAERA--DGPP-QVRLTVHK------
--ARPNI--PPFLGMSEEE-VANKLMAFASSRNVELQVSI-LH-----------------
-------NEVHQL-DRSALD----IRD-DETTVVNCMYRARYVPD-ESAD----------
----------------PPHCSRDAFLRFVHSLDPALVIIVDEEATLTSP-SLVARVKAAF
NYIWIPFDALETFLPR-DSPQRLEYELDLEKKIENIIACE--GLQRIERLEAKDKWGQRM
KK-AGFELVPFSDDINSEVKSMLSDHAAGWGMKH-DE-DAMLLTWKGHNVLFATAWQPSF
QNLS*-------------------------------------------------------
---
>Medicago_truncatula_Medtr2g089100
------------------------------------------------------------
------------------------------------------------------------
------------------------------------------------------------
------------------------------------------------------------
------------------------------------------------------------
------------------------------------------------------MHVHMK
AELKATSISFQNPTLFNTHQNTPPLPEP----------------EELKGCLGS-----LD
GACIEKLLLHCASALESND---ITLAQQVMWVLNNV-ASPLGD-TNQRLTSWFLRALISR
ASR-ICP--TSM-----------NFKGSNYTIQRRLMSVTELAGYVDLIPWHRFGFCASN
NEIFKSIK--GFKRVHILDFSITPCMQWPTFIDSLAKLP--EGPP-SLRITVPS------
--FRPMV--PPLVNISIHE-VGQRLGNFAKFKDVPFEFNV-IG---DNVSLTSEDLSNIE
STNFHFESMLSLL-NPSMLN----LRE-DEALVINCQNWLRYLSD-DRKG----------
----------------QNISLRDAFMNLVKGLNPQIVLLVDEDCDLSAS-SLTSRITASF
NHLWIPFDALDTFLPK-DSCQRTEFESDIGQKIENIISFE--GHQRIERLESGMQMSQRM
KN-AGYFSVPFCEETVLEVKGLLDEHASGWGMKR-EE-SMLVLTWKGNSCVFATAWVPSE
IRDHI--------------------------------------------------GMDAH
VS*
>Medicago_truncatula_Medtr3g053270
------------------------------------------------------------
------------------------------------------------------------
------------------------------------------------------------
------------------------------------------------------------
------------------------------------------------------------
------------------------------------------------------------
------------MNKNQIPVVISPCSEF----------------PTPNNPLLH-FN---N
ANCMEQLLIHCANAIESNN---ATLAQQILWVLNNT-TPSDDD-SNQRLAGSFIRALTTR
ATR-SCS--CNIPEAVTRTANSYNYHHNL-AIQTHKFSVIELANFIDLTPWHRFGYTAAN
SAILEATK--GFTVIHIVNLSLTHCMQIPTLIDAIANHH--EVPP-LIKLTVAVNNCRNK
NINHIPI--PPMLDLSYDE-LGSKLVNFAKTRNVIMEFKA-VS----------------S
TYSDGFASLIEHL-RVQVQHY---NKS-HEALVINCHMMLHYIPD-ETLFTINDTNS---
---------NMNLNLNSCSSLRSLFLEAVRSLDPTIVVVVDEDADLTSS-SLVSRLKSAF
NYFWIPFDTVDTFLPR-GSKQRQWCEAEICWKVENVIAYE--GIQRVERVESKTKWEKRM
RN-ARFQGVCFSEDSVLEVKAMLDEHAVGWGLKK-ED-EFLVLTWKGHNVIFASAWLPS*
------------------------------------------------------------
---
>Medicago_truncatula_Medtr4g095500
------------------------------------------------------------
------------------------------------------------------------
------------------------------------------------------------
------------------------------------------------------------
------------------------------------------------------------
---------------------------------MTQFTHSLPYLHQTTTTFSNPSSSMN-
-------------KNNQVPPDKPTKPWF----------------PT-SKALTT-FG---D
TNCMEQLLVHCANAIETND---VTLAQQILWVLNNI-APQDGD-SNQRLAYSFLRALTNR
AVK-TGT--CKMLVEQVYS----NAHNNL-TIDTHRFSVIELANFVDLTPWHRFGYAAAN
AAILEATE--GFSVIHIVDLSSTHCMQIPTLIDAIANRH--EVAP-LIKLTVSDHANCN-
--SDQLI--PPKLDLSYEE-LGSKLVNFARSRNVTLEFRV-VS----------------S
SYTNGFASLIEHL-RVQRL-----VYS-GEALVINCHMMLHYIPD-ETLS-----NSNSY
VYDSMSSTTTATTITTTTTSLRSLFLNALRGLDPTLVILVDEDVDLTSN-NLVSRLRSAF
NYLWIPYDTVDTFLPR-GSKQRQWYEADICWKIENVIAHE--GVQRVERVEPISKWEQRM
RN-ANFQGIGFGEECVGEVKAMLDEHAAGWGLKK-ED-EHIVLTWKGHNVVFASAWLPA*
------------------------------------------------------------
---
>Medicago_truncatula_Medtr5g015950
------------------------------------------------------------
------------------------------------------------------------
------------------------------------------------------------
------------------------------------------------------------
------------------------------------------------------------
------------------------------------------------------------
------------MNKNQIPVVISPCSEF----------------PTPNNPLLH-FN---N
ANCMEQLLIHCANAIESNN---ATLAQQILWVLNNT-TPSDDD-SNQRLAGSFIRALTTR
ATR-SCS--CNIPEAVTRTANSYNYHHNL-AIQTHKFSVIELANFIDLTPWHRFGYTAAN
SAILEATK--GFTVIHIVNLSLTHCMQIPTLIDAIANHH--EVPP-LIKLTVAVNNCRNK
NINHIPI--PPMLDLSYDE-LGSKLVNFAKTRNVIMEFKA-VS----------------S
TYSDGFASLIEHL-RVQVQHY---NKS-HEALVINCHMMLHYIPD-ETLFTINDTNS---
---------NMNLNLNSCSSLRSLFLEAVRSLDPTIVVVVDEDADLTSS-SLVSRLKSAF
NYFWIPFDTVDTFLPR-GSKQRQWCEAEICWKVENVIAYE--GIQRVERVESKTKWEKRM
RN-ARFQGVCFSEDSVLEVKAMLDEHAVGWGLKK-ED-EFLVLTWKGHNVIFASAWLPS*
------------------------------------------------------------
---
>Oryza_sativa_LOC_Os05g42130
------------------------------------------------------------
------------------------------------------------------------
------------------------------------------------------------
------------------------------------------------------------
------------------------------------------------------------
------------------------------------------------------------
---------------------MDMEHELRGGGVGAAAH------GHGSICFSG-GPVLVD
GRRIQQLLLHCAAALESND---VTLAQQAMWVLNNI-ASSQGD-PSQRLTSWLLRALVAR
ACR-LCAAAPAGAAVE-------FLERGRAPPWGRAMSVTELADYVDLTPWHRFGFTASN
AAILRAVA--GASAVHVVDLSVTHCMQWPTLIDVLSKRP--GGAP-AIRITVPS------
--VRPAV--PPLLAVSSSE-LGARLAIFAKSKGVQLEFNV-VESAT-----TTSPKKTST
TLCQELASVLS---DPPSLG----LRD-GEAVVVNCQSWLRHVAP---------------
-------------------DTRDLFLDTVRALNPCLLTVTDEDADLGSP-SLASRMAGCF
DFHWILLDALDMSAPK-DSPRRLEQEAAVGRKIESVIGEE----DGAERSEPGARLAERM
SR-KGFAGVVFDEEAAAEVRRLLSEHATGWGVKR-ED-DMLVLTWKGHAAVFTGAWTPN*
------------------------------------------------------------
---
>Oryza_sativa_LOC_Os07g40020
------------------------------------------------------------
------------------------------------------------------------
------------------------------------------------------------
------------------------------------------------------------
------------------------------------------------------------
------------------------------MMQFTHTAPPPPPLH----------PNGH-
-G-LGLGLYLDVGATRGGGGARP-WSSSSSTTTLGGSGYFPSSAAASKISLGN-LN---S
TGCMEQLLVHCANAIEAND---ATLTQQILWVLNNI-APADGD-SNQRLTAAFLCALVSR
ASR-TGA--CKAVTAAVA-----DAVESA-ALHVHRFTAVELASFIDLTPWHRFGYTAAN
AAIVEAVE--GFPVVHIVDLSTTHCMQIPTLIDMLAGRA--EGPP-ILRLTVADVAP---
----SAP--PPALDMPYEE-LGAKLVNFARSRNMSMDFRV-VP----------------T
SPADALTSLVDQL-RVQQLV----SDG-GEALVVNCHMLLHTVPD-ETAGSV-S------
-----------LTTAQPPVSLRTMLLKSLRALDPTLVVVVDEDADFTAG-DVVGRLRAAF
NFLWIPYDAVDTFLPK-GSEQRRWYEAEVGWKVENVLAQE--GVERVERQEDRTRWGQRM
RA-AGFRAAAFGEEAAGEVKAMLNDHAAGWGMKR-ED-DDLVLTWKGHNVVFASAWAPS*
------------------------------------------------------------
---
>Physcomitrella_patens_Pp3c14_13110
------------------------------------------------------------
------------------------------------------------------------
--MEHQKGLSNDTDSKTSNASSKAEHESTGFSATPDKRLSSSVFDASLDASQLDLDSHLD
ALRSQNCRMDNNPLGSDCDILWNQMQLQSHKMMPLSCLASDQRPRSIMSRDRFGISSSIE
NYTDSSLFRLSSNLGGAPQSIVKPELLWNKCEEFAHDAFTESTTSPGEMASKFLNMQTSR
QGYMPVQIASSSGTHAEAEVNPPAEKKMRSMMRMPIVGKQEYSLDPIQCPQEPGQVPIFQ
GEALESFMLSNTTKYILPPQSAELEKQQRRRSEEKAKRIQVLGVRGVGSVMGT-----RE
LNTMEQLLVQCATALEVSD---ITYAQQTIFVINNI-AAADGD-PNQRLLAHFLRALILR
ASK-FTP--HLL-----------PGNDNPHTKSRKLKTVLELTNYIDVMPWYRFGFIAAN
GAILEAFE--GKEKVHILDLNISHCMQWPTLIESLAERN--EGPP-QLRLTVCV------
--SKAPI--PPLLDVPYDE-LIIRLAKFARSKNVPFEYQLLFE-----------------
--------DIEKL-DVSKIG----IRE-GEVLAVNCLFRLHYVTD-ECTE----------
---------------LSTLSPREEVLYFIRKLNPAIVTLTEDDASLTSP-KLVTRLKAAF
NYFWIPFDALHTLLPK-ECQQRLHCEDEVANKIENLIACE--GKHRIERVEAKDRWVQRM
KR-ARFHMVSFSEDVVTENKLMLGEHSGCWGLRKDEDEDVLFLTWKGHNVSFSTAWLPAN
PLLPL--------------------------------------------------R*---
---
>Physcomitrella_patens_Pp3c15_8710
------------------------------------------------------------
------------------------------------------------------------
------------------------------------------------------------
------------------------------------------------------------
------------------------------------------------------------
---------------------------------------------------MRYAMQGET
YLSSTGTCSNRLQHVSSSNSEGLTHSGGTSSSMNNFSQQRQLSIGSVTTESSEMSNFVVE
GMTPEQLLVICATAIKQND---SSVVEKAVSALKKV-SSIQGE-PSERATAYFLKALLLR
RSS--------MPDVSNFTSSSETTNSDEVQWTERRYSLTELTRLVDLTPYFRFGYTASN
GALLEAFE--GVEQIHILDFSTTHGMQWPTFIEALSDRE--HGPPSSFRLTLLS------
--SSVPF--PPRLQTTYEE-VGQRLSKYARLRNIPFDFDV-LS-----------------
-------QPLANL-SSSDLR----LRE-EEVLGVNLSLRIHHLSE-ESTD----------
---ESSPRESQQYGAPQSLCPGDKFLYLIRCLNPTVVTLYEEDCDTSSS-CFVKRVEQSY
AYEWMPFDFLATIWPS-ENSERQEHEKNVGKKIENIVACE--GLNRLNRLESKKQWLRRM
NK-LRFRIQPVREDVKSQLQDVVDHHNTGWGMKNDEETNTQSLLWKGNPLTFSSSWVPAP
*-----------------------------------------------------------
---
>Physcomitrella_patens_Pp3c16_1260
------------------------------------------------------------
------------------------------------------------------------
------------------------------------------------------------
------------------------------------------------------------
------------------------------------------------------------
------------------------------------------------------------
-------------------------------------------------MEEGHVMPGVS
AARAERLLVLCATAIQNQN---APVVQQAVQALQSI-SSIDGE-PNERVTAYFLRALSIR
AGG------LLQGQL-DEDPTGHLDHPHQVQWGDRRLGFNELTNLVDMTPYYRFGYMAAN
GAILEALE--GVDRVHIIDFSTSHCMQWPTLIDALADRM--GGPP-HVRLTVAS------
--GSLPT--PPRLQPTYEE-VGHRLALWAGEKKVPFEFRI-LS-----------------
-------RPLERL-RTKDID----LRD-GESLAVNCSLRLHYLAD-ESAG----------
--------FVSEASSETIFSPRDKFLQLIRGLNPTVVTLYEEDCNTTSV-DLVTRLKEAY
NHEWISFDYLATYSQN-GSHGRLELERAVGQKIENIIACE--NFHRIERLESKSQWAQRM
QR-LNFRALPVSEDVVAALREMVGDYAVGWGMKLDED-DVQVLSWKGHSLAFASSWVPYE
TPSKL--------------------------------------------------A*---
---
>Picea_abies_PAB00063360
------------------------------------------------------------
------------------------------------------------------------
------------------------------------------------------------
----------------------------------------MKGALEIMGINHQADFQLSR
HAPVLFSDKRMKEESRQFSVHNDAAALSPPDCFEDTGGHIGWILSESSELGQPSSVGLTS
VNCQESNIDVNSIKTRQQSLQFTDTSDRPDSTGHVQYMVKNSPKLKTIDSKLAFSPRLRS
PSVATTQREWNAMTDLNANSSHHYEEL--STAPADQDQSWPLLGVSIARGLGN-LGACHD
ASCMEQLLLHCSSALENND---VTLAQQIMWVLNNI-ASAEGD-PNQRVTSCFLRALIAR
AAR------MANAHVG----------------DTKRLSVIELAGFVDLTPWHRFGFSSSN
GAIAEAVE--GYSVVHILDFGIAHCMQWPTLIDSLSKRP--EGPP-YIRLTVSC------
--ARPPV--PPLLSMSYEE-LGTRLSNFARSRNVPFEFRA-IP----------------P
DPNEEFL-VVDQL-EPSILD----LRE-GEALVVNCQFRLHYIPD-ETVD----------
----------QQISCSSSSCQRDEFLRIIRSFEPTIVTLVDEDSNLTST-SLVSRLKSAF
NYLWIPFDALDTFLPR-DSIQRQQYESDVGYKIQNIIAFE--GHQRIERLESKAKWTQRM
RK-ACFQSICFSEDTVAEVKSMLDEHAAGWGLKK-EE-DDLLLTWKGHNVVFATVWVPSH
L*----------------------------------------------------------
---
>Polytrichum_commune_1kpSZYG2003827
------------------------------------------------------------
------------------------------------------------------------
------------------------------------------------------------
------------------------------------------------------------
------------------------------------------------------------
------------------------------------------------------------
------------------------------------------------------------
------------------------------------------------------------
------------------------------------------------------------
------------------------------------------------------------
------------------------------------------------------------
------------------------------------------------------------
----------------SIICARDKFLRLIHSLHPAVVTLYEEDCDTTST-NLVCRLTNLY
EHEWLPFDFLATFLQ---------------------------------------------
------------------------------------------------------------
------------------------------------------------------------
---
>Polytrichum_commune_1kpSZYG2009683
------------------------------------------------------------
------------------------------------------------------------
------------------------------------------------------------
------------------------------------------------------------
------------------------------------------------------------
------------------------------------------------------------
------------------------------------------------------------
------------------------------------------------------------
------------------------------------------------------------
------------------------------------------------------------
------------------------------------------------------------
------------------------------------------------------------
-----------------------EVLRFIRNLNPAIITVTEDDANLTSP-KLLSRLKAAF
NYLWIPFDALHTLLPQ-ESEQRMHYEGEVASKIENIIACE--GRQRMERVETKDRWVQRI
KK-ARFEMISFSEDVVTENKLMLGEHSG----RKDEDEDVLFLTWKGHNVSFSTVWVPAD
------------------------------------------------------------
---
>Polytrichum_commune_1kpSZYG2010183
------------------------------------------------------------
------------------------------------------------------------
------------------------------------------------------------
------------------------------------------------------------
------------------------------------------------------------
------------------------------------------------------------
------------------------------------------------------------
----EQLLAICAMAIENNN---AACAQQTVVELKRR-SAVDGSSPSERVIAYFLKALLCR
GGN------MQLDPDQHMPLKPHNGTSHEVQWIERKFSINELTSFIDITPYYRFGYVAAN
GALLERFE--GVERLHILDFSTTHCMQWPTFIDALADRI--DGPP-HVRLTVSS------
--ATPPR--PLGLHSSYEE-LGSRLTAFANSKKVPFEFHI-LT-----------------
-------QPLETL-CVSDIG----LRD-GEALGVNCAFRLHYLAD-ESAG----------
-----------SEFAANSCCPRDRFLQLIHSLNPAIVTLYEEDCDTTSL-DLSCRLKLSF
NYEWMPFDILATYPEHMSKHHRLEQEREVGQKIENIVACE--GLSRIERLESKQQWYQR-
------------------------------------------------------------
------------------------------------------------------------
---
>Polytrichum_commune_1kpSZYG2011963
------------------------------------------------------------
------------------------------------------------------------
------------------------------------------------------------
------------------------------------------------------------
------------------------------------------------------------
------------------------------------------------------------
------------------------------------------------------------
----KQLLVLCAMAIENKN---RTAAQLMVCALRNK-ASFEGD-PTERVTAYFLQALVLR
AGI------LLTPNL-PFTNDVEYSRFHDSNSTQRMLSLDELTKFVGMTPHYCFGFMAAN
GALLEAFE--GRKEVHIVDFSTSHCMQWPTFIQALADRT--EGPP-HVRLTVSSTA----
--AQLPT--PPKLKATYEY-LGSRLIHFASSRGVRL-FRV-LS-----------------
-------QPLEDL-EASDLD----LRE-GECLGVNCALRLHYVAD-ESSA----------
-EFPGPSGAASSLQGIGLVCPRDKFLALVHSLNPAVVTLYEEDCDTTSP-DVGVRLRNLY
DHEWLPFDFLA-------------------------------------------------
------------------------------------------------------------
------------------------------------------------------------
---
>Populus_trichocarpa_Potri.005G145601
------------------------------------------------------------
------------------------------------------------------------
------------------------------------------------------------
------------------------------------------------------------
------------------------------------------------------------
---------------------------------MQSTETPLPHWHQIITPFSNPTMN---
--------------INQTQRTRH-WPGF----------------PT-SKSLRS-FG---D
ANCMEQLLVHCANAIESNN---ATLSQQIVWVLNNI-APPDGD-SNQRLTFAFLRALIAR
ATK-SCT--CKLLAAMA------NAHYNL-ALHTHKFSVIELASFVDVTPWHRFGFTAAN
AAILEAVE--GYLVIHIVDLSLTHCMQIPTLIDAIANRF--EVPP-LIKLTVAG------
--ATEDV--PPMLDLSYEE-LGSKLVNFAWSRNVIMEFRI-IP----------------S
SYADGFSSLIEQL-RVQHLVH---AES-GQRFS---------------------------
--------------------------------------------------SL*-------
------------------------------------------------------------
------------------------------------------------------------
------------------------------------------------------------
---
>Populus_trichocarpa_Potri.007G053500
------------------------------------------------------------
------------------------------------------------------------
------------------------------------------------------------
------------------------------------------------------------
------------------------------------------------------------
------------------------------------------------------------
-----------------MPRNRP-WPGF----------------PT-SKSLGS-FG---D
ANCMEQLLVHCVNAIESND---ATLSQQILWVLNNI-APPDGD-SNQRLTCAFLRALIAR
AAK-SGT--CKLLAAME------NAHCNL-AIDTHKFSIIELASFVDLTPWHRFGYTAAN
AAILEAVE--GYLVIHIVDLSLTHCMQIPTLVDAIANRF--EVPP-LIKLTVAG------
--ATEDV--PPLLDLSYEE-LGSKLVNFARSRNIIMEFRV-IP----------------S
SYADGFSSFIEQL-RVQHLVY---AES-GEALVINCHMMLHYIPE-ETLSGIPSTNSNTY
----------SYESSSSSMSFRTMFLKSLRSLDPTLVVLVDEDADLTSN-NLVCRLRSAF
NYLWIPYDTVDTFLPR-GSRQRQWYEADICWKIENVIAHE--GPQRVERLEPKCRWIQRM
RN-ANFRGISFADDAISEVKTMLDEHAAGWGLKK-ED-DDIVLTWKGHNVVFASAWLPA*
------------------------------------------------------------
---
>Populus_trichocarpa_Potri.007G119000
------------------------------------------------------------
------------------------------------------------------------
------------------------------------------------------------
------------------------------------------------------------
------------------------------------------------------------
-------------------------------------------------------MKTEL
RGNSNTSISLQNPSLFNNPQSSVS--------------------GALNGCLGS-----LD
GACIEKLLLHCASALEHND---GTLAQQVMWVLNNV-ASLVGD-PNQRLTSWFLRALISR
ASK-VCP--TAM-----------NFDGSS-TIRRRNMSVTELAVYVDLIPWHRFGFCASN
SAILKAIE--GYSKVHILDFSITHCMQWPTLIDALAIRP--EGPP-SLRITVPS------
--CRPPV--PPFLNVSCEE-VGLRLSNFAKYRDVPFEFNV-FD-HDPSSFASSEIMSQES
SHDFHFESLLNHL-TPAMLD----LRD-DEALVINCQNWLRYLSD-EEKG----------
-------------NSVQDSSLRDAFLCTVKGFNPCIVVVVDEDSDLSAP-SLSSRITTCF
NFLWIPFDALETFLLK-DSSQRIEYESDIGHKIENIISFE--GAQRIERLESGIKLAQRM
KN-AGFSSVPFCEDTIGEVRSLLEEHAGGWGMKREED-HMLVLTWKGHNSVFSTAWVPNG
LQE*--------------------------------------------------------
---
>Populus_trichocarpa_Potri.017G041500
------------------------------------------------------------
------------------------------------------------------------
------------------------------------------------------------
------------------------------------------------------------
------------------------------------------------------------
-------------------------------------------------------MKTEL
RGN-TTSISLQNPSLFNTPQSSLS--------------------GALKGCLGS-----LD
GACIEKLLLHCASALEHND---GTLVQQVMWVLNNV-ASLVGD-PNQRLTSWFLRALVSR
ASK-VCP--TAM-----------DFDGSS-TIRRRQMSVTELAVYVDLIPWHRFGFCASN
SAIFKAIE--GYSKVHILDFSITHCMQWPTLIDALAKRP--EGPP-SLRITVPS------
--CRPPV--PPFLNVSCEE-VGLRLSNFAKFRDVPFEFNV-ID--DPSYLASTEIMPKES
SHDFHFESLLNHL-TPSVLN----LRD-DEALVINCQNWLRYLSNIEQQG----------
-------------SSVQYSSLRDAFLRTVKAFNPCIVIVVDEDSDLSAP-SLSSRITTCF
NYLWIPFDALETFLPK-DSSQRIEYESDIGHKIENIISFE--GLQRIERLEPGIKVSERM
KN-AGFFSVPFCEDTIGEVRSLLEEHASGWGMKRGED-HMLMLTWKGHNSVFATAWVPID
LQD*--------------------------------------------------------
---
>Selaginella_moellendorffii_SMO228G0110
------------------------------------------------------------
------------------------------------------------------------
------------------------------------------------------------
------------------------------------------------------------
------------------------------------------------------------
------------------------------------------------------------
-----------------------------------------------------------D
AACVEQLLLHCATALESSD---TTFAQQIMWVLNNI-AAFDGD-PNQRVAAWFLKALVSR
VLL------CSRFSQVFQDSCLNLDASSASCFDNRLLTPIQLAKFVDLTPWHRFGFSAAN
GAILEAVQ--SRDKIHILDLSITHCMQWPTLIESLSNRP--GGPPNSVRLSVLT------
--ARPSV--PPFVDMPYEE-LGTRLRTFARSKRVNLEFEV-VS-----------------
---------SSDL-IPGLFQ----IRDGDEALVVNCQLRLHYFPEIDDHD----------
---------DPHLDHHGLSSPRDEILHLIRSLNPDMVTLVEEDADVTSP-SLVDRLRAAY
NHLWIPFDLLESCLAR-NHELRLQYEADVGRKIDNIVACE--GEARIERLESRDKWNQRM
RF-AGFRQLGFCDEVWGDVKWMLEQHATGWGLKR-DA-HDLLLTWKGHNVVFATAW----
------------------------------------------------------------
---
>Setaria_italica_Seita.2G374000
------------------------------------------------------------
------------------------------------------------------------
------------------------------------------------------------
------------------------------------------------------------
------------------------------------------------------------
------------------------------MMQFTHTAPPPPPLH----------PNGH-
GG-LGLGLFLDVGAPR----ARP-WPGSFPT-------------PASKISLGN-LN---S
TSCMEQLLVHCANAIEAND---ATLTQQILWVLNNI-APPDGD-SNQRLTAAFLCALVAR
ASR-TGA--CKAVTAAVA-----AAVESA-ALHVHRFTAVELASFVDLTPWHRFGYTAAN
AAILEAVE--GFPVVHVVELGTTHCMQIPTLIDMLASRA--EGPP-ILRLTVADVAS---
--TTSAP--PPALDMSYDE-LGAKLVNFARSRNMSMDFRV-VP----------------T
SPGDAFTSLIDQL-RVQQLV----SDG-TEALVVNCHMLLHAVPD-ETAGSVMS------
--------------LAQPVSLRTMLLKSLRTLDPNLVVVVEEDADFTAD-DVVGRLRAAF
NFLWIPYDAVDTFLPK-GSEQRRWYEAEIGWKVENVLAQE--GVERVERQEDRARWGQRM
RS-AGFRAVAFGEEAAGEVKAMLNEHAAGWGMKR-ED-DDLVLTWKGHNVVFASAWAPS*
------------------------------------------------------------
---
>Setaria_italica_Seita.3G189300
------------------------------------------------------------
------------------------------------------------------------
------------------------------------------------------------
------------------------------------------------------------
------------------------------------------------------------
------------------------------------------------------------
-----------------------MEQEMRTAASGGGSGLR----AHSSVCFSG---ALID
GPRIQQLLLHCAAALESND---VTLAQQAMWVLNNI-ASSQGD-PNQRLTSWLLRALVAR
ACRQLCA--PAGTTQEAAAV----------RPRERAVSVTELAEYVDLTPWHRFGFTASN
SAILRAVA--GSAAVHVVDLGVTRCMQWPTLIDMLSKRP--GGPPALLRITVPS------
--ARPTV--PPLLGVPDEE-LGVRLANFAKSKGVRLEFNV-AGKGTGTSPASSPEKAAAA
APCQNLASVLS---DPPSLA----LRD-GEALVVNCQSWIRHVAP---------------
-------------------GSRDAFLDAVRALNPCLVTVTDEDADLDSP-SLASRIEGCL
NFHWILFDALDTSAPR-DSPRRAEHEAAVGRKIESVVGADD-AGGGAERSESGARLAERM
RR-NGFAGVAFDEETAGEVRRLLSEHATGWGVKR-EE-DMLVLNWKGHGAVYTSAWMPN*
------------------------------------------------------------
---
>Solanum_lycopersicum_Solyc02g092570.1
------------------------------------------------------------
------------------------------------------------------------
------------------------------------------------------------
------------------------------------------------------------
------------------------------------------------------------
----------------------------------MQFTESLPPQVSSFSSLMMNKDSST-
-------------NNNQIQRARP-WPGF----------------HT-SKNLGN-IG---D
TNCMEQLLVHCANAIESND---ATLAQQILWVLNNI-APPDGD-SNQRLTCGFLRALILR
AAK-IGT--CKLL----------TANLNH-SMETHKFSIIELASFVDLTPWHRFGFTAAN
ASILEAVE--GYSIIHIVDFSLTHCMQIPTLIDAVSTRV--EGPP-LIKLTVAG------
--ATEDL--PPMLDLSYEE-LGAKLVNFARSRNVMMEFRV-IP----------------S
SSSDGFSNVIEQL-RVQNLIR---PDN-GEALVINCHMMLHYIPE-ETTV----------
----------------ISNSFRAMFLKAIRNLDPTIVVLVDEDADFTSN-NLVCRLRSAF
NYLWIPYDTVDTFLPR-GSKQRQWYEADICWKIENVIAQE--GIQRLERLEPKSQWVQRM
RN-ANFRSSGFSEEGVTEVKNMLDEHAAGWGLKR-DE-EYLVLTWKGHNVVFATAWVPL*
------------------------------------------------------------
---
>Solanum_lycopersicum_Solyc07g052960.1
------------------------------------------------------------
------------------------------------------------------------
------------------------------------------------------------
------------------------------------------------------------
------------------------------------------------------------
------------------------------------------------------------
--MNSTTIPLQNPSFFNNSQSSLA--------------------GALQGCIGS-----LD
GACLEKLLLHCASALENND---VTLAQQVMWVLNNL-ASSNGD-PNQRLTSWFLRALISR
ASR-VYP--NAT-----------NLHGSS-NLERRLMSVTELAGYVDLIPWHRFGFCASN
SVIYKAIE--RQTKVHILDFSITHCMQWPTLIDAIAKRP--EGPP-SLRISVPS------
--WRPQV--PPLLNVSSEE-VGQRLANFAKFRDVPFEFHV-IE-----------------
--DLNYDMFLSQL-NPSTLQ----IRD-DEALVVNCQNWLRYLHD-DEQI----------
---------------KGALSSRDIFLDRVKDLNPCIVTIVDEDCDLGNPTTLTSRIATCF
NYLWIPFDALETFLPK-DSKQRLDYEAEIGHKIENIIGFE--GNQRIERLESCNKFSQRM
EN-SGYMSVPFSEETIKEVKSLLDEHASGWGMKKEEH-DMLVLTWKGHNSVYATSWVIVS
PPHMD--------------------------------------------------MSSL*
---
>Taxus_baccata_TBA00007092
------------------------------------------------------------
------------------------------------------------------------
------------------------------------------------------------
------------------------------------------------GIAHQAEFHISR
QTPMPFSDKRMKEEYGSFTMHDNDDGNDNDASAEGLSPFQVTSGQIGWGLSAPESVNALI
GRPSSSGYETPMDGDPIRTIHSMQFADGATVGQGNPFAIKNPSKLKHIAHSESME-----
-------------KVPSENFSHYYEEYGGGAVQGEQDQSWPLLGVSMARGLGN-LGACHD
ASCMEQLLVHCASALESNDXXXVTLAQQIMWVLNNI-ASAEGD-PNQRVTSCFLRALIAR
AATNIMLKGMAMGAIPPSV-----------GVPSKKLSVIELAGFVDLTPWHRFGFSAAN
GAIVEAVE--GQAAVHILDFGITHCMQWPTLIDTLSKRP--EGPP-FVRLTVSC------
--GRPPV--PPLLDMSYQE-LGTRLSNFARSKNVPFEFRALIP----------------Q
NPNGEFINILEQL-QPSLLD----LRE-GEALVINCQIRLHYIPD-ETADSAGTTS----
----------SSSSSSPSSCQRDEFLRIIRSFEPTIMTLVDEDSSLTCT-SLVSRIKSAF
NYLWIPFDALDTFLPR-DSRQRQQYEGDVGYKIENIIAFE--GHQRIERLESRAKWMQRM
SK-AHFQSIPFTEETIAEVKAMLDEHAAGWGLKK-EE-DDLLLTWKGHNVVFASAWVPSQ
L*----------------------------------------------------------
---
>Vitis_vinifera_GSVIVG01000142001
------------------------------------------------------------
------------------------------------------------------------
------------------------------------------------------------
------------------------------------------------------------
------------------------------------------------------------
---------------------------------MMQFTETPPPPLHQITSFSNLPMN---
--------------NNQIHRTRP-WPGF----------------PT-SKALGS-FG---D
ANCMEQLLVHCANAIESND---ATLAQQILWVLNNI-APPDGD-SNQRLTCGFLRALIAR
AAN-SGT--CKMFTAMA------NAHANL-AINTHKFSVIELASFVDLTPWHRFGFAAAN
K-----------------------------------------------------------
------------------------------------------------------------
-----------------------------------CQFPEHYV*----------------
------------------------------------------------------------
------------------------------------------------------------
------------------------------------------------------------
------------------------------------------------------------
---
>Vitis_vinifera_GSVIVG01030652001
------------------------------------------------------------
------------------------------------------------------------
------------------------------------------------------------
------------------------------------------------------------
------------------------------------------------------------
------------------------------------------------------------
------------------------------------------------------------
------------------------MAEATKYYMYQI------------------------
-----------------------------------VPYLMQFKGAQEFTSWISASLTVCS
GLL--------------------SSTRWQRGLRGLLRSE------SLYRLSGHR------
---------SLLYLMCRVK-KSASVWRISLSSGMSLLNSILYS-----------------
------ESLLNHL-NASMLD----LRD-DEALVVNCQNWLRYLPD-DQKG----------
--------------RAQNVSLRDTFLEVIKGLNPRILVVVDEDADLGAS-SLTSRITTCF
NYFWIPFDALETFLPK-DNHQRIEYEADIGHKIEDIITYE--GLQRIERLESGPKLSQRM
KS-SGFLSIPFCEETVREVKFLLDEHASGWGMKR-EE-DMLVLTWKGHNSIFATAWFPSK
ERNCTYLLCMRQKLSLCFWKSESNPLALISLNHTSYCSNSPSPPYSFPTSNNLLNTGKFG
FE*
>Woodsia_scopulina_1kpYJJY2065959
------------------------------------------------------------
------------------------------------------------------------
------------------------------------------------------------
------------------------------------------------------------
------------------------------------------------------------
------------------------------------------------------------
------------------------------------------------------------
------------------------------------------------------------
------------------------------------------------------------
------------------------------------------------------------
------V--PPLLNMSFEE-VGMKLAMFARSKNVPFEFKV-LP-----------------
-------QEISEL-NPSSVD----VQE-GEILVINCQMRARYIYD-QAGE----------
---------------GGGSSPRAKFMRMIREWKPKMVTFVDEDAEMGSK-DMVSRLKAAF
NYLWIPYDALDTFLPR--------------------------------------------
------------------------------------------------------------
------------------------------------------------------------
---
>Zea_mays_Zm00001d006744
------------------------------------------------------------
------------------------------------------------------------
------------------------------------------------------------
------------------------------------------------------------
------------------------------------------------------------
------------------------------MMQFTHTAPPPPPLH----------PNGHA
AGVLGLGLFLDVGAPT---AARP-CPGSFPT-------------PASKISLGNDLN---S
TSCMEQLLVHCANAIEAND---ATLTQQILWVLNNI-APPDGD-SNQRLTAAFLCALVAR
ASR-TGA--CKAVTAAVA-----A--ESA-ALHVHRFTAVELAGFVDLTPWHRFGYTAAN
AAILEAAE--GFPVVHVVELGTTHCMQIPTLIDMLATRA--EGPP-ILRLTVADVAP---
----SAP--PPALDMSYEE-LGAKLVNFARSRNVSMDFRV-VP----------------T
APADAFTSLVNQL-RVQQLV----LDG-SEALVVNCHMLLHTVPD-ETAGSV-G------
--------------LTQPVSLRTMLLKSFRTLDPNLVVVVEEDADFTAG-DVVGRLRAAF
NFLWIPYDAVDTFLPK-GSEQRRWYEAEIGWKVENVLAQE--GVERVERQEDRGRWGQRM
RS-AGFRALAFGEEAAGEVKAMLNEHAAGWGMKR-ED-DDLVLTWKGHNVVFASAWAPS*
------------------------------------------------------------
---
>Zea_mays_Zm00001d021998
------------------------------------------------------------
------------------------------------------------------------
------------------------------------------------------------
------------------------------------------------------------
------------------------------------------------------------
------------------------------MMQFTHTAPPPPPLH----------PNGHA
GG-LGLGLFLDVGAPR---AARP-WPGSFPT-------------PASKISLGN-LN---S
TSCMEQLLVHCANAIEAND---ATLTQQILWVLNNI-APPDGD-SNQRLTAAFLCALVAR
ASR-TGA--CKAVTAAVA-----AAVESA-ALHVHRFTAVELASFVDLTPWHRFGYTAAN
AAILEAVE--GFPAVHVVELGTTHCMQIPTLIDMLASRP--EGPP-ILRLTVADVAP---
----CAP--PPALDMSYEE-LGAKLTNFARSRNMSMDFRV-VP----------------T
TPADAFTSLVDQL-RVQQLV----MDG-TEALVLNFHMLLHTVPD-ETAGSV-S------
--------------LTHPVSLRTMLLKSLRTLDPNLVVVVEEDADFTAD-DVVGRLRAAF
NFLWIPYDAVDTFLPK-GSEQRRWYEAEIGWKVENVLAQE--GVDRVERQEDRGRWGQRM
RS-AGFRAVSFGEEAAGEVKAMLNEHAAGWGMKR-ED-DDLVLTWKGHNVVFASAWAPS*
------------------------------------------------------------
---
>Zea_mays_Zm00001d038609
------------------------------------------------------------
------------------------------------------------------------
------------------------------------------------------------
------------------------------------------------------------
------------------------------------------------------------
------------------------------------------------------------
-----------------------MEQELRTGGRGGGNLR-----AHSSACLSG---ALID
GPRIQQLLLHCAAALESND---VTLAQQAMWVLNNI-ASSQGD-PSQRLTSWLLRALVAR
ACR-LCA--PPGSTTQSAAA---AAAARTPAPRERAMSVTELAEYVDLMPWHRFGFTASN
GAILRAVV--GSAAVHVVDLSVTRCMQWPTLIDMLSKRP--GGPP-ELRITVPS------
--ARPAV--PPQLGVSDAE-IGLRLANFAKSKGVQLHFSV-VEGVT-----SPPPEKQAA
ALCQDLASVLS---DRQALG----LRD-GEALVVNCQSWIRHVAP---------------
-------------------GSRDAFLGAVRALNPCLVTVTDEDADLDSP-SLATRIAGCF
DFHWILFDALDTSAPR-DSPRRAEHEAAVGRKIEGVVGAD--DADGAERSESGARLAERM
RR-NGFVSVAFDEEAAGEVRRLLSEHATGWGMKR-EE-DMLVLTWKGHGAVYTSAWMPN*
------------------------------------------------------------
---
