# Supplementary material for: A De Novo Transcriptome Assembly of Ceratopteris richardii Provides Insights into the Evolutionary Dynamics of Complex Gene Families in Land Plants
Source: Genome Biol Evol. 2021 Mar 3;13(3):evab042. doi: 10.1093/gbe/evab042 (PMC7975763; doi:10.1093/gbe/evab042)
Supplement: evab042_Supplementary_Data [file evab042_supplementary_data.zip › Note S13 - Alignment of GRAS homologs in OG0003479.txt]

>Asplenium_nidus_1kpPSKY2055041
------------------------------------------------------------
------------------------------------------------------------
------------------------------------------------------------
------------------------------------------------------------
------------------------------------------------------------
------------------------------------------------------------
------------------------------------------------------------
------------------------------------------------------------
------------------------------------------------------------
------------------------------------------------------------
------------------------------------------------------------
------------------------------------------------------------
------------------------------------EAVKKTGKHLSEYAASCGVPFKYI
PWAGVRDDLRMQDFVSPIRKEGEVLVIISASLLRYVMDDTLDSSTVRSKLLKQGRDLNPE
VYIQGIVTGSYSTPFFTRRFREALFHFESVFDMLDTSIAREQTDRLVFEGEILGKAILNI
VACEGTEVVDRIDKYKNWQAVTEEVGFRQLPLDKEIKSKVELMLKTWHKEYTVAEDSQYM
LMGWKGRMLHAMSTW----------------
>Asplenium_nidus_1kpPSKY2058711
------------------------------------------------------------
------------------------------------------------------------
------------------------------------------------------------
------------------------------------------------------------
------------------------------------------------------------
------------------------------------------------------------
------------------------------------------------------------
------------------------------------------------------------
------------------------------------------------------------
------------------------RREKSKKSGAKARSSK-ES-DQELVDINDLLIQ--C
AQAVGVNNTKRAVEILSKVKQHCSPYGNGAERLAHYFAEAMDARFSGTGWPLYLGHLR-R
RPSSAEILRATYLYMASCPFVKAYHYFINQSILNVAKTAAKVHIMEL---QV-DGVQYPS
LFKALAERPGGPPEVHVIGLNFPHYSMLPVQADVVLESVQKTGRKLSDYAASCGLPFQFT
PWAGLREDLNMQDFVSPYRSADEVLVILSTSLLRYVMDETLDSSVLRSKLLKQGRDVNPD
VYVQGIVTGSYSTPFFTRRFKEALFHFESVFDMLDTFINRDETDRLVFESEILGKAILHI
VACEGTEVVERIDKYKHWQAVTEEVGFQQLPLDEEIKNNVQLMLETWHKEYTVAEDGQYL
LMGWKGRMLHGMSTWK---------------
>Asplenium_platyneuron_1kpKJZG2007020
------------------------------------------------------------
------------------------------------------------------------
------------------------------------------------------------
------------------------------------------------------------
------------------------------------------------------------
------------------------------------------------------------
------------------------------------------------------------
------------------------------------------------------------
------------------------------------------------------------
-----------------------------KKSGGKGRSSK-DG-EKECVELNDLLLQ--C
SQAVGVNNTKRAMEILKKVKQHASPYGSGAERLAYYFAEAMEARFSGTGWPLYMGLLG-R
HPSSSEILKATYLYMASCPFVKAYHYFINQTILNAAKGASKLHILEL---QV-NGFQYPA
LFKALAERPGGPPQVHLIGLGFPHYSSLPAQTDTVLETVNKTGRQLSDYAVTCGVPFEYT
GWAGIRDDLCMQDFVSPIRKEGEVLVIISASLLRYVMDDTLDSSIVRSKLLKQGRDLNPE
VYIQGIVTGSYSTPFFTRRFREALFHFESVFDMLDTFIPKEQTDRHVFEGEILGKAILNI
VACEGTEVVDRIDKYKHWQAVTEEVGFRQLPLDKEIKNKVELMLKSWHKEYTVAEDGQYM
LMGWKGRMLHAMSTW----------------
>Asplenium_platyneuron_1kpKJZG2012776
------------------------------------------------------------
------------------------------------------------------------
------------------------------------------------------------
------------------------------------------------------------
------------------------------------------------------------
------------------------------------------------------------
------------------------------------------------------------
------------------------------------------------------------
------------------------------------------------------------
------------------------------------------------VDLNDLLIG--C
GRAVGSDNMKSAMEIACKVKQHASPYGNGAERLAYYFIEALHARFSGTAWPLYSGRLNLQ
RFSIREVLKATFAYLASCPFSKASYVFANQTILKVAKGAATLHIIEH---QI-TSYRYPS
LFKALATLPGGPPMVHVVGLVVPHYSMLPAQRDVFLDELEKIGRRLSRYAASCGVPFRFT
PWVGTRETIRLQDFVSHQRNPSEVLVTISACLVRFVMDDILDPRPVRERNIRMMRDMNPD
VYIQGIITGSYNTPFYSTRFKEALFHFASIYELLDTFMERESAARLIFESEVLGKAILNI
VACEGVSVSQRVDKYKQWQAITEEVGLRQMPLDKEIVGKVQDVLKSWHKEYTIAEDRKYL
LMGWKGRILYATSAW----------------
>Asplenium_platyneuron_1kpKJZG2014135
------------------------------------------------------------
------------------------------------------------------------
------------------------------------------------------------
------------------------------------------------------------
------------------------------------------------------------
------------------------------------------------------------
------------------------------------------------------------
------------------------------------------------------------
------------------------------------------------------------
-------------------------------SGGKARSSK-DG-DQELVDINDLLIQ--C
AQAVGVNNTKRAMEILSKVKQHCSPYGNGAERLAYYFAEAMDARFSGTGWPLYLGHLR-R
RPSSAEILRATYLYMASCPFVKAYHYFINQSILNVAKRASKVHILEL---QV-DGFQYPS
LFKALAEREGGPPEVHVIGLNFPHYSMLPVQADVVLESVQKMGRKLSDYAASCGLPFQFT
PWAGIREDLCMQDFVSPYRSADEVLVILSTSLLRYVMDETLDSCLLRSKLLKQGRDINPD
VYVQGIVTGSYSTPFFTRRFREALFHFESVFDMLDTFIDRQETDRLVFESEILGKAILHI
VACEGTEVIERIDKYKHWQAVTEEVGFEQLPLDEEIKDKVQLMLKTWHKEYTVGEDSQYL
LMGWKGRMLHGMSTWK---------------
>Asplenium_platyneuron_1kpKJZG2059441
------------------------------------------------------------
------------------------------------------------------------
------------------------------------------------------------
------------------------------------------------------------
------------------------------------------------------------
------------------------------------------------------------
------------------------------------------------------------
------------------------------------------------------------
------------------------------------------------------------
------------------------------------------------------------
------------------------------------------------------------
-----------------------------------------LHILEL---QT-TGFQYPS
LFNALATRPGGPPQVRLTGVGFPHYSMIPAQTDVVLEGLQNTGRQLSEYATSVGVPFHYT
AWAGSRETLRMQDFVSPERNPNEVFVVISAYLLRYIMDDNLDPPPVRLKLLKMGRDINPD
VYIQGIVTGSYSTPFFTRRFREALFHFESVYDMLDTFIERENSDRVVFESEILGKAILNI
VACEGIDVVERVDKYKNWQALSEEVGFEQLPLDAGIKNNIETMLKSWHKEYTVAEDSQYL
LMGWKGRMLHAMSAWK---------------
>Azolla_filiculoides_Azfi_s0087.g042312
------------------------------------------------------------
------------------------------------------------------------
----------------------------------------------------------ME
SKEEARAGFDNSSFSAVLQEIYQQTQKEIDARNRNLSSQYPAVRRLSSEEIQRPSHDQVQ
PKPSSFDEIRQAPYEELQQSSFETIILPSYDEIQGTTYNEIQPSSSAAFYDVTGRFEPLM
DPALSFISGILAEDDEPAINHPFVNIGE--FVAYQAKASEMAALLKEDSPALALKIEGDS
PVSPDEGSFSS-----------ISDDSCYDSLSNVHLTYLDMETASSSSLLSVSTISEPS
RNELLLTSLRGPVNKPTSSSTSPTETFINGQVKGQEGRGGLVHGRGLGHSQDSKTA----
----------------RVGSQDDIGVRSHGHK-AQKSEKTGR------------------
----------------ILKPRKE---SSKRGSGGKSRIIK-DG-DQECVELNDLLLQ--C
AYAVGVNNTKRAIEILKKVRQYATPYGSGSERLAYYFAEAMEARFSGTGWPLYLGLLE-R
RPSAAEILKSIYMYMEHCPFVKAYHYFINHTILNVAKGASKLHILEL---QI-DGFQYPA
LFKALADRPGGPPEVHIIGLGFPHYSMLPARTDIVLEAVQKIGRLLEAYAAKCGVPFQYT
AWAGVREDLRMQDFVSPYRKEGEVLVVISASLLRYVMDDTLDSPVVRSKLLKQGRDINPE
VYIQGIVTGSYSTPFFTRRFKEALFHFESVFDMLDNFIEKEKTDRIVFESEILGKAILNI
VACEGAEVVDRVDKYKHWQLVTEEVGFQQLPLDEEIKSNTQHMLESWHKEYTVSQDSQYL
LMGWKGRMLHAMSTWKASPEESSLG*-----
>Azolla_filiculoides_Azfi_s0110.g045483
------------------------------------------------------------
------------------------------------------------------------
------------------------------------------------------------
---------------------------------------------------MERKSEGLY
TADFSAVLRDIFQQTQTEIDYARNRGIASHVKPSPMVNGEQSHNLPVNDPDYSYQDEPLW
DPALSYISDILAEDDDEQNATNLMLSHEE----FVAYQAKLAAVLKEDSPSLDFNVEGWS
PGSSDGISPSI----------------SISEDYLDALVHTLNAKSPESSLFSSIIDSEAS
RNEILLTSLTGPVDGKASSSSSFHRGFENLKLLGNEQMMSSTSFPKDKVYVDSKGVSPGQ
IQSFSLPMNGEMLIAGKHGSQDDIGVRLLGHK-VPKAEKVGK------------------
----------------ALKPRKENSLCLKKSGNKFSKSSR-DG-EHEFIDMNDLLLQ--C
AQAIGLNNTKRAIEILNKVKQHASPYGNSAERLAYYFAEAMDARFSGTGWPVYMGLMR-R
RPSAAEVLRATCLYMNSCPFVKAYHYFINQTILDVAKGASKVHILEL---QV-DGVQYPS
LFQAFAARPGGPPEVHLIGLGFPHYSMLPSRLDVVEDQVQKTGRQLSACAEVYGVPFKYT
GWAGGKENLDMQDFVSPYRNPGEVLVVLSTSLLRYVMDETLDSPMLRSKLLKQGRDVNPD
VYVQGIVTGSYNTPFFVRRFKEALFHFESVFDMLDTFIDREKSDRLVFESEILGKAILNI
VACEGSEVVERVDKYKHWQAVTEEVGFKQLPLSEKIKKNVELMLETCHKEYIVSQNSQYL
LMGWKGRMLHAMSTWKATPQNGWAT*-----
>Ceratopteris_richardii_Cri1320_DN253750_c0_g1_i1
------------------------------------------------------------
------------------------------------------------------------
------------------------------------------------------------
------------------------------------------------------------
------------------------------------------------------------
------------------------------------------------------------
------------------------------------------------------------
------------------------------------------------------------
------------------------------------------------------------
------------------------------------------------------------
------------------------------------------VRISGMGWSLYMGHVP-Q
RPSSAEILKATYKYMSACPFAIASHHFINRSILNVAKNASVLYILDL---QA-TGYHYPD
LFNALASLPGGPPRVRLTGLGFPHYSMIPAKTDMVLDELQQTGRRLSECAAAAGVPFHYT
------------------------------------------------------------
------------------------------------------------------------
------------------------------------------------------------
-------------------------------
>Ceratopteris_richardii_Cri7454_DN358441_c3_g1_i1
------------------------------------------------------------
------------------------------------------------------------
------------------------------------------------------------
------------------------------------------------------------
------------------------------------------------MRHERLNNMLDN
REFAIDNLRNLLEEDDESVSNGEINVNFGRILAYQAKASEFAALMRQGSPSLRLNLSLPK
LGDALHQGPSPASCFPTSPINDSPSTHKTSQLTEKVSFWMHG------------------
------------------------------------------------------------
----------------------------------SESRPLEGPPICVPCTRLDDEPIRDL
PSEAMPDHGNRSSNHRREKHSWIGYALKPRKEVHKVIGKPLSS-ASAFVDINQLLLR--C
ADAIGSSDNQAAMQALLRVKQFASPNGDGAQRMAYYFVDALEARLSGTGWQVYFGQMGHQ
RASPKEIFKAGWTYMLNCPFAKATRYFVNQTILAVAKGAKVLHIIEY---KF-TGFQYPS
LFKMLAERPGGPPQVRLIAVNVPDHSMTSSQEVILYKRLEHTGRQVAACAASFGVPFHFT
AWIGKTGTLEMKDYVNPNREPEEVLVVLSVYPLRYINEDILSPPEKRQKMLQKVLSLNPE
AFIQGFVTASYSTPFFCRRFREALYHFECQYDMLDTFIDRENADRFTFESEILGRSVVNI
VACEETHVVEKVEKYNQCFTSVSKVGFEQIPVNQDLQLQIQNILQSWHSNYTVANDLNYV
LMGWKGCMLHALGVWKGLRV-----------
>Ceratopteris_richardii_Cri12528_DN362906_c0_g3_i1
MIMDSHVQGINNPLSAVREDIDKQTRTEIEANSQHLAHSYDLFRTAFTSEMPVQENIHNC
EPFSELPLLYSNKILYEQEDDLVANNDLSFSFVELFSYQAKSSESAASVKDSPDMIMDSH
VSRHVQGINNPPSAVREDICKQTRTEIQAKNQHLAHSYDPYFRTAFTSEMPVKENIHNCE
PFSLLYIDKILYEQEDDIVATIDPSFSFSELVAYQANSSESAAIVKEDSPYMINMDSDVS
RHVQGLNNPRSAVRECIDKQTRTEIEANNQHVVHSDDPFRTAITSEMPIEENIYSYEPFS
ELSLLYINKILYEQEDDIIARNDPSFSFSELIAYQEKSPELAAIMKEDSPALSLHLRGPS
QEEQ------------------FCQSGADSTFGSEVPLFEYDGTNFEMGSASASNVAQPY
RNDLLLSSLRGPQRQFHLPDVNAVISREADLKDDQVSCHSLVEKRIEQTRADDVEAYTS-
------------------------------------------------------------
----------------SHISRHKTSRKDSASTWKKKRASK-EG-THEYVDINHWLLQ--C
ANEIGVDNTRSAIEILNKVKQHASPSGNGEERLAYYFSEALYARISGMGWSLYMGHVP-Q
RPSSAEILKATYKYMSACPFAIASHHFINRSILNVAKNASVLYILDL---QA-TGYHYPD
LFNALASLPGGPPRVRLTGLGFPHYSMIPAKTDMVLDELQQTGRRLSECAAAAGVPFHYT
AWAGPRDTLRMQDFVSPHKSSGEVSVVISAYLLRYIMDDTLDSPPVRLKLLKMVRDINAD
AYIQGIVTGSYSTPFFTRRFREALFHFESVYDMLDTFIDRENRDRVVFESEILGKAILNI
VACEGTDVVERIDKYKHWQALTKAVGFKQLPIDHEIKSRIELNLKNTHKEYIVEEDSQYL
LMGWKGRMLHAMSAWRAPLVL----------
>Ceratopteris_richardii_Cri13842_DN363567_c0_g1_i1
------------------------------------------------------------
------------------------------------------------------------
------------------------------------------------------------
---------------------------------------MDPNDPGHSQDIDNALSVVLK
DIFNQTHTEIDANTDHGSHHYDPLSPLPVHYPLKDDPERFEPLPVHYSVKEEPEIFEPLA
DPALMFINDILLEEDGLVVNNDPSFSYFE-LVAYQAKASELAAIVNEDSPTLNLDVSSQE
TADASPSYPSS----------------------TEEVRLMYDINSVESETLNATYVPEYY
RNNLLLCSLRGPQNQFALPDVTSMNCSYTGFSERRENDQSIVQERNEQVSCGADSGGSTH
SRRQHKVSKKVN------------------------------------------------
----------------ILKPRRDSAASRK-----KKKRNK-EG-THEFVDINDLLLQ--C
ANAIGANNNKAAIEILTRVKQHASPHGNGAERLAYYFSEALDARLSGMGWSLYMGRVR-Q
RPSSVEVLKATSKYMSTCPFAEASHYFINKTILNVAKNASVLHILEL---QL-TGYPYPH
LLKELASRPGGPPQVRLTGVGFPHYSMIPAQTDVVMDGLQKAGRYLSEYAAGLGVPFHYN
AWAGPRDTLRMQDFVSPEREPGEVFVVISAYLLRYIMDDTLDPPPVRLKLLKMGRDINPD
VYIQGIVTGSYSTPFFTRRFREALFHFESVYDMLDTFIERENTDRVVFESEILGKAILNI
VACEGMDVVERVDKYKHWQALTEEVGFEQLPLDEEIKGKIRMTLERKHKEYTVAEDSQYL
LMGWKGRMLHALSAWRASPPK----------
>Ceratopteris_richardii_Cri34732_DN369781_c1_g2_i10
------------------------------------------------------------
------------------------------------------------------------
------------------------------------------------------------
------------------------------------------------------------
------------------------------------------------------------
------------------------------------------------------------
------------------------------------------------------------
------------------------------------------------------------
------------------------------------------------------------
------------------------------------------------------------
------------------------------------------------------------
--------------------------------------------MEY---QF-KGFQYPS
LFKMVAQRPGGPPQVRLIGGNAPHYSVTSIQMNTLFARLEHIGRQLKACAESFGVPFQFT
PWVGKTGVFKMKEFVDPNRDPEEVLVVLSVYPLRYIDEDLLSPPEKRHKILQSIRSLNPE
AYIQGIVTASYSTPFFYRRFKEALYHFESQYDMLDTFLDRENADRFVFESEILGRAVLNI
VGCEQTQLVKKVEKYNQSYASVSNAGFEQIPLNQDLKLQVQNILQSWHKNFMVADDLNYL
LMGWKGRMLHALDVCRGPRV-----------
>Ceratopteris_richardii_Cri34736_DN369781_c1_g2_i10
------------------------------------------------------------
------------------------------------------------------------
------------------------------------------------------------
------------------------------------------------------------
------------------------------------------------------------
------------------------------------------------------------
------------------------------------------------------------
---------------------------------MEQDSPYLRLNVSLPELLVPALNQRPS
SLLRVPNSRVKGSPFLYAANQLTEKTSFLKHG-SGLCRPLAPPPICAPIKFLEAELAKDP
SSEAMPGHDNSSSNHRKEKDSRICYALKPRKGAHKVTGKPLRS-PDVFVDLNHLLLQ--C
ANSIGSNDNKAAMQALLRVKQHASPYGDGAQRMAYYFADALEARLSGTGWQVYYGQMRQQ
RASLKEILKASWTYMLHCPFAKAFRYFVNHMIL---------------------------
------------------------------------------------------------
------------------------------------------------------------
------------------------------------------------------------
------------------------------------WRRMQRYYISWSTSLKVSN--IHL
YSKWWLKGLGVLRRFGLLEVTLHIIQSHQFR
>Ceratopteris_richardii_Cri37938_DN370895_c8_g1_i1
------------------------------------------------------------
------------------------------------------------------------
------------------------------------------------------------
-------------------MDSGGLQSAESGASGGVENSFASVLQEIFQQTQREIEARNR
SVSSQLSTLSRNAECLETPLHLACTHEPRLNDNTCWQQQNATTMKTFEPPLHSSTYKFEL
DPALSFISGILADNDDEEDTSTPFLSPEE-FVAYQAKATEVAAILQEDSPSLSLKIHGGN
AASPDSGTYAS------------------DDSYSEALNSPHSSHVDIESSVSFSGVTEAS
KNEWLLAGLRGPVRKPLLTVSNSFSCEASSVESLCSVEFSGPV-----------------
----------------TVTNQDDFGLRSRSHK-RATADKTGK------------------
----------------GLKARRE-KSVPRKKSSVRVRATK-DG-EHELMDMNDLLFQ--C
AQAVGANNLKRAMEILNKVKQHCSPHGNGAERLAYYFAEAMDARFSGTGWPLYLGLLR-R
RPSPSEILRATYLYMQSCPFVRAYHYFINQNILNVARRASKVHILEL---QV-DGFQYPA
LFRDLAQRPGGPPEVHVIGLRFPHYSMLPVQTDAVLEAVQKTGRQLTECARAYGVPFHFT
PWAGIREDLRMKDFVSPYRSADEVLVILSTSLLRYIMDETLDSSFLRSKLLKQGRDINPD
VYVQGIVTGSYSTPFFTRRFKEALLHFDSVFDMLDTFIDRKLTDRLIFESEILGKAILHI
VACEGTEVIERVDKYKHWQAVTEEVGFEQLPLDEDIKRNVHNMLKSWHKEYSVHEDSQYL
LMGWKGRMLHAMSTWKASPEEFLEFSEGGGR
>Ceratopteris_richardii_Cri52763_DN376183_c6_g10_i1
------------------------------------------------------------
------------------------------------------------------------
------------------------------------------------------------
----------------MDYAGSHTANGVASDTLHNSFASVLQEIYQQAQTEIDARNQSVV
PQFGSLSRSGEYFVSSSVGTTHGSTPSFGSIQYRSPLNNISIHSRELPLCSDSDRFEPLV
DPALSFISSILAEEDVDPYASTPFLSPEEFIAHYQAKATEVAALLKEDSPSLPLRIGQNS
ASPESTLTSGSEDSCSETFGANF-----------------QSTCMDIESQFLFSDVPEAS
RNELLLTGLRGPIGKPVLGISDSLAFETNPGQSLRSVELPKPI-----------------
----------------KPGSQDDIGVKPHSQK-RATADKTGK------------------
----------------GLKPRKE-RPVTRKKNTGKARSGK-DG-EQELLNMNDLLVQ--C
VQAIGVNDNKRAMEILNKVRQCSLPYGNGVERLAYYFAEALDARFSGTGWPLYLGLFR-R
PPSSAEILRATQRYMQCCPFVTAYHYFINQTILNAAERASKVHILEL---QL-SGFQYPS
LLKALSERPGGPPEVHVIALNFPHYSMLPARTDVVLEAVQKTGRQLREYAASYGVPFQFT
AWAGIREEVNMQDFVSPYRSADEVLVILSTSLLRYIMDENLDSSVLRSKLLKQGRDLNPE
VYVQGIVTGSYSTPYFPRRFKEALLHFESVFDMLDTFIDRQETERLIFESQILGKAIMHI
VACEGTEVVERIDKYKHWQAVTEEVGFKQLPLDEKIKNNVHTMLKSWHKEYIVGEDGQYL
LMGWKGRMLHAMSTWKASPEEI---------
>Ceratopteris_richardii_Cri53784_DN376568_c7_g1_i1
------------------------------------------------------------
------------------------------------------------------------
------------------------------------------------------------
---------------------------------------------------MMENQDFRH
GLSDPVPCTPEFSAVVQEIFRQAKKEIDARDRIVNSRTSSLHGDTNEYLSRESTYETEPI
DPALSYISEILEEDNGLSPLKP------SEYCAYLQKASEMAAVLNEDSPSLLLEIETRT
PRSGNHLGSCSETSVDVRDASDSGNMSYHEADLPR----------------SFSGFSEWL
RNELLLNSLRGPVKRANMPAFWQSPKEDELSTSYELLSHGISGPMQSQLQLPVARASGEQ
----------------LPYSAIGQKLKWLNCT-EAQLDGIADIDHKNNILDHHFQAASHT
DAGNRELSKSQPTREWGLKTRKE-GLSTLKKGSAKSKYAR-DT-GKEPVDLNDLLMQ--C
AQAVGLNNTKRAVEILKKVKRHASPYGNGTERLAFYFAEAMEARFSGTGWALYMGLLR-R
YTSSAEILRATYMYMASCPFVNAYYHFINQTILNVARGASKLHILEL---QV-DGFNYPA
LFKAFASWPEGPPHVHLIGIGFPHYSTLPAQTDVVLDSVQKTGKRLTDYAISFGVPFEYT
AWAGGRDQLCMQDFVSPHRPKGEVLVIVSASMLRYIMDDTLDSPIVRSKNLKQGRDINPD
VYVQGIITGSYSTPFFTRRFREALFHFESVFDMLDTCVKAEDPKRLVFEGEILGKAILNI
VACEGAEMVDRIDKYKHWQAVTEEVGFRQLPLDKQIKDNVQRMLGAWHRDYTISEESQYL
LMGWKGRMLHAMSSWSACAEEELT-------
>Cryptogramma_acrostichoid_1kpWQML2004886
------------------------------------------------------------
------------------------------------------------------------
------------------------------------------------------------
------------------------------------------------------------
------------------------------------------------------------
------------------------------------------------------------
------------------------------------------------------------
------------------------------------------------------------
------------------------------------------------------------
----------------------------------------------ECVELNDLLLQ--C
AQAVGLNNIKRAVEILKKVKKHASPYGNGAERLAYYFAEAMEARFSGTGWPLYMGLLG-R
HPSSAEILRATYMYMASCPFVRAYHYFINQTILNVARGASKLHILEL---QV-DGFQYPA
LFKALASRPGGPPQVHLIGLGFPHYSMLPAQTDDVLEAVQRTGRQLSDYAASCGVPFEYT
AWAGVRDDLRMQDFVSPHREEGEVLVVISASLLRYVMDDTLDSPVVRAKLLKQGRDINPE
VYIQGIVTGSYSTPFFTRRFREALFHFESVFDMLDTFIEKEKTDRLVFEGEILGKAILNI
VACEGTEVVDRVDKYKHWQALTEEVGFKQLPLDKEIKDNVQLMLETWHKEYTVAEESQYL
LMGWKGRMLHAMSTWNAC-------------
>Cryptogramma_acrostichoid_1kpWQML2061186
------------------------------------------------------------
------------------------------------------------------------
------------------------------------------------------------
------------------------------------------------------------
------------------------------------------------------------
------------------------------------------------------------
------------------------------------------------------------
------------------------------------------------------------
------------------------------------------------------------
-----------------------------------------------------LLLQ--C
ANAIGANNTKSAMEILSKVKQHASPFGNGGQRLAYYFSEALDARFSGMGWPLYLGRVR-Q
RPNSAEILKATCKYMSTCPFAKASHFFINQTILNVANNASVLHILEL---QT-TGYQYPS
LFKALASRPGGPPQVRLTGVGFPHYSMIPAQTEVVLEGLQKTGRQLSEYAATLGVPFHYN
AWAGSRETLRMQD-----------------------------------------------
------------------------------------------------------------
------------------------------------------------------------
-------------------------------
>Cryptogramma_acrostichoid_1kpWQML2069582
------------------------------------------------------------
------------------------------------------------------------
------------------------------------------------------------
------------------------------------------------------------
------------------------------------------------------------
------------------------------------------------------------
------------------------------------------------------------
------------------------------------------------------------
------------------------------------------------------------
----------------------------------KTSGKP-KA-SEVFVDLNHLLLR--C
ANAIGSNDTKTALDALLKVKQHASPNGDGAQRMAYYFADALETRMSGLGWQVYLGQMRQQ
QPSPKEILKARWMYMLSCPFAKAFRFFVNQTIMDVAKEASILHIMEY---QF-TGFQYPS
LFKALAERPGGPPQVRLIAGNVPHYSMTSSQMDVLFDRLEHTGRQLTACAASYGVPFHFT
AWVGKTGAFKMKDHVNPDRGSQEVLVILSVYPLRYINEDLLSPPQKRLQILQTVRSMNPE
AFIRGFVTASYNTPFFSRRFREALYHFECQYDILDTFIERDNADRIVFESEILGRAVLNI
VACEETHIVEKVEKYNQCYESVRKVGFEQIPLNQVLKAQVQNILRSWHKNYMVADDLDYL
LMGWKGRMLHALTVWK---------------
>Cryptogramma_acrostichoid_1kpWQML2069996
------------------------------------------------------------
------------------------------------------------------------
------------------------------------------------------------
------------------------------------------------------------
------------------------------------------------------------
------------------------------------------------------------
------------------------------------------------------------
------------------------------------------------------------
------------------------------------------------------------
----------------------------------------------ELVDINDLLVQ--C
AQAVGVNNTKRAVEILIKVKQHCSPYGNGAERLAYYFAEAMDARFSGTGWPLYLGLLR-R
RPSSAEILRATYLYMSSCPFVKAYHYFINQSILNVAMRASKLHILEL---QV-DSFQYPS
LFKALADRPGGPPEVHVIGLGFPHYSMLPARTDVVLEAVQKTGRQLADCAAACGVPFQYT
SWAGIREDLCMQDFVSPHRSADEVLVVLSTSLLRYVMDETLDSSVLRSKLLKQGRDLNPD
VYVQGIVTGSYSTPFFTRRFREALFHFESVFDMLDTFIDRETTDRLVFESEILGKAILHI
VACEGTEVIERIDKYKHWQNVTEEVGFQQLPLDEEIKNNVHTMLKSWHKEYTVSEDSQYL
LMGWKGRMLHAVSTWK---------------
>Dipteris_conjugata_1kpMEKP2003023
------------------------------------------------------------
------------------------------------------------------------
------------------------------------------------------------
------------------------------------------------------------
------------------------------------------------------------
------------------------------------------------------------
------------------------------------------------------------
------------------------------------------------------------
------------------------------------------------------------
------------------------------------------------------------
------------------------------------------------------------
------------------------------------------------------------
------------------------------------------------------------
----------------------------------------------RSKLLKMGRDTNPD
VYIQGIVTGSYSTPFFTRRFREAVFHFESVFDMLDTFIQRENTDRLVFESEILGKAILNI
VACEGIGVVERVDKYKHWQAVSEEAGFGQLPLDEEIKNKVQVMLESWHKEYTVAEDSQYL
LMGWKGRMLHAMS------------------
>Dipteris_conjugata_1kpMEKP2008266
------------------------------------------------------------
------------------------------------------------------------
------------------------------------------------------------
------------------------------------------------------------
------------------------------------------------------------
------------------------------------------------------------
------------------------------------------------------------
------------------------------------------------------------
------------------------------------------------------------
---------------------------------GKAR-SK-EG-DQEFVDINDLLLQ--S
AQAVGSNNSHRALEILKKVRQHAFPHGNGAERLAYYFAEAMDARFSNTGWPLYLGLLR-R
RPSAAEILKATSMYIASCPFVKASHYFINQTILNTAKGASKLHILEL---QT-TGFQYPS
LFKALAARPGGPPHVHVIGIGFPHYSMLPARTDIVLEGVQKTGRQLSDYAASCGVPFQYS
GWAGLRENLQMQDFVSPQRSPDEVLVVISASLLRYLMDDNFDSATVRSKLLKMGRDINPD
VYIQAIVTGSYSTPFFPRRFREALFHFESVFDMLETFIDRENTDRLVFESEILGKAILNI
VACEGTEVLERIDKYKHWQQVTEEVGFEQLPLDEEIRDKVQVMLKTWHKEYTVAEDSQYL
LMGWKGRMLHAMSTWK---------------
>Equisetum_diffusum_1kpCAPN2001059
------------------------------------------------------------
------------------------------------------------------------
------------------------------------------------------------
------------------------------------------------------------
------------------------------------------------------------
------------------------------------------------------------
------------------------------------------------------------
------------------------------------------------------------
------------------------------------------------------------
------------------------------------------------------------
------------------------------------------------------------
--------------------------------LDAARGASCLYIMEL---QMSGGFHYPS
LFKALSERADGPPLVKMIGIGFPNYSVMADHTSAILEGVEKTGRQLSGYAATCGVPFEFT
AWAGTRESLDMHAFVPVERDESEVFVIISANLLRYVMDE-LDSPDTRQKLLRMGRSLKPD
VYIQGVVTGAYNTPFFTRRFKEALFYFESLFDVLDTFVGRESPERMVFESEILGKAILNI
VACEGAEVVERIDKYRQWRRVTEEAGFRQLPLNEGIKNNVHAMLSSWHKEYTVAEDSQYM
LLGWKGRMLYAMSTW----------------
>Equisetum_diffusum_1kpCAPN2007238
------------------------------------------------------------
------------------------------------------------------------
------------------------------------------------------------
------------------------------------------------------------
------------------------------------------------------------
------------------------------------------------------------
------------------------------------------------------------
------------------------------------------------------------
------------------------------------------------------------
-----------------------------------GRSNR-DGTEQELVDLNDLLLQ--V
SQAVGVNNLKSAMEILKRIKRHGSPHGNGSQRLAYYFMEALDAR--GAGWPLYLGLLS-R
RPSAAEVLRATGVYMDKCPFIKAAHYFINQTILNAAKGATRLYIMEL---QMSSGLHYPS
LFRALAECPGGPPLVIMTGIGFPHYSVTANHIQTILEGVQKTGRQLSEYAATCGIPFQFN
AWAGNRENLQMADFVPAERDANEVFVIISAHLLRYVMDD-LDSPDTRQKLLNMGRSLKPE
VYIQGVVTGAYNTPFFTRRFREALFYFESLYDVLDTFIERENPDRIILESEILGKAILNI
VACEGTEIIERIDKYKHWQQVTEEAGFSQRVLNREIKDNVQTMLRSWHKEYNVGEDSHYM
LLGWKGRMLYAMSTW----------------
>Equisetum_diffusum_1kpCAPN2009178
------------------------------------------------------------
------------------------------------------------------------
------------------------------------------------------------
------------------------------------------------------------
------------------------------------------------------------
------------------------------------------------------------
------------------------------------------------------------
------------------------------------------------------------
------------------------------------------------------------
----------------------------------RSRAEKEEN-GRELVDLMDMLQQ--V
AQSVGTNNVKAAAETLKKVKGHASPYGSGAERLAYYFSEALDARLSGTGWPLYFGLLH-R
RPSPTDVLRATSVYMAKCPFIKFSNYFINQTILNVSRGTSTVYIIDLQYRQLSGGFNYPS
LFKNLAKRPGVPPRIKLTAVGFPHYSIVGA-NQAILEGLQKTGRQLSSYAASCGVSFEFA
EWVGSRELLQMQDFVPERRTGNEALVIISAHLLRYVMDDSLDSPDARRRLLEMGRSLNPD
VYIQGIVTASYNMPYFPRRFREALFYFESLYDVLDTFIERENPDRVIFESEILGKAILNI
VACEGAQVADRIDKYKHWQQVTEEAGFVQLPLNEEIKTNAAEMMRTWHKEYTVAEDRQYM
LFGWKGRMLHAMSTWSVA-------------
>Equisetum_diffusum_1kpCAPN2037030
------------------------------------------------------------
------------------------------------------------------------
------------------------------------------------------------
------------------------------------------------------------
------------------------------------------------------------
------------------------------------------------------------
------------------------------------------------------------
------------------------------------------------------------
------------------------------------------------------------
----------------------------------RGRSSKEGGPEHEFVDVNDLLQQ--V
SQAAAADNFRNGMETLKKIKQHADACGDGARRLAYYFAEALEARFSGTGWPLYLGLLR-R
RPSAA-------------------------------------------------------
------------------------------------------------------------
------------------------------------------------------------
------------------------------------------------------------
------------------------------------------------------------
-------------------------------
>Equisetum_hyemale_1kpJVSZ2114365
------------------------------------------------------------
------------------------------------------------------------
------------------------------------------------------------
------------------------------------------------------------
------------------------------------------------------------
------------------------------------------------------------
------------------------------------------------------------
------------------------------------------------------------
------------------------------------------------------------
------------------------------------------------------------
------------------------------------------------------------
------------------------------TILNVSKTASTVYIIDL---QLSGGFNYPS
LFKNLAKRPNGPPRIKLTAVGFPHYSIVGA-NQAILEGLQKTGRQLSTYAESCGVPFEF-
------------------------------------------------------------
------------------------------------------------------------
------------------------------------------------------------
-------------------------------
>Equisetum_hyemale_1kpJVSZ2132234
------------------------------------------------------------
------------------------------------------------------------
------------------------------------------------------------
------------------------------------------------------------
------------------------------------------------------------
------------------------------------------------------------
------------------------------------------------------------
------------------------------------------------------------
------------------------------------------------------------
--------------------RKEGGGMSRKKGGRSGRSNR-DGTEQELVDLNDLLLQ--V
SQAVGVNNLRSAMEILKRIKRHGSPHGNGSQRLAYYFMEALDARFSGTGWPLYLGLLS-R
RPSVAEVLRAIGVYMDKCPFIKASHYFINQTILDAAKGASKLYIMEL---QMSSGLHYPS
LFRALAERPGGPPLVIMTGIGFPHYSVTANHIQTILEGVQKTGRQLSDYAATCGIPFQFN
AWAGSRENLQMADFVPAERNATEVFVIISAHLLRYVMDD-LDSPDTRQKLLNMGRSLKPD
VYIQGVVTGAYNTPFFTRRFREALFYFESLYDVLDTFIERENPDRIVFESEILGKAILNI
VACEGTEIIERIDKYKHWQQVTEEAGFSQRVLNHEIKDKVQTMLRSWHKEYNVGEDSHYM
LLGWKGRMLYAMSTW----------------
>Ginko_biloba_GBI00000144
------------------------------------------------------------
------------------------------------------------------------
------------------------------------------------------------
------------------------------------------------------------
------------------------------------------------------------
------------------------------------------------------------
------------------------------------------------------------
------------------------------------------------------------
------------------------------------------------------------
-------------------------------SEKGSKRGKKGGKQKEVVDLRALLIRXXX
AQFVATNDNRGAQEILKQIRQHSGPYGDGTQRLAYYFAESLEARMSGTGGYLYTKLSS-N
RPSAAEILKAYHLYMVASPFIKVSHYFCNQTIIDVAENANCL------------------
------------------------------------------------------------
------------------------------------------------------------
------------------------------------------------------------
------------------------------------------------------------
-------------------------------
>Huperzia_selago_1kpYHZW2017690
------------------------------------------------------------
------------------------------------------------------------
------------------------------------------------------------
------------------------------------------------------------
------------------------------------------------------------
------------------------------------------------------------
------------------------------------------------------------
------------------------------------------------------------
------------------------------------------------------------
--------------------------------------------KEKKLKFNSMLIE--C
AKAIASDDITKAYKTANEIRERVSAYGDSSQRLAHHFVEALAARITGTGALLYSTLLTSS
RPSAAEMLKAYYLFVSKHP-----------------------------------------
------------------------------------------------------------
------------------------------------------------------------
------------------------------------------------------------
------------------------------------------------------------
-------------------------------
>Lindsaea_linearis_1kpNOKI2008740
------------------------------------------------------------
------------------------------------------------------------
------------------------------------------------------------
------------------------------------------------------------
------------------------------------------------------------
------------------------------------------------------------
------------------------------------------------------------
------------------------------------------------------------
------------------------------------------------------------
------------------------------------------------------------
------------------------------------FAEALEARFSGTGWPLYLGLLR-R
PPSSMEVLRATFLYMASCPFVKAYHYFINQSIINVAQRASKLHIMEL---QV-DGFQYPA
LFNALANRPGGPPEVHVIGLCFPHYSTLPVRTDIVMERTQKIGRQLADCAAAYGVPFQYT
PWAGHREDLCMQDFASPYRSPDETLVILSTSLLRYVMDENLDSSVLRSKLLKQGRDMNPD
VYVQGIVTGSYNTPFFTRRF----------------------------------------
------------------------------------------------------------
-------------------------------
>Lindsaea_linearis_1kpNOKI2013179
------------------------------------------------------------
------------------------------------------------------------
------------------------------------------------------------
------------------------------------------------------------
------------------------------------------------------------
------------------------------------------------------------
------------------------------------------------------------
------------------------------------------------------------
------------------------------------------------------------
----------------------------------------------ELVDINDLLLQ--C
AQAVGVNNTKRAVEILNKVKQHCSPYGNGAERLAYYFAEAMEARFSGTGWPLYLGLLR-R
RPSSAEILRAAFLYMASCPFVKAYHYFINQSILNVAQRASKLHILEL---QV-DGFQYPS
LFNALANRPGGPPEVHVIGLCFPHYSMLPVQTDVVLERTQKIGRQLADCAAACGVPFQYT
PWAGIREDLRMQDFASPYRSPDEVLVILSTSLLRYVMDETLDSSVLRSKLLKQGRDMNPD
VYVQGIVTGSYSTPFFTRRFKEALFHFESVFDMLDTFIGRDKTDRLVFESEILGKAILHI
VACEGTEVIERIDRYKHWQAVTEEVGFQQLPLDEGIKNTVQNNLKSWHKEYTVSEDSQYL
LMGWKGRMLHAMSTWK---------------
>Lindsaea_linearis_1kpNOKI2015609
------------------------------------------------------------
------------------------------------------------------------
------------------------------------------------------------
------------------------------------------------------------
------------------------------------------------------------
------------------------------------------------------------
------------------------------------------------------------
------------------------------------------------------------
------------------------------------------------------------
----------------------------------------------ELVDLSDLLLQ--C
AQAVGVNNTTRAVEILNKVKQHCSPYGNGAQRLAYYFAEALDACFSGAGWPLY-------
------------------------------------------------------------
------------------------------------------------------------
------------------------------------------------------------
------------------------------------------------------------
------------------------------------------------------------
-------------------------------
>Lindsaea_linearis_1kpNOKI2093827
------------------------------------------------------------
------------------------------------------------------------
------------------------------------------------------------
------------------------------------------------------------
------------------------------------------------------------
------------------------------------------------------------
------------------------------------------------------------
------------------------------------------------------------
------------------------------------------------------------
------------------------------------------------------------
------------------------------------------------------------
------------------------------------------------------------
------------------------------------EALEEAGRRLAACAASYDIPFKFT
AWAGKIENFRFLDYACPDRSRDEVLVLLGVSPLRYIMDISADPTMVRTERLKMVQTINAD
VYVQGIVTGSYSTPFFSARFREALFHFERVYDMLDTFIERDDRDRMVFESEILGKALLNI
VACESTCMSTRVDGYKQWKAVSEEAGLQQLPLNQELKGGAERILKSCHKDYTVGEDGQYL
LMGWKGRMLYALSTWK---------------
>Lindsaea_linearis_1kpNOKI2097036
------------------------------------------------------------
------------------------------------------------------------
------------------------------------------------------------
------------------------------------------------------------
------------------------------------------------------------
------------------------------------------------------------
------------------------------------------------------------
------------------------------------------------------------
------------------------------------------------------------
-----------------LKPRKESSSTRKK----KGRASK-DA-DKECVELNDLLLQ--C
SQAVGANNMKRAVEILNKVRQHASPYGNGAERLAYYFAEALEARFSGTGWQLYMGLLR-P
HPLAADILKATSLYMSSCPFVKASHYFITQTILNVARGASKVHILEL---QV-DALLYPV
LLKALADRPGGPPQVHLIGLGFPHYSMMPVQTDVVLASVQRTGRQLSDYAASLGVPFQFT
AWAGVREDLCMQDFVSPYRKEGEVLVVISASLLRYVMDDTLDSLPLRSKLLKQGRDINPE
VYIQGIVTGSYSTPFFTRRFREALFHFESVFDMLDTCIEREEADRVVFEGEILGKAILNI
VACEGTEVVDRIDKYKHWQAVTEEVGFKQLPLDEEIKANVQLMLKTWHKEYTIAADSQYL
LMGWKGRMLHAMSTW----------------
>Lindsaea_microphylla_1kpYIXP2003543
------------------------------------------------------------
------------------------------------------------------------
------------------------------------------------------------
------------------------------------------------------------
------------------------------------------------------------
------------------------------------------------------------
------------------------------------------------------------
------------------------------------------------------------
------------------------------------------------------------
------------------------------------------------------------
------------------------------------------------------------
------------------------------------------------------------
-------RPGGPPQVHLIGLGFPHYSMMPVQTDVVLASVQRTGRQLSDYAASLGVPFQFT
AWAGVREDLCMQDFVSPYRKEGEVLVVISASLLRYVMDDTLDSLPLRSKLLKQGRDINPE
VYIQGIVTGSYSTPFFTRRFREALFHFESVFDMLDTCIEREEADRVVFEGEILGKAILNI
VACEGTEVVDRIDKYKHWQAVTEEVGFKQLPLDEEIKANVQLMLKTWHKEYTIAADSQYL
LMGWKGRMLHAMSTW----------------
>Lindsaea_microphylla_1kpYIXP2007538
------------------------------------------------------------
------------------------------------------------------------
------------------------------------------------------------
------------------------------------------------------------
------------------------------------------------------------
------------------------------------------------------------
------------------------------------------------------------
------------------------------------------------------------
--------------------------------------KTAT------------------
----------------GLK---S-KSATRKKSGGKARSSK-DG-DQELVDINDLLLQ--C
AQAVGVNNTKRAVEILNKVKQHCSPYGNGAERLAYYFAEAMEARFSGTGWPLYLGLLR-R
RPSSAEILRATFLYMASCPF----------------------------------------
------------------------------------------------------------
------------------------------------------------------------
------------------------------------------------------------
------------------------------------------------------------
-------------------------------
>Lindsaea_microphylla_1kpYIXP2009477
------------------------------------------------------------
------------------------------------------------------------
------------------------------------------------------------
------------------------------------------------------------
------------------------------------------------------------
------------------------------------------------------------
------------------------------------------------------------
------------------------------------------------------------
------------------------------------------------------------
------------------------------------------------------------
------------------------------------------------------------
------------------------------------------------------------
--------------------------------------------------------FQYT
PWAGHREDLCMQDFASPYRSPDETLVILSTSLLRYVMDETLDSSVLRSKLLKQGRDMNPD
VYVQGIVTGSYNTPFFTRRFKEALFHLESVFDMLDNFIERDKTDRLVFESEILGKAILHI
VACEGSEVIERVDKYKHWQAVTEDVGFQQLPLDEEIKNTVQANLKSWHKEYTVTEDSQYL
LMGWKGRMLHAMSTWK---------------
>Lindsaea_microphylla_1kpYIXP2048678
------------------------------------------------------------
------------------------------------------------------------
------------------------------------------------------------
------------------------------------------------------------
------------------------------------------------------------
------------------------------------------------------------
------------------------------------------------------------
------------------------------------------------------------
------------------------------------------------------------
-----------------LKPRKESSSTRKK----KGRASK-DA-DKECVELNDLLLQ--C
SQAVGANNMKRAVEILNKVRQHASPYGNGAERLAYYFAEALEARFSGTGWQLYMGLLR-P
HPLAADILKATSLYMSSCPFVKASHYFITQTILNVARGASKVHILEL---QV-DALLYPV
LLKALADRPGGPPQ----------------------------------------------
------------------------------------------------------------
------------------------------------------------------------
------------------------------------------------------------
-------------------------------
>Lindsaea_microphylla_1kpYIXP2051726
------------------------------------------------------------
------------------------------------------------------------
------------------------------------------------------------
------------------------------------------------------------
------------------------------------------------------------
------------------------------------------------------------
------------------------------------------------------------
------------------------------------------------------------
------------------------------------------------------------
------------------------------------------------------------
------------------------------------------------------------
------------------------------------------------------------
------------------------------------EGLQKSGCQLSEAAASFGVPFQFT
AWAGPRETLRMQDFVSAERSPGEVFVVISAYLLRYIMDDTLDSPQIRLKILKMGRDINPD
VYIQGIVTGSYSTPFFTKRFREALFHFESVYDMLDTFIERENMDRVVFESEILGKAILNI
VACEGMDVVERVDKYKHWQAVTEEVGFEQLPLDKETKENIQAMLKSWHKEYTVAEDSQYL
LMGWKGRMLHAMSSWK---------------
>Lygodium_japonicum_1kpPBUU2010933
------------------------------------------------------------
------------------------------------------------------------
------------------------------------------------------------
------------------------------------------------------------
------------------------------------------------------------
------------------------------------------------------------
------------------------------------------------------------
------------------------------------------------------------
------------------------------------------------------------
----------------------------------KSKASK-DV-DQEFVDINDLLLQ--S
AQAIGVNHTKRAVEILNKVRQHASPYGNAAQRLAYYFAEALDARFSGTGWPLYLGLLR-R
RPSAAEILKATYMYMASCPFVKAYHYFINQTILNVAKGASKVHILEL---QV-TGFQYPS
LLKAFADRPEGPPHVHLIGLGFPHYSMLPARTDIVLEGVQKTGRQLAEYAQSCGVPFQYT
AWAGNRDDLCMQDFVSPYRNADEVLVVISAYMLRYVMDDTLDSPTVRSKLLKQGRDINPD
VYIQGIVTGSYSTPFFTRRFREALFHFESVFDMLDTFIDKENADRIVFESEILGKAILNV
VACEGNEVVERIDKYKHWQAVTEEVGFQQLPLNEEIKEKVQFMLETWHKEYTCAQDSQYL
LMGWKGRMLHAMSTWK---------------
>Lygodium_japonicum_1kpPBUU2010934
------------------------------------------------------------
------------------------------------------------------------
------------------------------------------------------------
------------------------------------------------------------
------------------------------------------------------------
------------------------------------------------------------
------------------------------------------------------------
------------------------------------------------------------
------------------------------------------------------------
--------------------------------GGKGRCSKLDG-DQEYININDLLLQ--S
AQAVGVNNTKAALEILTKVRKYASPYGTGAQRVAYYFAEAMDARFSGTGWPLYWGLLR-R
RPSAAEILKATYMYMASCPFVKAYHYFINKTILNVAEKASKLHILEL---QV-TGFQYPS
LFKALADRPGGPPQVHLIAIGFPHYSMLPAQDH---SGVKKTCTQLADYAVTCGVPFQYT
AWAGTRDELHMQDFISPQRNDDEVLVVISAYMLRYVMDDTLDSPIKRSRLLREGRSVNPD
VYIQGIVTGSYNTPFFTRRFRDALFHFESVFDMLDTFISQENPDRLVFESEILGKAILNI
VACEGSKVMERVDKYKQWQAATEEIGFHQLPLDEGIKKNVQVMLQTWHREYTVAEDSQYL
LMGWKGRMLHAMSTWK---------------
>Lygodium_japonicum_1kpPBUU2013478
------------------------------------------------------------
------------------------------------------------------------
------------------------------------------------------------
------------------------------------------------------------
------------------------------------------------------------
------------------------------------------------------------
------------------------------------------------------------
------------------------------------------------------------
------------------------------------------------------------
---------------------AKKAGKGRPKGGGGGASPASKSVEPYSVDLRGLLVS--C
AQAVAGMQVRKAQDLLEEIRRYSSPRGSGVQRLAHYFSEALAARLAGTGARLYTAMSK-N
RPSAARMLKAINATFQVCPYKKIAHYFAN-------------------------------
------------------------------------------------------------
------------------------------------------------------------
------------------------------------------------------------
------------------------------------------------------------
-------------------------------
>Pilularia_globulifera_1kpKIIX2011725
------------------------------------------------------------
------------------------------------------------------------
------------------------------------------------------------
------------------------------------------------------------
------------------------------------------------------------
------------------------------------------------------------
------------------------------------------------------------
------------------------------------------------------------
-----------------------------SQK-LPKPEKVGK------------------
----------------VLKPRKE-TASAHKRTGSKCRSNK-DG-EQELVDINDLLLQ--C
AHA-ALNNTKRAREILKKVIQHASPYGNGAQRLAHYFAEAMDARISGTGWKLYLGHLR-R
RPSSAEILRATYLYMDSCPFVKAYHYFIIQNILNVAKGASKLEILEL---QV-DGFQYPS
LFEALAAQPGGPPEVHLVGIVFPHYSMLPSQSEVVQDSVQKTGKQLADYAAKCGVPFKFT
GWAGRREDLCMQNFVSPYRNPGEVLVILSTSLLRYVMDETLDSSMLRSKLLKQGRDINPD
VYVQGIVTGSYNTPFFARRFREALYHFESVFDMLDTFIDREKTDRLVFESEILGRAIMNI
VACEGSQIVDRIDKYKHWQAVTSEVGFQQLPLDEEIKNKVQYMLKTWHKEYTVSEDSQYL
LMGWKGRMLHAMSTWK---------------
>Pilularia_globulifera_1kpKIIX2091423
------------------------------------------------------------
------------------------------------------------------------
------------------------------------------------------------
------------------------------------------------------------
------------------------------------------------------------
------------------------------------------------------------
------------------------------------------------------------
------------------------------------------------------------
----------------------DIGLKSQSHK-PHKSEKTGR------------------
----------------VLKPRKESTASMRKKSGGKSRSNK-DG-DQECVELNDLLID--C
ATAVGLNNTKRAVEILKKVRQYASPYGNGAERLAYYFAEGMDARFSGTGWPLYLGLLR-R
RPSAAEILKAIYMYMSHCPFVRAYHYFINQTILNVAQGASKLHILEL---QI-DGFQYPA
LFEALARRPGGPPEVHIIGLGFPHYSMMPARNDVVLEAVEKTGRQLAEYAAKCGVPFEYT
PWAGIRDELCMQDFVNPHRPEGEVLVVISASLLRYVMDDRLDSPIVRSKLLKQGRDINPE
VYVQGIVTGSYSTPFFVRRFKEAVFHFESVFDMLDTFIDKENTDRLVFESEILGKAILNI
VACEGADVVDRIDKYKHWQLVTEEVGFQQLPLNPEIKSTVQHMLESRHKEYTVAEDSQYL
LMGWKGRMLHAMSTWK---------------
>Pityrogramma_trifoliata_1kpUJTT2015315
------------------------------------------------------------
------------------------------------------------------------
------------------------------------------------------------
------------------------------------------------------------
------------------------------------------------------------
------------------------------------------------------------
------------------------------------------------------------
------------------------------------------------------------
------------------------------------------------------------
----------------------------------KSSGKPKTT-TEMYVDFNHLLLR--C
ANAIGLGDSKGAREALLKVKQHASPHGDGAHRMAYYFADALEARLAGTGWQVYSGQMRQQ
------------------------------------------------------------
------------------------------------------------------------
------------------------------------------------------------
------------------------------------------------------------
------------------------------------------------------------
-------------------------------
>Pityrogramma_trifoliata_1kpUJTT2015316
------------------------------------------------------------
------------------------------------------------------------
------------------------------------------------------------
------------------------------------------------------------
------------------------------------------------------------
------------------------------------------------------------
------------------------------------------------------------
------------------------------------------------------------
------------------------------------------------------------
----------------------------------KSSGKPKTT-TEMYVDFNHLLLR--C
ANAIGLGDSKGAREALLKVKQHASPHGDGAHRMAYYFADALEARLAGTGWQVYSGQMRQQ
------------------------------------------------------------
------------------------------------------------------------
------------------------------------------------------------
------------------------------------------------------------
------------------------------------------------------------
-------------------------------
>Pityrogramma_trifoliata_1kpUJTT2021680
------------------------------------------------------------
------------------------------------------------------------
------------------------------------------------------------
------------------------------------------------------------
------------------------------------------------------------
------------------------------------------------------------
------------------------------------------------------------
------------------------------------------------------------
------------------------------------------------------------
------------------------------------------------------------
------------------------------------------------------------
------------MYMLGCPFAKSFRFFVNQIILKVAKEASVLHIMEY---QF-TGFQYPS
LFKALAERPGGPPLVRLIAGNVPHYSMTSSQMDILYERLECTGRQLTACAATFGVPFHFT
AWVGKTGAFKMRDHVNPNRSVEEVLVVLSVYPLRYINEDLLSPPQKRLQILQSVRSLNPD
AFIRGFVTASYNTPFFS-------------------------------------------
------------------------------------------------------------
-------------------------------
>Pityrogramma_trifoliata_1kpUJTT2026164
------------------------------------------------------------
------------------------------------------------------------
------------------------------------------------------------
------------------------------------------------------------
------------------------------------------------------------
------------------------------------------------------------
------------------------------------------------------------
------------------------------------------------------------
------------------------------------------------------------
----------------------------------------------ECIELNDLLLQ--C
AQAVGFNNSKRALEILKKVKQHALPYGNGAERLAYYFAEAMEARFSGTGWSLYMGLLG-R
HPSSAEILRATRLYMASCPFVKAYHYFINQTILNVSEGASKLHILEL---QV-DGFQYPA
LFKALAARPEGPPHVHLIGIGFPHYSMLPAQTDDVLEGVRKTGRQLSDYAALCGVPFEYT
AWAGTRDDLCMQDFVSPHREKGEVLVVISASLLRYVMDDTLDSPVVRSKLLKQGRDINPE
VYVQGIITGSYSTPFFTRRFREALFHFESVFDMLDTFIEREKTDRLVFEGEILGKAILNI
VACEGTEVVDRVDKYKHWQAVTGEVGFKQLPLDKGIKDNVQLMLKTWHKEYTTAEESHYL
LMGWKGRMLHAMSTWSAC-------------
>Pityrogramma_trifoliata_1kpUJTT2077696
------------------------------------------------------------
------------------------------------------------------------
------------------------------------------------------------
------------------------------------------------------------
------------------------------------------------------------
------------------------------------------------------------
------------------------------------------------------------
------------------------------------------------------------
------------------------------------------------------------
------------------------------------------------------------
------------------------------------------------------------
------------------------------------------------------------
------------------------------------------------------------
---------------------------------------------------QVICDVNPD
LYIQGVVSGSYDTPFYFVRFKEALLHFTCIYDMLDTFMKKEDQARSVFEAEVLGKAILNV
VACEGLFVSGRVEKYKQ-------------------------------------------
-------------------------------
>Pityrogramma_trifoliata_1kpUJTT2085317
------------------------------------------------------------
------------------------------------------------------------
------------------------------------------------------------
------------------------------------------------------------
------------------------------------------------------------
------------------------------------------------------------
------------------------------------------------------------
------------------------------------------------------------
------------------------------------------------------------
------------------------------------------------------------
------------------------------------------------------------
------------------------------------------------------------
------------------------------------------------------------
----------------------EVFVVISAYLLRYIMDDTLDPPPVRLKLLKMGRDINPD
VYIQGIVTGSYSTPFFTRRFREALFHFESVYDMLDTFIERENTDRVVFESEILGKAILNI
VACEGIDVVERVDKYKHWQALTEEVGFEQVPLDEEIKGNIQVMLKSWHKEYTVAEDSQYL
LMGWKGRMLHAMSAWKAS-------------
>Pityrogramma_trifoliata_1kpUJTT2090650
------------------------------------------------------------
------------------------------------------------------------
------------------------------------------------------------
------------------------------------------------------------
------------------------------------------------------------
------------------------------------------------------------
------------------------------------------------------------
------------------------------------------------------------
------------------------------------------------------------
----------------------------------------------EYIDINDLLLQ--C
ANAIGANNTKSAMEILSKVKQHASPFGNGAQRLAYYFSEALDARFSGMGWPLYMGRMR-Q
RPSSAEILKATCKYMSTCPFAKASHYFINQTILNVSKNASVLHILEL---QT-TGFQYPS
LFKALASRPGGPPQVRLTGVGFP-------------------------------------
------------------------------------------------------------
------------------------------------------------------------
------------------------------------------------------------
-------------------------------
>Pityrogramma_trifoliata_1kpUJTT2091317
------------------------------------------------------------
------------------------------------------------------------
------------------------------------------------------------
------------------------------------------------------------
------------------------------------------------------------
------------------------------------------------------------
------------------------------------------------------------
------------------------------------------------------------
------------------------------------------------------------
----------------------------------KARLSK-DG-EQEVVDINDMLIQ--C
AQAVGVNNTKRAMEILTKVKQHCSPYGSGAERLAYYFAEAMEARFSGTGWPLYLGLMR-R
RPSSSEILRATYLYMESCPFVKAYHYFINQHILNVSRRASKLHILEL---QI-DAFQYPS
LFRALADRPGGPPEVHVIGLRFPHYSMLPVQTDVVSEAVQKTGRQLAECAASCGVPFQYT
PWAGIREQLCMQDFVSPYRSADEVLVILSTSLLRYVMDETLDSSVLRSKLLKQGRDLNPE
VYVQGIVTGSYSTPFFTRRFKEALFHFESVFDMLDTFVDKERTERMIFESEILGKAILHI
VACEGTEVIERIDKYKHWQAVTEEVGFEQLALDEEIKNKVHVMLKSRHKEYTVAEDSQYL
LMGWKGRMLHAMSTWK---------------
>Salvinia_cucullata_Sacu_v1.1_s0007.g003569
------------------------------------------------------------
------------------------------------------------------------
------------------------------------------------------------
------------------------------------------MESRGMVGQQQQEGTAGF
VDASFSAVLQDIFEHAQKEIESRNNRTLSNRLNLGWNGMKRSTSTSSLSFDIASRFEPLM
DPALSFISDILAEDEEPVLNHPFLSQGE--FIAYQAKVSEVAAILKEGSPSLALQMDGED
PPVSPDAATSF----------------------------SASTSEDSYSYMDSYSVSEPS
QNELLLSGLRGPANRSCTSFSRSQFQELSSTSTLTTIFPETQLQEVSSTFLGSGGLESP-
----------------KPGSQDDIGVKSHGHRTTQKSEKTDR------------------
----------------VLKPRKESSSARKRSGKPRISGNK-DG-DSEIVELNDLLLE--C
ASAVGANNRKRAVEILNKVRQYASPYGNGAERLAYYFAEAMDARFSGTGWPLYLGLLK-R
RPSAAEILKSIYMYMEHCPFVKAYHYFINQTILNVAQGASKLYILEL---QI-DGFQYPA
LFRALADRPGGPPEVHIIGLGFPHYSMLPARTDIVLEAVQRTGKQLEGYAASCGVPFQYT
AWAGIREELCMQNFVSPYRDEGEVLVVISASLLRYVMDDTLDSPVVRSKLLKQGRDINPE
VYIQGIVTGSYSTPFFTRRFKEALFHFESVFDMLDTFIDREKTDRLVFESEILGKAILNI
VACEGTEVVDRIDRYKHWQLVTEEVGFQQLPLNEEIKTNVQRMLKSWHEEYIVTEDSQYL
LMGWKGRLLHAMSTWTATPEESL*-------
>Sceptridium_dissectum_1kpEEAQ2089654
------------------------------------------------------------
------------------------------------------------------------
------------------------------------------------------------
------------------------------------------------------------
------------------------------------------------------------
------------------------------------------------------------
------------------------------------------------------------
------------------------------------------------------------
------------------------------------------------------------
----------------------------------------------ELVDLNDMLLQ--S
AQAVGVNNVKRALEILKKIKQHASPYGNGAQRLGYYFAEALDARFSGTGWPLYLGLLR-R
RPSPVEVLRATSVYMASCPFIKVAHYFINQTILDVAKGASKLHILDL---QIAGGFNYPS
LIKALAERPGGPPSVRLIGIGFPHYSMMPARTETILEGVQKTGRQLSEYAAKYGVPFEFI
GWAGMRDNFVMQDFVSGDRENDDVLVIISAYLLRYVMDETLDSPSARLRLLKMGQSINPN
VYIQGIVTGAYNTPFFTRRFREALFHFESLFDVLDTFIGRENQDRLVFESEILGKAILNI
VACEGMEVVERIDKYKHWQAISEEVGFQQLPLNEDIKRNVQAMLKTWHKEYTVSEDSQYM
LMGWKGRMLHAMSTWR---------------
>Woodsia_ilvensis_1kpYQEC2007702
------------------------------------------------------------
------------------------------------------------------------
------------------------------------------------------------
------------------------------------------------------------
------------------------------------------------------------
------------------------------------------------------------
------------------------------------------------------------
------------------------------------------------------------
------------------------------------------------------------
------------------------------------------------------------
------------------------------------------------------------
------------MYMSSCPFAKAFRFFVNQTILDVAKGASTLHIMEY---QF-TGFQYPS
LFEKLAARAGGPPLVRLIASNVPHYSMVSS--------LEQTGRQLTACAASYGVPFHFT
AWVGKTGSFKMKEYVSPNRSRDEVLAILSVYPLRYINDDLLSPPQKRLEILNTTRAMNPD
IFIRGFVSGSYSTPYF--------------------------------------------
------------------------------------------------------------
-------------------------------
>Woodsia_ilvensis_1kpYQEC2012567
------------------------------------------------------------
------------------------------------------------------------
------------------------------------------------------------
------------------------------------------------------------
------------------------------------------------------------
------------------------------------------------------------
------------------------------------------------------------
------------------------------------------------------------
------------------------------------------------------------
-----------------------------KKSGGKARSSK-DA-DKECVELNDLLLQ--C
SQAVGVNNTKRAMEILKKVRQHASPSGSGAERLAYYFAEAMEARFSGTGWPLYMGLLG-R
HPSSSEILKATYLYMASCPFVKAYHYFINQTILNVAKGASKLHILEL---QV-DGFQYPA
LLKALAERPGGPPQVHLIGLGFPHYSNLPAHTDVVLEGVQRTGR---DYAALCGVPFEYT
GWAGVRDDLCMQDFVSPFREEGEVLVIISASLLRYVMDDTLDSSIVRSKLLKQGRDLNPE
VYIQGIVTGSYSTPFFTRRFREALFHFESVFDMLDTFIPREQIDRHVFEGEILGKAILNI
VACEGTEVVDRIDKYKHWQAVTEEVGFKQLPLDKEIKDKVQLMLKTWHKEYTVGEDNQYL
LMGWKGRMLHAMSTW----------------
>Woodsia_ilvensis_1kpYQEC2059333
------------------------------------------------------------
------------------------------------------------------------
------------------------------------------------------------
------------------------------------------------------------
------------------------------------------------------------
------------------------------------------------------------
------------------------------------------------------------
------------------------------------------------------------
------------------------------------------------------------
--------------------------------------------KPEPVDLRSLLVD--C
AQAVGANNLRKANEIVQELRQHVSPHGSATQRVAHYFTEGLVARLAGTGAQLYTAMSN-N
RPSAANMLKAFRLIVEVCPYAKLAHFFANQNI----------------------------
------------------------------------------------------------
------------------------------------------------------------
------------------------------------------------------------
------------------------------------------------------------
-------------------------------
>Woodsia_ilvensis_1kpYQEC2061245
------------------------------------------------------------
------------------------------------------------------------
------------------------------------------------------------
------------------------------------------------------------
------------------------------------------------------------
------------------------------------------------------------
------------------------------------------------------------
------------------------------------------------------------
------------------------------------------------------------
-------------------------------SGGKARSSK-EG-DQELVDINDLLVQ--C
AQAVGVNNTKRAVEILNKVKQHCSPHGNGAERLAYYFAEAMDARFSGTGWPLYLGLLR-R
R-----------------------------------------------------------
------------------------------------------------------------
------------------------------------------------------------
------------------------------------------------------------
------------------------------------------------------------
-------------------------------
>Woodsia_ilvensis_1kpYQEC2065952
------------------------------------------------------------
------------------------------------------------------------
------------------------------------------------------------
------------------------------------------------------------
------------------------------------------------------------
------------------------------------------------------------
------------------------------------------------------------
------------------------------------------------------------
------------------------------------------------------------
------------------------------------------------------------
------------------------------------------------------------
------------------------------------------------------------
------------------------------------------------------------
------------------------------------------------------------
-------------PYFSRRFREALYHFECQYDMLDTFIVRENTDRMVFESEILGRAVLNI
VACEEKHVVERVQKYNQCYAIARSVGFEQIPLNQEIKRQVQEILKSWHKDYMVSEDLDYL
LMGWKGRMLHALATWK---------------
>Woodsia_scopulina_1kpYJJY2000383
------------------------------------------------------------
------------------------------------------------------------
------------------------------------------------------------
------------------------------------------------------------
------------------------------------------------------------
------------------------------------------------------------
------------------------------------------------------------
------------------------------------------------------------
------------------------------------------------------------
-------------------------------SGGKARSSK-DA-DKECVELNDLLLQ--C
SQAVGVNNTKRAVEILKKVRQHASPSGSGAERLAYYFAEAMEARFSGTGWPLYMGLLG-R
HPSSSEILKATYLYMASCPFVKAYHYFINQTILNAAKGASKLHILEL---QV-DGFQYPA
LLKALAERPGGPPQVHVIGLGFPHYSNLPAHTDVVLEGVQRTGRQLSDYAASCGVPFEYT
GWAGVRDDLCMQDFVSPFRKEGEVLVIISASLLRYVMDDTLDSSIVRSKLLKQGRDLNPE
VYIQGIVTGSYSTPFFTRRFREALFHFESVFDMLDTFIPREQMDRHVFEGEILGKAILNI
VACEGTEVVDRIDKYKHWQAVTDEVGFKQLPLDKEIKDNVQLMLKTWHKEYTVGEDSQYL
LMGWKGRMLHAMSTW----------------
>Woodsia_scopulina_1kpYJJY2002859
------------------------------------------------------------
------------------------------------------------------------
------------------------------------------------------------
------------------------------------------------------------
------------------------------------------------------------
------------------------------------------------------------
------------------------------------------------------------
------------------------------------------------------------
------------------------------------------------------------
------------------------------------------------IDLNALLLQ--C
AQAITSNNTKAAMQVLIKVKQYASPHGDGAQRLAYYFAEALEARVAGTGWQIYLGHMRQQ
RPSAKQIFKASWMYMSSCPFAKAFRFFVNRTIVDVAKGASTLHIMEY---QF-TGFQYPS
LFQALAAGPGPPPLVRLIAGNVPHYSMASSQMEVMLDRLEQTGRQLTACAASYGVPFHFT
AWVGKTGSFKMKEYVSPNRSRDEVLAILSVYPLRYINEDLLSPPQKRLEILNTTRAMNPD
VFIRGFVTGSYSTPYFSRRFREALYHFECQYDMLDTFVERENTDRMVFESEILGRAVLNI
VACEETHVVERVQKYNQCHAIARSVGFEQIPLNQEIKRQVQNILKSWHRDYMVSEDLDYL
LMGWKGRMLHALATWK---------------
>Woodsia_scopulina_1kpYJJY2065369
------------------------------------------------------------
------------------------------------------------------------
------------------------------------------------------------
------------------------------------------------------------
------------------------------------------------------------
------------------------------------------------------------
------------------------------------------------------------
------------------------------------------------------------
------------------------------------------------------------
------------------------------------------------------------
------------------------------------------------------------
------------------------------------------------------------
------------------------------------------------------------
------------------------------------------------------------
--IQGIITGSYSTPFYSMRFKEALFHFASIYDLLDTFMDRESAARVIFESEVLGKAILNV
VACEGLSVSGRVDKYKQWQATTEEVGMQQLPVDGEIVAKVEDVLKSWHKEYTIAEDKKYL
LMGWKG-------------------------
>Woodsia_scopulina_1kpYJJY2078007
------------------------------------------------------------
------------------------------------------------------------
------------------------------------------------------------
------------------------------------------------------------
------------------------------------------------------------
------------------------------------------------------------
------------------------------------------------------------
------------------------------------------------------------
--------------------------------------KTGK------------------
----------------GLKPRRE-KSTSRKKSGGKARSSK-EG-DQELVDINDLLVQ--C
AQAVGVNNTKRAVEILNKVKQHCSPYGNGAERLAYYFAEAMDARFSGTGWPLYLGLVR-R
RPSAAEILRATYRYMASCPFVKAYHYFINQSILNVAKRASKVHILEL---QV-DGFQYPS
LFKALADRPGGPPEVHVIGLNFPHYSMLPVQADVVLEAVQKTGRQLADYAASCGLPFQFS
PWAGIREDLCMQDLVSPYRSADEVLVILSTSLLRYVMDETLDSSVLRSKLLKQGRDCNPD
LYVQGIVTGSYSTPFFTRRFREALFHFESVFDMLDTFIDREQTDRLVFESEILGKAILHI
VACEGTEVIERIDRYKHWQAVTEEVGFQQLPLDEEIKNNVQLMLETWHKEYTVAEDSHYL
LMGWKGRMLHGMSTWK---------------
