# Supplementary material for: A De Novo Transcriptome Assembly of Ceratopteris richardii Provides Insights into the Evolutionary Dynamics of Complex Gene Families in Land Plants
Source: Genome Biol Evol. 2021 Mar 3;13(3):evab042. doi: 10.1093/gbe/evab042 (PMC7975763; doi:10.1093/gbe/evab042)
Supplement: evab042_Supplementary_Data [file evab042_supplementary_data.zip › Note S14 - Alignment of GRAS homologs in OG0007617.txt]

>Amborella_trichopoda_ATR0199G001
------------------------------------------------------------
------------------------------------------------------------
------------------------------------------------------------
------------------------------------------------------------
------------------------------------------------------------
------------------------------------------------------------
------------------------------------------------------------
------------------------------------------------------------
----------------------------------------------------------MS
NEDIENIELIHLLLSSTEKIENKQFDRAKGLLMV-CDFK--SSPVGNPVQRLVLYFAEAL
WEILERETGVRSQ--NPTST-------------QENGDEERVLMGFHPAILVFYQVVPFG
KILQFTASQAMLDAMASSTRIHFIDLEVRTGMHWTMLMQSLSARLDHPVELLKITMVG--
---NSRERMEKAGNRLLGFSETLKLPFVFNLVVVSDMG-EEIRERLPMEDGESVAVYAPL
VLSSMLVKPHYLENLVKVISSLCPDIMVITEVEGKHNSPSFVKRFTEVLFYHAAYFDSLD
AFFDSDD--ANRLVTERLYMGTNIRSMVGRDGEERSIRHVGVDVWRLFLTRLLFEEVELS
QDALYQASLIVKQHGHADSCTLELNGKPLTVGWKATPLYSASAWRCHRKGSSVLSLSLSR
T--------------------------------------------------LGKLTRNVT
Y*------
>Amborella_trichopoda_ATR0199G018
M------------------RFEKPEIE---------------------------------
------------------------------------------------------------
------------------------------------------------------------
------------------------------------------------------------
------------------------------------------------------------
---------------------------------------------------------G-G
GIGIGASRLHRNPLFLSYD-----NVQPEIA-----------------------------
---------------ENKKAQRY--PT-SLSALDT-LKSYSSL--TKRL----RNTSEIN
QVTQLK--NPTLRGRK-LSTEEVIRIAGEQYLYN-----GEDLSL---QFNPQLS--NVN
NEDIKNIELTHLLLSSAEKIENKQFERAKRLLMV-CDFE--SSPVGNPVQRLVLHFGDAL
WEILEQETGLKSK--NPTLT-------------QETGEEKKVLTGFHPATWAFYQIVPFL
KVLQLTASQAILDAMAFSARIHLIDLEVRTGRHWTMVMQSLSSRLGHPVQLLKLTMVG--
---NSRETMEKTGNRLLSFAQTLKLPFAFNLVVVSDMG-EEIRERFPMEDGESVAVYAPL
VLSSVLVKPHYLENLVKVISSLRPDVMVITEVEGKHNSPSFVKRFTEVLFYHSAYFDSLD
AFFDSDD--ANRLVIERVCMGTGIRSMVGREGGERKITHVGVEVWKLFLKRLGFEEVELS
QDALYQASLLVKNHRHADSCTLEMNGKALTVGWKGTPLHSVSAWRCL*------------
------------------------------------------------------------
--------
>Amborella_trichopoda_ATR0199G024
M------------------KPEIPEVE---------------------------------
------------------------------------------------------------
------------------------------------------------------------
------------------------------------------------------------
------------------------------------------------------------
---------------------------------------------------------E-E
GEGIGASRPHRNPQFSNYD-----NVQVEIP-----------------------------
---------------ENKKAQRY--PI-SLTALEI-LKSYSSL--TKPL----CNSTEIK
EVTKLK--NPTLRGRR-LSTQEVIRIAGEQYLYS-----GKNLSL---QFNPHLS--NIN
NEDINNIELIHLLLSSAEKIEHKQFDRAKSLLMV-CDFE--SSPVGNPVQRLVLYFTDAL
WEILERETGVKSQ--NPTIT-------------QENEDEESISIGFHPAAMVFFQVVPFV
KVLQFTAIQAMLDAMASSTRIHLIDLKVRTGMHWTVLMQSLAARLDHPVELLKITMVG--
---NSRTRMEEAGNRLLGFAQTLKLPFVFNLVVVSDMG-KEIREKLPMEDGEWVAVYAPI
VLSSMLVKPHYLENLVKVISSLRPDIMVITEVEGKHNSPSFVKRFTEVLFYNGAYCDSLD
AFFDSDD--VNRLVIERVCMGTGIRSMVGREGGERKIRHVGVDVWKLFLKRLGFEEVELS
QDALYQASLIVKNHRHADSCTLEMNGKALTVGWKGTPLHSVSAWRCL*------------
------------------------------------------------------------
--------
>Amborella_trichopoda_ATR0199G027
M------------------RLETPEIN---------------------------------
------------------------------------------------------------
------------------------------------------------------------
------------------------------------------------------------
------------------------------------------------------------
---------------------------------------------------------E-G
GNGIGASSPPRNPLFSNYD-----NVQAEIP-----------------------------
---------------ENEKEERY--PI-SLTALEI-LKSYSSL--TKRL----CNSSEIK
EVTQLE--NPTLRGRK-LSTEEVIRIAGEQYLYN-----GENLSL---QFNPQLS--NIN
NEDMKNIELIHLLLSSAEKIENKHFDRAKSLLMV-CDFK--SSPIGSPIQRLVLYFANAL
WEILERKTGAKSQ--NPTTT-------------QETEDDERILMGFHPATMAFCKVVPFM
KVLQFTAIQAILDAMGSSTRIHLIDLEVRTGMQWTVLMQSLSGRLDHPVELLKITMVG--
---NSRAWMEEAGNQLLSFAQTLKLPFVFNLVVVSDMG-EEMREKLPMEDGEWVAVYAPL
VLRSMLVKPHCLENLVEVVRSLPSNIMVITEVEGKHNSPSFVKRFIEVLFYYSAYFDSLD
AFFDSND--VNRLVIERACMGKWIQSMVGREGEERKIRHVGVDVWRQFLKGLRFEEVELS
QDALYQASLIVKNHRNADSCTLEMNGKALTVGWKGTPLHSVSAWMCL*------------
------------------------------------------------------------
--------
>Amborella_trichopoda_ATR0796G112
M-----------------LIRHTLGFH---------------------------------
------------------------------------------------------------
------------------------------------------------------------
------------------------------------------------------------
------------------------------------------------------------
---------------------------------------ESETLS---------------
----GSSSLINTPPLSGSL-----NDQEKVPIAD--------------------------
------ILEPTDHGASPKKEKAP--PI-SLASLEI-LKPYSKF--SRHL----YGSDAVK
QSTNID--TQIGGERK-LSTEEILRIAGQQYLTT-----GENLSSSPKPFSFKLS--DLT
DEDVNNIELAHLLLSSAEKISNQQYDGAKRLLMV-CEFE--SSPVGNPLQRLVFHFAVAL
WEKIERETGMKSH--KPEYI-------------EGEANEDKMLKGYHPAVLAVYQAVPFA
KILQFTASQVIIGALASATKIQLIDLEARKGLHWTMVM*---------------------
------------------------------------------------------------
------------------------------------------------------------
------------------------------------------------------------
------------------------------------------------------------
------------------------------------------------------------
--------
>Amborella_trichopoda_ATR0796G239
M----------------DVTFTKLGFH---------------------------------
------------------------------------------------------------
------------------------------------------------------------
------------------------------------------------------------
------------------------------------------------------------
---------------------------------------EPETLSGLLMA--FQAPEE-Q
SKSTGSSSPINTPPISGTL-----NDQGKVPIAD--------------------------
------ILEQTDHGTYPKKETAY--PI-SLASLEI-LNSYSNL--SRRL----SGSSAVK
QSTHVD--PPIGGEKK-LSTEEVMRIAGEQYLTT-----GENLSSPSIRDSSKLS--HLT
KEDVKNIELANLLLSSAEKISNQQYDRAKRLLMV-CDFE--SSPVGNPVQRLVFHFADAL
WERAERETGMKSL--KPEYI-------------EREADVDKALRGYHPVVLAIYQAVPFG
KLVQFTASQVIIGALDSATKIHVIDLEPRTGMQWTILMQSLSERSEYPVEHLKITMVG--
---DSTGKMEET------------------------------------DVEESVAVLAPM
VLRTMLVKPHCLEKMIRVIRNLCPDIMVLTEVEGKHNSPSFVNRFIEVLFYYSAYFDSLD
AFMEAAD--PNRLAMEGTLMASAVRNMIAREGGERIMRHVGLDTWRLFLNRVGFEEVEVS
EDALYQAKLIVKSYNHAESVSLEMNGKSLTIGWKGTPLHSVSAWRCF*------------
------------------------------------------------------------
--------
>Amborella_trichopoda_ATR0796G243
MSTSQTRNQT-GSQFSDKFTHHTLGFH---------------------------------
------------------------------------------------------------
------------------------------------------------------------
------------------------------------------------------------
------------------------------------------------------------
---------------------------------------ESETLS---------------
----GSSSPINSPPISGLL-----NDQEKVPIAD--------------------------
------ILDQTDRGTSPKKEKAY--PI-SLAYLEI-LQSYSKF--QRHL----SGSCAVK
QSTNID--TSIGGERK-PST----------------------------------------
-----------------------QYDRAKTLLML-CDFE--SSPVGNPVQRLVFHFADAL
WEKVERETGMKSL--KPECI-------------EGEADVDEVFKGYHPAVLATYKAVPFA
KLLQFTASQVIISALASATKIHLIDLEARTGMHWSMVMQSLSERSKYPVELLKITMVG--
---DSGERMEET---------------------------DMREELFELDREESVPVFGPL
VLRALLVKPHCLEKMIRIIRNLCLDIMVLTEVEGKHNSPSFVNRFIEALFYYSAYFDSLD
AFIEAAD--SNRLAMEGTFMASAMRNMVVREGRERVIRNVGLDTWRLFLNREGFEEVEVS
EDALYQAKLIVESYSHSDSVSLEMNGKAMTVGWKGTPLHSISAWRCF*------------
------------------------------------------------------------
--------
>Amborella_trichopoda_ATR0796G295
M-----------------------------------------------------------
------------------------------------------------------------
------------------------------------------------------------
------------------------------------------------------------
------------------------------------------------------------
------------------------------------------------------------
------------------------------------------------------------
------------------------------------------------------------
------------------------------------------------------------
------------------------------------------------------------
------------------------------------------------------------
--------------------------------------------------------VG--
---DSGERMEETGTRLLNFAKTLNLPFVFKSITVSNVELDMREELFELDREESVAVYAPM
VLKTMLIKPRCLEKTIRVIRNLCPYIMVLTEVESKHNSPSFVHRFIEVLFFYSAYFDSLD
AFMEAVD--PDRLAMERAFMGSAIRNMVAGEGEERIIRHVGIDTWRLFFNRVGFEEVELV
RDASNLAKVMVKIYRHSESISLEMNGKALTVGWKGKPLHSVSAWRCS*------------
------------------------------------------------------------
--------
>Amborella_trichopoda_ATR0796G006
M-----------------FTHHTLSLH---------------------------------
------------------------------------------------------------
------------------------------------------------------------
------------------------------------------------------------
------------------------------------------------------------
---------------------------------------ESEALCGL-------------
------------------------------------------------------------
----------------------------SPSPINTHFQAHSMI--KRRFLPRHSGGCAVK
QSTNID--TPIGGERE-LGGER--ELGGERKL----------------------------
---------------STEEISNQQYDSAKRLLVV-RDFE--SSPVGNPVQRLVFHFSEAL
WERVETETGLKSL--TPEYF-------------EGEAAADKMLEGYHPAVLAIYKTVPSA
KLLQFTASQVIISALASATKIYLIDLEARRGLHWNMVMQSLSERSEYPVEILKMTMVD--
---DSTERVEETGTQLLNFAKTLKLPFVFNSITVSNVEQDMREELFELDRGELVAS----
---------------------------LLGEDDQSHQ-----------------------
------------------------------------------------------------
---------------------------------KLVP*----------------------
------------------------------------------------------------
--------
>Medicago_truncatula_Medtr1g086970
M-----------------------------------------------------------
------------------------------------------------------------
------------------------------------------------------------
------------------------------------------------------------
------------------------------------------------------------
------------------------------------------------------------
-------------------------EQENQAIISIPTLKQ--------------------
------------------VQKPP--PS-SLASLEL-LKNYGSK--FNKQK---NKSNV--
--------ETCASPQK-LSTEDIITLAGTKYIQNSSQW-HDN--NLYIPYGTVLGS-LLS
EEENKQVELAQFVLAAAERVGCQQFERANMLLSH-FHLMNESGNIGSTVQRLLFHFSQAL
QERINRETGRGKM--KLHRS----------NERNKETELIDKMELDTNIVVKCHQKIPFN
QVMQFAGVQAIVEHVASQTKIHLIHLNIGCGVMSTCFMQALVDRKEKPVEILKITAIGF-
---SNKAKLEEIGKSLMSFAESLNIPFLYNIVFVEDAM-EIKLDQFDIEYDEAVAIYSPC
SLRTMVSNSDGLENLMKVIRKMKPFIMIVLELEANHNSPLFANRFVEALFFYSAFFDCVD
TCIKEDY--ECRVMMEAI-LSEGIRNIVGLEDEERKVRNVKIDVWRRFFARYRMVETGFS
ESSIYQANLVTKKFDCGKFCTIDKNGKCLIIGWKGTPIHSISAWKFL*------------
------------------------------------------------------------
--------
>Medicago_truncatula_Medtr7g109580
MEIDHFSSTH-DFVEEVVFQDKQHSFS---------------------------------
------------------------------------------------------------
------------------------------------------------------------
------------------------------------------------------------
------------------------------------------------------------
------------------------------------------------GI-ISNPLPK-E
NDQL-------PNMFNNNQNHHHHQQQQEFEVCNFMSLLEDININLETDQQKN---LHHK
VP----IPKPLE-----NNIQKM--PQ-YLSSLEI-LRNHGSR--FNRN----NTIN---
--TKAS--SNLEQHQK-MSTEGIIRVAGARYTQYSSSHWSDNFCIQTHPYGFDLN--GLS
EEENRDIELAQFLYVAAERVSLQQYERAKKLLLY-CQWN--SSITGNCVQRIVFHFAQAL
QERIVKETGRVVK--GSDK--------------NEESELIEKM--GSKKALMCHQKLPFN
QVMQFTGIQAIVEHVKFETKIHLIDFDIKSGVQCIALMQALSERQDCIVEIFKLSAIGLN
---TCKNKIEETGKNLASFAESLNLPFLYKPVLVEDML-EIKEDDFEIEKDEAVAVYSPY
FLRTLISKQDCMENLMRVLRDIKPCIMIVLETEASLNSQSFVNRFVEALFFYSAFFDMAE
TCMSEED--ECRMITEGI-LSVGLRNIVASEGRERTVRNVKIDVWRRFFARYRMVETRFS
EACVYQAELVSKEFDDGKFCDVEKNGKCLILGWKGTPMYSISAWRFL*------------
------------------------------------------------------------
--------
>Vitis_vinifera_GSVIVG01028126001
M-------------AEALFSFEPFEFN---------------------------------
------------------------------------------------------------
----------------GIQGGYGTLEG---------------------------YEKDN-
SGKGKQDHLFGIE-----------------------------------------------
------------------------------------------------------------
------------------------------------DWEEFESLCSQYGL--FQES-I-P
DKRA---------HFSKAQ-----QQQQQSPRSNHWALDE-LQFD---------------
----------TEPLHEPNREKPY--PF-SLSSLEL-LNNYGGG--VKKL----KRENLSN
--ISNE---INAERQR-LSTEEVMRVAGARYVEFSSQR-GDDFTLHMHPFGFALM--GLS
QEETKDVELVHFLLSAAEKVGCQQFERASRFLTR-CEWI--ASDTGNPVERIVFYFAKAL
REKIDRETGHFKGF-KGNGRKDLIDLGFATNLGNGRKDLIDLGFATNLASIACHQDLPFI
QVTQFTGIQAIVEHVALSGKIHLVDLAIRSGVQWTVLMQALADRDESPVSLLKITAVTT-
---MDKNHVEETGKRLESFAKSLNLPFSFNVVFVTEMK-ELKEELLAVEAEEVVAVYAPL
VLRSMIPRPDYLDVLMRVIKKLSPSIMVVTEVEANHNSPSFVTRFIEALFFYSAFFHCLE
VCMGSTTKSQYRMITEAMFFGEGIRNMIAAEGEERVVRNVKMDVWRAFFSRFGMVEMEFS
EASLYQASLIIKRFACGSCCSLEKDGKCLIVGWKGTPIHSLSAWKFT*------------
------------------------------------------------------------
--------
>Populus_trichocarpa_Potri.002G195600
M-----------------------------------------------------------
------------------------------------------------------------
------------------------------------------------------------
-IKGEKSRLFSME-----------------------------------------------
------------------------------------------------------------
------------------------------------DLGQVYPLCSEYGA--YQDN-T-E
NKGL---------NFFRDQ--QQPQQQQSPPKSSYLTLDDFLGSCLPAPAQPM-----QE
IKRLESI-------AKNSKETLYT-PA-LSSSLQL-LRKYGSR---KEI----ECSQLGG
--ASDE--TWFSTRKK-LSTEEIIRVAGSRFIQFSDQR-YDDFSMLMHPFGYALS--GLS
EEETRDVELTHLLLATAEKVGYQQFDRASRLLSR-CEWV--ASERSNPLQRVVYYFAEAL
QGRIHKATGRFIP--EEMK--------------GKPNCETLHGLSTHLAHLSMHQNVPIS
QVMQLTAIQAIIENVGSARKIHLIDLEIRSGVQWTALMQALADRQRR-LDHLKITAVGL-
---RGIQKIEETGKRLEIFARSMNFPFTFKPIQVSCMS-EIKEELFETAADEAMVVVANM
ILRTMLSRPACLENLMRVIKNLNPSIMIVGEVEANHNSPTFVNRFIEALFFYGAYFDCLE
TCLKQNT--EHRTITEAT-FSNGIENIVTMEGTDRIARSVKMDVWRAFFSRFRMVEVGFS
ESSLYQAGLIPKQFPCGSSCTLEKNGKCLIVGWKGTPLHSLSAWKFSTERLW--------
--RP-------------------------------------------------LANNNF*
--------
>Populus_trichocarpa_Potri.014G120000
M-------------ANASFSFDPFDFN---------------------------------
------------------------------------------------------------
----------------GIQSGYSHNED---------------------------YEKEEL
VIKGKQDRMFSME-----------------------------------------------
------------------------------------------------------------
------------------------------------DLGQVYPICSEYGA--YQDN-T-E
NKEL---------NFFRDQHQQQPQQQQSPPNTNYLALDDLLGYCFPAPAQPT-----QE
IRKIENI-------VEHSKEMQYT-PA-LSSSLQL-LHNYGSG--IKKL----NANQPGS
--ASNE--TCFGSRKK-LSTEEIIRVAGSMFIQFSDQR-YDDFSMLMHPFGYALS--GLS
EEEKRDVELTHLLLAAAEKVGYRQFDRASRLLSR-GERV--ASERSNPLQRVVYHFAEAL
RWRIDKATGRFPP--TEMK--------------GKPKCVTPHGLSTHLAHLSVHQKVPIN
QVMQLTAIQAINENVGSARKIHLIDLEIRSGVQWTALMQALADRQRR-LDHLKITAVGL-
---RGIQKIEETGKRLETFAKSMNLPFTFKPIQVSSMS-EIKEELFETAADETVVVVSNM
ILRTMLSRPACLENLMEVIKNLNPSLMIVGEVEANHNSPKFVNRFIEALFFYGAYFDCIE
TCLE*-------------------------------------------------------
------------------------------------------------------------
------------------------------------------------------------
--------
>Solanum_lycopersicum_Solyc05g053420.1
M-----------------------------------------------------------
------------------------------------------------------------
------------------------------------------------------------
------------------------------------------------------------
------------------------------------------------------------
------------------------------------------------------------
----------------------CDHSHQQSP-----------------------------
----------------------------LPSSFKI-LKDYDTTRFMKRSK---TEQNII-
--VSAE-CIKENNGSM-LSTDEILRLGAERFIQSFTLRGDQEPYMFNHPFASSLL--DLH
EEDTRNVSLVENLLASAEKVGQEQFDRARRILNEFCDKL--CSNTGNAVQRLVYYFSQAL
HERIDRETGRDTS--KGNEM------------KRLVQHIEHSLMNLNLTMIAAHQNIPLS
QVSQFAAVQAIIDHVGESKKVHIIDLKIGSGLQWTILMQALVSHQ---IKHLKITALCT-
---NLKHKIEEARERLMDFAKSLNLPFSFNIVMVKDMT-ELKKEDFEIDDDESIAIFAQY
ILMWMLARPDKLDSLMRVIKGINPRALIVVEVEANHNSPVFVDRFVEALFFYGAFFDSLE
DCMKNDE--RNRTATELEHLSQGIRSIVATEGEERTIRHVKVDVWRAFFARYRMEEMELS
MSSLYQANLVLKNFACGSCCTLEMNKNCLLIGWKGTPLSSLSAWKFS*------------
------------------------------------------------------------
--------
>Populus_trichocarpa_Potri.010G143500
M-------------ANESFFLEESNFG---------------------------------
------------------------------------------------------------
----------------EVQDAFNSTHKS--------------------------FDSKEG
EKT-QEIRFFGADEE---------------------------------------------
------------------------------------------------------------
------------------------------------------------------------
----------------------LGQSWSNDPQSSFMS-----------PPLET---CLEE
ISKLRGIESGIGDLLEHNKEKQL--PF-SLASLQL-LQKYGNG--LKRLN---DIERRIE
PNIDPS--TPKVKKQE-LSTEEIMKIAGARFIQSSNTD-----VHFNHPFDLSFS--SLS
ASEAKNMELAELLFSSAEKLSNQQFNSASRLLDL-CDFL--SSNTGNPVQRLVYYFSRAL
RERINQETRRSTS--K-----------------EQSFNIYEAIMTPSLSNMAFYKQNPFN
QVSHFAGIQAIVENTIESKRIHIIDLEIRSGLQWTIFMQALVSQEAWPLELLKITAIGT-
---TSKQLIEDTGKRLLSFAQTMNLPCSFNVVMVSDIL-DLREDHFQLDDEETVAVFSEF
YLASLIASPNRLDSLMKVIRNINPRVMVIIEVEANHNSPVFVDRFVETLFYLSAFFDCLD
TCMERDD--PNRVISESIYFGEGIRKILVAEGEERNIRNVKIDVWRACFARFEMVEAEMS
MSSTCQANIMAKKLACGKACTLNMDGKSLIIGWKGTPIHCLSVWKFA*------------
------------------------------------------------------------
--------
>Populus_trichocarpa_Potri.010G143700
M-----------------FSFQDYSFD---------------------------------
------------------------------------------------------------
----------------GIQDMLSSKSRS--------------------------RESVEG
VNTRKQSHFYGFE-----------------------------------------------
------------------------------------------------------------
----------------------------------------AEAGGDAYGF--YQDV-S-T
GEGF---------FFSKYQ----NQEQKQQSYLDCGLLDD-HSYNILSPQLQT---SLDG
IEKLDEIPAVTQDGLQPWKENQY--PF-SLASLEL------HG--DRQF----DGERTVE
RSSGAP--RAKVIGTE-LSTEEIMKMAGAKFIQSFSRM-VDTASMLNNPFDLFFS--GLS
EEAAKNVELAELLLASAEKVGNQQFERANRFLNY-CEHL--SSNGESPVQRVVHYFSEAL
RERIDRETGRITP--KWPEK-------------SHSFDLDRAMMTLNPAILACYQNVPFS
QVAHFAGIQAIVEKVNRAKRIHIIDLEIRNGVQWTVLMQALVSQHESPLELLKISAIGS-
---TSKELIEDTGKRLMSFAETMNIPFSFKVVMVSDML-DLKKDLFELGAEEAVAVYAEN
SLRSLIALPNRLDSIMKVFRNINPRIVVVMEVEANNNSPSFVNRFIEALFFYSAYFDCFD
ACMGRDS--PNRMIAESKYIRQEIRNIVATEGEERKIRHVKLDVWRTFFARFAMVETELS
KSSLYQASLLLNKIARWSSCTLDMNEKSLVIGWKGTPMHSLSVWKFDKNRKG--------
------------LK*---------------------------------------------
--------
>Populus_trichocarpa_Potri.010G143600
MEG---------------MNRGKYEPD---------------------------------
------------------------------------------------------------
----------------GWEEFGTGSNDC--------------------------------
------------------------------------------------------------
------------------------------------------------------------
-------------------------------------------FSSDYVL--PHKD-S-S
EGGC---------RSSKFE----QLEQQKEPFLDYRQFED-LELDVLCPLLPA---CPNQ
IAMLREIQEEIEDIVAPKMQNER--PF-SLSTLEL-LKDYTKG--RRRL----NVEPS--
--------DANLAGQK-LSTEEIMRFAGVKFIQSSIQM-AGVGSLLKYPYDLSFS--GLS
DEETKNVELAECMLASAEKVGNQQYDSARRLLNQ-CDLL--SSNTGNPVQRVVYYFSEAL
RKRIDRETGKVAS--ESLE--------------SDLFDVYEAVMIPNPIIQACYEGIPFY
QVPHFAGTQAILENMAEAKRIHVIDLKISNGLQWTVLMHALASRNECPLELLKITAVGT-
---NSKQHIEDTGNRLKSFAQTTNIPFSFKIVMVSSML-DLKEDLFELDADEQLAVYSEY
ALKSLIVQPNQLGHLMEVFRSINPCVLVMIEIEANHNSRVFVHRFIETLFYFSAYFDCVD
ACLEHNDP-SSRMIIESIYLGEGIRNIVASEGEERKIRNVKIDVWRKFLAQFGMVETELS
EASLHQANFVIKKFAFGSCCTFDTDGKSLLIGWKGTPILSLSTWKFMSQD*---------
------------------------------------------------------------
--------
>Medicago_truncatula_Medtr2g034250
M--------------ENLYNLGDFSFN---------------------------------
------------------------------------------------------------
----------------IVEDKLSSSNDT--------------------------FWETKG
HNE-MKNVQFSVAED---------------------------------------------
------------------------------------------------------------
----------------------------------LGDYNGIESLCSNFGF--FQDDPSYQ
ENEF---------LKFHHQ--------QQESYQDYETFDN-LHFDMVHFG----------
---------------DTKKDQPFY-QT-PLAPVDI-LKNYGKG--FKRLLP-DDEGNILH
PVNDFGLVTNNENEKKLLSTIEIMKMAGTRFIQSSSSSKSASGLILNHPFGFSFS--GLS
DEEKENVSLAESLLACAEKVGYQQYERARKLLSQ-IESL--SSKTGNPVKRVVHYFAEAL
CQRIDKETGRFSVSSNNMQK------------MESLFDPQEVSKDLNPAMIALYEDLPFS
QVSIFTCVQALLENVNDAKKIHVIDLEIRKGCQWTILMQALQSRNECPLELLKITAIESG
NSDTSKHIVEDTGKRLKDFAQSLNIPFSFDIVVVSDLL-HIREELFKIDSEETVAVYSQF
ALRSKIQQPDKLETIMRVIRTINPIVMVVAEIEANHNSKSFVNRFIEALFYFSAYFDCFE
TCMKGDE--KNRFILESMYFSHGIRNIVAEEGAERKSRNVKIDVWRAFFTRFGMVETELS
MKSLYQAELVAKRFACGYACTFDMNGHCLLVGWKGTPINSVSVWKFI*------------
------------------------------------------------------------
--------
>Medicago_truncatula_Medtr2g034260
M--------------ENLCNFGDLSFN---------------------------------
------------------------------------------------------------
----------------IVEDKLSSSNDI--------------------------FWETNK
LSE-MKNVKFSVEED---------------------------------------------
------------------------------------------------------------
----------------------------------LGDYNGIESLCSNFGF--FQDDPS-Q
EDEL---------LLSTDQ-----QKYHQQPYQDYESFDN-LHFDMVQFDEQQ-------
------CPTKNPPLCDTKKDQQFY----QTPPIEI-LKNYGKG--FKRLSP--DEGKIHH
P----------ENESK-LSTEDIMKIAGTRFIQSSSLSESASGLILDHPFGFSFS--GLS
DEEKEDVSLAESLLACAEKVGYQQYERARKLLLQ-IESL--SSKTGNPVKRVVHYFAEAL
RQRIDKETGRVSVSTNNMKK------------MGPLFDPQEVTKDLNPALVAFFQDLPFC
KISMFTCVQTLIENVTNAKKIHVIDLEIRKGLQWTILMQALQSRNKCPVELLKITAIVTG
NIETLKNIVEDTGKRLKDFARYLNIPFLFDTIIVSDLL-HLREDLFKIDSEETVAVYSQF
ALQSKIQQSDQLETIMRVVRTINPKVMVVAEIEANHNSKSFVNRFIEALFYFSAFFDCFE
DCMKDDE---NRMILESKYFGHGIRNMVAEEGAERKSRNVKIDVWRAFFARFGMVETELS
MMSLYQAELMAKRFPCGISCTFDMNGHCLLVGWKGTPINSVSVWKFI*------------
------------------------------------------------------------
--------
>Medicago_truncatula_Medtr2g034280
M--------------ENLWEFGEFSFD--T------------------------------
------------------------------------------------------------
------------------------------------------------------------
----TKNVKFSVAED---------------------------------------------
------------------------------------------------------------
----------------------------------LGDCNGIESLCSNFGF--FEDDPS-Q
EEEL---------LLSTNQ-----QKYHHQPYLDYEAFDN-FNIDMVHFDEQQ-------
------CPTRILPFCDRKKDNQYYQPS-PLTPVEI-LKNYGKG--FKRLSP--DEGKILH
PVNDFDLVTDNQNESK-LSTGDIMKIAGTRFIQSSSSSESISGLILNHPFGFSFS--GLS
DEEKEDVSLAESLLACAEKVGYQQFQRARNFLPH-ISSL--SSKTGNPVKRVVHYFAEAL
FQRIDKETGRVSS--NNTQK------------IETLFDPEEVSKDLNPTLIAFFEELPFV
KVSMFTCVQALIENLKDAKKIHVIDLEIRKGLHWTILMQALQSRTECPLELLKITAIATG
NTYTSKLIVEDTGKKLEDFAQSLNIPFLFDTIIVSNLS-HLREDLFKKDSEETVAVYSQF
ALRSNIQQSDQLETVMKVVRTINPIVMVVAETEANHNSKSFVNRFIEALFYFSALFDCLE
DCMKGDE--KNRMIIESLYFSYGIRNILA-EGVERKSTDVKIDVWRAFFARFGMVETKLS
MKSLYQAELVAKRFPCGNSCTFDMNGHCLLVGWKGTPINSVSVWKFI*------------
------------------------------------------------------------
--------
>Solanum_lycopersicum_Solyc01g079370.2
M--------------DSFANLFREPFQFFTTILLSLLFPLSFLIISRLSVAHYLIDLVGY
SKTEISNNCDLLIKFFLQVNPIFLHVLVSIISVAALSHTLTGGTSCFIKRTPEPVSRLRL
YTAWFFVCILQICVGLGIEGSIAAGVDA-YEIGYERGFL-TRAIFFLGLNETMFFWSNIF
VKPVVDDTVFGILQENRWIEKAALAMSFGGLWWWRLRDEVEFLVVVVEKKRDLLISIGLA
DFVGWWLYYLTVTIGMIKIVKTLVWLVYVMF-GRRVVDFDNTDGDSRNNDEKDDQF----
-----------HLKGYERSELVVNG-----IEEGCVDIDSLYSICGHN----NEEN-T-S
DEQV----------------RTNLLEDQQQSLSD-WTQNH-FLTNTVMPLQPVQIQSTIE
APTNDDFPPQVPAPANSSNEKPK--PF-SLASLEL-LSNYGRL--SKKS----SEENLCT
NALSCE--AHLENSHK-LPMKEILRAAGERYIQYSTQR-LDGFSMFIHPYGSALS--GLC
MEETRDVELVHLLLAAAEEVNNQQFHLASKLISR-CMWV--ASDSGNPVQRLSYYFAKAL
EERIDRSTGRYTC--TDED--------------HHLKYIKIMSLGTNSAFLTCHQLIPFS
QVMQFAGVQTIVENVRSAKKIHLIDFNIRSGIQWIVLIQALAEKGDSPIELLKITAVGS-
---IEKENFEATSNTLHSFTKSLGLPFSFDIVFVSDMK-DFKKESVNIKTDETVAVYCNS
ILRTMLSKPDCLDNLMKVVRSIGPTIIVVGEVEANHNSPSFLNRFIETLFFYSAFFDCFE
DCMDRCS--PCRTTIEGVYFGEGIRNIVAAEAEDRFTRNVKLEVWRAFFARFGMVEEELS
ESAWYQAHLILKQFAQGSSCDLQKDGKGLIIGWKGTPIHSLSIWKFL*------------
------------------------------------------------------------
--------
>Solanum_lycopersicum_Solyc06g009610.1
M--GSSSKFYVSVSKDYVVNMLRESFQCLTIILLSLLLPLSFIVLARLSVTRYLIATSDY
TEPNT-----LLVKLFLYANPIFLRLLTPLVTISALTQCLTGRTLT----DHIMISKSHL
YMSWLILFTFQICVSIGIEGSIAVGIDGSTSFSHQRLYLLTRSMFFMGLHETTLFWSKKV
VKPVVDDTIFGVEKEDRYVEKVAMAMSFGILWWCKLGDEVESLVVVAEMKRDLFGSVGLV
DFVGWWLYYVTVAIGMVKVVKGLIWLNFVLFCGNMVVGSDNA-GSCTRNDEKMDQIPIPT
IDFSVFQDGHNHVQECGRNELINNGAVDPWFELDSEDLDSLYTVFDLK----YQDN-T-A
DKQV------------------QSLEDQQQSISDHWTQSD-DSSNMDLPLQFIQIKTTPE
AS--DGIQPQEPRLDNFHGEKTN--SI-SLASLEL-LNNCGRL--FKKP----SEENLSN
VLLSNE--ARVSNISK-LSTEEILRVAGERYIQYSTQR-VDGLSMFIHPYASSLS--GLS
IEETKDMELVHLLLAAAEEVDQQQFHLASQSIAH-CLWK--ASATGNPIQRLCFYFGEAL
QERIDREIGRSPCFE------------------RKLRFLSTLALGNTPESLTCHTEIPFS
QVMQFAGNQAIVEYVKGATKIHLVDFNIRSGIQWTGLMQALSERRNCPIELLKITAIGH-
---QEKQKIEETGKRLQSFANSLNLPFSFDMIFMSDMK-DLKAESVNLKADETVAVYCYT
VLRTMICRQDYLDNTMRVIRGLRPSVVVVCEVEANLNSPSFLNRFVEALFFYSVLFDCFE
DCMDRDN--LVRKRIEVFHIGEGIRNMVAAEGAERFTRNVKLDVWRAYFARFGMVEMELS
ESSRYQANLILKQFSHGSSCIVQKDGKALLVGWKGTPIESVSIWKFL*------------
------------------------------------------------------------
--------
>Populus_trichocarpa_Potri.010G143400
M-----------------------GFH---------------------------------
------------------------------------------------------------
------------CPG---------------------------------------------
------------------------------------------------------------
------------------------------------------------------------
------------------------------------------------------------
------------------------LETKGKSYLKPQSLGE--------------------
-----------------GKDNQA--SF-SLEAFQV-LKQYEKR--VKHL----NKEKLEE
PSNIIE--RNSADVLA-LSTEEIIKVATETSLEYHLQR-SDNLSSL--SFGCAPF--VLT
SDGVKYVELIQFLIAAAEKVGQQQFDHVSEMLSM-CDQM--SSATGNPVQRIVYYFTGAL
RERIDRETGKITP--RGLF--------------TISSNVEEAMVSLSPAILECHQRMPFC
QIAQLTGIQAIVESAADAKRLHVIDLKIDSGVQWIALMQALAARNDCPTELLKITAFGT-
---TSMSKIQETGKRLAQFAETVNLPFSFNLVMVLNIN-DLKKESFDIEAGEFIAVYSSL
FLKNLLAQPKCLESLMRVIRDLRPEIMVITEPEANHNSQAFKDRFVETLLYFSAIFDCLE
ACMDRSD--PSRMGAEGLYLSYAIKNSIAKEGKERTFECVKIDYWRAYLAEFGMEETELS
MTSLYQAIQVVKKFACGSYCTLDMNGKCLIIGWKGTPINSLSVWKFC*------------
------------------------------------------------------------
--------
>Solanum_lycopersicum_Solyc12g099220.1
MEDAS----------------GTSEFF---------------------------------
------------------------------------------------------------
----------------LVKESLSSSSGT-----IRRFYT------------GFCFWR---
------------------------------------------------------------
------------------------------------------------------------
-----------------------------------------QHVCCCLASKLIQTN---M
EKSI-------IWPFYEPEEKTNSMQEQNEQYS--VKLDD-WDFDVV-----------DK
TTTILSIKEATDD-----NKRAN--NS-LISSLNI-LKDFGNG--FRKL----KGQKIDV
AQISEN--ECTSSVCK-LSAEEILRFGGQKFMQRIE---------FDHTFVDSLC--SLS
EEESRSVMLVERLLASAEKVGEKVYDIAIDLLNE-CDKL--SYKTGHPVERLVYYFSRAL
RERVDIETGKNCT--KGLGI-------------RRMRDLQETLRSINACTIAV-QDMPMC
EVVKFAGIQAILENVESSKKIHIVDLEIKMGVQWTILMQALATQCSN-LEYLKVTALIDV
---QSRTNVEETGKRLMSFAKSLHFPLCFKIVMVEDIF-DLKREDLDIDPEESLAVYSQF
LLSNMITHQDRLDFLMGFIKGLNPRIMVVAEVEANLNSPVFVNRFIEALFYHGAYFDLFE
DCMRNNE--STRNAMEEEVMWHGIRNIIANEGEERTMRHVTIELWREYFKRFGMVEMKMS
DSSLYQAKTVVEKFTGKNSFTLEMNENFVTIGWKGTPLNSLSAWKFHKRSTFHIANYLTL
*-----------------------------------------------------------
--------
>Solanum_lycopersicum_Solyc01g079380.1
MN----------------------------------------------------------
------------------------------------------------------------
------------------------------------------------------------
------------------------------------------------------------
------------------------------------------------------------
---------------------------------------------------------K-Q
QEELNE-----HAAHSAGQ-----LSRGKTKLNNLET-----------------------
----------------GSNVEEV--PFLSLAPFEL-LSNNPSR--CRRR----DKVRDVN
--------GGANMHQK-LSATQIMRLAGERFIQFSSNK-FININNLLHPYGSAFS--DLS
PEDNQNVELAQILLAVAEKVSDQHYDRARKFLSQ-CQLL--ASNTGNPVQRAVFYFAQAL
GERIDRETGKLMP--KICTE-------------TDELNSICVASRFHASFVALHQEVPFT
QIVHFTGIQAILESVAMKPKVHLIDFLIRTGVQWASLIQAAAERKDNPIEHMKITVIES-
---VNKERVIETGKSLESFANSLNFPFSFKIIFLPDRN-QLTEDHFDIKPDEAVVIHAAF
FLRAMISIPNCLETAMRVVRRLQPSLMVVSEVEANLNSPLFVNRFIDTLFYYSALFDCLE
DVMKRDD--QHRMTLEVS-YGAGIRNVVGNEGEERVIRSVNLDVWRSFLKRFGMEEVKLS
DTCLYQANLIIQQFACKNSCSVDVNRGSFMISWKGTPIYSTSAWKFH*------------
------------------------------------------------------------
--------
>Populus_trichocarpa_Potri.010G143200
MV----------------------------------------------------------
------------------------------------------------------------
------------------------------------------------------------
------------------------------------------------------------
------------------------------------------------------------
------------------------------------------------------------
------------------------------------------------------------
-------------------------PD---------------------------------
--------------SR-LSTEEVMRVARARFIQISCQQ-HIDLSLLNHFFDGHVAQFGSS
GMEIKDMELALLLLASADKIENQQFDNASKSLNL-CGFL--SSKRGNSVQRVVHYFAKAL
GERIERKIGVVTL--TGMES------------KGQLLHLEETAVTLNPALIACSLRQPYS
QVSQFAGIQAVVERLTSAKKVHFIDLAIRSGGHCIVLMQALANRHERPVELLKITAVGT-
---TSEQKMEEAGVKLSCFAETLSLPFSFKAITIENIK-DLKEDMFELSDGEVVAIFSRI
MLRTIKPHPGCMESLLGVLRNLNPRVMVITEFEANHCLPIFIDRFLEALFFYSAFYDCLE
FNMDPCD--PYRMTLEAC-LGQEIRDIVAAEDDKRMFQHLKIDGWRANFAKLGMVEEELS
TSSFYQAELVLQNFASGNLCTLDRNGKCLITGWRGTPILSVSAWRFHQQEQK--------
--RK-------------------------------------------------GCTKKYK
SC*-----
>Vitis_vinifera_GSVIVG01035009001
MIC---------------FRCVDHGFY---------------------------------
------------------------------------------------------------
----------------HYGSAILGSSGG--------------------------------
RKKGNQTQFYGAGD----------------------------------------------
------------------------------------------------------------
----------------------------------GGESANSDNLCSGFGFGFDQEN-A-D
DEGF---------LLSKYQ--QQEDEQQKQSFLDYEFLDD-LHFDV--------------
------------------KKKGC--PF-SSTSLEL-LKNYRSG--IRLL----NEEKLNE
PKHDTA--SSEAAWRR-LSTEEVMRVAGERFMQ-SFQS-SDGISMLSHPFGLSFS--GLS
EEESRDVRLAEVLLASVEKVVNQQFEAASRMLNQ-CDYF--SSSTRNPVQRVVYHFSEAL
REKIHRETGRIRF--KSPRS-------------EESFDPEESRMGLNPTLLANHQEVPFS
QVARFTGIQVILENAAEAKRVHLIDLEIRSGVQWTILMQLLQSGMNAALSFLILPLLEQH
---------------------------------------RGRKS----------------
------------------------------------------RRQVEGCLFEPGF-----
---------ENRSITEYMYFGHGIRNIVAADGDERKVRSVKIDVWRAFFARFGMVETELS
KSSLHQASLVAKEFACGSSCTLDMNQKCLLIGWRGTPILSLSAWNFLRREKKGLEMWIRI
-----------------------------------------------------QLTASF*
--------
>Solanum_lycopersicum_Solyc01g059960.1
M--------------KALFLDYTLSYM---------------------------------
------------------------------------------------------------
------------------------------------------------------------
------------------------------------------------------------
------------------------------------------------------------
------------------------------------------------------------
------------------------------------NLTS-LYFKMATAK----------
-------------------------RT-TVSIFII-C--------FKKRKP-P-------
--------RYRRPKMV-LSTTTIMKIAKEQLKLYTSQN-HDAYSIIFSPLIADL---GLS
PQVTEEVELVLLLLVSAEMLANRQLDCARKLLNL-CINF--SLSAGNPVQRVVYYFAESL
QKRINKGTGIPTI--AAKID------------AVNPNIMEDVLMDPRTDVIETEQMLPFR
KVTQFTGIQSILDSVKSFKRIHLIDFGIKTGSQWTILMQALVGNGECPPEHLKITAVG--
---TSLIRMQEVGKRLTSFADTLHIPFSFKTV-VSDLR-HINKDLFESKVGEVVAIYSDS
RLWTLLAWPNHLQSLIQVCKSLDPCVMVVTEIEANTNTPIFIDRFNEALFYYSAIFDSLE
TCIGWNH--QYRAVAQGVYIRRIIENVITSEGEEMVHRHEKLRSWRTLFKNFGIEEAELS
HSSLYQAKLLAENSTCHGLCSLEMDGKSLIIKWKGTPIKSLSAWKFHQ*-----------
------------------------------------------------------------
--------
>Solanum_lycopersicum_Solyc01g059950.1
------------------------------------------------------------
------------------------------------------------------------
------------------------------------------------------------
------------------------------------------------------------
------------------------------------------------------------
------------------------------------------------------------
------------------------------------------------------------
------------------------------------------------------------
------------------------------------------------------------
------------------------------------------------------------
------------------------------------------------------------
------------------------------------------------------------
----------------------MKCPFFFNAV-VSEMK-DLSKNLFELDTNEVVVVYSEY
VLGGMLTWPNHLEVVLRFIESLNTCVIIVIETEANINEPIFMDQFNESVFLYATLFDCLE
TFMGRDN--QHRMEFERLVLRKIIHNVITCEGEGRIFHNVRLEVWRALFENFGIKETELS
ELSLYQANLIVDRSAHG-FCTLDMDGNCLTIKWKGTPIVFASVLLFKELCITSVNLFKRE
LIRRREHYHLIDMKVGKRNHLIWTKVLQNAKPIAVVCYQSSPFFQVPQFTGIQAIIDNVK
SAKEGFI*
