# Supplementary material for: A De Novo Transcriptome Assembly of Ceratopteris richardii Provides Insights into the Evolutionary Dynamics of Complex Gene Families in Land Plants
Source: Genome Biol Evol. 2021 Mar 3;13(3):evab042. doi: 10.1093/gbe/evab042 (PMC7975763; doi:10.1093/gbe/evab042)
Supplement: evab042_Supplementary_Data [file evab042_supplementary_data.zip › Note S15 - Alignment of GRAS homologs in OG0009292.txt]

>Amborella_trichopoda_ATR0584G175
------------------------------------------------------------
------------------------------------------------------------
------------------------------------------------------------
------------------------------------------------------------
----------MKQEEGNLGPLVLSV-NTKTWSQMLKNDPLHKIKKRRLD-IFD-------
------------------------------------------------------------
---------SLE------APVCEGEFNGIL--QM-------------REEM-IKL-----
------------GSEDQEFDYKRGLQLVHLLLKFATAIADNDAIVAFENLTQLYRKVSLK
--GDSIQRVAAYFADGLAARLLTKESP-------------------SFEYIMKEPTPRDE
-FMAFIELYRISPLYQFAHFTANQAILEAFEGEQ--N--NEVLHVVD-FDLSHGLQWPSL
IQSLSQIKNN----TRP-----------------AT-LKIIGLCKTMEELDETEQRLANF
AKSC-GLDFVFDGLLQSSRPSD-----IR---------------VGKNETIAVNLMFYLQ
------TLN----STLDILELI--KSI-SKLNPSILVVVENEAARN------------S-
RT-FLSRFMESLHYFAALFDMLNDFMPSRSFERLSIEKNFLGKQIKRAMNCENESN----
-------FRHEKLETWKGRMERCG-FRGINLSDRCLSQAKLLLQIKCH-CSQLVDMGAGK
GGFKVF-EREG----GRALSLGWQD--KHLITASAWH-CDR*-----------
>Brachypodium_distachyon_Bradi5g10320
------------------------------------------------------------
------------------------------------------------------------
------------------------------------------------------------
------------------------------------------------------------
----------------MNLTLSLGV-DGGG------AAAKKRKVRDG-------------
------------------------------------------------------------
---------DVVGAAGDGGDY--GRIMRLL--QA-------------RDRV-AKVKL---
--GDQY------GNDDDGSRGGGGLRLMRLLLSSAAAAEVGDAHAAAVALREVSRHASFR
-GGDPVQRVAAHFADALASRLLLSPRA-------------------PAPIVAPRATPAEQ
SFLAFTMFYQASPFYQFAHFTANQAILEAFEAG---A--RRSLHVVD-FDVSFGFQWPSL
IQSLSDAAAT----TSPQSS-DNSDAEPQPAAAFYS-LRITGFGTSADELRDTEARLARF
AAGCPNLRFEFEGIVNNNGSALHGLKNIK---------------VDPDSTVVVNLVFPAA
------TTTTT--------SSL--ACV-RSLNPSLVFLIDKD-----------VQVQDS-
AS-LLPRFAASLRYYAAVFESLHECLPADSAERLAIERDHLGAEIGHAMASLQGDR-RQH
GGD------------WTEVMEGAG-FEGARLSSRTVSQAKLLLKMKSG----------GC
GGFRVIECGGE----DKAMSLGWRD--RALITATAWRPCRKQNDL*-------
>Marchantia_polymorpha_Mapoly0064s0023
-MPPFANELDAIS--RDVQHQQHQQQQEDLEHADGVVLEREFPKYTIFFKINEPHKEEVA
HCEQMVEVLQTAQILHGIRSESIGKLTRADISVWNPWSSAVAMGSSQDLLPGFEARSSEE
NHGAEDEDDEDDDEAQAQAQAQGDRQQLGSLLSGPLSPAAQAPGRKRSLCSMLESDDWLR
SCTTSSESDPAASGGSGGGGEELDHESSDG-------------------------PNKLA
KTDQFQSFDRKIDRDLLSLSLPNSTTLSESSTTSSSRGSDAQQQAQAPLDDLD--DPAFR
SAPLLSLVTDGSSCPDRLAPA----QARPAGAGGT---SIRSFADAAAVRLTLSSSPSPS
LS-------LSGGPRHEGKNGTRGPLHPLGGLDA----------SRLNEHS-L-------
-----------LMLDSDTGLEAHGLQLVNLLLKCADAAAKDNAELAAGILGELYQGASLY
--GDSMQRVAAYFAEGLAARIVSRDSA-------------------MYSSLMLRPSTGDY
-LSAFTTLYKVAPYFQFAHFTANQAILEAVE-----G--RSAVHVVD-LDIMQGFQWPSL
IQALASRPGG-----------------------PPH-LRITGVGKHGDILHETGRRLASF
AQSF-DVSFEFQCLVAEKLECLAPEA-FA---------------PRAGEATAVNSILQLH
------RLLN-PTSGEKLHAFV--RSLCRDLHPCVLTIVEQEANHN------------S-
AT-FLGRFMEALHYYAAVFDSLDASLPQQNEERVKIEQLFFAQQIKNIVACEGDER----
------VERHEPVDLWRKKMEMAG-FYQIPLSSYAISQARLLLQFCPC------------
EGYRLH-ERSE-----GSVSLGWQE--RQLLTASAWS-C*-------------
>Medicago_truncatula_Medtr1g096030
------------------------------------------------------------
------------------------------------------------------------
------------------------------------------------------------
------------------------------------------------------------
--------MEADSEEDELLNLSLSV-------NRERKKKGKIIISRENNNMMS-------
------------------------------------------------------------
---------TNRNSYE----GYEGKIFHLL--QM-------------REQM-L-------
------------RKSTLNIEDSNGLPLIHLLLTTATSVDENNLDSSLENLTDLYQTVSLT
--GDSVQRVVAYFTDGLTAKLLTKKSP-------------------FYEMLMEEPTIDEE
-FLAFTDLYRVSPYFQFAHFTANQAILEAFEKEEEKN--NRSIHVID-FDASYGFQWPSL
IQSLSEKATS----GNR-----------------IS-FRLTGFGKNLKELQETESRLVSF
SKGFGNIVFEFQGLLRGSRVIN-----LR---------------KKKNETVAVNLVSYLN
------KMS----CLLKITDTL--GFV-HSLNPSIVVIVEQEGSKN------------PS
RT-FLSRFTDTLHYFAAMFDSLDDCLPLESIERLRIEKKVFGKEIKSMLNNYDDVE----
--GGVDCAKYEKMETWKSRMENNG-FVGMKMSSKCLIQAKLLLKMRTH-YCPLQFEEEGG
GGFRVS-ERDD----GRAISLGWQN--RFLLTVSAWQ-SL*------------
>Oryza_sativa_LOC_Os04g35250
------------------------------------------------------------
------------------------------------------------------------
------------------------------------------------------------
------------------------------------------------------------
----------------MNLKLSLAI-DGGGGGDAAAAVAKKSKVVGGGAVVVD-------
------------------------------------------------------------
---------GVGSSAICGGDRGS---------RV-------------RDRMVKKAEE---
--FDHE-NGMAATSSDGGGGGGGGMELVRLLLSAVAAGEAGDARAAAAALREVDRRASCR
GGGDPAQRVAACYAAALAPRLAAGLRPA------------------RSSPAAPAAARAEQ
-FLAYTMFYQASPFYQFAHFTANQAIVEAFESG---G--RRRLHVVD-FDVSYGFQWPSL
IQSLSDAAAA----ATSSSSHDDDDNGGGCGDGPVS-LRITGFGASADELRETEARLRRF
AAGCPNLRFEFEGILNNGSNTRHDC--TR---------------IDDDATVVVNLVFPAS
------SREACAATR------M--AYI-NSLNPSMVFLIEKHDGGGGLTGGDNTTTGRS-
AS-LLPRFAANLRYFAAVFDSLHECLPADSAERLAIERDHLGREIADAVASLDHQHRRRH
GGGGGGGDHAAASWNWKAAMEGAG-LDGVKLSSRTVSQAKLLLKMKSG---------CGG
GGFRVV-EGDG----GMAMSLAWRD--MALATATLWRRRRRRRRCR*------
>Physcomitrella_patens_Pp3c1_15680
MMPPFGSLLEPPTNLRGGQSSFYVKQEPGVDSVRKLRMDTPQSAFSSYRDTHPTLRKPLQ
H----------------------------ELSAFGPFS---AQGQS-----SMDASTSNA
APHPPSGDTHTSLRKSASRQPIQVHQYLRPAVLQPTT--SVSPSKKQCTEKSRQFNDVFL
SAHTNAMPSKSSDVGSSGLATGIRDTTSDGFVVVSCKQMQCKQECDIASTSFSAPPLSRK
RSHSELA-EESCDSELVLGVGGRSSVSREGSEYRNSRASSPRKSQKSSDTRLDLVSADLC
LAPPIVAPEYSSSSSQQEAPSSSMLETQPLGESSKVSHSRGTYVSPTQSHLSFQKIKSKD
VSRAEGVTCISQAESHPTGSRCQQPVRPLLNLEVIKRECDAVERERDNEES-LAQSRNHH
EGFELGLFPGVFAADQGKKSEASGLQLVHLLLACADAISKNKIEIATQKLEELYSHASLF
--GDSMQRIAAFFTEALAARIVGKDNP-------------------AYKNLMLQSHLDDY
-LSAFTTLYKICPYFQFGHFTANQAILEAVE-----G--YSVVHIID-MDLMQGFQWPGF
IQSLSEREGG-----------------------PPK-LKITGVGTSCTSLQDTGRRLAAF
AETY-GVPFEFHAVVGE-LEDLSPME-LG---------------AKPGEAVAVNCVMQLH
------RLLN---NGDKLQNFI--SGL-RSIHPVMLTLVEQEANHN------------T-
SS-FMGRFVEALHYYAAVFDSLDSSLPLASEERAKIEQLYFAQQIKNIVACEGADR----
------IERHETLELWQKRMKLAG-FRQWPLSSHSVTQAKLLLSLSPC------------
DGYCLS-QQPG-----GSISLNWQD--RSLLTASTWV-L*-------------
>Physcomitrella_patens_Pp3c2_20930
MMPPFGSLLEPSTDSRGGPGSFYVKPELGVDAVKKIGMDTPQSAFSSYRDAHPPLRKPLQ
H----------------------------ELSAFGPFA---AQGQS-----SVDASAVNV
APILPSVDAHLQLWRPTSRQPVQVKHYLQPTVLQSTT--NNFLSKKQSTEVSQQFNGMFR
STNANAMHSKSSDVGSSGLVTGIRDTTSDGFVVVSCKQVKCKQECDIASSSFSAPPLSRK
RSHSDLAEEESCDSELVLGIGGRSSVSRGGSEFRNSRASSPRKSLKSSDTRLDLVSADLC
LAPPVLAPEYSSSSSQQEVPSSSMLEVQPFGESSKVSHSRGPYASPTESHLSFQKIKSQD
ASRMEGVTCVSQAESHPTGSRCCQPVRPLLNLEAIKRECDAVERERDNEES-LAQSRTHH
EGVELGLFPGVFAADTGKKSETSGLQLVNLLHDCAEAVSKGKIETATQKLEELYSHASLF
--GDFMQRVAAFFTEGLAARMVGKDKP-------------------MYKNLMVQSRLDDY
-LSAFTTLYKVCPYFQFGHFAANQAILEAVE-----G--RSVVHIID-MDLMQGLQWPGF
IQSLSEREDG-----------------------PPK-LKITGIGTSCNSLQDTGRRLASF
AETY-GVPFEFHAVVGE-LEDLTPME-LG---------------AKPGEAVAVNCVMQLH
------RLLN---NGDKLHNFI--AGL-RSLHPVMLTLVEQEANHN------------T-
SS-FLGRFVEAVHYYAAVFDSLDSSLPLASEERAKIEQLYFAQQIKNIVACEGVDR----
------IERHETLDLWQKRMVTAG-FRQLPLSSHAVTQAKLLLSLSPC------------
GGYRLS-QQPG-----GSISLNWQD--QCLLSASSWV-L*-------------
>Polytrichum_commune_1kpSZYG2000522
------------------------------------------------------------
------------------------------------------------------------
------------------------------------------------------------
------------------------------------------------------------
------------------------------------------------------------
------------------------------------------------------------
------------------------------------------------------------
-------------------SEASGLQLVHLLLRCADAVSKNKIETAAKKIEELNSHASLF
--GDSMQRIATYFTEGLAARIVGKENP-------------------IYKKVMVQSRLDDY
-LSAFTTLYRVCPYFQFGHFTANQAIAESFE-----G--HPVVHVID-LDLMQGFQWPGL
IQSLSEREGG-----------------------PPK-LKITGI----TSLQDTGRRLAVF
AETF-QVPFEFHAVVGE-LEDLTPME-L--------------------------------
--------------GEKLQKFI--SGL-RSLSPVMLTLVEQEANHN------------T-
TT-FLS---EALNYYAAVFDSLDSSLPMASEERVKIEQLYFAQQIKNIVAVE--------
---------------------HAG-FRQLPLSSHSVTQAKLLLSLSPC------------
DGYRLA-HQPC-----GSISLGWQD--RNLLTASTW-----------------
>Populus_trichocarpa_Potri.013G114900
------------------------------------------------------------
------------------------------------------------------------
------------------------------------------------------------
------------------------------------------------------------
--------MEDIE-EEELLNLSLATVTDSSGGDMKRKRK-----RSRADHVFN-------
------------------------------------------------------------
---------PLMNSYE---GCSEAKIYRLL--QM-------------REQM-IKLDH---
------------KKKAAVEETGKGLHLIHLLLITATAADENNVGSALENLTELYQSVSFT
--GDSVQRVVAYFADGLAARLLTKKSP-------------------FYDMIMKEPTSEEE
-FLAFTDLYRVSPYYQLAHFTANQAILEAYEKEEDNN--NSALHVID-FDVSYGFQWPSL
IQSLSEKASS----GNR-----------------IS-LRITGFGKSAEELQETESRLVSF
AKGFRNLVFEFQGLLRGSKLIN-----LR---------------KKKNETVAVNLVFHLN
------TLN----DSLKISDTL--KSI-RSLNPSIVVLAEQEGSRS------------P-
RS-FLSRFMESLHYFAAMFDSLDDFLPLESSERLSIEKNHLGKEIKSMLNYDKDDA----
-----NCPRYDKMETWKGRMEGHG-FAGMKLSSKSLIQAKLLLKIRTH-YCPLQFDGESG
GGFKVF-ERDD----GKAISLGWQD--RCLITASAWH-CV*------------
>Populus_trichocarpa_Potri.019G085600
------------------------------------------------------------
------------------------------------------------------------
------------------------------------------------------------
------------------------------------------------------------
--------MEGMEDQEELLNLSLAIVTDSN-GDMKRKRK-----RSRAD-VSN-------
------------------------------------------------------------
---------PLMNTYE---GRSEGKIFRLL--QM-------------REQM-LKLDH---
------------KRKGAVEENGKGLHLIHLLLIAATALDENNVGSALENLTELYQSVSLS
--GDSVQRVVAYFADGLAARLLGKKSP-------------------FYDMIMKEPTCEEE
-FLAFTDLYRVSPYYQFAHFTANQAILEAYEKEEENN--NSSLHVID-FDVSYGFQWPSL
IQSLSEKASS----GNR-----------------IS-LRITGFGRRIEELQETESRLLSF
AKGFRNLVFEFQGLLRGSKLFN-----LR---------------KKKNETVAVNLVFHLN
------TLN----DSLKISDTL--KSV-HSLNPSIVVLVEQEGSRS------------P-
RS-FLSRFMESLHYFAAMFDSLDDCLPLESSERLSIEKNHLGKDIKRMLNCDKDDA----
-----NCPRYDKMETWKGRMEGHG-FAGIKLSSKSLIQAKLLLKIRTH-YCPLQFDGDFC
GGFKVF-ERDD----GKGISLGWQD--RYLITASAWRICA*------------
>Selaginella_moellendorffii_SMO141G0089
------------------------------------------------------------
------------------------------------------------------------
------------------------------------------------------------
------------------------------------------------------------
------------------------------------------------------------
------------------------------------------------------------
------------------------------------------------------------
--------------------QALGLELLNVLLECAQAVHRQDLDSATALLAQLKHGASVY
--GDSMQRLTAHFAEGLATRILHHRHSATAVQLLPPAKLDLLHSLILHRPAANPAAADDH
-LAAFTALYKVSPFFKLAHFTANQAIVEAVA-----G--RARVHVID-LDILQGFQWPSF
IQALASRSGG-----------------------PPSLLTLTGIGSSAESLRDTGNRLSSF
AAMF-GVPFRFQPLVVGSLEELDLGARIEPRTGHGEVEDMEEEEDEEEEAVAVNAVFQLH
------RLLNAPRESRKLERFL--AGL-RRIRPAAVTVVEQEAAHN------------A-
PD-FIARFVEALHYYAAVFDSLDASLPQRDEERVRIEQVMFAAQIKNIVSCEGAER----
------IERHEKMGFWAGKMGECG-FAQAPMSSHSVSQAKLLLQLCPC------------
DGYRVV-ESPCEGWPVGSISLGWQQ--RLLLTASTWG-CA*------------
>Setaria_italica_Seita.7G100800
------------------------------------------------------------
------------------------------------------------------------
------------------------------------------------------------
------------------------------------------------------------
----------------MNLTLSLAI-NGGTST----GTGKKRKVRDS--VVID-------
------------------------------------------------------------
---------DVG----DGGDR--SRVLRIL--QA-------------RERMMARLEV---
--DDPR-------VAHDDGGGSGGLRLMHLLLTSVAAGEAGDVHAATAALHEVYRRASFG
-GGDPAPRVAAYFADALASRLLRS------------------------PVAASPPTRGEQ
-FLAYTMFYQASPLYQFAHFTANQAIVEAFERG---G--RRRLHVVD-FDVSYGFQWPSL
IQSLSDAAVT----STSGGSHDGD--GDGDSKEPVS-LRITGLGTSADELRQTEARLTRF
ASGCPNVRFEFEGVVNGPSSGLHERIIKN---------------DGDDATVVVNLAFPAA
------RTSPT--STREACGDL--ARV-RSLNPSLVFLVERGGSSS-----NGTPRGR--
SS-LLPPFTASLRYFAAVFDSLHECLPADSAERLAIERNYLGVEISNAVSSLD----RSH
GGGGDHTAEPSSSASWKDMMESAG-FQGVALSSRTVSQAKLLLKMKSG-------CAGSG
GGFRVI-EGDG----GRAMSLGWRD--SALITTTAWRRRRRSIDKTSS*----
>Solanum_lycopersicum_Solyc11g017100.1
------------------------------------------------------------
------------------------------------------------------------
------------------------------------------------------------
------------------------------------------------------------
-------MGDIVDHEEELLSLRLAIVNDSSCCDNHINKK--IIKKRKRRELMM-------
------------------------------------------------------------
---------NFINTWDLNESNCEGKILSLL--EL-------------REMM-LKNDV---
------------KKKGHIINDGKGLHLIHSLLISATSIDENSMNLAIENLHELYQNVTLF
--GDSIQRMAAYFADGLIARLLTRKSP-------------------FYDMIMKPPTQEEE
-FLAFTQFYKVSPFYQFAHFTSNQAILEVFEKELEYN--NGLLHVIDFFDISYGFQWPSL
IQSLSENSTT----LNR-----------------IS-LKITGYGRTIDELRETETRLVSF
AKGFRNLSFEFQGVLSGYKLSN-----LT---------------KRKNETLAINLIFHLN
------SLS----TYSKISKTL--KEV-HDLCPSIVTIVEQEGCKI------------P-
KTNFMPRFMDSLHYFAAMFDSLDDCLPIDSIERLSIEKNHLGKEIKNVLNYDNSSS----
---RYN-DDNEQMETCKGRMESHG-FIGVPLSCKNIMQAKLLMKIRSYSNSTIQIDGGIN
GGFRVF-EIED----PRAISLAWQD--RSIVTASAWH-CVL*-----------
>Vitis_vinifera_GSVIVG01034878001
------------------------------------------------------------
------------------------------------------------------------
------------------------------------------------------------
------------------------------------------------------------
------------------------------------------------------------
------------------------------------------------------------
---------------------------------M-------------REQM-LKLDH---
------------KRKGVV-EDGKGLHLIHLLLITATAVDENNVSVAAENLRELYQSVCLN
--GDSVQRVVAYFADGLAAKLLTRKSP-------------------FYDMIMKEPTPEEE
-FLAHTDLYRVSPYYQFAHFTANQAIIEAFEEEEENN--NRALHVVD-FDVSYGFQWPSL
IQSLAEKATS----GNR-----------------IS-LRITGFGRSLDELQETETRLISF
SKAFRNLVFEFQGLLRGSKLTN-----LR---------------KKKNETVAANLVFHLN
------TLT----SFLKISETL--KSV-HSLNPSIVILVEQEGSRS------------P-
QS-FLSRFMESLHYFAAMFDSLDDCLPLEKS-----------------------------
------------------------------------------------------------
GGFRVF-ERDD----ERAISLGWQD--RCLITASAWH-CI*------------
>Zea_mays_Zm00001d003657
------------------------------------------------------------
------------------------------------------------------------
------------------------------------------------------------
------------------------------------------------------------
----------------MNLTLSLAT-NGG-------ATAKKRKLLRDSVVVDD-------
------------------------------------------------------------
---------DVT-TSCDGGDRRHGRVARLLLQAG-------------RERVTAKLEA---
--DDDR------------------LRLLHLLLASVSAAEAGDARAAAAALHEVRRRASFR
-GGDPAQRVAAHFARALAASSLVVRSPP------------------GAEAEASPPTRAER
-FLAHTMFYQASPIYQFAHFTANQAIVEAFQSG---GRRRRRLHVVD-LDVSYGFQWPSL
IQSLSAAAAASASTSTSSASHDGD--------EPVS-LRITGFGTSHDELRRTEARLARF
ASGFPSLMFEFDGIVDDGPDSVLRDERIKV--------------VDHDATVVVNLVLPGS
------RSSMTTGTRQKARSALLARTI-HSLNPSLVFLVEKDGGGGGNNNATSRGTGRS-
SL-LLPAFTASLRYFSAVFDSLHECLPADSAERLAIERDHLGVEISDAMACLDF---NSN
GGD----DDHMAEPSWRQMMERSGLFEGVELSTRTVSQAKLLLKMKSA--------GCGG
GGFRVV-EGEG----GRAMSLAWRD-REQLITATGWRRRRPSIDHHEARVHG*
>Zea_mays_Zm00001d025133
------------------------------------------------------------
------------------------------------------------------------
------------------------------------------------------------
------------------------------------------------------------
----------------MNLTLSLAI-NDGGGG----GTTKKRKLLRDS--ADD-------
------------------------------------------------------------
---------DVM-SRDGGGDRSSRVVARLVQVQA-------------RERKLAKLEAAAA
DDDDHDHDPRVAAAETSPGDIGGGLRLMHLLLSSVAAAESGDAREAAAALREACRRASFR
-SGDPAQRVAAYFADALASRLVGR----------------------------PPPTRAEQ
-FLAYTMFYQASPIYQLAHFTANQAILEAFESG---G---GRLHVVD-FDVSYGFQWPSL
MQSLSDAAAS----TSSSSR-DGD------CAEPVS-LRITGFGTSADELRQTEARLARF
ASGCPNLRFEFEGIVDGADDS----ERIT---------------VDDGATVVVNLVFPAA
AAAAARSSSATSSTREGACSAL--ARI-RSLDPSLVFLVEKGGGGG-----NATSRGRR-
PS-LLAPFAASLRYFAAVFDSLHERLPADSAERLAIERDHLGAEISDAVASLADYSSSSY
GGDDEPSSSATAGCSWRQMMERAG-FEGVELSSRAVSQAKLLLKMKSG----------CG
GGFRVVEEGDG----GRAVSLGWRDGRAQLITATGWRRCR*------------
