# Supplementary material for: A De Novo Transcriptome Assembly of Ceratopteris richardii Provides Insights into the Evolutionary Dynamics of Complex Gene Families in Land Plants
Source: Genome Biol Evol. 2021 Mar 3;13(3):evab042. doi: 10.1093/gbe/evab042 (PMC7975763; doi:10.1093/gbe/evab042)
Supplement: evab042_Supplementary_Data [file evab042_supplementary_data.zip › Note S16 - Alignment of GRAS homologs inOG0010265.txt]

>Medicago_truncatula_Medtr7g069740
MS----------------------------------------------------------
------------------------------QQEILHTPWPLIYEHMD---SSTFDHHHHH
Q----VIEPYS-------FTMVDHVDDYDPYGIIMDDHVDVDYVPYGIIMDDHVEYDYEF
NTLLSTSENSTLS-EISIFTN----DHIQFPI------------DEETLELPSLM-----
---ELDSILSP--QTGNIHEQEYYQEESEGSFPSQNFPHNLEGQISNPLGDSCKMAASAT
YDHFPSQNSPCDAWSPTLSM-----KS-----DFSSI-QQSLTLPQENMEIENQVSLPHL
MEAHGEALEKGQRALAEVNLKCISQKVTTPIGDSLETLAFYLAQEVTN--HGEYLKGEAY
KNFQAAFKVFYQGNLVGKIAHFSAISSILEAAMLEDCD------EIHIIDYCLGNGVQWP
FLLEAVSKMNK---------------RLKLTSIKWSDENS----ERVWNFEDTKRELYEY
AKSCGLILKVEEKELEQLSSELKIMNETGGKKEFLAFNLMTGLPHMGMVRRRRKHAYEFL
KVAEDLIKN------YGIKGIITFGDGDAF-EKLKNSLN--FMSFFEGNLVHYKALLESI
ESQFSTKFSEARIACEVLFVAPCISSLDWLQTWEEMKSDGYVKDEISIDGGRLSKNVLME
VREMLRGSDSSYQARIEGENENQLVLEWKGSQLLRFSIWKN*
>Populus_trichocarpa_Potri.001G280266
------------------------------------------------------------
------------------------------------------------------------
------------------------------------------------------------
------------------------------------------------------------
------------------------------------------------------------
------------------------------------------------------------
------------------------------------------------------------
------------------------------------------------------------
--------------------------MVRLIGIKWQEEEDLSGVTSTRRSEEMKTRLYEH
AKTFGLRLKMKEMDKEALVTEMKKTKKRGIRSEWLAFNCAVGLPQMGK-GKSASSLVEFL
RLANDSIRLDG-EGVSGTRGIIT-------------------------------------
-----------------------------------IARESKALSEVGLQAWRMREDSLME
AKELIRETESFYCAAIEGVKENQLVLSYMGIPLVKVSSWT*-
>Populus_trichocarpa_Potri.009G075500
MS----------------------------------------------------------
------------------------------HPE---------------------------
------------------------------------------------------------
------EQKYSLI-PESNITF-----------------------DDP-LTVREIE-----
---DINDWLA---------------SENRG----AM--QNFPGD----------------
-----------DAGSLLVSP-----PSREASIDTLTN-QTSLVLPGFGMEFDNQLMILHL
LKAYGEAAEMEMKELAEKIMSRLKEMA-CPIGSTLERLAYYLIQAREG--EVDFLWQEAS
KNYEAAFKAFYQIFPYGRFAHFTANSVILE-AIPEEAD------IVHIVDFDIGQGVQWP
PMIETLARRGKR--------------MVRLTAIKWEEEEDCSGVGSSRSFEETKMRLYEH
AQTFGLRLKMEEMDMEVLVSEMKKTKKRGGRGEWLAFNCMVGLPHMGK-GRSARSLGEFL
RLAKDSITLNT-DGGSGTRGTITIGDGIGWGMEVKEQKG--YGSVFAGQLVQFMALIESM
DCHFPDHLREARIAMECVFLIPYVSSSFGLQMWDDIAKESRALSEVGLVAWEMRKDNLLE
ARELIRETESFYCVNIEGVKENQMVLSYMEVPLVKVSSWT*-
>Populus_trichocarpa_Potri.016G122500
MM----------------------------------------------------------
------------------------------QPEVFQPSW------------------PFY
R----VISSA-------------NLDQLGFYGTDMDAYVD----------------ACQF
SSSFANNEDIYDI--SSMFPTVFNGDQSV---------------QSP-ASSDDFQVQV--
--PCVEDFLMKGFEPNLIKEMELIFCESEGNSSSQE--LSSEGE----------------
-----------NVWSPSPSI-----KSSEASMDTTPIPQSTLELPGEELQLENQVSLFHL
LKAYGEAMDGGQSELADVIMRCVSEKV-SPAGEALECLAFNLCQDLEK--QGDYIKRESC
RNFEAAFRAFYQIFPYGRFAHFAANSAILE-AIPADAE------TIHIVDFDLGEGIQWP
PLIEALAHQQK---------------AVRLTAIKWKKDDCNW-APMVWSFDAAKRRLLDH
ARYFGLNLKVEEMGIEDLASEEKKANKRGVGKEWLVFNSMLRLPHMGR-ARSRQLVEQFL
RVAKALLANSA-FCNSSSRGIITFGDGDSC-ENLKNSSD--FGSFFEGHMAHYKALLDSI
ESKFPVHLTEARMALECLFVAPYISSQDWYQKWVEMKQGCNLELGNGLEGWRVSRVNLEE
AREMVGGKQSSYGVKIGGDLGKEMILEWKSTPLVRVSTWRN*
>Solanum_lycopersicum_Solyc09g018460.1
MI----------------------------------------------------------
------------------------------QSEILHNSW-----------SSTNQIHPFY
EYQNHVISN--------------------------------------------------Y
SSLNSKDQDSSEI-SLSDFTSLFSDDVLN---------------DLP-MDDIEFV-----
---DVSRWLND--------------SENEGN-ENTK--ITSETKKD---G----------
-----------DSCSPALSS--------ISIDTSTTI-QSRNDVISQSREIDNQMRIHHL
LSVYGEAMENGHKELAEVIIRCIKGKI-NPLGESLERVASNLFQHTEEDDQESYLKQESN
KIIEAAFKAFYQIFPLGKFAHFAANSAIIE-AMPDESQ------TIHIIDYDMGKGIQWP
PIIKAMSQKRK---------------ILRLTSIKKSTSDH-------WRFEETKRRLVDY
ANLFGLTLQVDEMTFEELASELRRMKKRGKRSEWLVFNCMFQFSYMGK-RMRRIDALGFL
KLAKELLLANS----STHRGLVTFGDGEAM-DNSHHNTNNTFSSYFNKNLLHYQSIFESL
ELYFPSHLAQARVAMESLFLAPEVCSFSWFQNWEEMTNVSDSCSEMGLQGMRISKENLLQ
AKEVVNERETPFKVRIEEERQHEMVLEWKGISIVRVSTWM*-
>Populus_trichocarpa_Potri.016G123200
------------------------------------------------------------
------------------------------------------------------------
------------------------------------------------------------
------------------------------------------------------------
------------------------------------------------------------
-------------------------------MDASLI-QQPLTLPTGDMEIDNQLSVHHL
VKAYKEAMENKEAELAEVITRRISKKV-GPTGEIEEHLLYYSFQPLDK--ETDYFTQESA
KNFDGALEAFYKIFPDGMISHFTANSVILE-AKPRDAE------ALHIIDFDMGEGMQWS
SIIMALGRKQKELQAQQYYGHIPHYMTLKLTAIKWKDEGSGHDVPSWRKFEETKRRLHDC
TNPFGLILEVEEVELQDLARKMKGKRKGGERREWLAFNFMWALSQLAR-KRSRRHVLDFV
RTAKEILASISVYSNTSNRGF---------------------------------------
----------------------------------------------WLEGLRLSNESLLE
AKEMVREGEAPYAVRIEGENYNEMVLEFRGTQLIKFSARKL*
>Populus_trichocarpa_Potri.016G123400
MD----------------------------------------------------------
-----------------------------------------------------VDIHHFE
S-----------------------------------------------------------
-SHPLATTDSTSN-ELVDFP----------------------------------------
---GPKGYLSKGLEESC---------------SFQP--YSSEGKVT--------------
-----------EKCSPKPSTIWSAGAISISTMDASLI-QQPLTLPTGDMEIDNQLSVHHL
VKAYKEAMENQEAELAEVITRRISKKV-GPTGEIKERLLYYSFQPLDK--EIDYLTQESA
KNFDKALEAFYKIFPDGMISHFTANSVILE-AKPRDADVCRTNNVLHIIDFDMGEGMQWS
SMIMALGRKQKELQAQQYYGHIPHYSTLKLTAIKWKDEGSGHYVPSWRKFEETKRRLHDC
ANPFGLILEVEEVELQDLARKIKGKRKGGERREWLAFNCMWALSQMAR-KRSRRHVLDFV
RTAKEILASIFVYSNTSNGGILTFGDGGAW-ELFKDCPA--FGFFFDNCMEHYQALLESI
EWKFPSCFIEARIAM---------------------------------------------
------------------------------------------
>Populus_trichocarpa_Potri.T133100
MD----------------------------------------------------------
-----------------------------------------------------ADIHPFE
S-----------------------------------------------------------
-SPPLATIDSTSN-ELVDFPV--DSDLMNI---DE---------YSP-LDFEEFELIW--
--RDQNGYLSKGLEER---------------------------KVT--------------
-----------EKCSPRPSTIWSAGAISISTMDASLI-QQPLTLPTGDIEIDNQLSVHHL
VKAYKEAMENKEAELAEVLTRKISKKV-GPTGEIDEHLL---------------------
-----------KIFPDGMISHFTANSVILE-AKPRDTD------VLHIIDFDMGEGMQWS
SMIMALGRKQKELQT---------HNTMKVRG-------------------DTKRRLHDC
ANPFGLILEVEEVELQDLARKIKGKRKGGERREWLAFNCMWALSQMGR-KRSRRHVLDFV
RMAKEILASISVYSNTSNGGILTFGDGGAW-ELFKDCP----------------ALLESI
EWKFPNCFIEARIAMECLFVAPYASSRAWIQ---------------ELEGLRLSNESLLE
AKEMVREGEAPYAVRIEGENYIEMVWEFRGTQLIKFSA*---
>Populus_trichocarpa_Potri.001G280332
MA----------------------------------------------------------
------------------------------EYLQSYRRSRGFFRNRDGQLSS----HPDH
SFSCISIEDFSDVSSSIPFSPVIHVDEPPSFPILVDD--------WPVTMFRPV------
------EQKCSLF-SESDITL-----------------------DDPVLMVNEIE-----
---DISDLLA---------------SESS---PPAL--HNFPGD----------------
-----------DAGSL----------LREVSIGTLMN-QISLILPGIGMEFDNQLSILHL
LKAYGEAEEMETKELAGKIMSQLKEKA-CPFGSTVERLAYYMIQALEG--EVDFL-----
------------------------------------------------------------
----------------------------------WK*-----------------------
------------------------------------------------------------
------------------------------------------------------------
------------------------------------------------------------
------------------------------------------
>Vitis_vinifera_GSVIVG01030305001
MVERGIKNKHPHLTSFQERKKAELGNLAGMEFCGKRVESDGWLHFFFVYYHLGVIFVATS
FHQFIYKHSYKTFSSKLQSSCPVNFIKKMNQPEKFQPSW------------------PFY
N----ILDS--------------TLDQVELYGFDIDEDVC----------------GYEF
SSSITTTEDSSGIPSAPDFPTVISSEFVGFPGCDEALQTSFLIGDLP-LNMEEFETILCG
EIGDAYGWLDG----------------SEESFPSQQ--QSTEGE----------------
-----------DEWSPCPST-----KSSEALIDTTST-QQSLTFPAEGVEIDNQQSILHL
LKAYGEAVEENQRELSEVILRSICEKG-NPLGETLERLAFNLFEDIER--QDDYLKQESM
QNFAAAFKAFYQIFPYGRFAHFAANSAILE-AMPGDVE------TVHIVDFDMGEGVQWP
PMIEAIGKQHK---------------AVRLTSIKWGEEDSCS-ASAQWRFEETKRWLCNH
ARSMGLNLTVEEVKIEDLFI----------------------------------------
------------------------------------------------------------
--------------------------------WE--------------------------
------KQEQPWN------------------PFL*-------
