# Supplementary material for: A De Novo Transcriptome Assembly of Ceratopteris richardii Provides Insights into the Evolutionary Dynamics of Complex Gene Families in Land Plants
Source: Genome Biol Evol. 2021 Mar 3;13(3):evab042. doi: 10.1093/gbe/evab042 (PMC7975763; doi:10.1093/gbe/evab042)
Supplement: evab042_Supplementary_Data [file evab042_supplementary_data.zip › Note S2 - Alignment of GRAS homologs in OG0000320.txt]

>Amborella_trichopoda_ATR0559G331
------------------------------------------------------------
------------------------------------------------------------
---------MDPDLINFSNILSGFKVDGSLANENVMDLPLLSPEPHVTS-QS-I------
--SSVDGESPEDSEFFSD-IVLNYISDMLM--EE-NIEEKPCM---------------YQ
------EGL--SFQA-TVKPFYDIL-GEKYPPSPDQP--------PLYPDLESPEYASAN
TEEN--------------------------------------------------------
------------------------------------------------------------
------------------------------------------------------------
-----------SNSDTRIRSVTSED-ATNSIWDSPDYFHSDNSLKTHLPLRLPVDCNSQV
SFTSSSSGSSGTRDGLDESPIYNITVPEVPNE---THR-FWQVNRGVED--VKKLLPKGG
--SLV--FGPES-------------NGFGFYASNVNIKVENEENDYRKKEER--------
---------------------DDN---KRRQK--NPHNRDDLGL---EEGRS-NKQSAIY
-------LERD-VRSETFDN--------------------------------VLLC--GG
GKGRPF--SLFQE-EALHDGVAKL--TLNGTPK-GSNSSKS-----RS-KKQ-SN-K--K
EVVDLRSLLIHCAEAVATDDRR--SINELLKQIRQ--H---STPYGD-GCQRLAQCFADG
LEARL-YGT-G-----------S----QIFHATSIF-N--KRT---T---AA--------
---------------------------------DVLKAY-HLYVAACPFKKISHYFANQT
IMDVA--E---NASSLHIVDFGIFY--GFQWPCL----IQRLS-TRPGGPP-R-LRITGI
DF--------PL---P-GFR--P-----QE-RVDETGKRLADYAKSFNVPFQYNSIA-CK
WENIRIEDL-K-L--D-------K-D----D-VLV-------VNCLFRLRNLVDE-----
--------T----V------------------VV--------------------------
------------------------D-----------SPRNIMLNTIRKMNPNVFIHATIN
G--AYSAPF-FVTRFREAFFHYSALFDMLE-ANV-AREH--P-Q---RIL----------
IEREIFGKEILNVIACEGVERVERPETYKQWQVRTQR-AGFVQLR---------------
-LNR-EIVKRARDR-V--QM-HYH-KDYVVD------ED--GQWMLLGWKGRIIH-----
-ALST-WRPH--------------------------------------------------
------------------------------------------------------------
--AREMY*----------------------------------------------------
--------------------
>Anthoceros_agrestis_1kpTWUW2008412
------------------------------------------------------------
------------------------------------------------------------
------------------------------------------------------------
------------------------------------------------------------
------------------------------------------------------------
------------------------------------------------------------
------------------------------------------------------------
------------------------------------------------------------
------------------------------------------------------------
------------------------------------------------------------
------------------------------------------------------------
------------------------------------------------------------
------------------------------------------------------------
------------------------------------------------------------
--------LLECAKAVAAEDVD--TATALVSNIRM--L---ASPTGT-RLQRLLHYMVEA
LVARL-YGA-G-----------A----DLYTTL--K-R--DRCF--A---VF--------
---------------------------------ESQKAF-DFLRKIHPNPRIAHLYANGV
ILEAF--Q---GASRVHVIDYGILN--GQQWPSL----MRALA-ERPEGPP-R-LRITGI
EF--------PQ---P-GQN--P-----KS-KVEATGKKLQAVADALGIQFEFVGFA-DK
WENVQISAL-E-L--R-------I-D----E-VVA-------VCSMFRLRHLLDA-----
--------F----V------------------VP--------------------------
------------------------S-----------NPRRTVLERICRMKPKVFVMGISN
A--ALNVPI-LPARIPEAVAHFNWYLEVME-CTL-AGYP--L-E---KEY----------
LEQQLIARDIMNVVACEGCERRERAESYQQWHRRLEN-AGFQLKP---------------
-IKE-SRFVSAREM-L--LE--YH-ENWSLE------RD--DGWMLHAWKGRPVE-----
-AVAT-W-----------------------------------------------------
------------------------------------------------------------
------------------------------------------------------------
--------------------
>Anthoceros_agrestis_1kpTWUW2008413
------------------------------------------------------------
------------------------------------------------------------
------------------------------------------------------------
------------------------------------------------------------
------------------------------------------------------------
------------------------------------------------------------
------------------------------------------------------------
------------------------------------------------------------
------------------------------------------------------------
------------------------------------------------------------
------------------------------------------------------------
------------------------------------------------------------
------------------------------------------------------------
------------------------------------------------------------
--------LLECAKAVAAEDVD--TATALVSNIRM--L---ASPTGT-RLQRLLHYMVEA
LVARL-YGA-G-----------A----DLYTTL--K-R--DRCF--A---VF--------
---------------------------------ESQKAF-DFLRKIHPNPRIAHLYANGV
ILEAF--Q---GASRVHVIDYGILN--GQQWPSL----MRALA-ERPEGPP-R-LRITGI
EF--------PQ---P-GQN--P-----KS-KVEATGKKLQAVADALGIQFEFVGFA-DK
WENVQISAL-E-L--R-------I-D----E-VVA-------VCSMFRLRHLLDA-----
--------F----V------------------VP--------------------------
------------------------S-----------NPRRTVLERICRMKPKVFVMGISN
A--ALNVPI-LPARIPEAVAHFNWYLEVME-CTL-AGYP--L-E---KEY----------
LEQQLIARDIMNVVACEGCERRERAESYQQWHRRLEN-AGFQLKP---------------
-IKE-SRFVSAREM-L--LE--YH-ENWSLE------RD--DGWMLHAWKGRPVE-----
-AVAT-W-----------------------------------------------------
------------------------------------------------------------
------------------------------------------------------------
--------------------
>Anthoceros_agrestis_1kpTWUW2009482
------------------------------------------------------------
------------------------------------------------------------
------------------------------------------------------------
------------------------------------------------------------
------------------------------------------------------------
------------------------------------------------------------
------------------------------------------------------------
------------------------------------------------------------
------------------------------------------------------------
------------------------------------------------------------
------------------------------------------------------------
------------------------------------------------------------
------------------------------------------------------------
------------------------------------------------------QEE--K
SVEEMVGLLLECAKAVVAYDVD--DALRLVSKIQE--F---STPHGS-GLQRTCHYFLEA
LVAKL-NGT-G-----------A----ELYTAV--VRG--DRS---S---TF--------
---------------------------------RAERGY-RSHLAKDPRAGLENTFANGV
LLQAF--Q---GAERVHIVDYGILN--GYQWPNL----MQAMA-YQPGGPP-E-LRITGI
EF--------PQ---P-GKQ--P-----DF-QLRETGARLRGIAENLGIPFKFHAIA-GK
WEEVQITDV-P-L--R-------D-N----E-VLA-------VNCMFRLRHVLDE-----
--------L----V------------------LP--------------------------
------------------------S-----------NPRKLILERIRKMKPKVFVTGVLS
R--AGNAPF-LMSRLPPVFQHTHCLFDFLD-CAA-PRDD--Y-N---RQV----------
VEESFLGRDIMNVIACEGAERRERSELYTQWHRIIAN-TGFELLP---------------
-FNE-TLFEESLEI-M--QD--YH-EGWNLQ------RD--QGWLLLAWKQFVTH-----
-GFAA-WQ----------------------------------------------------
------------------------------------------------------------
------------------------------------------------------------
--------------------
>Anthoceros_agrestis_1kpTWUW2011310
------------------------------------------------------------
------------------------------------------------------------
------------------------------------------------------------
------------------------------------------------------------
------------------------------------------------------------
------------------------------------------------------------
------------------------------------------------------------
------------------------------------------------------------
------------------------------------------------------------
------------------------------------------------------------
------------------------------------------------------------
------------------------------------------------------------
------------------------------------------------------------
------------------------------------------------------------
--------LVECARAVVADDVE--TVNTLVSNLSR--Y---ATPYGS-SLQRMTHYVLEA
LVAKL-HGT-G-----------A----DLYAAI--R-N--DRP---Q---GF--------
---------------------------------HPQKIF-QILQSKLPAHAMAYQFTNCV
FMDAF--E---GARSVHIISY-------------------------------------GI
EF--------PQ---P-GLE--P-----DE-GLVATGHRLQKYANSLGLEFQFQGFA-AK
WEDVQVSSL-G-L--Q-------Q-D----E-VLA-------VCCIYRLRHLLDD-----
--------S----V------------------LP--------------------------
------------------------S-----------NPRMTVLERICSMNPMVFVTGFLN
A--AVNTPF-LTSRVSELLPFANGVYEAYE-CTM-HDLP--E-E---RLF----------
LEKH-SARDILNILACEGCERLERFEAYYQWHRRLQN-AGFQIVP---------------
-LEE-SWYVNAGQV-L--RE--YH-ENFTIG------HD--AGWIIGGWKETVLY-----
-AMAA-W-----------------------------------------------------
------------------------------------------------------------
------------------------------------------------------------
--------------------
>Anthoceros_agrestis_1kpTWUW2011763
------------------------------------------------------------
------------------------------------------------------------
------------------------------------------------------------
------------------------------------------------------------
------------------------------------------------------------
------------------------------------------------------------
------------------------------------------------------------
------------------------------------------------------------
------------------------------------------------------------
------------------------------------------------------------
------------------------------------------------------------
------------------------------------------------------------
------------------------------------------------------------
------------------------------------------------------------
-------QLLECAQAVNADDVG--AANALLGNMRQ--F---ATPWGS-GLQRLAHYFVEA
LGARL-SGT-G-----------A----DLFTAA--C-K--TGP---A---AS--------
---------------------------------NVLRAY-QLYMQKIPHFLMSQTFGNRI
LLDAF--E---GAERVHIIDYGILY--GHHWPSF----MQALA-NRPGGPP-KLLRITGI
EF--------PQ---S-GLD--P-----VQ-RVKETGIKLGQFAERLNLPFEYKAIA-DK
WENVHSFSV-N-L--R-------K-D----E-VLA-------VTSMFRLHHLLDE-----
--------S----V------------------LP--------------------------
------------------------S-----------SPRRTVLERVRSMKPKVFVTGVVS
A--ACNVPF-YNSRFVQAFSHYLAYFEALD-VTV-PRDS--E-E---RHI----------
LEKELLGRDILNIVACEGLERIERAELYTQWKRRILN-AGFQQVP---------------
-VKE-EMFKDTREV-L--RD--FH-ENFGVG------QD--EGWVLMGWKETVQS-----
-ALSA-WQ----------------------------------------------------
------------------------------------------------------------
------------------------------------------------------------
--------------------
>Anthoceros_agrestis_1kpTWUW2050516
------------------------------------------------------------
------------------------------------------------------------
------------------------------------------------------------
------------------------------------------------------------
------------------------------------------------------------
------------------------------------------------------------
------------------------------------------------------------
------------------------------------------------------------
------------------------------------------------------------
------------------------------------------------------------
------------------------------------------------------------
------------------------------------------------------------
------------------------------------------------------------
-----------------------------------------------------------A
SAEEVRELLLECGEAVAADEVE--AATALVGRIRE--Q---ATPHGT-HLQRLAHYFAEA
LMAKL-AGT-G-----------A----DLFTAI--K-R--DKP---S---VL--------
---------------------------------DTTRAF-KFYWSTDPTLAMAHHFCNDV
LMEAF--H---GADRVHVVDYGIQN--GHQWPGL----MQLLA-DRPGGPP-H-LRITGI
EF--------PQ---P-GLN--S-----DG-MVKGAGRRLARFAAKLGLPFEFKAFS-CK
WEDVQIADL-G-L--R-------E-E----E-VLA-------VSCVFRLRHLLDD-----
--------S----V------------------VL--------------------------
------------------------A-----------NPRRTVLERICDMSPRVFITAVVS
L--AANAPF-LMTRLHETIPYLECYFSAFD-STT-ARDS--T-D---RLI----------
IERELLGREILNLIACEGMDRRERPEAYHQWHWRLVN-AGFELLP---------------
-VRA-SRFLRTKDV-L--RD--YH-QDWTIG------QN--QGWILSGWRGRIQH-----
-GYAA-W-----------------------------------------------------
------------------------------------------------------------
------------------------------------------------------------
--------------------
>Anthoceros_agrestis_1kpTWUW2050701
------------------------------------------------------------
------------------------------------------------------------
------------------------------------------------------------
------------------------------------------------------------
------------------------------------------------------------
------------------------------------------------------------
------------------------------------------------------------
------------------------------------------------------------
------------------------------------------------------------
------------------------------------------------------------
------------------------------------------------------------
------------------------------------------------------------
------------------------------------------------------------
------------------------------------------------------------
-------MLLDCGAAVAAGDFR--KATELVNNLRR--Y---TNPAGS-PLQRMTHYFVEA
LVARL-HGT-G-----------A----ELYTV-----K--GRL---Y---GF--------
---------------------------------YSHRAF-QLLFSKLPLFSMAYQFTNSV
LLDAF--S---GARRVHVVSYGILN--GIQWPSF----IRELV-YRPQGPP-ELLRITGI
EF--------PQ---P-GLD--M-----DD-QLQKTGERLSKFAASLGIRFEFQGLA-EQ
WEDVQVSSL-R-L--Q-------K-D----E-ELA-------VSCTYRLRHLLDS-----
--------K----V------------------VP--------------------------
------------------------S-----------NPRRIVLERICSMNPKAFVTGVNN
C--ASNEPF-LVSRIPDAVGYMVNLFDSYG-YTL-SHHE--E-E---RLI----------
LERDVAGRAIINFIACEGLDRRERGESYGQWYRLLEN-TGFKQIP---------------
-LQE-NWFRSTARI-M--EG--YH-RNFTIC------RD--KEWILHGWKERVLW-----
-ALAA-WKPA--------------------------------------------------
------------------------------------------------------------
------------------------------------------------------------
--------------------
>Anthoceros_agrestis_1kpTWUW2051425
------------------------------------------------------------
------------------------------------------------------------
------------------------------------------------------------
------------------------------------------------------------
------------------------------------------------------------
------------------------------------------------------------
------------------------------------------------------------
------------------------------------------------------------
------------------------------------------------------------
------------------------------------------------------------
------------------------------------------------------------
------------------------------------------------------------
------------------------------------------------------------
-----------------------------------------------------------S
QIPDLDDLLLQCAQAVSSDDVL--TANLIVGEIRQ--Y---SSPYGN-GVQRLAHYFAEG
LVARL-SGS-G-----------A----DLYLA---T-R--SRP---T---AS--------
---------------------------------AMVRAY-HMYETKCPYVCLAHSFSNQA
LLDAF--E---GASRVHVVDYGVMY--GFQWPAF----IKELA-DRPGGPP-R-LRLTGV
DF--------PQ---P-GFK--P-----AE-RLEEVGKRLEEVAKLFGVPFEFQAVA-NK
WEAVHPAAL-G-L--R-------H-D----E-VLA-------VNCIYRLRHLLDE-----
--------S----V------------------MP--------------------------
------------------------S-----------SPRKLVLNRIRSMNPKLFVTGIVS
G--CYNVPF-FMSRFRECLHHYSYVFDSLD-SNV-PRDC--E-V---RCL----------
VEKEILGREILNVVACEGMERVERPEPYYQWHRRLKN-AGFSQLP---------------
-LSK-SVRATSLET-L--RQ--YH-EDFGVA------DD--DGWLLLGWKNQVVK-----
-GLAA-WRP---------------------------------------------------
------------------------------------------------------------
------------------------------------------------------------
--------------------
>Anthoceros_agrestis_1kpTWUW2051555
------------------------------------------------------------
------------------------------------------------------------
------------------------------------------------------------
------------------------------------------------------------
------------------------------------------------------------
------------------------------------------------------------
------------------------------------------------------------
------------------------------------------------------------
------------------------------------------------------------
------------------------------------------------------------
------------------------------------------------------------
------------------------------------------------------------
------------------------------------------------------------
------------------------------------------------------------
---DVKFVVMECAKAVLEDDVH--TANRLARYMRE--F---ATPYGS-SLQRLTHYVMDA
LLAKL-YGT-G-----------A----DLYTAQ--N-N--GQL---T---TM--------
---------------------------------PSQKVH-ELMSTRNPKSRLGYQFAYSV
FLEAF--E---GADSVHIIDYGIMA--GGQWPGL----LQALA-NRPGGPP-K-VRITGI
EL--------PH---P-GLN--P-----DE-KIKETGRLLCQVAASLGINFQFKGFA-DK
WEKVQISSL-G-I--R-------G-D----E-VLA-------VCCMYRLRNLLDE-----
--------S----V------------------VA--------------------------
------------------------S-----------NPRRTVLERIARMKPKVFVTGIMN
A--ALNTPL-LMARIPEILSHGAAYFDILE-SSM-SDLP--A-E---RLC----------
VEQELMGRFLLNVVACEGLARMERSEAYYQWHRRLAN-AGLQCVP---------------
-MKQ-NLFDSSSEL-L--RD--YH-RNWTLG------ED--RGWMLLGWKNTVMQ-----
-AYSA-WEPV--------------------------------------------------
------------------------------------------------------------
--RLPT------------------------------------------------------
--------------------
>Anthoceros_agrestis_1kpTWUW2052140
------------------------------------------------------------
------------------------------------------------------------
------------------------------------------------------------
------------------------------------------------------------
------------------------------------------------------------
------------------------------------------------------------
------------------------------------------------------------
------------------------------------------------------------
------------------------------------------------------------
------------------------------------------------------------
------------------------------------------------------------
------------------------------------------------------------
------------------------------------------------------------
------------------------------------------------------------
--------LLECARAVLAADVP--NATMLVNRIRL--L---ASQNGS-ALQRMTHYCAEG
LVAKL-HGT-G-----------A----DLYSAS--F-K--NRP---D---GY--------
---------------------------------HTQRAQ-KV-LSLSPMYLMAYQFTNAV
LLDAF--E---GADRVHVISYGILN--GRQWLSF----MEALA-NRSGGPP-Q-LRLTGI
EY--------PQ---P-GLV--P-----DE-RLVEIGRRLKRFAERLGICFDFQSIA-GK
WEDVQVHTM-G-L--R-------K-D----E-ALA-------VCTLYRLRHLMDD-----
--------S----V------------------LP--------------------------
------------------------S-----------NPRRIVLEKICSMNSVVFVTGFMN
A--ALNSPF-LVTRIPALVGWMSCVYEIYE-STL-SNHP--E-E---RQY----------
LESEISGRSILNILACEGLDRKERSTSYYQWHRLLVN-AGFQQLP---------------
-LQQ-NWFKSTAEK-L--QG--FN-NNFTIG------RD--GGWLLQGWKDKAVW-----
-ALAA-W-----------------------------------------------------
------------------------------------------------------------
------------------------------------------------------------
--------------------
>Arabidopsis_thaliana_AT1G07520
------------------------------------------------------------
------------------------------------------------------------
---------MMESNYSGVVNGYDVSFLPTSIPDLGFGVPSSSDFDLRMDQYY-HQPSIWV
PDQDHHFSPPADEIDSEN-TLLKYVNQLLM-EES-LAEKQSIF-----------------
------YDS-LALRQ-TEEMLQQVI-SDSQTQSSIPN--------NSITTSSSSNSGDYS
NSSNSSVRIENE------------------------------------------------
------------------------------------------------------------
------------------------------------------------------------
-------------------------------------------------VLFDNKHLGDS
GVVSFPGSNMLRGGEQFGQPANEILVRSMFSD---AES---VLQFKRGLEEASKFLPNTD
--QWIFNLEPEM------------------------------------------------
---------------ERVVPVKVEEGWSAISKTRKNHHEREEEED--DLEEARRRSKQFA
------VNEEDGKLTEMFDK--------------------------------VLLLD-GE
CDPQII--------EDGENGSSKA----------------------LVKKGR-AKKK--S
RAVDFRTLLTLCAQSVSAGDKI--TADDLLRQIRK--Q---CSPVGD-ASQRLAHFFANA
LEARL-EGS-T-----------GTMIQSYYDSI--S-S--KKR---T---AA--------
---------------------------------QILKSY-SVFLSASPFMTLIYFFSNKM
ILDAA--K---DASVLHIVDFGILY--GFQWPMF----IQHLS-KSNPGLR-K-LRITGI
EI--------PQ---H-GLR--P-----TE-RIQDTGRRLTEYCKRFGVPFEYNAIASKN
WETIKMEEF-K-I--R-------P-N----E-VLA-------VNAVLRFKNLRDV-----
--------I----P------------------GE--------------------------
-----------------------ED-----------CPRDGFLKLIRDMNPNVFLSSTVN
G--SFNAPF-FTTRFKEALFHYSALFDLFG-ATL-SKEN--P-E---RIH----------
FEGEFYGREVMNVIACEGVDRVERPETYKQWQVRMIR-AGFKQKP---------------
-VEA-ELVQLFREK-M--KKWGYH-KDFVLD------ED--SNWFLQGWKGRILF-----
-SSSC-WVPS--------------------------------------------------
------------------------------------------------------------
--*---------------------------------------------------------
--------------------
>Arabidopsis_thaliana_AT1G07530
------------------------------------------------------------
-----------------------------------------------------MGSYPDG
FPGSMDELDFNKDFDLPPSSNQTLGLANGFYLDDLDFSSLDPPEAYPSQNNN-NNNINNK
AVAGDLLSSSSDDADFSD-SVLKYISQVLM-EED-MEEKPCMF-----------------
------HDA-LALQA-AEKSLYEAL-GEKYPSSSSAS--------SVDHPERLASDSPDG
SCSGGAFSDYASTTT---------------------------------------------
------------------------------------------------------------
------------------------------------------------------------
--------------------------TTSSDSHWSVDGLENRPSWLHTPMPSNFVFQSTS
RSNSVTGGGGGGNSAVYGSGFGDDLVSNMFKD---DEL---AMQFKKGVEEASKFLPKSS
--QLFIDVDSYI------------------------------------------PMNSGS
KENGSEVFVKTEKKDETEHHHHHSYAPPPNRLTGKKSHWRDEDE---DFVEE-RSNKQSA
------VYVEESELSEMFDK--------------------------------ILVCG-PG
KP------VCILN-QNFPTESAKV--VTAQSNGAKIRGKKS-----TSTSHS-NDSK--K
ETADLRTLLVLCAQAVSVDDRR--TANEMLRQIRE--H---SSPLGN-GSERLAHYFANS
LEARL-AGT-G-----------T----QIYTAL--S-S--KKT---S---AA--------
---------------------------------DMLKAY-QTYMSVCPFKKAAIIFANHS
MMRFT--A---NANTIHIIDFGISY--GFQWPAL----IHRLSLSRPGGSP-K-LRITGI
EL--------PQ---R-GFR--P-----AE-GVQETGHRLARYCQRHNVPFEYNAIA-QK
WETIQVEDL-K-L--R-------Q-G----E-YVV-------VNSLFRFRNLLDE-----
--------T----V------------------LV--------------------------
------------------------N-----------SPRDAVLKLIRKINPNVFIPAILS
G--NYNAPF-FVTRFREALFHYSAVFDMCD-SKL-ARED--E-M---RLM----------
YEKEFYGREIVNVVACEGTERVERPETYKQWQARLIR-AGFRQLP---------------
-LEK-ELMQNLKLK-I--EN-GYD-KNFDVD------QN--GNWLLQGWKGRIVY-----
-ASSL-WVPS--------------------------------------------------
------------------------------------------------------------
--SS*-------------------------------------------------------
--------------------
>Arabidopsis_thaliana_AT2G29060
------------------------------------------------------------
------------------------------------------------------------
-------------------MGSYSAGFPGSLDWFDFPGLGNGSYLNDQPLLD-IGSVPPP
LDPYPQQNLASADADFSD-SVLKYISQVLM-EED-MEDKPCMF-----------------
------HDA-LSLQA-AEKSLYEAL-GEKYPVDDSDQ--------PLTTTTSLAQLTPIP
SNFIFQSTSTRA------------------------------------------------
------------------------------------------------------------
------------------------------------------------------------
------------------------------------------------------------
----------SSGNAVFGSSFSGDLVSNMFND---TDL---ALQFKKGMEEASKFLPKSS
--QLVID-----------------------------------------------------
------------------------NSVPNRLTGKKSHWREEE-----HLTEE-RSKKQSA
-----IYVDETDELTDMFDN--------------------------------ILIFG-EA
KEQP----VCILN-ESFPKEPAKA-----STFSKSPKGEKP-------EASG-NSYT--K
ETPDLRTMLVSCAQAVSINDRR--TADELLSRIRQ--H---SSSYGD-GTERLAHYFANS
LEARL-AGI-G-----------T----QVYTAL--S-S--KKT---S---TS--------
---------------------------------DMLKAY-QTYISVCPFKKIAIIFANHS
IMRLASSA---NAKTIHIIDFGISD--GFQWPSL----IHRLA-WRRGSSC-K-LRITGI
EL--------PQ---R-GFR--P-----AE-GVIETGRRLAKYCQKFNIPFEYNAIA-QK
WESIKLEDL-K-L--K-------E-G----E-FVA-------VNSLFRFRNLLDE-----
--------T----V------------------AV--------------------------
------------------------H-----------SPRDTVLKLIRKIKPDVFIPGILS
G--SYNAPF-FVTRFREVLFHYSSLFDMCD-TNL-TRED--P-M---RVM----------
FEKEFYGREIMNVVACEGTERVERPESYKQWQARAMR-AGFRQIP---------------
-LEK-ELVQKLKLM-V--ES-GYKPKEFDVD------QD--CHWLLQGWKGRIVY-----
-GSSI-WVPL--------------------------------------------------
------------------------------------------------------------
--*---------------------------------------------------------
--------------------
>Arabidopsis_thaliana_AT2G29065
------------------------------------------------------------
------------------------------------------------------------
------------------------------------------MDPNFSESLN-GFEYFDG
NPNLLTDPMEDQYPPPSD-TLLKYVSEILM-EESNGDYKQSMF-----------------
------YDS-LALRK-TEEMLQQVI-TDSQNQSFSPA--------DSLITNSWDASGSID
ESAYSAD-----------------------------------------------------
------------------------------------------------------------
------------------------------------------------------------
------------------------------------------------------------
-----------------PQPVNEIMVKSMFSD---AES---ALQFKKGVEEASKFLPNSD
--QWVINLDIER------------------------------------------------
---------------SERRDSVKEEMGLDQLRVKKNHER--------DFEEV-RSSKQFA
------SNVEDSKVTDMFDK--------------------------------VLLLD-GE
CDPQTL-----LDSEIQAIRSSKNIG--------------------EKGKKK-KKKK--S
QVVDFRTLLTHCAQAISTGDKT--TALEFLLQIRQ--Q---SSPLGD-AGQRLAHCFANA
LEARL-QGS-T-----------GPMIQTYYNAL--TSS--LKD---T---AA--------
---------------------------------DTIRAY-RVYLSSSPFVTLMYFFSIWM
ILDVA--K---DAPVLHIVDFGILY--GFQWPMF----IQSIS-DRKDVPR-K-LRITGI
EL--------PQ---C-GFR--P-----AE-RIEETGRRLAEYCKRFNVPFEYKAIASQN
WETIRIEDL-D-I--R-------P-N----E-VLA-------VNAGLRLKNLQDE-----
--------T----G------------------SE--------------------------
-----------------------EN-----------CPRDAVLKLIRNMNPDVFIHAIVN
G--SFNAPF-FISRFKEAVYHYSALFDMFD-STL-PRDN--K-E---RIR----------
FEREFYGREAMNVIACEEADRVERPETYRQWQVRMVR-AGFKQKT---------------
-IKP-ELVELFRGK-L--KKWRYH-KDFVVD------EN--SKWLLQGWKGRTLY-----
-ASSC-WVPA--------------------------------------------------
------------------------------------------------------------
--*---------------------------------------------------------
--------------------
>Arabidopsis_thaliana_AT2G37650
------------------------------------------------------------
----------------------------------------------------------MI
TEPSLTGISGMVNRNRLSGLPDQPSSHSFTPVTLYDGFNYNLSSDHINTVVA-APENSVF
IREEEEEEDPADDFDFSD-AVLGYISQMLN-EED-MDDKVCML-----------------
------QES-LDLEA-AERSLYEAI-GKKYPPSPERN--------LAFAERNSENLDRVV
PGNYTGGDCIGFGNGGIKPLSSGFTLDFRNPQ----------------------------
------------------------------------------------------------
------------------------------------------------------------
------------------------------------------------------------
---SCSSILSVPQSNGLITIYGDGIDESSKNN---RENHQSVWLFRREIEEANRFNPEEN
--ELIVNFREEN------------------------------------------------
----------------------------CVSKARKNSSRDEICVEEE------RSSKLPA
------VFGEDILRSDVVDK--------------------------------ILVHV-PG
GESMKE---FNALRDVLKKGVEKK--KASDAQGGKRRARGRGRGRGRGGGGG-QNGK--K
EVVDLRSLLIHCAQAVAADDRR--CAGQLLKQIRL--H---STPFGD-GNQRLAHCFANG
LEARL-AGT-G-----------S----QIYKGI--V-S--KPR---S---AA--------
---------------------------------AVLKAH-QLFLACCPFRKLSYFITNKT
IRDLV--G---NSQRVHVIDFGILY--GFQWPTL----IHRFS-MY--GSP-K-VRITGI
EF--------PQ---P-GFR--P-----AQ-RVEETGQRLAAYAKLFGVPFEYKAIA-KK
WDAIQLEDL-D-I--D-------R-D----E-ITV-------VNCLYRAENLHDE-----
--------S----V------------------KV--------------------------
------------------------E-----------SCRDTVLNLIGKINPDLFVFGIVN
G--AYNAPF-FVTRFREALFHFSSIFDMLE-TIV-PRED--E-E---RMF----------
LEMEVFGREALNVIACEGWERVERPETYKQWHVRAMR-SGLVQVP---------------
-FDP-SIMKTSLHK-V--HT-FYH-KDFVID------QD--NRWLLQGWKGRTVM-----
-ALSV-WKPE--------------------------------------------------
------------------------------------------------------------
--SKA*------------------------------------------------------
--------------------
>Arabidopsis_thaliana_AT3G46600
------------------------------------------------------------
------------------------------------------------------------
-----------------MDAILPVPVDGFRFDTGSGSCCKPRNNLESGTTNR-FTCFNES
ESQSNPSPTESKVCSDYL-PVFKYINDMLM-EED-LEGQSCML-----------------
------EDS-LALQA-AERSFFEVL-QDQTPISGDLE--------DGSLGNFSSITS---
------------------------------------------------------------
------------------------------------------------------------
------------------------------------------------------------
------------------------------------------------------------
------------------------------------------------------------
------------------------------------------------------------
------------------------LHQPEVSEESTRRYRHRDDDEDDDLESG-RKSKLPA
-------ISTVDELAEKFEE--------------------------------VLLVC-QK
NDQGEA------------------------------TEKKTRHVKGSSNRYK-QQKS--D
QPVDMRNLLMQCAQAVASFDQR--RAFEKLKEIRE--H---SSRHGD-ATQRLGYHFAEA
LEARI-TGT-M-----------T----TPISAT----S--SRT---S---MV--------
---------------------------------DILKAY-KGFVQACPTLIMCYFTANRT
INELA--S---KATTLHIIDFGILY--GFQWPCL----IQALS-KRDIGPP-L-LRVTGI
EL--------PQ---S-GFR--P-----SE-RVEETGRRLKRFCDKFNVPFEYSFIA-KN
WENITLDDL-V-I--N-------S-G----E-TTV-------VNCILRLQYTPDE-----
--------T----V------------------SL--------------------------
------------------------N-----------SPRDTALKLFRDINPDLFVFAEIN
G--TYNSPF-FLTRFREALFHCSSLFDMYE-TTL-SEDD--N-C---RTL----------
VERELIIRDAMSVIACEGSERFARPETYKQWQVRILR-AGFRPAK---------------
-LSK-QIVKDGKEI-V--KE-RYH-KDFVID------ND--NHWMFQGWKGRVLY-----
-AVSC-WKPA--------------------------------------------------
------------------------------------------------------------
--KK*-------------------------------------------------------
--------------------
>Arabidopsis_thaliana_AT5G59450
------------------------------------------------------------
------------------------------------------------------------
-----------------MDALLQVSVDGFRFENGSGSCCKPRNNLESGNNL--FPDFHES
QNQSSPNDSPPTVCLDNS-PVLKYINDMLMDEEDFVGIS---------------------
------RDD-LALQA-AERSFYEII-QQQSPESDQNT--------SSSSDQNSGDQDFCF
PSTTT-------------------------------------------------------
------------------------------------------------------------
------------------------------------------------------------
------------------------------------------------------------
------------------------------------------------------------
------------------------------------------------------------
------------------------DSSALVSSGESQRKYRHRNDEEDDLENN-RRNKQPA
-----IFVSEMEELAVKLEH--------------------------------VLLVC-KT
NQEEEE----------------------ERTVITKQSTPNRAGRAKGSSNKS-KTHK--T
NTVDLRSLLTQCAQAVASFDQR--RATDKLKEIRA--H---SSSNGD-GTQRLAFYFAEA
LEARI-TGNIS-----------P----PVSNPF--P-S--STT---S---MV--------
---------------------------------DILKAY-KLFVHTCPIYVTDYFAANKS
IYELA--M---KATKLHIVDFGVLY--GFQWPCL----LRALS-KRPGGPP-M-LRVTGI
EL--------PQ---A-GFR--P-----SD-RVEETGRRLKRFCDQFNVPFEFNFIA-KK
WETITLDEL-M-I--N-------P-G----E-TTV-------VNCIHRLQYTPDE-----
--------T----V------------------SL--------------------------
------------------------D-----------SPRDTVLKLFRDINPDLFVFAEIN
G--MYNSPF-FMTRFREALFHYSSLFDMFD-TTI-HAEDEYK-N---RSL----------
LERELLVRDAMSVISCEGAERFARPETYKQWRVRILR-AGFKPAT---------------
-ISK-QIMKEAKEI-V--RK-RYH-RDFVID------SD--NNWMLQGWKGRVIY-----
-AFSC-WKPA--------------------------------------------------
------------------------------------------------------------
--EKFTNNNLNI*-----------------------------------------------
--------------------
>Asplenium_nidus_1kpPSKY2005410
------------------------------------------------------------
------------------------------------------------------------
------------------------------------------------------------
------------------------------------------------------------
------------------------------------------------------------
------------------------------------------------------------
------------------------------------------------------------
------------------------------------------------------------
------------------------------------------------------------
------------------------------------------------------------
------------------------------------------------------------
------------------------------------------------------------
------------------------------------------------------------
------------------------------------------------------------
------------------------------------------------------------
------------------------------------------------------------
----------------------------------MLKSH-KHYVTVCPFVKVSTYVANRA
IFEAA--K---GASRLHIIDYGILY--GIQRPGL----ISALA-ERKGGPP-V-LRITGI
DF--------PQ---P-GTL--H-----AE-RVEMTGKRLSEYAKAYGVPFEYKAIA-SR
WETIQPSYL-N-L--R-------Q-D----E-VII-------VNCMHRLHNLLDE-----
--------T----V------------------LA--------------------------
------------------------S-----------NPRKTVLSNIREINPKIFVH----
------------------------------------------------------------
------------------------------------------------------------
------------------------------------------------------------
------------------------------------------------------------
------------------------------------------------------------
------------------------------------------------------------
--------------------
>Asplenium_nidus_1kpPSKY2053150
------------------------------------------------------------
------------------------------------------------------------
------------------------------------------------------------
------------------------------------------------------------
------------------------------------------------------------
------------------------------------------------------------
------------------------------------------------------------
------------------------------------------------------------
------------------------------------------------------------
------------------------------------------------------------
------------------------------------------------------------
------------------------------------------------------------
------------------------------------------------------------
------------------------------------------------------------
------------------------------------------------------------
------------------------------------------------------------
------------------------------------------------------------
------------------------------------------------------------
------------------------------------------------------------
-----------------------------------------------RLRHLMDE-----
--------T----VAT----------------AA--------------------------
------------------------A-----------SPRRKVLSSIRSLNPNMVLIAALN
A--GYNAPF-FVSRFREALYHYSSKFDMIE-TTVADSEH--P-Q---RML----------
IERECMGRDILNVVACEGPERVERPETYRQWQARFER-AGFEPLP---------------
-LSH-SVLMKAREG-V--KT-FYH-KDFSVD------DD--TRWMLLGWKGRIVE-----
-ALSA-WKP---------------------------------------------------
------------------------------------------------------------
------------------------------------------------------------
--------------------
>Asplenium_platyneuron_1kpKJZG2000104
------------------------------------------------------------
------------------------------------------------------------
------------------------------------------------------------
------------------------------------------------------------
------------------------------------------------------------
------------------------------------------------------------
------------------------------------------------------------
------------------------------------------------------------
------------------------------------------------------------
------------------------------------------------------------
------------------------------------------------------------
------------------------------------------------------------
------------------------------------------------------------
------------------------------------------------------------
------------------------------------------------------------
----------G-----------E----QEYREM--S-Q--NMP---P---AT--------
---------------------------------VLLKAS-KVGFEVSPFVKIMHYFANQS
IL-----------SRLHIVDYGSMY--GMQWPCL----MNALA-DRKGGPP-A-LVITAV
EF--------PQ---H-STT---------I-SLDQIGRQLASYAKAFNVPFQYHAVVYDK
WEELDAASL-HIL--H-------E-GD--HE-VLV-------VSCMKRMRHLPDE-----
--------S----S------------------DPT-F-----------------------
----------------------ITV-----------SPRQKLLTSMHRLNPQLLVTTVVT
A--AYNSTF-FVSRFREALYYFSNLFDMLD-TLW--GDT--L-Q---RCI----------
VERHCFYRDILNIVACEGAVRVERSEAHRQWHARLSK-AGFQPLR---------------
-VPS-TVFSRSKAH-V--KQ-HYH-KEFVID------HDAN-EWML--------------
------------------------------------------------------------
------------------------------------------------------------
------------------------------------------------------------
--------------------
>Asplenium_platyneuron_1kpKJZG2002380
------------------------------------------------------------
------------------------------------------------------------
------------------------------------------------------------
------------------------------------------------------------
------------------------------------------------------------
------------------------------------------------------------
------------------------------------------------------------
------------------------------------------------------------
------------------------------------------------------------
------------------------------------------------------------
------------------------------------------------------------
------------------------------------------------------------
------------------------------------------------------------
------------------------------------------------------------
------------------------------------------------------------
------------------------------------------------------------
------------------------------------------------------------
------------------------------------------------------------
----------------------------------------------YSVPFQYRCIACSK
WEDLDSSSF-H-V--H-------D-D----E-VLV-------VNCIKGLRHLSDE-----
--------G----V------------------DF--------------------------
------------------------V-----------SPRYKFFTFLHSLNPHLLITAVIS
A--SYNSSF-FVNRFREALHYFSNLFDMVD-TLW--SDS--P-E---RLL----------
KEETCFFRCILNVVACEGAERVERPETYRQWQAHIKR-AAFKQLL---------------
-IPP-GILSRLRFH-V--QH-HYH-KEFMVH------DEAN-KWMVLGWRGRAL------
------------------------------------------------------------
------------------------------------------------------------
------------------------------------------------------------
--------------------
>Asplenium_platyneuron_1kpKJZG2005993
------------------------------------------------------------
------------------------------------------------------------
------------------------------------------------------------
------------------------------------------------------------
------------------------------------------------------------
------------------------------------------------------------
------------------------------------------------------------
------------------------------------------------------------
------------------------------------------------------------
------------------------------------------------------------
------------------------------------------------------------
------------------------------------------------------------
------------------------------------------------------------
------------------------------------------------------------
--------LESCSQAVAIGDMT--RARMILQELAQEHG---VSASGTGYWQRAAHAFSKA
LAVRL-LGT-G-----------E----QEYRAL--S-Q--TTR---P---SH--------
---------------------------------VQLNLT-KIALEVSPVLTIVHYFANQS
IFKAA--E---GASRLHIVDYGWHL--GMQWPCL----MKALA-ERKGGPP-V-LVITAV
EF--------PQ---P-GNDLKT-----GS-LISDIGRQLASYAKALHVPFEFHPVITDN
WENLDAKSL-CILHQG-------D-H----E-VLV-------VNCVRCLSHIPDE-----
--------S----A------------------DP--------------------------
---------------------ASIV-----------APRQKVLASMRGLNPHLLVTAVVT
A--TFNSTF-FVSRFRAALLYYFNLYDMLN-TLW-QDHP--H-E---RYI----------
LERSYLYREILNIVACEGASRVQRPETHKQWHARISK-AGFQVLP---------------
-VLP-TIVARARSH-A--RQ-HYH-KEFAID------HDA-NEWMLLGWKGRTTL-----
-AISA-WK----------------------------------------------------
------------------------------------------------------------
------------------------------------------------------------
--------------------
>Asplenium_platyneuron_1kpKJZG2006981
------------------------------------------------------------
------------------------------------------------------------
------------------------------------------------------------
------------------------------------------------------------
------------------------------------------------------------
------------------------------------------------------------
------------------------------------------------------------
------------------------------------------------------------
------------------------------------------------------------
------------------------------------------------------------
------------------------------------------------------------
------------------------------------------------------------
------------------------------------------------------------
--------------------------KKSSYRARKGSKSGR-----NGNTEV-LD-----
-FVNVSEMLVSCAKVVAIGDGK--RATKILQELYQVYG---VSPTGN-GLQRTAHYFCEA
LVARM-GGM-G-----------G----HLYRIM--C-V--NMP---S--IAN--------
---------------------------------ACLKST-RAWFEMSPYVRITHYFANQN
ILKAA--E---GASRLHIVDYGTMY--GMQWPCL----INALG-NRQGGPP-L-LLITGI
EF--------PK---P-GQN--P-----SE-RLEQSGRRL--------------------
------------------------------------------------------------
------------------------------------------------------------
------------------------------------------------------------
------------------------------------------------------------
------------------------------------------------------------
------------------------------------------------------------
------------------------------------------------------------
------------------------------------------------------------
------------------------------------------------------------
--------------------
>Asplenium_platyneuron_1kpKJZG2010536
------------------------------------------------------------
------------------------------------------------------------
------------------------------------------------------------
------------------------------------------------------------
------------------------------------------------------------
------------------------------------------------------------
------------------------------------------------------------
------------------------------------------------------------
------------------------------------------------------------
------------------------------------------------------------
------------------------------------------------------------
------------------------------------------------------------
------------------------------------------------------------
------------------------------------------------------------
------------------------------------------------------------
------------------------------------------------------------
------------------------------------------------------------
------------------------------------------------------------
-------------------------------------------------PFQFHAIVTEK
WEDVDPVDL-H-L--H-------M-N----E-VLV-------VNCMMRLRHLADE-----
--------S----V------------------G---------------------------
----------------------STV-----------SPREKWLMTMYSLKPHLLVTADIT
A--ACNSAF-FVPRFREA-YYHTNMFDMFD-TLW--HDV--P-E---RDF----------
LERSFYARQILNIVACEGTERVERIETYKRLDLQIRR-AGFELLT---------------
-IPS-NVLSRSRSH-V--KQ-CYH-KDFLVH------DAGE-GWMLLGWKGRAIM-----
-AMSA-WVPS--------------------------------------------------
------------------------------------------------------------
------------------------------------------------------------
--------------------
>Asplenium_platyneuron_1kpKJZG2012391
------------------------------------------------------------
------------------------------------------------------------
------------------------------------------------------------
------------------------------------------------------------
------------------------------------------------------------
------------------------------------------------------------
------------------------------------------------------------
------------------------------------------------------------
------------------------------------------------------------
------------------------------------------------------------
------------------------------------------------------------
------------------------------------------------------------
------------------------------------------------------------
------------------------------------------------------------
---DLKGLLLSSSKAAGEGNIK--RAKEMVQEIQQ-QG---VSPYGS-GLQRVVHYFCEA
LMARL-SGM-G-----------S----TLYKAIAST-S--QLP---S---PL--------
---------------------------------MILKAY-KMVIQVCPYLKIGYHFANQY
ILKVA--G---GASRLHIVDYGILY--GFQWPCL----IYALA-HRHEGPP-F-IRITGV
EF--------PA---N-PADINP-----TA-TTEGTSRRLAEYAKAYNVPFEYHAISASN
WEDIDPASL-T-I--S-------Q-D----E-VLV-------LNSFNRLGHLHDE-----
--------S----V------------------VH--------------------------
------------------------P-----------SPRDQLLKRMRSLNPRLLVVGCVN
A--THSSPF-FAPRFREAFHYYHNMFDMLD-TTL-LSDS--P-E---RVM----------
FERELMGRAILNVVACEGRDRTEIPANYKQWQARIKG-SGFQQLP---------------
-IIP-TVMSAAKTI-M--KC--YH-KDFSLL------HDS-NEWMLLGWRGRSMQ-----
-ALSA-W-----------------------------------------------------
------------------------------------------------------------
------------------------------------------------------------
--------------------
>Asplenium_platyneuron_1kpKJZG2057293
------------------------------------------------------------
------------------------------------------------------------
------------------------------------------------------------
------------------------------------------------------------
------------------------------------------------------------
------------------------------------------------------------
------------------------------------------------------------
------------------------------------------------------------
------------------------------------------------------------
------------------------------------------------------------
------------------------------------------------------------
------------------------------------------------------------
------------------------------------------------------------
----------------------------------------------KPRRKR-TGGV--Q
EFVDLRGLVVSCVQAVAVGDAR--AANESLLNIRAANG---ASPDGN-GLQRAIHYFTAA
LEARM-RGT-G-----------G----HLFREK--V-H--KGP---A---AV--------
---------------------------------RVLKAY-KQWFKVSPIVQVTHYFANQS
ILRVA--K---RASRLHIVDYGIEY--GMQWPCL----ISALA-DQKGGPP-L-LVFTAI
DL--------PQ---P-GNN--P-----TG-RLEECG-----------------------
------------------------------------------------------------
------------------------------------------------------------
------------------------------------------------------------
------------------------------------------------------------
------------------------------------------------------------
------------------------------------------------------------
------------------------------------------------------------
------------------------------------------------------------
------------------------------------------------------------
--------------------
>Asplenium_platyneuron_1kpKJZG2061774
------------------------------------------------------------
------------------------------------------------------------
------------------------------------------------------------
------------------------------------------------------------
------------------------------------------------------------
------------------------------------------------------------
------------------------------------------------------------
------------------------------------------------------------
------------------------------------------------------------
------------------------------------------------------------
------------------------------------------------------------
------------------------------------------------------------
------------------------------------------------------------
---------------------------------------RN-----RK-AKR-NG-K--P
EAVDLRSLLVDCAQAVGANNLR--KANEIVQELRQ--H---VSPHGS-ASQRVAHYFTEG
LVARL-AGT-G-----------A----QLYTAM--T-N--RSP---S---AA--------
---------------------------------NMLKAF-RLVVEVCPYAKLAHFFSNQN
ILKVA--E---GATRLHIVDYGILY--GVQWPCL----ISALA-ERRGGPP-F-LRITGI
EF--------PQ---P-GVN--P-----AE-RVEETGRRLAEYAKAYNVPFEYQAIA-SN
WEDIEPAAL-N-L--R-------E-G----E-VLV-------VNCVKRLRHLMDE-----
--------T----V------------------MT--------------------------
------------------------P-----------SPRRKVLNSIRSLNPDIVLIAVLN
A--GYNAPF-FVSRFREALYHYSSKFDMIE-TTVADSEN--P-Q---RMM----------
IERECMGRDILNVVACEGPERVERPETYRQWQARFQR-AGFESLS---------------
-LSR-SVLTKARDV-V--KT-FYH-KDFTVD------DD--SKWMLLGWKGRIVE-----
-GLSA-WKPS--------------------------------------------------
------------------------------------------------------------
------------------------------------------------------------
--------------------
>Asplenium_platyneuron_1kpKJZG2063515
------------------------------------------------------------
------------------------------------------------------------
------------------------------------------------------------
------------------------------------------------------------
------------------------------------------------------------
------------------------------------------------------------
------------------------------------------------------------
------------------------------------------------------------
------------------------------------------------------------
------------------------------------------------------------
------------------------------------------------------------
------------------------------------------------------------
------------------------------------------------------------
------------------------------------------------------------
-VADLKGLLISCAQAVSSNNIR--RAHEILQEIRQ--D---ASPYGN-GQQRLAHYFAEG
LVARL-SGT-G-----------G----RLYLVL--K-N--NSP---S---AA--------
---------------------------------KMLKAH-SHFVAVCPFAKVSTYFANRA
IVEAA--K---GASRLHIIDYGILY--GIQWPSL----ISALA-ERKGGPP-L-LRITGI
DF--------PQ---P-GML--H-----AE-HVEMTGKRLSEYAKTYGVPFEYHAIA-SR
WETIQPSSL-S-L--R-------Q-D----E-VVI-------VNCMHRLHNLLDE-----
--------T----V------------------LA--------------------------
------------------------S-----------NPRKTVLSKIREINPKIFVHGIKN
G--NYNAPF-FMSRFKEALASFSGVFDLFE-TVM-QSDS--Q-E---RMM----------
TERELLGRTILNVVACEGPERIERPETYRQWQNRTVR-AGFDVIP---------------
-LDQ-NVLLESQTI-V--KC-SYN-KNFSVD------ED--GSWMVLSWKGKVVH-----
-GLSL-WKPA--------------------------------------------------
------------------------------------------------------------
------------------------------------------------------------
--------------------
>Azolla_filiculoides_Azfi_s0074.g037467
------------------------------------------------------------
------------------------------------------------------------
--------------MQSFAKEEGAMATFLSEQVWLNQEKVKEEEEHVCSSLS-SSSLSNS
VKGSETEPVLSPEDSFND-PVLQYINEILM-QEE-KLEDQICM---------------MQ
------ECI-LHHAK-LKELSDCII-NDSDQKNISFL--------EEEREFSVLADKYEE
EPDMASLQDFPWIQSSGRDMNSHW------------------------------------
------------------------------------------------------------
------------------------------------------------------------
------------------------------------------------------------
---------------------------------------PLPSRSVDDGNELWQHRGLDD
--WKELRKQNSSENRWVDELLNMIDEKPQNMNLDFTGNPDAKKTYISYESRSLTRSVNRN
QEAPPMRIISHAHSTSDGGNRYKRAALVLDSI--SNENLRWPRS---VDIAT-TRDSTMD
-------SNVS-VSNQIIVE--------------------------------SEVL--SY
VKNKDL--NAEMY-ANVLNHGLDV--IKADLSKIKPPSAPS-----KG-RNN-QK-L--A
TTADLISLLLSCAQAVSASNAR--RAQEILKEIRQ--D---SSPYGS-DVQRLAHYFAEG
LVARL-SGT-G-----------G----QLFTAL--S-S--NRP---S---AA--------
---------------------------------KMLKAH-HLFVEICPFVKVSHYFANRA
IVKAA--K---GASRLHIVDYGILY--GLQWPGL----ISALA-EREGGPP-S-LRITGI
EL--------PQ---P-QN---S-----SE-RLEMTGRCLAEYARTYGVPFEFCPIA-TD
WQNVDVRTL-Q-K--R-------P-D----E-ILV-------VNSIFRLRHLFDE-----
--------T----V------------------LA--------------------------
------------------------S-----------NPREVVLKNIFDMRPKIFIQGICN
G--NYNTPF-FMSRFKEALTLFASKFDMLE-TTI-SSDN--Q-E---RMM----------
IEREIMGKAILNIIACEGQERVERPETYRQWQNRVQK-AGFVQIA---------------
-LDQ-SLMRDVPTI-V--KR-KYN-KNFSID------QH--GCWMLLGWKGKVFH-----
-GLSL-WKPG--------------------------------------------------
------------------------------------------------------------
--NHSIN*----------------------------------------------------
--------------------
>Azolla_filiculoides_Azfi_s0179.g056282
------------------------------------------------------------
--------------------------------------------------------METS
LSGQLQQAWLANHMRKQQKQKKCPPHLPSPSPTSRNSSFSCSSSASSPS-FH-LNDPELE
IPHSTDACSAHDESSFCD-PVLQYISDILN--EE-DMEDH--------------------
------------------------------------------------------------
------------------------------------------------------------
----------------------LSEKKKEDEDWMEDLLKSIGEDVDEDEDEEEYRKMIPL
SESSYSTGDFLLPSSQLLSIDARSGMQEAHVNANPDNSNDESGKAQNIQEPRVNRSEDNG
KLWNLQETYVKGNQNGNKGNGKLQGAEEEGYVNGNQNGNRGNGKLQGAEEEGYVNGNQNG
SKGRCQPLTVELGKQYPCAISDTMTIDISPFG---EISPFGFPKLNDRSDSILKPIEEDE
--IWHSLSKLNGGSDAIEKPFDKISHDGFSKLNNGSGIIENSFGQHVKRHAAEIEVAAEG
LKSPLCGGRALPLPTMSYGQVNGKRGSKQDEI--VSYVQNENLN---AERCG-KVLSNGL
------------------------------------------------------------
--------------------SFIP--YEEILIQRQGGDRGL-----Q--NKP-KP-Y--E
SMIDLKSLLMQ--AAAASNDIG--KAHRILQEIRK--H---SSPYGN-GLQRLTHFFAEG
LVARL-SGT-G-----------G----RLYTAF--T-N--NAP---S---AA--------
---------------------------------KMLKAH-HLFVEVCPFVKLSHYFANKA
ILEAT--K---GASKIHIIDYGILY--GLQWPCL----ISALA-ERKGGPPTL-LRITGI
DF--------PQ---P-GVK--A-----AE-RVEMTGRRLTEYAKTYGVPFEYHAIA-SK
WENIQPSAL-R-I--K-------E-G----E-VLI-------VNSIYRLRHLLDE-----
--------T----V------------------LA--------------------------
------------------------S-----------NPRKTVLHRIRNLNPKIFVQGVKN
G--DFNVPF-FMSRFKEALRYFECEFNMMD-TTI-GIEN--Q-E---RMM----------
MEKEVLGRDILNVIACEGPERIERPETYRQWQNRTVR-AGFKQVA---------------
-LDR-HMLQEAQVI-V--KR-IYD-KEFSVA------ND--GDWMLLGWKGQPLY-----
-ALSV-WRPM--------------------------------------------------
------------------------------------------------------------
--IPNRH*----------------------------------------------------
--------------------
>Azolla_filiculoides_Azfi_s0200.g057510
------------------------------------------------------------
------------------------------------------------------------
------------------------------------------------------------
------------------------------------------------------------
------------------------------------------------------------
----------------------------------------------MPPANRKMAFCNTS
PVCDFGWKDLELEGTWMLVGSPEEWPTLEDLAMKKSPGSHYFNGRNAYEAHFNGGVPQED
TNPVDSVELLIDNCPLPHLSDENLSYSRVEVEGWIREVLQEAETQYITAQQHSIALSCTG
TDGTAEHHASAAMYSPLPDVGSPQIEALSWQPGHGHSENFGTEDPFSAVSRTPWLYAEVS
HEEEETMRGKPCFMETDDDSENPSSASDANYP---QFLDMTPSSEEGEYKNGEAQQNHTP
--ASYEKEGSDDPSAATTSNCSGTVCETHPSSAGLGTLQGHEVPSNRSQEGVLEHVIYKR
GEKVTNPYEHSCIGNHSEVVQEKIQQEKLDEL--PPDNTCSTTT---TTTTT-TTTTTTT
-------GRSD-INSTSATP--------------------------------AVAP--RR
RKAAAL--GSRRS-GQMQVRQKQN--PMVSKSGHRSGSNGR-----PR-DRL-AR-A--V
SVVDLRGLLVSCAEAVAANDAG--TANRMLQEMWR--H---ASPLGN-GTQRLAHYFAQG
LAARL-SGT-G-----------S----SSSSSS--S-P--SSPVVAVAAGVSSLMLPQLQ
QQNDEKQRRQAAFHGGGSSSPSSSARAAECQDDRVLRAY-HTYVAVCPFLKLSHFFANEA
ILSAA--R---GAKRIHIVDFNILY--GLQWPCF----LKALA-EREEGPPEL-VRITGV
DVNYIEAGAGAR---A-RAG--S-----SW-RLEEAGRRLGEYAEVYGLKLEYRKVEGGG
WERVTWEGL-G-L--K-------E-G----E-VLA-------VNCINRLRHVMEE-----
--------G----VVAVMMEEAGGGGGGGGGGMG--------------------------
------------------------W-----------CPREAALARIRRLNPAVFIEGVVN
A--AYNAPF-FMSRFKEALFHYGSVFDALD-STV-RQDL--E-E---RLV----------
IERDIMGREIMNVVACEGVERRERPETYRRWQLRTQR-VGFRLLP---------------
-VDP-AIKGAAQAI-A--RG-FYH-KDYGVD------DDEHGHWLLLGWKGRMLH-----
-GISC-WRPV--------------------------------------------------
------------------------------------------------------------
--GLGSL*----------------------------------------------------
--------------------
>Azolla_filiculoides_Azfi_s0298.g063607
------------------------------------------------------------
---------------------------MAMETSMMLKQQPWLLLSNPKLNPTVPLPNNHH
HHHHHHHHHPIFVPEKLCEISSYTLNMAPPPNLEVPSDSNCGMMSDGDG-DG-HGDGDSP
CDGDSHGDD---DTLMVD-PFLDYIRDMLM--DE-NMEDKTCM---------------RH
------ECT-AYQAM-VNGFYRDLQ-GNPHEEDQSAQ--------AFALDQGNSSNNNIP
VYADLGVEDYGWIDEVLVNE----------------------------------------
------------------------------------------------------------
------------------------------------------------------------
--------LDPSVLSGYSANDAKNLHLVGGISTSSEYSPNSSSRSSP-------------
------------------------------------------------------GSDDSS
--QDSSKTKDALHNLADIKPSYGHGISPVVSLLPSEQRNALPPIHGSFIDSLEDEMKA--
---NVAEIDPEASASVEVDRSACIEAEGENHR--FSFVNNEDLK---AEKHA-KFYTDWS
-------DLGP-GDDDCSSS--------------------------------SSSS--SG
STLPNK--KNPSH-KSSDKNKNEK--KKKNNKNKKKNGEQS-----SS-SSS-SS-R--N
EPVDLRGLLMDCAQAIGANNLR--KANEILLELAP--H---TSPYGN-SSQRLAYYFGEA
LVGRL-SGT-G-----------A----RDYVAA--H-A--NRP---S---AA--------
---------------------------------NMLKAY-RLMVEVCPIAKISHYFANHR
ILREA--R---GAPRLHIVDYGILY--GIQWPCL----ISALA-DRKGGPP-F-LRITGI
DV--------PG---P-GAN--P-----AE-GIEETGKRLAEYAKTYNVPFEYHAIA-GK
WEDIEASDL-S-L--R-------Q-D----E-VLV-------VNCMHRLRHLMDE-----
--------S----V------------------VATNA-----------------------
----------------------DHP-----------SPRNKVLSQIRSLNPNIVLIGVVN
S--GINAPF-FVSRFREALYFFSSKFDMIE-STVDDNEN--P-L---RLM----------
LERQIMGRDILNIVACEAHERIERPETYRQWHARFQR-AGFDQVR---------------
-LDK-SVVQKATYV-I--ET-CYH-KDFTVD------DD--TKWMLMGWKGRMMQ-----
-ALSA-WKPS--------------------------------------------------
------------------------------------------------------------
--LPRV*-----------------------------------------------------
--------------------
>Azolla_filiculoides_Azfi_s0304.g063850
------------------------------------------------------------
------------------------------------------------------------
----------------------------------------MDLNPYNVNCAG-TDPHELL
EVGPEVEVEADVIERIDQ-SVLEFMNGILMEEEEEEAKRCKHH--------HDLHAAEED
PSTELMHHHENLLYKSILHEFYEILARESASKCDDIN--------TAAENRAFHTDNINS
SLLYSTTAYPGYDYGHATSAYSAFN-----------------------------------
------------------------------------------------------------
------------------------------------------------------------
------------------------------------------------------------
------------------------------------------------------------
------------------------------------------------------------
-----------------------------------------------------SSSPTSI
ISADEFCSSSSVTSDNIMDQIIGTPWLINNHNNYAVPDEADNDDQLGLIDPNVIETV-DT
EAGDNYVDDFSFNEEGLKLQEDYEQLYIGDIMDKESRAGEPKKKGGKRKGSE-LGTA--P
GYYDLEELLLSCAQAVSRYDIK--KAKELLEELHQLG----ASPIGRTGLHRMAFYFCQA
LEARI-NGC-G-----------S----ALYAAT--L-ARDIKV---S---TA--------
---------------------------------DTIRAL-KAVFETSHPIKISHFLANQS
IADVT--R---GCSHVHIINYGIAY--GIQWTYV----IKALS-EREGGPP-Y-LVITGV
DF--------PK---PGADD--P-----AV-TVKETGRRLAEYARTWKVPFQYHPVASSK
WEELDAESL-R-I--N--PTWRRS-Q----T-ALV-------VSSMKRLREIPEE-----
--------S----T------------------LQ--------------------------
-------------------DQNALLHGCGGRRKSTMSPRQKLLCRICSFKPDLFVLGVAN
A--GYNVPI-FTTRFKEALQYYSSIYDMLD-ASTTAGDS--P-E---RML----------
VERRILARGIVNVVACEGVDRVERPETYRHWQARMER-AGFQQLP---------------
-LPP-TLLARSTAY-V--RK-RYH-PDCTVF------EERGSPWLLVGWRGRTFV-----
-ALST-WKPL--------------------------------------------------
------------------------------------------------------------
--ATWNLSNGLVTT*---------------------------------------------
--------------------
>Azolla_filiculoides_Azfi_s3863.g117205
------------------------------------------------------------
------------------------------------------------------------
------------------------------------------------------------
------------------------------------------------------------
------------------------------------------------------------
------------------------------------------------------------
------------------------------------------------------------
------------------------------------------------------------
------------------------------------------------------------
------------------------------------------------------------
------------------------------------------------------------
------------------------------------------------------------
------------------------------------------------------------
------------------------------------------------------------
-----------MRAVMADGDVK--KANQLLSEVQQ--NG--ASPQGS-GLQRVAFYFSEA
LQARM-NGT-G-----------A----SLMYSASIL-PPSKQP-----------------
---------------------------------SV-----TEWTTASPTASSGPASSARS
P------K-------------------GRGAPVLEDNRDRSAG-ERHGEEP---RGGGGA
DG--------PA----------------SG-EVRAGVRRALPVSRRGGGHMGGHKCG-GG
AGLVGGSRG--------------A-G----E-VLA-------INTINRLRHLLDE-----
--------S----A------------------AEATKYGSEEQVAGGRENHHYHYQIGIA
AAGMRWRRRRRKRRRRRRRRRRVTS-----------SPRDKVL-MMRRLQPDIVVMGFVN
G--AHSSPF-FVPRFKEALYYYASRFDALH-SNV-AGEV--A-E---RAM----------
VEREVLGREIMNVVACEGAERVERPETYKKWHARIQRTTGFTPAPAAAAAAGHVAGHRGV
ALPQ-GVQRLPRRP----RPRPRPRRQCLLDAHGLERPPRPSPLRLEAYLLLLL------
------LSPN--------------------------------------------------
------------------------------------------------------------
--NIYTYIHTYIHICIKGPGPGPTVGKYVAKPTGGCADFFLGFLISYI*-----------
--------------------
>Brachypodium_distachyon_Bradi1g00219
------------------------------------------------------------
------------------------------------------------------------
------------------------------------------------------------
------------------------------------------------------------
------------------------------------------------------------
------------------------------------------------------------
------------------------------------------------------------
------------------------------------------------------------
------------------------------------------------------------
------------------------------------------------------------
------------------------------------------------------------
------------------------------------------------------------
------------------------------------------------------------
-----M-----QEVLITLDNENKA-----------------ARKSIRMGGRR-GAMQ--A
VVTHLEMLLIRCAEAVASNDLH--SASEVLEQIKR--Y---SSPTGD-ARQRLAHYFAQG
LEARL-AGT-G-----------S----QFYRSL--I-G--TRT---S---TV--------
---------------------------------ELVKAY-HLYDATFCFLKVAFLFSNKI
IYKAV--A---GRKKLHIVHYGINL--GLQWPDL----IQWLA-GREDGPP-V-VRMISI
NI--------PQ---P-GFS--P-----YE-QIEEAGHRLSNYASKFGMSIKFQAIT-GK
PEAVRAEDL-H-I--D-------P-D----E-VLV-------VNSLFQFRTLMDD-----
--------S----L------------------KF--------------------------
------------------------DRV---------SPRDMVLGTIRKMK----------
----------LMAA*---------------------------------------------
------------------------------------------------------------
------------------------------------------------------------
------------------------------------------------------------
------------------------------------------------------------
------------------------------------------------------------
--------------------
>Brachypodium_distachyon_Bradi1g03620
------------------------------------------------------------
-------------------------------------MGSCEDVDYGDIFSVTNPAAAPN
YMFNFSPLQQQQQHPHLRFPAAPHGFH------PGSVGPSPPSGPPALG-QT-PSPSSSI
TTAELDAPEDV----TGD-AVLAYINQFLL-EDE-DEDSCPGA---------------SS
AATDPQQDS-ALL-A-VEKPFVDII-ADAAPAGACRQ--------NNNPWMDPCCGFAGN
DAGVFVGRQTQT------------------------------------------------
------------------------------------------------------------
------------------------------------------------------------
------------------------------------------------------------
------------------------------------------------------------
------------------------------------------------------------
-------SSCQIVPCEEEPVKLEGDCAVHKGR--KNRHGDRGVE---LEEEE-ERRSKQS
-----AVCEEE-TVREMFDK--------------------------------VLLC--DG
VNC-------ILQ-SPLPAEAEVS--AVYVKGSGNKRGRKK-----GKPGAA-AA-E--E
ESVDLTTLLIHCAQATAIDDYR--NSVELLKQIRQ--H---SSALGD-AGQRLAHYFANG
LEARL-AGT-G-----------S----TIYRSL--V-A--QRN---T---TA--------
---------------------------------DILKAF-ELYVTVCPFNKLSKFFSNEA
ILNAS--K---DVTRLHIVDYGIRW--GFQWPIF----MQRIA-RRLGGPP-R-LRITGI
DL--------PQ---P-GFR--P-----AE-RVEATGQRLREYARTFKVPFEYHAIA-AK
WDTVRVEDL-K-I--D-------K-D----E-LLI-------VNCTFLMRHMMDE-----
--------T----V------------------TD--------------------------
------------------------D-----------SPRMRVLNTIRKMNPHMFIHGVVN
G--TYNAPF-FVTRFKEALFYFSSLFDMLE-TTS-SRLD--E-H---RLL----------
IERDFFGREALNVVACEGTERVERPETYKQWQVRNIR-AGFRQLP---------------
-LNQ-DTVKKARYKGI--SR-C----DILA----------------AGTTKRHI------
------WISG--------------------------------------------------
------------------------------------------------------------
--VRQN*-----------------------------------------------------
--------------------
>Brachypodium_distachyon_Bradi1g15123
------------------------------------------------------------
-------------------------------------------MANRPECHANSSQEFIQ
TTTISNDLELFLHPQSSMRYYPPPSIVSSKDAHVAWSTPYSC-IYSPQSYIV-SSNVRSD
WRGISAADNPEHPRLNPD-TTLSYIEQMLM--QD-TDDKVRSH-----------------
------HGE-TAIRT-MEEPFYKLL-GQKYPVLPELS--------PLCRCGRLKNLNGNI
SKLTGQSCSTCS------------------------------------------------
------------------------------------------------------------
------------------------------------------------------------
------------------------------------------------------------
-------------------VNISSSNDHSNEN---TQDFQAPWTLSSIVGEA--FTQGTE
--RMEIGLNING------------------------------------------------
------LAITKKPSRDNHPLQISAQDTMRHASFEVRGRKGYPGIDGFDLLEE-RSNKKFA
------IFSDELIRNELFDK--------------------------------VLLCS-EN
KLVGEG----IVLQGTMPYKC--------------AQKDQGRKSALQKTRGR-TQQK--K
EVVDLGTLLINCAEAVSLNNGS--VASEILKKIRR--H---SSPCGD-DSQRLAFYLADC
LEIRL-AGN-V-----------S----QISQKT--I-T--API---D---VA--------
---------------------------------HILKLL-HLCYTVCPYLRASYYLSNKT
ILDVS--K---GKPRVHIIDFGICF--GFQWPSL----FEQFA-NREGGPP-K-LRITGV
EI--------PQ---P-GFR--P-----DE-MNKNTWLRLVEYANMFKVPLEYRLIS-SK
WEAISIEDF-Y-I--Q-------K-D----E-VLV-------VNCINRMKTLGDE-----
--------T----I------------------SI--------------------------
------------------------D-----------SARNRVLNTIRMMKPTVFIHGVVN
G--SYSTPF-FLPRFKEAMYHYTALFDILD-RTT-PRDN--K-T---RMM----------
LEGHLYKFAILNVIACEGSERTERPESYKKWKVRSLR-ARLEQLP---------------
-LNP-AIVKQTQCM-V--RQ-IYH-KDYFVD------EE--DQWLVLGWKGRILY-----
-AIST-WKPN--------------------------------------------------
------------------------------------------------------------
--EKTRRD*---------------------------------------------------
--------------------
>Brachypodium_distachyon_Bradi2g52227
------------------------------------------------------------
------------------------------------------------------------
-------------------------MDATP--EEFLRTGGYLVDP--EPLSP-SLFLDLP
PTPRADGPPAAAASAAAD-LDLDFISRMLM-EED-IDDKFFYQ---------------YP
-------DQ-PALLA-AQRPYAQII-SDTTSSGSPTG--------TTATSSDD--SVINS
NTATSSSDDTTNY------------TWPY-DPIELSQLLRSPP------YDGDMGFGGLV
TDSPADEDT----------------------------------------RSSFFP-----
------------------------------------------------------------
--------GDGAPTAEFQQSA-----ALFKGAAEGGTTSFGQNGGSPGTQNSAILNDPAV
EEEAKPA---VFYDGDGDQGALVSAFFSGQTG---SDMEMLNMAFLKGMEEANKFLPTNN
--TLPEVISDKP----------------------------------------------AL
RGFTVKK-EE---------LVDGTLT-SGNGRGRRYRH-DVDDL---EAETG-RNSKLMM
-----PEHEET-GAREMFDE--------------------------------IMLE--GY
EMCMKG--MEDLR-VAMDSEAKKN--NTKGT-GKAA-------------RAK-RG-T--S
EVVDLHTMLIHCAQAVAAGDRR--SATELLKQIRQ--H---SGPRGD-ATQRLAHCFAEG
LEARL-AGT-G-----------S----QVYQSL--V-A--KRT---S---VV--------
---------------------------------EFLKAY-KLFMAACCFKKVSFGFANLT
ILDAV--V---GKSRLHIVDFGVQY--GLQWPGL----MRLLA-ERDGGPP-E-VRITGI
DL--------PQ---P-GFR--P-----AC-QIEETGRRLSNCAREFGVPFKFHSIA-AK
WETVRAEDL-G-I--D-------R-N----E-VLV-------VLCQCGLSNLMDE-----
--------S----L------------------VT--------------------------
----------------------DGL-----------SPRDLVLRNIRNMRPDVFIQCVAN
G--TYGAPF-FVTRFREALFFYSAHFDMLD-ATI-PRDN--D-E---RLL----------
IERDIIGRAALNVIACEGADRVDRPETYKQWQVRNHR-AGLRQLP---------------
-LNP-EIVKLAKEK-V--KN-HYH-KDFIID------VD--HQWLLRGWKGRVLY-----
-AVSA-WIAE--------------------------------------------------
------------------------------------------------------------
--DDS*------------------------------------------------------
--------------------
>Brachypodium_distachyon_Bradi2g54670
------------------------------------------------------------
-----------------MVMDATLHDWSAPLPGSNSKCDGH--LPIYPQI--PAANGF-T
VEELEALLVLPSDGVDAEG----------YLNAA------AASTDSASPPRE-VSVSSAP
PPAGPGQAPPDDSEGFSD-IVLGYINRMLM--AE-DIDEKFEH---------------YP
-----------SLLS-AEKPFLDIL-ADHPPYSGGST--------VDSPDGSSVTNSCNS
LGSCHC---AAPSSGLGQTP--PFLEFPTAA-----------------------------
------------------------------------------------------------
------------------------------------------------------------
--------FLQPPRLYQDPSPESCVVDAGGAWPYDPTEFYQLHTNPVPETLLSQSSSFAS
SNGSSVAFSEGFESWLSTAGVVPDVGLSNFVL---QNQQAAQFSRGFEE--ASRFLPVES
--KLVIDVESLL--------------------------------------------S---
VASLQAGVK-EEKFVEVKTEKAGAEVAVHRGK--KHFYGDDLDV---EEGRC-CKHSAPA
-----IIDSDH-LVREMMDK--------------------------------VLLC--NG
ETCSKG--VKELR-EALRHDVANH--PSGAHGKGSGHGKGR-----GKKQSK-QP-K--K
EVVDLETLLIHCAQSVSIDDRR--SATELLKQIRQ--H---ASANGD-GDQRLAHCFANG
LEARL-AGN-G-----------S----QIYKSF--T-I--SRL---A---CT--------
---------------------------------DVLKAY-QLYLAACPFKKISHYFANQT
IMNAV--E---KAKKVHIIDYGIYY--GFQWPCL----IQRLS-TRAGGPP-K-LRITGI
DT--------PQ---P-GFR--P-----AE-RIQETGRYLSDYAQTFKVPFEFQGIA-SQ
FEAVQIEDL-H-I--E-------K-D----E-VLI-------VNCMFKFKTLMDE-----
--------S----V------------------VA--------------------------
------------------------E-----------SPRNIVLNTIRKMKPHVFIHGITN
G--SYNAPF-FVSRFREALFHYSAAFDMLE-ANI-PRDN--E-Q---RLL----------
IESALFNREAINVISCEGLERMERPETYKQWQTRNQR-AGFKQLP---------------
-LNQ-DIMKRAREK-V--KC--YH-KNFIID------ED--NRWLLQGWKGRILF-----
-ALST-WKPN--------------------------------------------------
------------------------------------------------------------
--HHSS*-----------------------------------------------------
--------------------
>Brachypodium_distachyon_Bradi3g61024
------------------------------------------------------------
------------------------------------------------------------
------------------------------------------------------------
---------------------------MLM-EDG-IVDK-FVYQY---------------
------PDQ-PKLLQ-AEQHFVQIL-STAATASFD-A--------QESSA-P-DALACAL
LPS---------------------------------------------------------
------------------------------------------------------------
------------------------------------------------------------
------------------------------------------------------------
----KVQDPAFFWSGT--VELSSTLFPLECST---VMNKMSHMAFFKGIEEAKMFLPRDN
------------------------------------------------------------
--------------------------DMVDSRGCKNKFDMGGVTE---PAMG-RSSKRIA
VMVQ-TDT-EDDELKKMLDR--------------------------------LILDG-YD
RYPGEM-----QDILITLDKEN-----------------------IRRHRRR-GARQ--M
AVTDLEMLLIRCAEAVASNNRS--SASELLERIKW--H---SSSRGN-ARQRLAHYFAQA
LEARL-AGT-G-----------R----QFYQPL--I-G--TRT---S---IV--------
---------------------------------ELIKAH-HLYSATFCFVKVAFLFSNKT
IYNAV--A---GRRKLHIVHYGINT--GLQWPDL----IRWLA-NREGGPP-E-VRMTSI
DR--------PQ---P-GFR--L-----SE-QIEEAGHRLDNYASKFGVSIKFHAIT-AE
PEAVRAEDL-H-I--D-------P-D----E-VLV-------VNSLFQFRNLIDE-----
--------S----L------------------DF--------------------------
------------------------DRV---------SPRDKVLNTIKKMKPSAFVHAISN
G--SYGSTF-FMTRFPHVLHNFTAMLDVME-TMI-PRNN--D-K---RLQ----------
VERAFFARSAMNMIACEGADRVEHPQNYKEWQTRSHR-AGLRQLP---------------
-LDP-DIVLMLKEE-V--RN-RYH-KHLMIN------EH--HWWLLQGWKGRALY-----
-ALST-WAAD--------------------------------------------------
------------------------------------------------------------
--DAGGSELT*-------------------------------------------------
--------------------
>Brachypodium_distachyon_Bradi4g03867
------------------------------------------------------------
----------------------------------MGSSPYLPSAMDSPGSD---------
------DPSLYLYLSDLVPGSPPSSLSAYLDLPPTPHHEQPQQQQQRSDYDD-LGSGGGG
GGGGGGGDDKSSSTP-ED-LVLPFISRMLM-EED-IDDKFFYD---------------FP
-------DN-PALLQ-AQQPFLDIL-SD----PSSNT--------TSSDSNNNN-NPCSP
SDASFSPAGPLP------------------------------------------------
------------------------------------------------------------
------------------------------------------------------------
--------------------------------------------------PTPAAVDSYD
S---------------QPFQYDIDPAAFFSAG---ANSDLMSSAFLKGMEEANKFLPSQG
--NLVIDLEASS-GQFLKGVEEGNKF-LPK-EDQLVVGFNGRAAPVSAPTAVA-------
-------SVKKEEPV----DAV-SANSHGGSRGRKNPYRDDELE---REL-G-RSNKQSA
-----LQGEDI-SARELFDR--------------------------------VLMP--SP
EMCVEQ--MQSLR-IAMQEAVAKN--D-TGSGK-VGNGKGR---------GR-RG-G--S
DVVDLRTLLIHCAQAVATDDRR--SATELLKQIKL--H---ARHDGD-GTQRLAHCFAEG
LQARL-AGT-G-----------G----LVHQSL--M-A--TRI---S---AV--------
---------------------------------DMLKAY-QLYMAAICFKKVCFIFSNFT
IYNAS--L---GKKKIHIIDYGIQY--GFQWPCF----LRRIS-EREGGPP-E-VRITGI
DL--------PQ---P-GFR--P-----AG-RIEETGRRLSKYASEFKVPFKYNAIAVTN
MESLRKEDL-N-I--D-------P-E----E-VLI-------VNCLFQFKNLMDE-----
--------S----V------------------VI--------------------------
------------------------E-----------SPRDIVLNNIRKMQPHAFIHAIVN
G--SFSAPF-FVTRFREVLFYYSALFDVLD-TTT-PRDN--E-Q---RML----------
IEQNIFGRAALNVIACEGADRVERPETYKQWQVMRKM-GSSR------------------
---------------------C-------------------------GKSTR*-------
------------------------------------------------------------
------------------------------------------------------------
------------------------------------------------------------
--------------------
>Brachypodium_distachyon_Bradi4g09138
------------------------------------------------------------
------------------------------------------------------------
------------------------------------------------------------
-----------------------------M-EED-IVDK-FSYQY---------------
------PDH-PKLLQ-IEQPFAQIL-SAAATTASI-A--------QESST-P-GVLSSAL
MPRQDNNKDIIV------------------------------------------------
------------------------------------------------------------
------------------------------------------------------------
----------------------------------------------------------SG
FLFSEVQDPAFL-NGTDTVECNSTLYPSESSN---SLDMLPNMAFFKGMKEANMFLPKDN
------------------------------------------------------------
--------------------------RMVDVRRRKNRFDMDGGTE---AGMG-RSSKQIA
VLVH-TDSEEEAELKKMLDQ--------------------------------LILSG-DD
MYASEM-----KEVLITLDKENKG-----------------AQKSFRMRGRR-GLKQ--P
VMNDLETMLIRCAEAVASNDHC--SASDLLERIKR--H---SSPKGN-ARQRLAHYFAQG
LEARL-AGT-G-----------S----ELYHSL--F-G--TCT---I---TV--------
---------------------------------ELMKAY-HLSYTT--------------
---PV--A---GRRKLHIVHYGINT--GLQWPDL----IQWLA-DREGGPP-E-VRMTSI
TG--------PQ---P-GFR--T-----SE-QIEEAGHRLCNYASKFGMSFNFHTIA-VK
TDAVRAEDL-H-I--D-------P-D----E-VPV-------VNSLFQFRALMDE-----
--------S----L------------------TF--------------------------
------------------------DRV---------NPRDTVLNSIRKMKPNVFVHAVTN
G--PYSGAF-FMTRFRHALYNFTALFDMME-TM---------------------------
LERDLFARCAMNMIACEGADRVERPQNYREWQTRNNR-AGLRQLP---------------
-LDH-DIVLTLKSK-V--KN-QYH-THFMIN------ED--HQWLLQGWKGRPLY-----
-ALST-WTAD--------------------------------------------------
------------------------------------------------------------
--DAADLSNS*-------------------------------------------------
--------------------
>Brachypodium_distachyon_Bradi4g09142
------------------------------------------------------------
------------------------------------------------------------
------------------------------------------------------------
-----------------------------M-EDD-IVDK-FSYQY---------------
------PDH-RKLLQ-TEKPFAQIL-SAAATISSR-A--------QESSA-P---LAPTL
MPSQDNNMDIMV------------------------------------------------
------------------------------------------------------------
------------------------------------------------------------
----------------------------------------------------------SG
FFSCEVQDPAFL-NGTYVVESNSTLFPSDSSS---SMD--TNVAFFKGMQEANMFLPRDN
------------------------------------------------------------
------------------------GTGMVDGRGRKNRLEIDGEAE---AGMG-RSSKQIA
VLVH-SESEEDTTLKKRLDC--------------------------------LILNG-YD
RYPGEM-----QEVLITLDRENKA-----------------AEKSIRMRGRR-GVKQ--T
VETDLETLLIRCAEAVASNDRC--SASELLEQIKR--N---SSPRGN-ARQRLAHYFSQG
LEARL-AGT-G-----------S----QSYRSL--I-G--TGI---S---TV--------
---------------------------------DLIKAY-HLYSATCCFVKVAFLFSNKT
IYNAV--A---GKKKLHIVHYGINT--GVQWPDL----IRWLA-DREGGPP-E-MRMTSI
NI--------PQ---A-GFR--P-----SE-QI-EAGHRLRNYASRLGVPFKFHAIE-TK
PEAVQAEDL-H-I--D-------P-D----E-VLV-------VNSIFQFRTLMDD-----
--------S----L------------------TF--------------------------
------------------------DRV---------NPRDMVLNTIRKMKPSVFVHAVTN
G--PYSAAF-FMTRFRHALYNFMVSFDVME-TMV-PRDN--D-M---RLQ----------
VERDIFARCAMNMIACEGTDRVERPQNYREWQTRIQR-AGLRQLP---------------
-LDP-DIVLMLKDK-V--KN-QYH-KHFMIN------ED--HRWLLQGWKGRVLY-----
-ALST-WVAE--------------------------------------------------
------------------------------------------------------------
--DTTSSEVT*-------------------------------------------------
--------------------
>Brachypodium_distachyon_Bradi4g09144
------------------------------------------------------------
------------------------------------------------------------
----------------------------------------MDAKPEELVDFIEPAPLPPS
IFLDLPQTTHGDSKQLQDDMSLTYISHMLM-EDD-INDK-LSYKY---------------
------TDH-LKLLR-AEQPFAQIL-SAAANTSLG-A--------QDCSA-P-DAFVSAL
MPNQDNNKDSID------------------------------------------------
------------------------------------------------------------
------------------------------------------------------------
----------------------------------------------------------CE
LLSSEVQDPTFL-NGTDLVKSNSTQFPGENNS-------STSMAFFKGMEEASMLLPKHN
------------------------------------------------------------
--------------------------GMSDRRGHKNRFGVDGETA---ASMG-RSSKQIA
VLVH-TDSEED-TALQMLDR--------------------------------LILNG-YN
KHPSEM-----QDVLITLDKENKA-----------------AQKSIHRRGRR-RATQ--P
VLTDLETLLIRCAEAVSRNDRG--GASELLERIRR--Y---SSPRGD-ASQRLAHYFAQG
LEARL-ADT-G-----------S----QLYRSL--I-G--KHL---C---TV--------
---------------------------------ELVQAY-YLHMATCCFINVAGLFSNCT
IYNAV--A---GRRKLHIVHYGMIT--GYKWPLL----IQRLA-DREGGPP-E-VRITAI
NN--------PQ---P-GFR--P-----AE-PIEEAGHRLRNCAMKFGVSFKFHAIA-AK
PEVVHAEDL-H-I--D-------P-D----E-VLV-------VNSLFQFRTLIDE-----
--------C----L------------------TF--------------------------
------------------------DRV---------SPRDMVLNTIRKMKPSVFIHAVVN
G--SYSAAF-FMTRFRQALYNFTALFDVMD-TTI-PRDN--N-S---RLV----------
VERDIFAWSAINMIACEGTDRVERPHHYREWQARNQR-AGLRQLP---------------
-LDP-DIFVMLKDE-L--KN-KYH-KHFMID------ED--HQWLLQGWKGRVLY-----
-ALST-WVAD--------------------------------------------------
------------------------------------------------------------
--HASSSNVT*-------------------------------------------------
--------------------
>Brachypodium_distachyon_Bradi4g09146
------------------------------------------------------------
------------------------------------------------------------
------------------------------------------------------------
-----------------------------M-KED-IVDK-FLHQY---------------
------PNH-AALQQ-AQHPFDQIL-SASDTTTTSYA--------QQSSTPNMLASASVL
------------------------------------------------------------
------------------------------------------------------------
------------------------------------------------------------
------------------------------------------------------------
-PICNIQNPAFFLNGMGAGEPNR------------SMDVISSMAFFRGMEEANRFLPTDG
------------------------------------------------------------
--------------------------RMVDGD---------------------RTSKKMV
VQVL-PETEEEATAGKMLDQ--------------------------------LMLGG-HD
TCPTEA----RKRRSPTVEQDDRV--------------GNENISRKAPSGRR-SMTL--A
VVADLETLLIRCAEAVATNNRR--SACELLGRIKW--H---SSPRGD-ATQRLAHYFAEG
LEARM-AGR-G-----------S----HLYRSL--M-A--KHA---P---SV--------
---------------------------------ELLKAY-KLFMSACCFLKVSFMFSNKM
IYKTI--A---GRKKLHIVHYGSND--GFQWSAL----LRCLA-GRKGGPP-E-VRITGI
TS--------LR---P-GFR--P-----AE-QIEDIGRRLIECAKQFGVPFKYRAIE-AK
SEDVQIEDL-K-I--N-------P-D----E-VLV-------VNSLLNFRSLMDE-----
--------S----V------------------VI--------------------------
------------------------DKL---------NPRDMVLNTIRKMKPAMFIHAIVN
A--SYNTTF-FVTRFRQVLHHFAAHFDIME-TTV-SRDN--D-K---RLL----------
VERDIFARSAMNIIACEGTDRVERPQNYREWQARNRR-AGLRQLP---------------
-LDP-DIVQTLKDN-V--KR-QHH-KHFVVD------ED--HQWLLQGWKGRVLY-----
-ALST-WVAD--------------------------------------------------
------------------------------------------------------------
--DASSSEVT*-------------------------------------------------
--------------------
>Brachypodium_distachyon_Bradi4g09148
------------------------------------------------------------
------------------------------------------------------------
------------------------------------------------------------
---------------------------MLM-EED-ITDK-FLYQY---------------
------PDS-PKLQQ-AEQPFAQIL-SAAATASFG-A--------QESSA-P-SMLASDL
MHSQDNKTDIHV------------------------------------------------
------------------------------------------------------------
------------------------------------------------------------
----------------------------------------------------------SG
FLSCKVQDPAFL-NGIYATDPESTLFPSERSA---SMDKLSSMAFFKGMEEANMFLPRDK
------------------------------------------------------------
--------------------------KMVDGRVRKNRFDMDGETE---GGMG-RSSKQIA
VLVQ-SDSEEEDT-LKMLDR--------------------------------LILNG-YD
NRPGEM-----REVRATLYKENKA-----------------PKKSIPRRGRRSGAKQ--T
VVTDLETLLIRCAEAVACNDRR--SASELLERIKR--Y---CSPTGD-ARQRVAHYFSQG
LEARL-AGT-G-----------T----QFYRLS--T-G--TRT---S---TL--------
---------------------------------ELVKAY-HMHMATCCFITVALLFSNDT
IYNAV--K---GRRKLHIVHYGINT--GYQWPKL----IRRLA-EREGGPP-E-VRITGI
NR--------PQ---P-GIR--P-----AG-LIEEAGDRLSNYANKFGVPFKFHAIA-AE
PEAVRAEDL-H-I--D-------P-D----E-VLV-------VNSLFDFRTLMDE-----
--------S----L------------------TF--------------------------
------------------------DEV---------NPRDMVLNTIRKMKPSVFVHAVVN
G--SYSAAF-FMTRFRQALYYFTALFDMME-TTF-PEDN--N-K---RVL----------
VEREIFARSAMNMIACEGADRVDRPHNYKEWQARNQR-AGLRQMP---------------
-LNH-DIVLMLKEE-V--KN-QYH-KNFMIN------ED--HQWLLQGWKGQVLY-----
-ALST-WTVD--------------------------------------------------
------------------------------------------------------------
--DTSGSEET*-------------------------------------------------
--------------------
>Brachypodium_distachyon_Bradi4g09155
------------------------------------------------------------
------------------------------------------------------------
------------------------------------------------------------
-----------------------------M-EDD-IVDK-FSYQY---------------
------PDH-PKLLQ-AEQPFAQIL-TATASTSPN-A--------EESSA-S-NTISSAL
MLS---------------------------------------------------------
------------------------------------------------------------
------------------------------------------------------------
------------------------------------------------------------
----KVQDPSFFSNGTDAVGPSSTFFSIESST---NMNKMSSMAFFKGMEQAKMFLPSDN
------------------------------------------------------------
--------------------------LMVDGRGQKKRFDMDGETE---AGMD-RSSKQIA
M----THTDLEDTALKKMDR--------------------------------LILNE-YD
GYRGEM-----HEELITLDNENKA-----------------AQQSIRMRGRR-SAKK--T
MVTDFETLLIRCAEAVSSNDRG--SASELLMRIKR--H---SSPSGD-ARQRLAHYFAQG
LEARM-AGT-G-----------S----QLYHSL--I-G--TRT---S---TL--------
---------------------------------ELIKAY-HLHMATCSFLKVALIFSNYT
IYNAV--A---GRRKLHIVHYGINT--GYQWARL----IRRLA-DREGGPP-E-VRITGI
NR--------PQ---P-GFR--P-----AE-LIEEAGHRLSKYARKCGVPFKFHAVA-AQ
PEAVRAEDL-H-I--D-------P-D----E-VLV-------VDSLFDFRTLMDE-----
--------S----L------------------TF--------------------------
------------------------DRV---------NPRDVVLNTIRMMKPSVFVHAIVN
G--SYSAAF-FMTRFRQAMYFFTALFDVME-TTF-PRDN--A-K---RLL----------
LERDIFARSAVNMIACEGTERVERPQNYREWQARNQR-AGMRQLP---------------
-LDP-DILLMLKEK-V--KN-QYH-KHFMIN------ED--QGWLLQGWKGRVLY-----
-ALAT-WTAD--------------------------------------------------
------------------------------------------------------------
--DTSGPV*---------------------------------------------------
--------------------
>Brachypodium_distachyon_Bradi4g09156
------------------------------------------------------------
------------------------------------------------------------
------------------------------------------------------------
---------------------------MMM-EDD-IVDK-FSYQY---------------
------PDH-LKLLQ-AEQPFAHIL-TATASTSPD-V--------EESTA-P-NTISSAL
LPN---------------------------------------------------------
------------------------------------------------------------
------------------------------------------------------------
------------------------------------------------------------
----KVHDPAFVSNGTGVVESISILFPYESSI---NVNRMSSMAFFKGMEEAKMFLPRDN
------------------------------------------------------------
--------------------------AMLDGRGRKNRFDMDGEME---AGMG-RSRKQIA
V--H-TDLEEEATTLAMLDR--------------------------------LILNT-YD
LYPSEM-----QEVHVTINRENKA-----------------AQKSICRRGRR-GARQ--T
MVTGLETLLTRCAEAVSNNDRR--NASELLERIKQ--H---SSPKGD-ARQRLAHYFAKG
LEARL-AGT-G-----------S----HLYRSL--M-G--THN---C---TV--------
---------------------------------ELMKAY-HLYVTTSCFFKMAVLFSNKT
IYNAV--A---GRKKLHIVHYGIDT--GSQWPKL----IRWLA-SREGGPP-E-VRITNI
NT--------PR---P-KCR--L-----SE-KIEEPDRRLSNYASNFGVSFKFHAIA-AK
PEAVQAEDL-Q-I--D-------P-D----E-VLV-------VSSLFQSRLLMDE-----
--------T----L------------------TF--------------------------
------------------------GGV---------NPRDMVLNTIRKMKPSVFIHAVVN
G--SYSAAF-FMTRFRQVLYYFMTLFDVIE-TTI-PQDN--D-K---RLL----------
VERDIFAQCAMNIIACEGANRVERPQNYREWQARNQR-AGLRQLP---------------
-LDP-NIVLMLKDE-V--KE-HCH-KHFMIN------ED--HQWLLQGWKGRVLY-----
-ALST-WAAD--------------------------------------------------
------------------------------------------------------------
--NSSGSKIA*-------------------------------------------------
--------------------
>Brachypodium_distachyon_Bradi4g09157
------------------------------------------------------------
------------------------------------------------------------
------------------------------------------------------------
-----------------------------M-EDD-IVDN-FSYQY---------------
------PDH-LKLLQ-AEQPFAQIL-SAGATTSSK-T--------DESLA-H-GMLASTL
LPS---------------------------------------------------------
------------------------------------------------------------
------------------------------------------------------------
------------------------------------------------------------
----KVQDPAFLLNGTVSVKHSSTLFPIESST---GMIKMSSNAFFKGMEEPNMFLPREN
------------------------------------------------------------
--------------------------VMVHGRGRKNRFDMDGETE---AGMG-RSRKQIA
M-AH-TDSEEEATTVAMLDR--------------------------------LILNA-YD
MYPSEM-----QEACVTLDKENKV-----------------AQKRTCKRGRR-GARQ--T
VVTDLEMLLIRCAEAVASNDKR--SASELLERIKW--H---SSPTGD-DRQRLAHYFAQG
LEARL-AGT-R-----------S----RLYRSL--M-G--SHN---S---TV--------
---------------------------------ELMKAC-HLYVTTSCFVKMALHFSNKT
IYNAV--A---GRKKLHIVHYGIDT--GSQWPKL----IRWLA-DRDGGPP-E-VRITNI
NT--------PR---P-KCR--L-----SE-QIEEPEHRLRTYASKFGMSFKFRAIA-AK
PEAVQAEDL-Q-I--D-------L-D----E-VLV-------VNSIFQFRTLMDE-----
--------S----L------------------RF--------------------------
------------------------DRV---------SPRDMVLNNIRKMKPSVIVHAIVN
G--SYSTPF-FMTRFRQALYYFTALFDVME-TAI-PRDS--N-K---RLL----------
VERDIFAQSAMNIIACEGADRVERPQNYREWQARNNR-AGLRQLP---------------
-LDQ-DIVLMLKDE-A--KN-HCH-KHFMIN------ED--HQWLLQGWKGRVLY-----
-ALST-WAVD--------------------------------------------------
------------------------------------------------------------
--DSGGSEK*--------------------------------------------------
--------------------
>Brachypodium_distachyon_Bradi4g09160
------------------------------------------------------------
------------------------------------------------------------
-----------------------------------------MMPITPEELL---ETVPPS
PSIYLDIPPSPYGGNVGD-MVLPYISRILM-EED-IDER-FFYQY---------------
------PDH-PALLR-AQQPFAEIL-NEARNLLSSEG--------SDIERMNSDSSLQGG
CGSSMFLAGKDD------------------------------------------------
------------------------------------------------------------
------------------------------------------------------------
------------------------------------------------------------
------------IQSRAIFDAAEVDNNGYQSKLGLSNEDMLNMSFLKGMEEASKFLPRDN
------------------------------------------------------------
-------------------NLQVSAFSVGQPKEMFDRSASGRERCDGEEVVG-RASKLMV
------IELEEDGAHEMFEK--------------------------------AMLNS-CD
LSGETM-----EKLHIDMENAEAN-----------------RRNKKAVRGRQ-QGKR--G
DTVDLRALLLSCAQEVAISNHQ--GAGNLLKQIRQ--H---ASATGD-ATQRLAHCFAMG
LEARM-AGT-G-----------S----KVYKTL--V-A--KQT---S---AI--------
---------------------------------EFLRGY-ELFMAACSFRRVALTFSSMT
IFHAM--R---GKKRLHIVDYGVHY--GCQWPGL----LCWLA-SRDGGPP-E-VRITGI
DL--------PQ---P-GFR--P-----AK-RIEETGQRLSNCARQFGLPFKFHAIA-AK
WETIRAEDL-N-I--E-------P-D----E-VLV-------VNDLFNFNTLMDE-----
--------S----L------------------VT--------------------------
------------------------DRP---------SPRDVVLSTIRGMRPDVFIQGVVN
G--S-SGPF-FLARFREALFFHSSVFDMLD-ATT-PRES--E-H---RLV----------
LERDMFGQCALNAIACEGADRVERPETFKQWHLRNQR-AGLRQLP---------------
-LRP-IVIEVATGK-V--KS-LYH-KDFVVD------VS--QGWLLQGWKGRILY-----
-AHSA-WVAD--------------------------------------------------
------------------------------------------------------------
--DTSSDD*---------------------------------------------------
--------------------
>Brachypodium_distachyon_Bradi4g09170
------------------------------------------------------------
------------------------------------------------------------
-----------------------------MECSTITSSEFTTMPVTSEELLGLTESVPPS
PSLYLDIPPTPYDASVGD-LVLPYIARILM-EED-IDDR-FFYQY---------------
------PDH-PALLR-AQQPFAQIL-DEAKNLLSNED--------GDMERMNSDVSLQGA
HGGSMFLAGK-D------------------------------------------------
------------------------------------------------------------
------------------------------------------------------------
------------------------------------------------------------
------------IRNWAILDGAEVDNNGDQRKLSLCNEDMLNLAFLKGMEEANKFLPRDN
------------------------------------------------------------
-------------------NLQVSAFSIGQAREMLVRSTSGRRRCDVEEVVG-RASKLMV
------LDLEEDGAHELMQK--------------------------------LMLNS-CE
FRGEAM-----QKLRITMEKTEAE-----------------RRSMKAGRGRQ-QRKR--G
DTVDLRGMLLCCSQEVATGNHQ--GASILLKQIRQ--H---ASARGD-AAQRLAHCFAQG
LEARL-AGT-G-----------S----QVYRSL--V-E--KHT---S---AM--------
---------------------------------EFLKGY-ELFMAACCFKRVAFTFSSMT
IFNAV--E---GKSRLHIVDYGLHY--GCQWPGL----LCWLA-NRGGRPP-K-VRITGI
DL--------PQ---P-GFR--P-----SK-RIEETGKQLSNCARQFGLPFKFHAIT-AK
WETICAADL-N-I--D-------P-D----E-VLV-------VNELFNFNTLMDE-----
--------S----L------------------VT--------------------------
------------------------DRP---------SPRDVVLSTIRGMRPDVFIQGVVN
G--S-SGPF-FLARFRESLFFHSSVFDMLD-ATT-PRDS--E-H---RLV----------
LERDMFGQCALNAVACEGADRVERPETYKQWQLRNQR-AGLRQLP---------------
-LRP-SVVEVATDK-V--KS-LYH-KDFLVD------VD--QGWLLQGWKGRILY-----
-AHSA-WVAD--------------------------------------------------
------------------------------------------------------------
--DTSSDD*---------------------------------------------------
--------------------
>Brachypodium_distachyon_Bradi4g09175
------------------------------------------------------------
------------------------------------------------------------
---------------------------------------------------MAAPPVFPD
LPLMTHGDGYNDHSTLQDHLALPYITRILMEEEDDVDD----------------------
-------DH-PALLH-AQQPFAQIL-YSSSTLASALL--------ADQGDTSSPSSAIFK
FKGADEVGSLLLLADRE-------------------------------------------
------------------------------------------------------------
------------------------------------------------------------
------------------------------------------------------------
-----------------------------------YSKDTFSTAFLKGMEEANKFLPANN
------------------------------------------------------------
----------------NLTSDGQGKVKEKSGRGRKDRHD------ELDIEVG-RTSKLV-
----------EARACAVFDQ----------------------------------------
------------------------------------MRGAVDNESGNNNKKG-RKNK--V
HVVDLHTLLVHCARAV-MDDRQ--SAGELLKEIKQ--H---ASPTGD-AAQRLAYWFAEG
LEARL-AGT-G-----------R----QVYGLL--T-A--EST---S---AL--------
---------------------------------ARMEAY-QAFMSTCCFRRVAFLFANKA
IFNVA--L---GRSRLHIVDYGLRY--GFQWQEL----LRWLA-ARDGGPP-E-VRITHI
DI--------PQ---P-GCH--P-----EK-QMKEMGDWLTDIARDLGVPFKYRAVM-AQ
WQTVSIEDL-D-M--E-------P-G----E-ALA-------VNDLFNFRTLMDE-----
--------S----V------------------VI--------------------------
------------------------ASL---------NPRDAVLSNITKMEPDVFVQCIVN
G--SYGT-F-FLSRFREALFYHSAVFDMLD-ATM-PRES--R-L---RLA----------
LERDVFGWVALNAIAYEGEDRVERGETYKHWQVRNQR-AGLRQLP---------------
-LNR-ETVKMARDI-V--KN-DYH-KDFVID------ED--HQWLLQGWKGRILY-----
-AHST-WVAERR*-----------------------------------------------
------------------------------------------------------------
------------------------------------------------------------
--------------------
>Brachypodium_distachyon_Bradi4g09180
------------------------------------------------------------
------------------------------------------------------------
--------------------------MAGGATPEEEHVRQSFLARLEPPSPSLFLDLPPT
P---------RSSSSFDD-MALPYISRLLMEEED-MADH-FFYLY---------------
------PQH-PALLR-AQLPFAQIL-VNNSSAGSGSG--------SVPSPSSSDSSSASP
HDAVQIAGPPPC------------------------------------------------
------------------------------------------------------------
------------------------------------------------------------
------------------------------------------------------------
------------------------APDGLLPG---GDQDMLNLAFLKGMEEARKFLPRNT
------------------------------------------------------------
------------------GLPPVVAASAEDGLLKTKRANSEPE------EVG-RASKLMA
P----ELEEEEDGARELLDE--------------------------------MMLGE-NE
ICMKGV-----PNLQVAEPVKKTR-----------------KGTGQRGRPRK-AAVD--G
EMVDLHTLLLQCAQAVSTDNQR--GASELLKKIKQ--N---SSPTGD-AAQRLAHYFSVG
LEARL-AGR-G-----------S----RLYESL--M-A--RRT---S---VV--------
---------------------------------DVLKAD-QLYMAACCCKKVAFVFANKT
ICNAV--A---GKSRLHIVDY------GLQWPGL----LRMLA-AREGGPP-E-VRITGI
DL--------PQ---P-GFR--G-----AS-HVEDTGRRLSNFARVFSVPFKFCAIA-AK
RETVRPEDL-N-I--D-------P-D----E-VLV-------VISLCHFRLLMDE-----
--------N----L------------------GF--------------------------
------------------------DSP---------SPRDQVLNNIRKMRPNVFIHGILN
G--SYGATY-FLTRFREALFHYSAQFDLLD-ATV-PRDN--S-G---RLL----------
LERDIFGRSALNVIACEGADRVERPETYKQWQLRNHR-AGLSQLP---------------
-LNP-EVVKLVLDK-V--RG-NYH-KDFVVD------ED--QRWLVHRWKGRVLY-----
-ALSA-WVAD--------------------------------------------------
------------------------------------------------------------
--DAT*------------------------------------------------------
--------------------
>Brachypodium_distachyon_Bradi4g09190
------------------------------------------------------------
------------------------------------------------------------
--------------------------MAGGATPEEEFLRQSFLARLEPPSPSLFLDLPPT
PGAAAAGEAGPSSSSFDD-MVLPYISQLLMEEED-MVDH-FFYLY---------------
------PQH-PALLR-AQLPFAQIL-QDNSSA----G--------SAPTPSSSDSSSPAD
CRPELRAVQSSA------------------------------------------------
------------------------------------------------------------
------------------------------------------------------------
------------------------------------------------------------
------------------------LPDGLLTG---GDQDMLNLAFLKGMEEARKFLPPNT
------------------------------------------------------------
------------------GLPP-VAAKAEDGLLKKKRGNSEPE------EAG-RASKLMA
P----ELEEEEDGARELLDE--------------------------------MMFDQ-NE
ICMKGV-----QNLQVSEPVKKTR---------------NRKGTGQRGRPKN-ASAD--D
EMVDLHTLLLQCAQAVSTDDQR--GAGELLKKIKQ--N---SSPTGD-AAQRLAHYFSIG
LEARL-AGR-G-----------S----ELYESL--M-T--RRT---S---VV--------
---------------------------------DVLKAN-QLYMAACCCRKVSFLFSDKT
IYNAV--A---GRSRLHIVDYGINL--GLQWPAL----LRMLA-AREGGPP-E-VRITGI
DL--------PQ---P-GFR--G-----AY-HIEDTGRRLSNFARVFGVPFKFHGIA-AK
RETVRPEDL-N-I--D-------P-D----E-VLV-------VISLCHFRHLMDE-----
--------N----L------------------GF--------------------------
------------------------DSP---------SPRDQVLNNIKKMRPNVFIHGILS
G--AYGATY-FLTRFREALFHYSAHFDQLD-VTV-PRDN--H-G---RLL----------
LERDIFGPSALNVIACEGADRVERPETYKQWQLRHHR-AGLSQLP---------------
-LNP-EVVKLVLDK-V--KD-NYH-KDFVVD------ED--QRWLVQRWKGRVLY-----
-ALSA-WVAD--------------------------------------------------
------------------------------------------------------------
--DAA*------------------------------------------------------
--------------------
>Brachypodium_distachyon_Bradi4g09196
------------------------------------------------------------
------------------------------------------------------------
-------------------------------------------------------MSPSL
FLDLPPTPPRLLAADAPGDIDLDFISRMLM-EED-IDDR-FFYQY---------------
------PDH-PAILS-AHRAFAQII-SDDRSAAATTS--------SDYCSSATTGAKSTP
TTSSSDSPDALS------------------------------------------------
------------------------------------------------------------
------------------------------------------------------------
--------------ASPTAACWPRESPVDLSVDSHAALPKGSGDDSFGAVDRNGTTSTAE
KEKENGSKPATTATFLAGGSDDGAFTASAFFNGGGAMDDMLSLAFRKGMEEASKFLPSAT
NNSLLVDPDSFS------------------------------------------------
-------GGDQARKEEADGLGTLMFGSSNNGRSRKHRH--SDDEAEAEAEAG-RSRKVMA
P----EPEEVGTDARQMFDE--------------------------------IMLHG-YD
SCMQGI-----EDLRIAMGSEAER-------NIRNGTGGKAAAVARRGKRRG-AARS--E
PEVDLRTMLIHCAQAVATGDHR--SSADLLSQVKQ--H---CSPKGD-ATQRLAYCFAEG
LEARL-AGT-G-----------S----QVYQSL--M-A--KRT---S---VV--------
---------------------------------EYLRAY-KLYMAASSFKKVNMAFVGKT
IVDAM--APGKGRDRLHIVDYNVQY--GFQWPGL----LQWLS-IREGGPP-E-VRITGI
DL--------PQ---P-GFR--P-----AF-QIEETGRRLTDCAREFGVPFKFHGIA-AK
WETVRAEDI-N-I--D-------P-D----E-FLV-------VTSQAGFGNLLDE-----
--------S----V------------------VM--------------------------
------------------------DRQDIP------SPRDMVLNNIGKMRPDVFIDCVVN
G--TYGAPF-FVTRFREALYYYSAQFDMLD-ATI-PRDN--D-E---RLL----------
IERDIFGRCALNVVACEGADRVERPETYKQWQVRGHR-AGMRQLP---------------
-LCP-EVVKVVRDK-V--KN-YYH-KDFVID------VD--NRWLLQGWKGRVLY-----
-AMST-WVAA--------------------------------------------------
------------------------------------------------------------
--DDDKSRF*--------------------------------------------------
--------------------
>Brachypodium_distachyon_Bradi4g09232
------------------------------------------------------------
------------------------------------------------------------
----------------------------------------MAATREELLGVAEPAPLPPP
--------THGDSQKPQNDLSLAYIVRMLM-EDD-TVDT-FPDQY---------------
------PDH-PKLLQ-AEQNFAQIL-SAANITSA-----------------PGGALDTAL
LPSRDNN-----------------------------------------------------
------------------------------------------------------------
------------------------------------------------------------
------------------------------------------------------------
-------------------NNNSTLFPGENSS--------TSKAFFKGMVDASMLLPRDN
------------------------------------------------------------
--------------------------GVLDGRGYKKRFDMDDETE---AGRG-RGRSR--
-----TDSEEEDTALKMLDR--------------------------------LILNG-YD
KYPGEM-----QDVLITLDKEKNA-----------------TQKRIRWRGRG-GARQTET
TVTDLETLLIRCAESVSRNDRH--SAIEVLERIKR--Y---SSPRGD-ARQRVAYYFAQG
LEARL-AGT-G-----------S----ELYRSL--V-G--KHT---S---TL--------
---------------------------------ELVQAY-HLQMATCCFVNVASLFSNYT
IYNAV--A---GRRKLHIVHYGIIT--GYKWPEL----IQRLA-DREGGPP-E-VRFTTI
NN--------PQ---P-GFC--P-----AE-LIKEAGHRLSACASKFGVPFKFHAVA-AK
LESVQAEDL-H-F--D-------P-D----E-VLI-------VHSLFQFRTMLDD-----
--------N----L------------------TG--------------------------
------------------------DKV---------NPRDMVLNTIRKMKPSVFVHAVVN
G--SYSAAL-FMTRFRQALYYFTALFDMMD-TAI-PRGN--D-K---RML----------
VERDSFAWSAINMIACEGTDRVERPQNYREWQAQNQR-AGLRQLP---------------
-LDC-DIVLSLKDE-V--KN-KYH-THFMVY------ED--HRWVLQGWKGRVLC-----
-ALAT-WTVD--------------------------------------------------
------------------------------------------------------------
--DTSASEVT*-------------------------------------------------
--------------------
>Brachypodium_distachyon_Bradi4g09235
------------------------------------------------------------
------------------------------------------------------------
------------------------------------------------------------
------------------------------------------------------------
------------------------------------------------------------
------------------------------------------------------------
------------------------------------------------------------
------------------------------------------------------------
------------------------------------------------------------
------------------------------------MDMLSSMAFYKGMEEANMFLPRCN
------------------------------------------------------------
--------------------------RMVDGRGRKNRFDMDGEME---GGMG-RSSKQI-
VLVH-TDSAEETTALKKLDR--------------------------------LVLYG-SD
TCSGEM-----QEILI--NKEKMA-----------------AEKSIRRRGRG-SARQ--M
VVTDLETLLIRCAEAMTSNDRR--SASELLERIKR--Y---SSPTGD-ARQRLAHYFAQG
LEARL-VGT-G-----------S----QLYRSC--M-G--RRT---S---IV--------
---------------------------------ELIKAY-HLYNATCCFVKMAMLFSNKT
IYNAV--A---GRRKLHIVHYGINS--GLQWPKL----IRWLA-EREGGPP-E-IRITGI
NM--------PQ---P-GFN--L-----AE-QIKETGQRLSNYASKFGVSFKFHAII-AK
LEAVHAEDL-H-I--D-------P-D----E-VLI-------VNSLFQFRILMDE-----
--------S----L------------------SF--------------------------
------------------------DNV---------SPRDMVLNNIRKMKPSMFIHGIAN
G--SHSAAF-FMTRFRQALSHFTALFDMME-TIM-QGNY--D-K---RLR----------
VERAIFAWCAINMIACEGVDRVERPQNYREWQVRKNR-AGLRQLP---------------
-LDS-DTVLMLKNE-V--KN-QYH-KHFMID------ED--HRWVLQGWKGRVLY-----
-ALST-WAAD--------------------------------------------------
------------------------------------------------------------
--DAGGSELS*-------------------------------------------------
--------------------
>Brachypodium_distachyon_Bradi4g09237
------------------------------------------------------------
------------------------------------------------------------
------------------------------------------------------------
-----------------------------M-EDD-IIDT-FSYQY---------------
------PDH-PKLLQ-AEQPFAKIL-SAAASTTFN-A--------EESSA-P-DALTTAL
LPS---------------------------------------------------------
------------------------------------------------------------
------------------------------------------------------------
------------------------------------------------------------
----KVQDPAFSSNGTGTVEP---AFPVKSST---GMNKMSSMTFFEGMAENKMFLPRDN
------------------------------------------------------------
--------------------------VMVQSRGCKNKFDMKGDTE---PGIG-RSSKQIA
VLVH-TDSEEEVELKKRLDR--------------------------------LILDG-YD
RYPGEM-----QEVLISLDKENKV-----------------AQKSSRMCGRR-GVTQ--T
VGTDLETLLIRCAEAVARHDRR--SASEVLERIKR--Y---SSLTGD-ARQRLAHYLAQG
LEARL-AGT-G-----------S----QFYRSL--I-G--TRT---S---TM--------
---------------------------------ELVKAY-HLYNTTFCFFKVAFFFSNKT
IYKAV--A---GRKKLHIVHYGSNI--GLQWPDL----IRWLA-DREGGPP-E-VRMTSI
NR--------PE---P-GFR--P-----SE-QIEETGDRLRNYASKFGVSINFHAIT-AQ
PEAVRAEDI-H-I--D-------P-D----E-VLV-------VNSLFQFKTLMDE-----
--------S----L------------------TF--------------------------
------------------------DRV---------SPRDMVLNTIRKMKPSVFVHAVSN
G--SYSAAL-FMTRFRHALYNFTAFFDVME-TMI-PRNN--D-K---RLQ----------
VERELFARSVINIVACEGADRVERPQNYREWQARHHR-AGLRQLP---------------
-LDP-DIVLMLKDK-V--KN-DYH-KHFMIN------ED--HRWLLQGWKGRVLY-----
-ALST-WVAD--------------------------------------------------
------------------------------------------------------------
--DASSSNVA*-------------------------------------------------
--------------------
>Brachypodium_distachyon_Bradi4g09238
------------------------------------------------------------
------------------------------------------------------------
---------------------------------------MAVTQEDQLLGVVESAPLPRS
VSLDLPQTTHGDSKQPQDDLSLAYISRMLM-EDD-IVDK-FVCQY---------------
------PDQ-PKLLQ-AEQHFARIL-STAATTSYE-A--------QESSA-P-DALASAL
LPS---------------------------------------------------------
------------------------------------------------------------
------------------------------------------------------------
------------------------------------------------------------
----EVHDPAFFSSGT--VELSSTLFPVECST---SMNKMSHMAFFKGIEEGKMFLPRDN
------------------------------------------------------------
--------------------------LMVDSRGCMNKFDMGGVTE---PAMG-RSSKRIA
VLVQ-TDPEEDDMLKKMLDR--------------------------------LILNG-YD
RYPSEM-----QDLIITLDKEN-----------------------IRRHRRR-GARQ--M
VVTDLEMLLIRCAEAVASNDRS--SASELLERIKW--H---SSPRGN-ARQRLAHYFAQA
LEARV-AGT-G-----------R----QFYQPL--I-G--MRT---S---TV--------
---------------------------------EYIKAY-HLYSATFCFGKVAFLFSNKT
IYNAI--A---GRRKLHIVHYGINT--GLQWPDL----IQWLA-DREGGPP-E-VRMTSI
DR--------PQ---P-GFR--P-----SE-QIEEAGHRLTNYAIKFGVSIKFHAIT-AE
PEAVRAEDL-H-I--D-------P-D----E-VLV-------VNSLFQFRNLMDE-----
--------S----L------------------AF--------------------------
------------------------DRV---------SPRDKVLNTIRKMKPSVFIHGISN
G--SYGSAV-FRTRFRHALHNFTALFDVME-TTI-PRNN--D-K---RLQ----------
LERDFFARSAMNMIACEGADRVERPQNYREWQMRNHR-AGLRQLP---------------
-LDP-DVVLMLKEE-V--RN-KYH-KHFMIN------EH--HQLLLQGWKGRALY-----
-AHST-WAAD--------------------------------------------------
------------------------------------------------------------
--DAGGSDLT*-------------------------------------------------
--------------------
>Brachypodium_distachyon_Bradi4g09239
------------------------------------------------------------
------------------------------------------------------------
------------------------------------------------------------
-----------MVTQPQEDLALEHISRMLM-EDD-IVDK-FTYQY---------------
------PDH-PKLLQ-AEQPFAQIL-SAAATSSFD-A--------KELSA-P-DALASAL
LPS---------------------------------------------------------
------------------------------------------------------------
------------------------------------------------------------
------------------------------------------------------------
----KVQDPAFFSSGT--VELSSTVFPIESSTGMNILNNMSSMAFFKGMEEAKMFLPRNN
------------------------------------------------------------
--------------------------VMVDSRGCENKFQIDGERE---PAMG-RGSKQIA
APVH-TDSEEEDELKKRLDR--------------------------------LILKG-YD
RYPGEM-----QEVLITSDKENKA-----------------ARKSIRMRGRH-GAMQ--A
VVTHLDTLLIRCAEAVASNDLR--SASEVLEQIKR--Y---SSPTGD-ARQRLAYYFSQG
LESRL-AGT-G-----------S----QFYRSL--I-R--TRA---S---TV--------
---------------------------------ELVKAY-HLYDATFCFLKVAFLFSNKT
IYKAV--A---GRKKLHIVHYGINL--GLQWPDL----IQWLV-DREDGPP-V-VRMTSI
NM--------PQ---P-GFS--P-----YE-QIEEAGHRLSNYASKFGVSIKFQAIA-GT
PEAVRAEDL-H-I--D-------P-D----E-VLV-------VNSLFQFKTWMDE-----
--------S----L------------------KF--------------------------
------------------------DSV---------SPRDMVLATIRRMKPPVFVHAVIN
G--SYSAAF-LMTRFRQALYSFTALFNMME-TMV-PRDN--K-Q---RLQ----------
VERDFFARSAINMIACEGADRVERPQYYKEWQMRNHR-AGLRQLP---------------
-LDS-DIVLMLKDK-V--KN-QNH-RHLMIN------EE--HRWLLQGWKGRVLY-----
-ALST-WVAN--------------------------------------------------
------------------------------------------------------------
--DASSSEVT*-------------------------------------------------
--------------------
>Brachypodium_distachyon_Bradi4g09252
------------------------------------------------------------
------------------------------------------------------------
------------------------------------------------------------
--------MNQLHTQIHT-YSQGWTHQLLTSKPQHITPQARLGAYLLTTSAVVAAAAPFT
RHAGHLELLLLLLRRHAENQHLGLG-----------------------------------
------------------------------------------------------------
------------------------------------------------------------
------------------------------------------------------------
------------------------------------------------------SAGGAA
LLCQAHKDHTVFSTGTGAVDPKSTLFPSESSI---SMDMLPSMAFFKGMEEAKMLLPGDF
--VVVDS-----------------------------------------------------
----------------------------------KNKFNMDGETEPG------MGSKQIA
ALVD-TDSESEETVLEILAR--------------------------------LMLKA-CE
GEMHIN------------------------------KDNMAAQKSICRRGRD-GARQ--T
GVTDLDKLLIRCAEAVFRNDRR--NASELLEQIKR--H---SSPLGD-ARQRLAHYLAQG
LEARL-AST-G-----------N----KLYRSP--IGN--RAL---S---TF--------
---------------------------------QLFRAY-RLYIDTCCFVKISFLFSNKT
IYNAV--A---GKEKLHIVHYGINT--GLQWPAL----IRWLA-EREGGPP-E-LRITSI
NT--------PQ---Q-FSK--H-----VR-RAIQVPRHRSQ------------------
------------------------------------------------------------
------------------------------------------------------------
------------------------------------------------------------
------------------------------------------------------------
---------------ARGCER*--------------------------------------
------------------------------------------------------------
------------------------------------------------------------
------------------------------------------------------------
------------------------------------------------------------
--------------------
>Brachypodium_distachyon_Bradi4g43680
--------MASTPQPPRGDLAARLEAAAVAPPPAAAAQDLAA------------------
-----------------------------------LGLAAARSLRHRPPRHG--------
GQMQSGPVEHQSISGSLIHSMIQFCGAPKYFMFNDPQPVIPPQMAAQPNPSL-PVATALS
RATNNETDNPEDWEFISD-ESLNYISRMLM--EE-DIDEKVSM---------------YQ
------EES-AMLRA-TAKPFYDIL-GHKFPPSPDRN--------L-PWSLDSPGESSSS
SHAQSLSSVIT-------------------------------------------------
------------------------------------------------------------
------------------------------------------------------------
--------------------------SCSSGAVEDSNQSRNIGHCEQLEAYRGLHGQSFQ
PVVSPSSGVSDAAEALADPLITNGRIPDNLFE---SLP-NWDFRRGVEE--AQKFLPASD
--KLVIDLEAAD------------------------------------------------
--------VSTSQ-VGKDISLNGSKPEVLNAK--KNRQSEDLDL---IEGRS-IKQSAFC
-------SDEP-DWIEMFDG--------------------------------LLR-----
-QTEQK--ATVLR-EKMRTEASKN--SQVTQTKATT--GVR-----TR-GRK-PT-K--N
DVVDLRTILIHCAQAVAADDRR--TANELLKQIKQ--H---SKVNGD-GSQRLAFCFAQG
LEARL-AGT-G-----------S----QQYHRL--V-A--KRT---T---AS--------
---------------------------------DMLKAY-HLYLAACPFKRLSHFLSNQT
ILSMT--K---NASTVHIIDFGIYF--GLQWPCL----IRRLS-KREGGPP-K-LRITGI
DV--------PE---P-GFR--P-----TE-RIEETGQRLAEYADRLGVPFEYHGIA-SK
WETIRAEDL-K-V--G-------K-D----E-VVI-------VNCLYRFRNLIDE-----
--------T----V------------------AV--------------------------
------------------------D-----------SPRNRVLNTIRQVNPAIFIHGIVN
G--SYSVPF-FITRFREALFHFSALFDMLE-ATV-PRDD--D-Q---RRL----------
IERDLFGREALNVIACEGSDRVERPETYKQWQVRNLR-AGFVQSP---------------
-LNQ-EIVAKAKVK-V--KD-IYH-KDFVID------ED--SGWLLQGWKGRIIY-----
-AITT-WKPN--------------------------------------------------
------------------------------------------------------------
--NN*-------------------------------------------------------
--------------------
>Brachypodium_distachyon_Bradi5g12338
------------------------------------------------------------
------------------------------------------------------------
----------------------------------------MAATQEELLGVIESAPVHPS
VFLD-----HGDSKQPQDDLSLEYISRMLM-EDD-IVDK-FTYQY---------------
------TDH-PKLLQ-VEQPFAQIL-SAADTTSFD-G--------DESSALP-DVLASAL
LPS---------------------------------------------------------
------------------------------------------------------------
------------------------------------------------------------
------------------------------------------------------------
----KVQDPAFFSNGTGTVEPRNDEFPMESAS-ITSMNKMPSTEFFKGMENTEMFLPRDF
------------------------------------------------------------
--------------------------VMVDSRGCKNKFDVDGVTE---AGMG-RSSKQIA
VLVH-ADSEEEDELKKSLDC--------------------------------LILNG-YD
RHPGEM-----QELLITPDKENKV-----------------AQKSRRIRGRR-GATQ--T
VVTDLETLLIRCAEAVASNDHR--SASEVLEKIKR--Y---SSPTGD-SRQRLAHYFAQG
LEARL-AGT-G-----------S----QFYRSL--I-G--TRT---S---TM--------
---------------------------------KLVQAY-HLYSATFCFFKVAFLFSNKT
IYKAV--A---GRKKLHIVHYGINI--GVQWPEL----IQWLA-DREGGPP-E-VRMTSI
SK--------PQ---P-GFR--P-----SE-QIEEAGHRLSNYASKFGMSFKFNAIT-AQ
PEAVRAEDI-H-I--D-------P-D----E-VLV-------VNSLFQFKTLMDE-----
--------S----L------------------TM--------------------------
------------------------DRV---------SPRDMVLNTIRKMKPSVFVHAITN
G--SYSAAF-FMTRFRHALYNFASFFDVLE-TTI-PRNN--D-K---RLK----------
MERDFFARSVMNMVACEGADRVERPQNYREWQTRNHR-AGLRQLP---------------
-LDP-DIVLMLKDK-V--KN-QYH-KHFMIN------ED--HRWLLQGWKGRVLY-----
-ALSA-WVAD--------------------------------------------------
------------------------------------------------------------
--DASSSNVA*-------------------------------------------------
--------------------
>Ceratopteris_richardii_Cri2992_DN321904_c0_g1_i1
------------------------------------------------------------
------------------------------------------------------------
----------------------------------------------MLQDECLSCHNSCS
ISYSVPTRSQAHKNHDQYCGFLEYVDTMLM---DETFEDNSWQRVTYTAGDTRNGDEIVA
SGNPVLSSPVKSRYAEIFRGFRDIL-----------------------------------
------------------------------------------------------------
------------------------------------------------------------
------------------------------------------------------------
------------------------------------------------------------
---------------------------------------------DQNVLDSASFKPVED
YSEPNYDIELEGFHELRDPYDSHFLNGCDLNEIEKNALAEDFACDSLMVEEASGLALEPS
MDRDNMLSCENNSDVWDFDGNRNPEGQHVTDHSNSPMADGISLTAVKPIVNKVKDHDGQD
ISLVENTNLPAELYAQHFDE----------------------------------------
--------------------------CNSKKKRTLLSLSKEATKNVQRRGKK-DEAH--A
NFVDLKGLLLGSANAVGQGDMK--WAMESLQRVQK-EG---ASPHGS-GLQRAVYYFSEA
LMVRI-SGM-G-----------N----TFYRAIANT-T--QLP---S---PL--------
---------------------------------MMIKAY-KMMFEACPYVKIGYHFANQY
ILKAA--S---GASCLHIIDYGILY--GFQWPCL----LYALA-HREGGPP-F-VRITGI
EF--------PP---S-VCDMNP-----TA-TTEGTSCRLREYCKTYNVPFEYHAISTSK
WEDIDASLL-S-I--S-------E-N----E-VLV-------LNSFNRLDHIHDE-----
--------V----V------------------AH--------------------------
------------------------P-----------SPRDQLLKQMLRLKPHLLVMGSMN
A--GHSSPF-FAPRFREAFYYYSNMFDVLH-TTI-MNDS--P-E---RLM----------
FERELMGRAILNVVACEGTERVELPETYKQWQMRMER-VGFQQLP---------------
-IIP-SVWQASKSL-M--MG--YH-KDFNLL------HES-NKWLLVGWRGRTMQ-----
-AMSA-WRPQKIQ-----------------------------------------------
------------------------------------------------------------
------------------------------------------------------------
--------------------
>Ceratopteris_richardii_Cri22456_DN366128_c10_g1_i1
------------------------------------------------------------
--------------------------------------------------------METL
FASQLQQDWLEKQPFKQSSAFLASNGSIVSISSHQNFPASLAFPPSPPD-SA-TEVSTTS
DPSQVLLQNLDEEGFGDP-ILRCINDMLMN--EE-DLNDRNCM---------------MF
------ECT-SQMRE-LYEILGSSE-GPPACENHKEE--------FPFDSLPIDAYDTES
SALTSTDTRSSFLDFLPYETDNYMNVSFFGEDSDYGFSAYGNSANASVFSQDDGLCGLTA
QTPVVTPLWSLQNLESRQIIPAPSGNVRNRDNRVDELINNIN------------------
------------------------------------------------------------
--------AINSNTSRSAS-AASFPLISSAHYGASSNSLSNGVSSPHSAGQSLLGRQEP-
--------LNSTNASLPSSALGSSMRKNFSLV---IDNQHL-PVGSNEHNHMLRPAIHDV
--GWNNIKSDSMPYMTSGKLQINKAEARANGR---------------SKRPAAEIDTVTV
SP-----GISSSSSAD----NGDAEHAGEEEN--LSYVRNQDLD---AEMCG-KVLNSGL
------------------------------------------------------------
--------------------AVLI--GMLSKSSSACVKKDT-----G--RTT-IV-V--S
TVADLKGLLMSCAQAVASSNLQ--RAQEILREIRQ--D---ANPYGS-GLQRLAHYFAEG
LVARL-SGT-G-----------D----RLYSVF--M-N--NGP---S---AA--------
---------------------------------KLLKAH-HLYVEVCPFVKVSHYFANKA
ILDAA--K---GASRLHIIDYGILY--GLQWPCL----ISALA-IREGGPP-V-LRITGI
DF--------PQ---P-GYD--H-----AE-RVEMTGRRLSEYARTYNVPFEYHAVA-SR
WETIQPSSL-L-LSSR-------W-D----E-VVI-------VNSMHRLHHLLDE-----
--------T----V------------------PP--------------------------
------------------------L-----------NPRKTVLSRIREINPKIFVQGIKN
G--NYNVPF-FMSRFKEALISFSGHFDMFE-TLI-RSDN--Q-E---RLM----------
IEREVLGRDILNIIACEGAERIERPETYKQWQNRTQR-AGFVQMP---------------
-VDR-NVLKDTQAI-V--GC-KYN-KNFTVD------ED--RSWMLLSWKGKVAN-----
-ALSV-WKPC--------------------------------------------------
------------------------------------------------------------
------------------------------------------------------------
--------------------
>Ceratopteris_richardii_Cri43936_DN372945_c0_g3_i1
---------------------------MDSSFGLLLDQAWLRTQQLSHRQSSSGLSSLAC
SSSSLSASLSISSSILPDTQSPVPSTSGDFSPSTNDTWSPFPSVDSPSWESEFTPISEAV
FGHASFHNTSSFSSVSSSDSSEHTPHEVSTSPYRGPSSGSSDPWMPGNQ-PL-HNSTDLY
EISSEVHEASFADDVLMD-PAIEFISEMLT--DK-KMEDEKCM---------------EQ
------ECL-SYQAI-LH----------RVPADGSCM--------YAPCSAESQKYN---
--PVHEEEDYGWIDNVLVAD----------------------------------------
------------------------------------------------------------
------------------------------------------------------------
--------PFTG-----LDATSERIRQVESWNDFHQQNNGLKAWSHPLDSLGFYRSDTDS
SIYLDSSSSSFPLHEGSRTKIAD--RSLTPPH---AALTLPSVNHIPVQ----------T
--SVSSNPFSNILGTMDATLPNGGLIFGESHALQNPSKSWGFEISQISSSEPVKTVHS--
---QKGQCVTDRNESSEVTKQAEPIRGSDESD--ISFVQNEYLN---AEKHA-KMYGDWW
------------------------------------------------------------
--------------------PSKE--SRRVTKKRSN-----------G-KRK-EN-S--E
STVDLRALLVECAQAIGANNLK--KAYEIVQDLQQ--H---ASTVGT-SSQRLAYYFTEG
IMARL-SST-G-----------P----QRYTAM--S-T--NRP---S---AA--------
---------------------------------IMLKGF-RVILENCPFAKIAHFFANQN
ILKIS--E---GASRLHIVDYGILY--GVQWPAL----ISALA-ERKGGPP-S-LRISGI
EF--------PH---P-GPN--P-----SM-RVEETGRRLAEYARTYKVPFEYKPIA-KN
WEDVEAGDL-D-L--Q-------E-G----E-VLV-------VNSVNRLRHLMDE-----
--------T----V------------------VN--------------------------
------------------------P-----------SPRRLVLNRMRSLNPDIVVIAITN
A--GYNAPF-FVSRFREALYHYSSKLDLIE-TALAGADE--P-L---RVM----------
LEREVIGRDILNVVACEGHERVERPETYRQWQARFER-SGFKPVP---------------
-LDP-IVLKKATDV-V--KA-FYH-KDFSVD------DD--SKWMLMGWKGRIME-----
-AHSA-WKPI--------------------------------------------------
------------------------------------------------------------
--PCVA------------------------------------------------------
--------------------
>Ceratopteris_richardii_Cri44677_DN373239_c4_g3_i3
------------------------------------------------------------
---------------------------------------------------------TSL
CPESQQAWMDASALQRLPYHLSDQDVYISGDLISSRNDGGGLYEMDSYAVDA-FASVTEE
DLQCTIGYTEEDVLMLDR-PLLDYITNMLMDESIDDQNSMSHD-----------------
----------FVAYQSIVSGFYDIIGENASIHFEPAS--------SSNSCGSNDTALGSC
SSTSLPTAPSTN------------------------------------------------
------------------------------------------------------------
------------------------------------------------------------
------------------------GINDHDDMSMAMTPSISGDDGGDHRFGHVLGKNSML
TQNSYSSMYLNDVANTTMDRSRSSGMNDGGYF---LMQGVPSMNYMGHMRHHVPFVPTDD
--IFAVQSESPDSHVPSAKNDDLNLESDYERLYLNRMHNDSGEEGKDYGGRITE------
------------------------------------------------------------
------------------------------------------------------------
--------------KNHYMNATEKPRSHKIHVRGKKGQVGGALDNGVGVSNR-RLEA--G
TALELTELLVSCAQAVSVGDSL--RAFGTLQQLRKNG----VSPNGN-GLHRVIYYFCEA
LEVRM-NGL-G-----------T----RAYFEA--AYG--NQL---S---VS--------
---------------------------------TLLKVT-KTALNFIPMFKIAHYFANQS
ILKAA--E---GATSLHIVDYGMFF--GLQWPCL----INALA-DRNEGPP-M-LTITAI
GF--------PQ---P-GDN--P-----AK-QLEDIGDRLSEYAKTYNVPFKYHAIAASN
WEDLDLLSH-T-A--H-------N-GV--EE-VLV-------VNCIHSLHHVLDE-----
--------C----I------------------LASDK-----------------------
----------------------STS-----------CPRQRLLEKVCKLSPNLFVMASLN
A--AHNSPF-FVPRFKEALNYYCSKFDMVD-TVW--DNS--P-E---RMT----------
IEKDCFYRDILNVIACEGPERVERPEMYKQWQARIER-AGFLQMP---------------
-IMP-IMLPRSRAF-L--KK-YYH-KDFHID------HSAN-CWMLLSWKGRTME-----
-AISA-WKPR--------------------------------------------------
------------------------------------------------------------
--IMHN------------------------------------------------------
--------------------
>Ceratopteris_richardii_Cri44679_DN373239_c4_g4_i1
------------------------------------------------------------
------------------------------------------------------------
------------------------------------------------------------
------------------------------------------------------------
------------------------------------------------------------
------------------------------------------------------------
------------------------------------------------------------
------------------------------------------------------------
------------------------------------------------------------
------------------------------------------------------------
------------------------------------------------------------
------------------------------------------------------------
------------------------------------------------------------
------------------------------------------------------------
------------------------------------------------------------
----M-NGL-G-----------T----RAYFEA--AYG--NQL---S---VS--------
---------------------------------TLLKVT-KTALNFIPMFKIAHYFANQS
ILKAA--E---GATSLHIVDYGMFF--GLQWPCL----INALA-DRNEGPP-M-LTITAI
GF--------PQ---P-GDN--P-----AK-QLEDIGDRLSEYAKTYNVPFKYHAIAASN
WEDLDLLSH-T-A--H-------N-GV--EE-VLV-------VNCIHSLHHVLDE-----
--------C----I------------------LASDK-----------------------
----------------------STS-----------CPRQRLLKKMCKLSPNLFVMASLN
A--AHNSPF-FVPRFKEALNYYCSKFDMVD-TVW--DNS--P-E---RMT----------
IEKDCF------------------------------------------------------
------------------------------------------------------------
------------------------------------------------------------
------------------------------------------------------------
------------------------------------------------------------
--------------------
>Ceratopteris_richardii_Cri44680_DN373239_c4_g4_i2
------------------------------------------------------------
------------------------------------------------------------
------------------------------------------------------------
------------------------------------------------------------
------------------------------------------------------------
------------------------------------------------------------
------------------------------------------------------------
------------------------------------------------------------
------------------------------------------------------------
------------------------------------------------------------
------------------------------------------------------------
------------------------------------------------------------
------------------------------------------------------------
------------------------------------------------------------
------------------------------------------------------------
----M-NGL-G-----------T----RAYFEA--AYG--NQL---S---VS--------
---------------------------------TLLKVT-KTALNFIPMFKIAHYFANQS
ILKAA--E---GATSLHIVDYGMFF--GLQWPCL----INALA-DRNEGPP-M-LTITAI
GF--------PQ---P-GDN--P-----AK-QLEDIGDRLSEYAKTYNVPFKYHAIAASN
WEDLDLLSH-T-A--H-------N-GV--EE-VLV-------VNCIHSLHHVLDE-----
--------C----I------------------LASDK-----------------------
----------------------STS-----------C-----------------------
----HAKGF---------------------------------------------------
------------------------------------------------------------
------------------------------------------------------------
------------------------------------------------------------
------------------------------------------------------------
------------------------------------------------------------
--------------------
>Ceratopteris_richardii_Cri49566_DN375021_c9_g7_i1
------------------------------------------------------------
--------------------------------------------------------METL
FASQLQQDWLEKQPFKQSSAFLASNGSIVSISSHQNFPASLAFPPSPPD-SA-TEVSTTS
DPSQVLLQNLDEEGFGDP-ILRCINDMLMN--EE-DLNDRNCM---------------MF
------ECT-SQMRE-LYEILGSSE-GPPACENHKEE--------FPFDSLPIDAYDTES
SALTSTDTRSSFLDFLPYETDNYMNVSFFGEDSDYGFSAYGNSANASVFSQDDGLCGLTA
QTPVVTPLWSLQNLESRQIIPAPSGNVRNRDNRVDELINNIN------------------
------------------------------------------------------------
--------AINSNTSRSAS-------------------------------QSLLGRQEP-
--------LNSTNASLPSSALGSSMRKNFSLV---IDNQHL-PVGSNEHNHMLRPAIHDV
--GWNNIKSDSMPYMTSGKLQINKAEARANGR---------------SKRPAAEIDTVTV
SP-----GISSSSSAD----NGDAEHAGEEEN--LSYVRNQDLD---AEMCG-KVLNSGL
------------------------------------------------------------
--------------------AVLI--GMLSKSSSACVKKDT-----G--RTT-IV-V--S
TVADLKGLLMSCAQAVASSNLQ--RAQEILREIRQ--D---ANPYGS-GLQRLAHYFAEG
LVARL-SGT-G-----------D----RLYSVF--M-N--NGP---S---AA--------
---------------------------------KLLKAH-HLYVEVCPFVKVSHYFANKA
ILDAA--K---GASRLHIIDYGILY--GLQWPCL----ISALA-IREGGPP-V-LRITGI
DF--------PQ---P-GYD--H-----AE-RVEMTGRRLSEYARTYNVPFEYHAVA-SR
WETIQPSSL-L-LSSR-------W-D----E-VVI-------VNSMHRLHHLLDE-----
--------T----V------------------PP--------------------------
------------------------L-----------NPRKTVLSRIREINPKIFVQGIKN
G--NYNVPF-FMSRFKEALISFSGHFDMFE-TLI-RSDN--Q-E---RLM----------
IEREVLGRDILNIIACEGAERIERPETYKQWQNRTQR-AGFVQMP---------------
-VDR-NVLKDTQAI-V--GC-KYN-KNFTVD------ED--RSWMLLSWKGKVAN-----
-ALSV-WKPC--------------------------------------------------
------------------------------------------------------------
------------------------------------------------------------
--------------------
>Ceratopteris_richardii_Cri57320_DN377959_c3_g1_i4
------------------------------------------------------------
------------------------------------------------------------
--------------MEALNSRHLDQKLLRNQMLSSSCSSWSPCEPRFPD-SC-VEIPIRS
DDGHAQRRSDDEEEVFGD-PVLQYINDILM--GE-DDLEGRNC---------------ML
------LEG-MCHMK-DVYMKELSE-IIRRNEGLSAL--------ESQKDFNRSSLQNVA
YAQKSYAHTQSLVDYPLYEDAAAPCLETTSQNGG---------TYVEFPAYEDGSCKITV
DPSILNSSRPFIETESQ---PSISNHQEDDHKWIEDVINNLS------------------
------------------------------------------------------------
--------ADISHVDESAGLSPSSVHSGISNLDIDNPRQMHNSSQVSMDSSSSMHEQDS-
--------FIKSDTRTSGSVLADSTRFDFLGT---SGSTELSPNRKNEHTATIGRTLKDS
--SWHYNDSETVSSFTSGTLQDRQSSVGANSR---------------SKRTAEVLNATDV
SS-----SSSFPSSTL----TGEMVEDNGENE--ISYVENENLG---AEKCG-KVLSGGI
------------------------------------------------------------
--------------------GLFS--CRSSSKSSLHGRKEL-----G--RAK-LI-V--S
TVADLKGLLLSCAQAVASNNLQ--RAHEILREIRQ--D---ASPYGS-GWQRLAHYFAEG
LVARL-SGT-G-----------D----RLYSIF--R-C--NSP---S---AA--------
---------------------------------KLLKAH-HLYVEVCPYVRISHYFANKA
ILEAA--K---GATRLHIIDYGILY--GVQWPCL----ISALS-QRKGGPP-M-LRITGI
DF--------PQ---P-GNA--S-----AE-RVEMTGKRLSEYAGTYGVPFEYCAIA-KR
WETIEPSEL-S-LSSR-------E-D----E-VVI-------VNSMCRLRHLLDE-----
--------T----V------------------LP--------------------------
------------------------S-----------NPRKTVLSKIREINPKIFIQGIRN
G--NYNIPF-FLSRFKEALISFSGQFDMFE-TLT-RADN--Q-E---RLM----------
IEKEVLGRDILNVIACEGTERIERPETYRQWQNRTRR-AGFVQVP---------------
-LDR-NMLEDSRTI-I--RC-RYN-KNFLVD------ED--GSWMLLSWKGKVSN-----
-ALSL-WKPA--------------------------------------------------
------------------------------------------------------------
------------------------------------------------------------
--------------------
>Ceratopteris_richardii_Cri63673_DN380475_c8_g1_i1
------------------------------------------------------------
------------------------------------------------------------
------------------------------------------------------------
---------------------MDTLNDGVT------------------------------
--------------------------MRKRNEGLSAL--------ESQKDFNRSSLQNVA
YAQKSYAHTQSLVDYPLYEDAAAPCLETTSQNGG---------TYVEFPAYEDGSCKITV
DPSILNSSRPFIETESQ---PSISNHQEDDHKWIEDVINNLS------------------
------------------------------------------------------------
--------ADISHVDESAGLSPSSVHSGISNLDIDNPRQMHNSSQVSMDSSSSMHEQDS-
--------FIKSDTRTSGSVLADSTRFDFLGT---SGSTELSPNRKNEHTATIGRTLKDS
--SWHYNDSETVSSFTSGTLQDRQSSVGANSR---------------SKRTAEVLNATDV
SS-----SSSFPSSTL----TGEMVEDNGENE--ISYVENENLG---AEKCG-KVLSGGI
------------------------------------------------------------
--------------------GLFS--CRSSSKSSLHGRKEL-----G--RAK-LI-V--S
TVADLKGLLLSCAQAVASNNLQ--RAHEILREIRQ--D---ASPYGS-GWQRLAHYFAEG
LVARL-SGT-G-----------D----RLYSIF--R-C--NSP---S---AA--------
---------------------------------KLLKAH-HLYVEVCPYVRISHYFANKA
ILEAA--K---GATRLHIIDYGILY--GVQWPCL----ISALS-QRKGGPP-M-LRITGI
DF--------PQ---P-GNA--S-----AE-RVEMTGKRLSEYAGTYGVPFEYCAIA-KR
WETIEPSEL-S-LSSR-------E-D----E-VVI-------VNSMCRLRHLLDE-----
--------T----V------------------LP--------------------------
------------------------S-----------NPRKTVLSKIREINPKIFIQGIRN
G--NYNIPF-FLSRFKEALISFSGQFDMFE-TLT-RADN--Q-E---RLM----------
IEKEVLGRDILNVIACEGTERIERPETYRQWQNRTRR-AGFVQVP---------------
-LDR-NMLEDSRTI-I--RC-RYN-KNFLVD------ED--GSWMLLSWKGKVSN-----
-ALSL-WKPA--------------------------------------------------
------------------------------------------------------------
------------------------------------------------------------
--------------------
>Ceratopteris_richardii_Cri70237_DN475965_c0_g1_i1
------------------------------------------------------------
-------------------------------------------------------METSL
CPESQQAWMDASALQRLPYHLSDQDVYISGDLISSRNDGGGLYEMDSYAVDA-FASVTEE
DLQCTIGYTEEDVLMLDR-PLLDYITNMLMDESIDDQNSMSHD-----------------
----------FVAYQSIVSGFYDIIGENASIHFEPAS--------SSNSCGSNDTALGSC
SSTSLPTAPSTN------------------------------------------------
------------------------------------------------------------
------------------------------------------------------------
------------------------GINDHDDMSMAMTPSISGDDGGDHRFGHVLGKNSML
TQNSYSSMYLNDVANTTMDRSRSSGMNDGGYF---LMQGVPSMNYMGHMRHHVPFVPTDD
--IFAVQSESPDSHVPSAKNDDLNLESDYERLYLNRMHNDSGEEGKDYGGRITE------
------------------------------------------------------------
------------------------------------------------------------
--------------KNHYMNATEKPRSH--------------------------------
------------------------------------------------------------
------------------------------------------------------------
------------------------------------------------------------
------------------------------------------------------------
------------------------------------------------------------
------------------------------------------------------------
------------------------------------------------------------
------------------------------------------------------------
------------------------------------------------------------
------------------------------------------------------------
------------------------------------------------------------
------------------------------------------------------------
------------------------------------------------------------
------------------------------------------------------------
--------------------
>Cryptogramma_acrostichoid_1kpWQML2000460
------------------------------------------------------------
------------------------------------------------------------
------------------------------------------------------------
------------------------------------------------------------
------------------------------------------------------------
------------------------------------------------------------
------------------------------------------------------------
------------------------------------------------------------
------------------------------------------------------------
------------------------------------------------------------
------------------------------------------------------------
------------------------------------------------------------
------------------------------------------------------------
------------------------------------------------------------
------------------------------------------------------------
------------------------------------------------------------
------------------------------------------------------------
------------------------------------------------------------
------------------------------------------------------------
------------------------------------------------------------
------------------------------------------------------------
------------------------------------------------------------
----------------EALYYYSTVFDMFQ-TIW-DENS--F-E---RLL----------
MER-MFYSKILNIVACEGAEIVERPETYKQWEVHIKR-AGFEQLE---------------
-IPP-KALSRSRWH-V--KQ-HYH-KEFFVH------EKAN-KWMLLGWKGRTLV-----
-ALSA-WK----------------------------------------------------
------------------------------------------------------------
------------------------------------------------------------
--------------------
>Cryptogramma_acrostichoid_1kpWQML2003340
------------------------------------------------------------
------------------------------------------------------------
------------------------------------------------------------
------------------------------------------------------------
------------------------------------------------------------
------------------------------------------------------------
------------------------------------------------------------
------------------------------------------------------------
------------------------------------------------------------
------------------------------------------------------------
------------------------------------------------------------
------------------------------------------------------------
------------------------------------------------------------
------------------------------------------------------------
-LVDLKTLLLTSAKAVGDGNVK--RAIEILQEIRQ-EG---TSPYGS-GLQRVVHYFSEA
LMARL-SGM-G-----------N----TLYKAIANT-A--QLP---S---PV--------
---------------------------------MMLKAY-KMVFEACPYVKIAYHFANQY
ILKAA--S---GAARLHIVDYGILY--GFQWPCL----IYALA-HRHGGPP-H-LCITGI
EF--------PA---N-AADVNP-----TA-TTEGTSRRLQEYAKTYNVPFEYHAISASK
WEDVDASCL-R-I--S-------Q-D----E-VLV-------LNSFNRLGHIHDE-----
--------S----I------------------TH--------------------------
------------------------P-----------SPRDQLLKRMRSLNPHLLVTGSMN
A--AHSSPF-FAPRFREAFYYYANMFDVFH-TTM-MNDS--P-E---RAM----------
FERELMGRSILNVVACEGMERVELPETYKQWQTRITR-AGFRQLT---------------
-IIP-SVLSTARAV-M--KC--YH-KDFDLL------QDS-NRWLLLGWRGRSMQ-----
-ALSA-WEPS--------------------------------------------------
------------------------------------------------------------
--QR--------------------------------------------------------
--------------------
>Cryptogramma_acrostichoid_1kpWQML2055170
------------------------------------------------------------
------------------------------------------------------------
------------------------------------------------------------
------------------------------------------------------------
------------------------------------------------------------
------------------------------------------------------------
------------------------------------------------------------
------------------------------------------------------------
------------------------------------------------------------
------------------------------------------------------------
------------------------------------------------------------
------------------------------------------------------------
------------------------------------------------------------
------------------------------------------------------------
------------------------------------------------------------
----------------------------LFRTM--LHI--KRP---S---AF--------
---------------------------------TSLKYL-MIGLEVNPVMMVRHYCANQR
ILKEA--E---RASRLHIVDYGFLEYGMMQWAFL----INALA-DQKGVPP-L-LVITGI
DS--------QQ-----------------E-RLEASGQRLSAHARVYKVPFQ--------
------------------------------------------------------------
------------------------------------------------------------
------------------------------------------------------------
------------------------------------------------------------
------------------------------------------------------------
------------------------------------------------------------
------------------------------------------------------------
------------------------------------------------------------
------------------------------------------------------------
--------------------
>Cryptogramma_acrostichoid_1kpWQML2066151
------------------------------------------------------------
------------------------------------------------------------
------------------------------------------------------------
------------------------------------------------------------
------------------------------------------------------------
------------------------------------------------------------
------------------------------------------------------------
------------------------------------------------------------
------------------------------------------------------------
------------------------------------------------------------
------------------------------------------------------------
------------------------------------------------------------
------------------------------------------------------------
------------------------------------------------------------
--------------------------SEILQELYQAHG---ASVEGN-GLQRTAHFFCEA
LVARM-QGR-G-----------G----HCFKSM--C-N--NMP---S---AA--------
---------------------------------SVLRAS-KLFFEVSPYIKIMHYFANQN
ILKAA--E---GAPRLHIVDYGIFY--GMQWPCL----INALA-EREGGPP-L-LVLTGI
GF--------PK---P-GQN---------S-RLEESGRRLAAYARTYNVPFQFHPIVTDK
WEDIDSASL-H-L--Q-------E-N----E-VLV-------VNCMKHLQHLADE-----
--------S----V------------------DLP-------------------------
----------------------LTI-----------SPRQKLLMSMHSLNPHLLLIAESN
A--ACNSPF-FVSRFREALYYYSNLMDMLD-TLW--SES--I-E---RRF----------
MERRHFLHDILNIVACEGAERVVRPETYKQWDVRIKK-AGFELLP---------------
-IPS-VILSRSRSH-V--KQ-HYH-KDYLVH------DDAN-GWMLVGWKGRTML-----
-AMSA-WKP---------------------------------------------------
------------------------------------------------------------
------------------------------------------------------------
--------------------
>Cryptogramma_acrostichoid_1kpWQML2066219
------------------------------------------------------------
------------------------------------------------------------
------------------------------------------------------------
------------------------------------------------------------
------------------------------------------------------------
------------------------------------------------------------
------------------------------------------------------------
------------------------------------------------------------
------------------------------------------------------------
------------------------------------------------------------
------------------------------------------------------------
------------------------------------------------------------
------------------------------------------------------------
--------------------------------------------------KR-NG-K--P
EVVDLRSLLVDCAQAVGANNLR--KANEIVQELRQ--H---ASLHGS-ASERLAHYFTEG
LVSRL-AGN-G-----------A----QQYTAL--S-N--NRP---S---AA--------
---------------------------------NMLKAF-RLILEVCPYAKVAHFFANQN
ILKAA--Q---GASRLHIVDYGILY--GVQWPAL----ISALA-ERRGGPP-F-LRITGI
EF--------PQ---P-GLN--P-----SE-RVEETGRRLAEYAKTYNVPFEYQAIA-RK
WEDIEPADL-N-L--R-------E-G----E-VLA-------VNCVQRLRHLMDE-----
--------T----V------------------VT--------------------------
------------------------A-----------SPRRKVLSRMRSLNPDIVLIAITN
A--GYNAPF-FVSRFREALYHFSSKFDMIE-TVVGDSEN--P-Q---RLM----------
LERECVGRDILNVVACEGHERVERPETHRQWQARFQR-AGFEPFT---------------
-LDR-SVLKKARDV-V--KA-FYH-KDFSVD------DD--TKWMLMGWKGRIVE-----
-GLSA-WKPS--------------------------------------------------
------------------------------------------------------------
------------------------------------------------------------
--------------------
>Cryptogramma_acrostichoid_1kpWQML2069359
------------------------------------------------------------
------------------------------------------------------------
------------------------------------------------------------
------------------------------------------------------------
------------------------------------------------------------
------------------------------------------------------------
------------------------------------------------------------
------------------------------------------------------------
------------------------------------------------------------
------------------------------------------------------------
------------------------------------------------------------
------------------------------------------------------------
------------------------------------------------------------
------------D-KSRNGRVGVK--GKKG-HTKGAPIKHM-----DAIDKK-LE-A--G
VALDLRELLVSCAQAVSVGNAT--RAFDMLQQLRK-NG---ASPNGS-GLHRVIHYFCEA
LEARM-HGA-G-----------N----RVYADA--AYN--NRP---S---AA--------
---------------------------------KLLKAF-RTAISFIPMLKFAHYFANQS
ILKAA--E---GATRLHIIDYGSFY--GLQWPCL----INALA-DRKGGPP-M-LVITGI
EY--------PQ---P-GVN--P-----AE-GLEDIGHRLSEYATTYNVPFEYRAIAASN
WEVVDPLP-------H-------N-TGDRQE-VVV-------VNCMHRLRHVLDE-----
--------S----I------------------GASDN-----------------------
----------------------STS-----------CHRQRLLEKMCKLKPDLFVVAVVN
A--THNSPF-FVSRFREALNYYCSKFDMVD-TTW--DSS--S-D---RMI----------
MEKDCFYRDILNVVACEGFERVERPETYKQWQARIQR-AGFEQMQ---------------
-VMP-DVLARSRAH-V--QN-YYH-KDFNVD------HASN-RWMLVSWKGRTTE-----
-AMSA-WKP---------------------------------------------------
------------------------------------------------------------
------------------------------------------------------------
--------------------
>Cryptogramma_acrostichoid_1kpWQML2069889
------------------------------------------------------------
------------------------------------------------------------
------------------------------------------------------------
------------------------------------------------------------
------------------------------------------------------------
------------------------------------------------------------
------------------------------------------------------------
------------------------------------------------------------
------------------------------------------------------------
------------------------------------------------------------
------------------------------------------------------------
------------------------------------------------------------
------------------------------------------------------------
------------------------------------------------------------
-VADLRGLLISCAQAVASNNLR--RAQEILQEIRQ--D---ASPYGS-ALQRLAHYFAES
LVARL-SGT-G-----------D----RLYLVF--T-N--NGP---S---AA--------
---------------------------------KMLKAH-SLFVEVCPFVKLSHYFANRA
ILEAA--K---GASRLHIIDYGILY--GLQWPCL----ISALA-ERQGGPP-V-LRITGI
DF--------PQ---P-GYA--H-----AE-RVEMTGRRLAEYAKTYGVPFEYHAIA-SR
WETIQPSSL-S-L--R-------Q-D----E-VVI-------VNSMYRLHHLLDE-----
--------T----V------------------LA--------------------------
------------------------S-----------NPRKTVLSKINEIKPRIFVQGIKN
G--NYNAPF-FMSRFKEALAYFSGFFDMLE-ALI-KADN--Q-E---RMM----------
IEREVLGRDILNVVACEGPERVERPETYRQWQNRTQR-AGFVQLP---------------
-LDI-KVLNESQTI-V--RC-SFN-KNFTVD------ED--GSWMLLSWKGKVVN-----
-GLTI-WKPA--------------------------------------------------
------------------------------------------------------------
------------------------------------------------------------
--------------------
>Cycas_micholitzii_CMI00026642
------------------------------------------------------------
------------------------------------------------------------
------------------------------------------------------------
------------------------------------------------------------
------------------------------------------------------------
------------------------------------------------------------
------------------------------------------------------------
------------------------------------------------------------
------------------------------------------------------------
------------------------------------------------------------
------------------------------------------------------------
------------------------------------------------------------
------------------------------------------------------------
------------------------------------------------------------
------------------------------------------------------------
------------------------------------------------------------
------------------------------------------------------------
------------------------------------------------------------
----------PQ---P-GFR--P-----AE-RIEETGRRLADYARSFGVPFAYQAIA-SK
WEDLQVEDL-S-L--S-------N-D----E-VLV-------VNCMFRLRNLMDE-----
--------T----V------------------VV--------------------------
------------------------E-----------SPRNIILNKIRNMNPHVFIQGVVN
G--AYNAPF-FITRFREALFHYSALFDALE-TTV-PRDH--P-E---RIM----------
IERELLGREILNVVACEGLERVERPETYKQWQIRTQR-AGFVQLP---------------
-LNH-YIMSKARAR-V--KS-LYH-KDFGVD------ED--GNWMLLGWKGRITN-----
-AIST-WRPA--------------------------------------------------
------------------------------------------------------------
--R*--------------------------------------------------------
--------------------
>Cycas_micholitzii_CMI00027556
------------------------------------------------------------
------------------------------------------------------------
---------------------------------------------------F-SAGYSSQ
VSFGSSGSSTVMEGLPDS-PIYEMSLREIFSESE--------------------------
------------------------------------------------------------
------------------------------------------------------------
------------------------------------------------------------
------------------------------------------------------------
------------------------------------------------------------
----------------------------------------QNLEVGRDLEDAYRVAPNEN
--AGFGVENDSL------------------------------------------NRVLKQ
ESNFELKVEKKEDEGIVLQKNVHSSDDENGSRRQKDPHREDLDLEDR------QSNKYSA
------VYSENVIRTETFDA--------------------------------VLLCG-GK
N-------FSDIQKEVLQKGVQKN-----------SQNGAQKGSQGAKSRGK-KQGK--K
EVVDLRALLVHCAQAVATDDNR--GANEILKQIKQ--H---ATPYGD-GSQRVAHYFADS
LEARL-SGT-G-----------G----RRYTML--S-C--NRP---S---AA--------
---------------------------------EILKAY-HLFLVATPFKKMSHFLSNQT
IYDIS--E---NATRLHIVDLGVLY--GFQWPCL----IERLA-GRPGGPP-K-LRITGI
D-----------------------------------------------------------
------------------------------------------------------------
------------------------------------------------------------
------------------------------------------------------------
------------------------------------------------------------
------------------------------------------------------------
------------------------------------------------------------
------------------------------------------------------------
------------------------------------------------------------
------------------------------------------------------------
--------------------
>Dipteris_conjugata_1kpMEKP2000965
------------------------------------------------------------
------------------------------------------------------------
------------------------------------------------------------
------------------------------------------------------------
------------------------------------------------------------
------------------------------------------------------------
------------------------------------------------------------
------------------------------------------------------------
------------------------------------------------------------
------------------------------------------------------------
------------------------------------------------------------
------------------------------------------------------------
------------------------------------------------------------
-----------------------------------------------------------A
VNVDLKGLLVSCAQAVAAEDLR--RAHQILQDIRR--D---ASPYGN-GLQRLAHYFAEG
LVARL-SGT-G-----------A----RLFSAI--T-N--NAP---S---AA--------
---------------------------------KMLQAH-HLFVEVCPFVKVCHYFANKA
ILEAA--E---GGARLHIVDYGILY--GLQWPCL----ISALA-ERKGGPP-V-LRITGI
DF--------PQ---P-GFK--S-----AE-RVEMTGRRLSEYAKTYGVPFEYHAVA-SK
WELVQPSSL-H-L--R-------K-D----E-VLV-------VNSMCRLRHLLDE-----
--------T----V------------------MA--------------------------
------------------------S-----------NPRKTVLNRIRSMNPKLFVEGIKN
G--SFDAPF-FMARFRQALSFYSSKFDMME-TLV-KSDN--Q-E---RIM----------
IEREVLGRDILNVVACEGPERVERPETYRQWQNRTQR-AGFEQLP---------------
-LDQ-KVFDKAREI-V--RS-SYH-KDFGVE------AD--GQWMLLDWKGQVLH-----
-ALSL-WK----------------------------------------------------
------------------------------------------------------------
------------------------------------------------------------
--------------------
>Dipteris_conjugata_1kpMEKP2006571
------------------------------------------------------------
------------------------------------------------------------
------------------------------------------------------------
------------------------------------------------------------
------------------------------------------------------------
------------------------------------------------------------
------------------------------------------------------------
------------------------------------------------------------
------------------------------------------------------------
------------------------------------------------------------
------------------------------------------------------------
------------------------------------------------------------
------------------------------------------------------------
----------------------------------------G-----SG-AKR-SE-R--P
EAVDLRALLVSCAQAVAGTDLR--KANDLVQEIRQ--H---ASPHGS-AAQRLAHYFTEG
LVARL-SGT-G-----------P----RLYTAI--S-N--NRP---S---AA--------
---------------------------------KMLKAY-HLMVQVCPYVRLSHYFANQS
ILKAA--E---GASRLHIVDYGILY--GVQWPCL----ISALA-ERKGGPP-F-LRITGI
EF--------PQ---P-GLN--P-----AE-RVEETGHRLAEYARTYNVPFEYQAIA-RK
WEDVEPASL-H-L--K-------Q-G----E-VLV-------VNCIHRLRHLMDE-----
--------T----V------------------LS--------------------------
------------------------S-----------SPRRKVLNRMRTMNPDIVTIAVMN
A--GFNAPF-FVSRFREALYHFSSKFDMIE-TTVLDNDN--Q-D---RLM----------
IERECLGRDILNIVACEGPERVERPETYRQWQARFQR-AGFELLP---------------
-LNQ-AIVSKARSL-V--KA-CYH-KDYGVD------DD--SKWMLAAWKGRIVE-----
-ALCA-WKPS--------------------------------------------------
------------------------------------------------------------
------------------------------------------------------------
--------------------
>Dipteris_conjugata_1kpMEKP2108580
------------------------------------------------------------
------------------------------------------------------------
------------------------------------------------------------
------------------------------------------------------------
------------------------------------------------------------
------------------------------------------------------------
------------------------------------------------------------
------------------------------------------------------------
------------------------------------------------------------
------------------------------------------------------------
------------------------------------------------------------
------------------------------------------------------------
------------------------------------------------------------
------------------------------------------------------------
-VVDLRNLLVTCAQMVASDDSR--TAKQMLHDILR--H---ASPLGN-GLQRLSYYFAEG
LVARL-SGT-G-----------G----LILNSRLLGTGSSSGGGVHAQTEAA--------
---------------------------------RILRAY-HTYVAVCPFLKLSHFFANEA
ILAAA--R---GADRLHIVDFNILY--GFQWPCF----IKALA-ERPGGPP-A-LRITGI
EI--------PRCA-S-AAP--S-----AE-RLEETGCRLAHYAHLYGVPFEYNSLA-RR
WEDVSAASL-R-L--R-------P-S----E-TLM-------VNCIYRLRHLMDE-----
--------T----M------------------VT--------------------------
----------------------PPA-----------SPREAVLALIRRLNPKLFVEGVVN
A--AYNAPF-FLSRFREALFHYSSIFDALD-TTI-RSDL--E-E---RLV----------
IERDIMGREILNVVACEGLDRLERPETYRKWQLRTQS-AGFEVLP---------------
-IDP-LIKTKAQAI-A--RG-FYH-KDYGVE------DDEQGRWLLLGWKGRMLH-----
-GISS-WRPS--------------------------------------------------
------------------------------------------------------------
------------------------------------------------------------
--------------------
>Dipteris_conjugata_1kpMEKP2108636
------------------------------------------------------------
------------------------------------------------------------
------------------------------------------------------------
------------------------------------------------------------
------------------------------------------------------------
------------------------------------------------------------
------------------------------------------------------------
------------------------------------------------------------
------------------------------------------------------------
------------------------------------------------------------
------------------------------------------------------------
------------------------------------------------------------
------------------------------------------------------------
------------------------------------------------------------
DSVDLRALLASCAQAVAANDLR--KSNDFLQDIRQ--H---ASPQGN-STQRLAYYFAEG
LFARL-SGT-G-----------P----RLYTAM--S-N--HMP---S---AA--------
---------------------------------RMLKAY-HLMFEVCPYVKIAHYFANQS
ILKAA--E---GASRLHIVDFGILY--GIQWPCL----ISALA-ERKGGPP-F-LRITGI
EF--------PQ---P-GIN--P-----AE-RVEETGRRLAEYARTYNVQFEYQAIA-SK
WEDIEPESL-H-L--R-------Q-G----E-VLV-------VNCINRLRHLLDE-----
--------T----V------------------VA--------------------------
------------------------S-----------SPRKKVLSRMRSLNPDILVIGVIN
A--GHNAPF-FVSRFREALYYYSSKFDMIE-TTV-GIDC--A-E---RLM----------
IERECMGRDILNIVACEGPERVERPETYRQWQARLQR-AGFELQP---------------
-LNP-SVVSKSRAV-V--KA-WYH-KDFGVD------DD--SRWMQLGWKGRIKV-----
-ALSS-WK----------------------------------------------------
------------------------------------------------------------
------------------------------------------------------------
--------------------
>Equisetum_diffusum_1kpCAPN2005560
------------------------------------------------------------
------------------------------------------------------------
------------------------------------------------------------
------------------------------------------------------------
------------------------------------------------------------
------------------------------------------------------------
------------------------------------------------------------
------------------------------------------------------------
------------------------------------------------------------
------------------------------------------------------------
------------------------------------------------------------
------------------------------------------------------------
------------------------------------------------------------
------------------------------------------------------------
--IDLRTLLLTSAKAAGTGDSR--KAYLTLEEVRR--H---ASPQGN-AMQRVVHYFAEA
LNARL-SGT-G-----------S----SLYKTM--L-S--NRP---S---VA--------
---------------------------------RILKAY-HVLLQVCPFMKLSHYFANQN
ILKAV--E---GASRVHIVDYGILF--GFQWPYL----ISCLA-ARLGGPP-H-LRITGI
DS--------AQ----------S-----RK-RIEETGKHLAEYARTYGVPFEYHIIA-EK
WESIQVADL-R-L--R-------S-D----E-VLV-------ANCMLRLRHLMDE-----
--------S----A------------------ME--------------------------
------------------------V-----------NPRKLFPSRVHSMTPKIFTVGVAS
A--SFNAPF-FESRFREALYYYSSTLDMFE-TVI-GGDD--EAT---RWM----------
LETEVTGREILNVVACEGTERVERPETYRQWHARLQS-AGFEPVP---------------
-MNR-KILTRAQVE-C--QS-FYH-KEFVVE------ED--KNWMILGWKGRIMR-----
-GFSA-WRP---------------------------------------------------
------------------------------------------------------------
------------------------------------------------------------
--------------------
>Equisetum_diffusum_1kpCAPN2010447
------------------------------------------------------------
------------------------------------------------------------
------------------------------------------------------------
------------------------------------------------------------
------------------------------------------------------------
------------------------------------------------------------
------------------------------------------------------------
------------------------------------------------------------
------------------------------------------------------------
------------------------------------------------------------
------------------------------------------------------------
------------------------------------------------------------
------------------------------------------------------------
------------------------------------------------------------
---DLRSLLVSCAQEVGGGDVR--KARGYLDEVYQ--H---ASSVGS-AMQRLALYFAEA
LSARL-SGA-G-----------P----RQYMAM--P-T--NRP---S---GA--------
---------------------------------QVLKAY-RIFVEVCPFLQLSHYFANQT
ILKAV--K---GAPRVHIIDYGIML--GLQWPCL----ISRLA-ERKGGPP-V-LRITGI
DC--------PQ---PTGSN--P-----AS-YLE---------GKTYGVPFEYHAIA-SR
WESVQISDL-N-L--R-------D-G----E-VLI-------VNCMHRLRHLMDE-----
--------S----V------------------GS--------------------------
------------------------S-----------SPRDTVLSCIRRMNPKIFTIGILN
A--AFNAPF-FVSRFREALYFYSSLFDMVN-TLI-HNDS--P-E---RVM----------
LEKVLKGREILNVVACEGVERVERPETYRQWQARIQR-AGFELVP---------------
-LDL-QILNRAQRI-L--KT-YFH-NEFMVE------EG--RKWMLLGWKGRIIH-----
-ALSA-WHP---------------------------------------------------
------------------------------------------------------------
------------------------------------------------------------
--------------------
>Equisetum_diffusum_1kpCAPN2010473
------------------------------------------------------------
------------------------------------------------------------
------------------------------------------------------------
------------------------------------------------------------
------------------------------------------------------------
------------------------------------------------------------
------------------------------------------------------------
------------------------------------------------------------
------------------------------------------------------------
------------------------------------------------------------
------------------------------------------------------------
------------------------------------------------------------
------------------------------------------------------------
-----------------KNMEGKG--ARGKKEGKGGKKEGK-----VG-GKE-GE-P--E
GTVDLRALLVSCAQAVGSGDLS--KAHVFLQEVRE--H---ATPRGR-ATQRLAFYFSEA
LSARL-SGI-G-----------S----RLYTAM--S-S--NRPSVTS---AA--------
---------------------------------EMLKAF-QVFMQACPFVKLSHYFGNQN
ILRAI--E---GATRVHIIDFGILY--GFQWPCL----ISCLA-SRKGGPP-Q-LRITGI
DC--------PQ---P-GAK--P-----VE-RIEETGKRLSEYAKTYGVPFEYRAIA-NT
WENVQKSDL-D-L--R-------E-D----E-VLV-------VNCMLRLRHLMDE-----
--------S----V------------------VT--------------------------
------------------------G-----------SPRQTVLGRIHSMQPRIFTVGVVN
A--SFNAPF-FVSRFREALYFFSGIFDMFD-TLV-GGDS--E-T---RLM----------
LERELKGREILNVVACEGVERVERPETYRQWHGRFQR-AGFNPIP---------------
-LDQ-KILSRSQEV-L--KS-WYH-KEFVAE------EG--KNWMLIGWKGRIMQ-----
-AISA-WQP---------------------------------------------------
------------------------------------------------------------
------------------------------------------------------------
--------------------
>Equisetum_diffusum_1kpCAPN2035677
------------------------------------------------------------
------------------------------------------------------------
------------------------------------------------------------
------------------------------------------------------------
------------------------------------------------------------
------------------------------------------------------------
------------------------------------------------------------
------------------------------------------------------------
------------------------------------------------------------
------------------------------------------------------------
------------------------------------------------------------
------------------------------------------------------------
------------------------------------------------------------
------------------------------------------------------------
------------------------------------------------------------
------------------------------------------------------------
------------------------------------------------------------
------------------------------------------------------------
------------------------------------------------------------
------------------------------------------------------------
------------------------------------------------------------
---------------------------------------------LRGLEPRIFIQSEVC
A--TFGTPF-FLTRFRETLSYFESYFDMME-CAVNSNET--E-E---RVN----------
AVSGFLGTIIQNTVGFEGTLRVARPQRCKQWRWKVEA-AGFEQVP---------------
-LDL-LIKEKAKAM-L--RR--MH-KHFWVG------EE---------------------
------------------------------------------------------------
------------------------------------------------------------
------------------------------------------------------------
--------------------
>Equisetum_diffusum_1kpCAPN2036824
------------------------------------------------------------
------------------------------------------------------------
------------------------------------------------------------
------------------------------------------------------------
------------------------------------------------------------
------------------------------------------------------------
------------------------------------------------------------
------------------------------------------------------------
------------------------------------------------------------
------------------------------------------------------------
------------------------------------------------------------
------------------------------------------------------------
------------------------------------------------------------
------------------------------------------------------------
------------------------------------------------------------
------------------------------------------------------------
------------------------------------------------------------
------------------------------------------------------------
------------------------------------------------VPIEYRSIA-KE
WERIDADSL-N-L--R-------S-D----E-TLV-------VNCLYRLKHLMDE-----
--------T----A------------------GG--------------------------
------------------------T-----------WPRKAVLDTIRKMSPKVFTVGEDN
A--GLNAPI-FLSRFRDALYFFSGLFDMFD-TVL-CSDN--P-E---RLI----------
LEKELKGREILNIVACEGMERVERPETHRQWQARLQR-AGFMMQK---------------
-QDP-ILLKK--------------------------------------------------
------------------------------------------------------------
------------------------------------------------------------
------------------------------------------------------------
--------------------
>Equisetum_hyemale_1kpJVSZ2011280
------------------------------------------------------------
------------------------------------------------------------
------------------------------------------------------------
------------------------------------------------------------
------------------------------------------------------------
------------------------------------------------------------
------------------------------------------------------------
------------------------------------------------------------
------------------------------------------------------------
------------------------------------------------------------
------------------------------------------------------------
------------------------------------------------------------
------------------------------------------------------------
------------------------------------------------------------
------------------------------------------------------------
------------------------------------------------------------
------------------------------------------------------------
----------------------------FQWPYL----ISALA-EQKGGPP-F-LRITGI
DY--------PQ---P-GAK--P-----AE-RIEQTGKRLVEYAKTYGVRLEYRSIA-KE
WERIDADSL-N-L--R-------S------------------VNCMYRLKHLMDE-----
--------T----A------------------GG--------------------------
------------------------T-----------WPRKAVLDTIRQMNPKVFTVGEDN
A--GLNAPI-FLSRFKDALYFFSGMFDMFD-TVL-CNDN--P-E---RLI----------
LEKELKGREILNIVACEGMERVERPETHRQWQARLQR-AGFMMQK---------------
-QDP-VLLKKAQIV-C--KS-YYH-RDFMVE------EG--NNWMLLGWKGRIMQ-----
-ALSA-WRLA--------------------------------------------------
------------------------------------------------------------
------------------------------------------------------------
--------------------
>Equisetum_hyemale_1kpJVSZ2123463
------------------------------------------------------------
------------------------------------------------------------
------------------------------------------------------------
------------------------------------------------------------
------------------------------------------------------------
------------------------------------------------------------
------------------------------------------------------------
------------------------------------------------------------
------------------------------------------------------------
------------------------------------------------------------
------------------------------------------------------------
------------------------------------------------------------
------------------------------------------------------------
------------------------------------------------------------
------------------------------------------------------------
------------------------------------------------------------
------------------------------------------------------------
------------------------------------------------------------
------------------------------------------------------------
------------------------------------------------------------
------------------------------------------------------------
-------------------------------------------------NPKIFTVGVAS
A--SFNAPF-FESRFREALYYYSSTLDMFE-TVI-GGDD--EAT---RWM----------
LEAEVTGREILNLVACEGVERVERPETYRQWHARLQS-AGFEPVP---------------
-MDR-KILARAQIE-C--RS-FYH-KEFVVE------ED--KNWMILGWKGRIMR-----
-GFSA-W-----------------------------------------------------
------------------------------------------------------------
------------------------------------------------------------
--------------------
>Equisetum_hyemale_1kpJVSZ2127618
------------------------------------------------------------
------------------------------------------------------------
------------------------------------------------------------
------------------------------------------------------------
------------------------------------------------------------
------------------------------------------------------------
------------------------------------------------------------
------------------------------------------------------------
------------------------------------------------------------
------------------------------------------------------------
------------------------------------------------------------
------------------------------------------------------------
------------------------------------------------------------
------------------------------------------------------------
------------------------------------------------------------
------------------------------------------------------------
------------------------------------------------------------
-------------SRLHVVDYGILY--GGQWHCL----ISCLA-ERKGGPP-L-LRITGI
DF--------PQQGPP-KNL--P-----SD-RLYETGQRLAGYAQIFKVPFEYKAIA-QN
WEDIEHRDL-D-I--R-------E-D----E-TLV-------INCMVRSHHLMDE-----
--------P----D------------------VV--------------------------
------------------------P-----------SPRTTVIKRIKKMNPKIFTVGVIN
A--SFNPPI-FVSRVREAVYFYSAMFDIYE-ALF-TKDE--E-DEELRSL----------
LERDQLGRDILNVVACEGLDRVVRPELYRQWHSRFKR-AGLHPLP---------------
-LDK-RILSRAQHL-A--KS-NCH-KEFFVE------DG--GWWLLLGWKGRIMQ-----
-ALSA-WYP---------------------------------------------------
------------------------------------------------------------
------------------------------------------------------------
--------------------
>Equisetum_hyemale_1kpJVSZ2130039
------------------------------------------------------------
------------------------------------------------------------
------------------------------------------------------------
------------------------------------------------------------
------------------------------------------------------------
------------------------------------------------------------
------------------------------------------------------------
------------------------------------------------------------
------------------------------------------------------------
------------------------------------------------------------
------------------------------------------------------------
------------------------------------------------------------
------------------------------------------------------------
------------------------------------------------------------
-----------------------------LQEVRE--H---ATSRGS-ATQRLAYYFSEA
LSARL-SGT-G-----------S----RLYTAM--S-S--NRP---S---AV--------
---------------------------------EMLKAY-QVFMQSCPFMKLSHYFGNQN
ILRAI--E---GATRVHIIDFGILY--GFQWPCL----ISCLA-SRKGGPP-Q-LRITGI
DC--------PQ---P-GAK--P-----AE-RIEETGKRLSEYAKTYGVPFEYQAIA-NT
WENVQKSDL-G-L--R-------E-D----E-VLV-------VNCMFRLRHLMDE-----
--------S----V------------------VT--------------------------
------------------------G-----------SPRQTVLRRIHSMRPRIFTAGVLN
A--SFNAPF-FVSRFREALYFFSGIFDMFE-TLV-GGDS--E-T---RLM----------
LERELKGREILNVVACEGVERVERPETYRQWHGRFQR-AGFNPIP---------------
-LDQ-KILSRSQEV-L--KS-CYH-KEFVAE------EG--KNWMLIGWKGRIMQ-----
-AISA-WQ----------------------------------------------------
------------------------------------------------------------
------------------------------------------------------------
--------------------
>Ginko_biloba_GBI00001384
------------------------------------------------------------
------------------------------------------------------------
------------------------------------------------------------
-------------------------LRELFSEND--------------------------
------------------------------------------------------------
------------------------------------------------------------
------------------------------------------------------------
------------------------------------------------------------
------------------------------------------------------------
----------------------------------------PSFGVGKEFEDVPRFVPNEN
--VRFGVENDRL------------------------------------------KRGLKQ
ESDFELKVEKKEDGALVLPRNAH-SDDENGYRRQKNPHRDDLDLEDR------PSNKHSA
------VYPENEIRTPTFDE--------------------------------VLLCG-GK
NGRTFXXXFSVIQKEVLGNGVQKS-----------SQNGSVKGTQGVKSR----------
------------------------------------------------------------
------------------------------------------------------------
------------------------------------------------------------
------------------------------------------------------------
------------------------------------------------------------
------------------------------------------------------------
------------------------------------------------------------
------------------------------------------------------------
------------------------------------------------------------
------------------------------------------------------------
------------------------------------------------------------
------------------------------------------------------------
------------------------------------------------------------
------------------------------------------------------------
--------------------
>Ginko_biloba_GBI00014970
------------------------------------------------------------
------------------------------------------------------------
------------------------------------------------------------
------------------------------------------------------------
------------------------------------------------------------
------------------------------------------------------------
------------------------------------------------------------
------------------------------------------------------------
------------------------------------------------------------
------------------------------------------------------------
------------------------------------------------------------
------------------------------------------------------------
------------------------------------------------------------
------------------------------------------------------------
------------------------------------------------------------
------------------------------------------------------------
------------------------------------------------------------
--------------CLHIVDFGILY--GFQWPCL----IQRLS-ARPNGPP-K-LRITGI
DS--------PQ---P-GYS--P-----EE-RIEETGRRLTDYARSFGVPFEYRAIA-TK
WEDIETEDL-S-L--R-------D-N----E-VLI-------VNCIYRMGHLMDE-----
--------T----V------------------VV--------------------------
------------------------E-----------SPRDSV------------------
------------------------------------------------------------
------------------------------------------------------------
------------------------------------------------------------
------------------------------------------------------------
------------------------------------------------------------
------------------------------------------------------------
--------------------
>Ginko_biloba_GBI00015862
------------------------------------------------------------
------------------------------------------------------------
------------------------------------------------------------
------------------------------------------------------------
------------------------------------------------------------
------------------------------------------------------------
------------------------------------------------------------
------------------------------------------------------------
------------------------------------------------------------
------------------------------------------------------------
------------------------------------------------------------
------------------------------------------------------------
------------------------------------------------------------
------------------------------------------------------------
------------------------------------------------------------
------------------------------------------------------------
------------------------------------------------------------
------------------------------------------------------------
------------------------------------------------------------
------------------------------------------------------------
------------------------------------------------------------
------------------------------------------------------------
------------------------------------------------------------
------GREVLNVVACEGLERVERPEAYKQWQIRTRR-SGFVQLD---------------
-LNQ-EVLSIAREK-A--KS-LYH-KDFVVD------KD--GKWMLLGWKGRIIY-----
-GLSS-WRPS--------------------------------------------------
------------------------------------------------------------
--K*--------------------------------------------------------
--------------------
>Ginko_biloba_GBI00020093
------------------------------------------------------------
------------------------------------------------------------
------------------------------------------------------------
------------------------------------------------------------
------------------------------------------------------------
------------------------------------------------------------
------------------------------------------------------------
------------------------------------------------------------
------------------------------------------------------------
------------------------------------------------------------
------------------------------------------------------------
------------------------------------------------------------
------------------------------------------------------------
------------------------------------------------------------
-------------QTTCFLLWR--------------------------WLTTLGSLLCRE
LGCTIVWXX-X-----------X----XXXXXX--X-X--XXP---S---AA--------
---------------------------------EILKAY-HLYLAATPFKKMSHSLSNQT
ILNVA--E---NATRLHIVDFGILY--GFQWPCL----IQSLA-ARPGGPP-K-LRITGI
DF--------PQ---P-GFR--P-----AE-RIEETGRRLADYARSFKVPFEYQAIA-SK
WENLQVEDL-F-L--S-------S-D----E-VLV-------VNCMYRLRNLMDE-----
--------T----V------------------VG--------------------------
------------------------G-----------RPXXXPKEHRAEQDS---------
---DHESSS-FYTRCGEWSIQCSFLYHKIPRGTF--------------------------
--------------------------------------PLFCSV*---------------
------------------------------------------------------------
------------------------------------------------------------
------------------------------------------------------------
------------------------------------------------------------
--------------------
>Ginko_biloba_GBI00020094
------------------------------------------------------------
------------------------------------------------------------
------------------------------------------------------------
------------------------------------------------------------
------------------------------------------------------------
------------------------------------------------------------
------------------------------------------------------------
------------------------------------------------------------
------------------------------------------------------------
------------------------------------------------------------
------------------------------------------------------------
------------------------------------------------------------
------------------------------------------------------------
------------------------------------------------------------
------------------------------------------------------------
------------------------------------------------------------
------------------------------------------------------------
------------------------------------------------------------
------------------------------------------------------------
------------------------------------------------------------
------------------------------------------------------------
------------------------------------------------MNPRVFIQGVVN
G--AYNAPF-FITRFREALFHYSALFDALE-TTV-PRDH--P-E---RIV----------
IEKELLGREILNVIACEGLERVERPETYKQWQGRTQR-AGFVQLP---------------
-LNQ-NILSKCRAR-V--KA-LYH-KDFGVD------ED--GNWMLLGWKGRIIS-----
-ALST-WRPS--------------------------------------------------
------------------------------------------------------------
--G*--------------------------------------------------------
--------------------
>Huperzia_selago_1kpYHZW2000171
------------------------------------------------------------
------------------------------------------------------------
------------------------------------------------------------
------------------------------------------------------------
------------------------------------------------------------
------------------------------------------------------------
------------------------------------------------------------
------------------------------------------------------------
------------------------------------------------------------
------------------------------------------------------------
------------------------------------------------------------
------------------------------------------------------------
------------------------------------------------------------
------------------------------------------------------------
----LHVMIVECAKSIAANDTE--KAYAVIEELRK--F---GSPRGD-IHQRLTHYFTEG
LAARI-TGT-G-----------Y----LLYTAM--A-M--DRP---S---EE--------
---------------------------------EMLKAY-RLYASHCPHARLSHFFSNQI
ILDAS--H---NAKRLHVVDFGIQY--GFQWLCL----IKALA-SRSIAPP-Q-LRITAV
DF--------PH---P-GTR--P-----AQ-MVEETGRRLQEYARSLNVELEYHPMA-IR
WQDFLPASV-A-R--Q-------P-G----E-LLV-------VNCVFGLRHLVDD-----
--------N----L------------------QL--------------------------
------------------------PADDDAC-----SARRSLLTKIRSMQPAVVVQGVWN
A--SCNSPF-FMTRLLQALSHYGAVFDAVD-VSI-PRPR--L-Q---RLV----------
VEQQLWGREILNIVACEGEERVERPESYRRWQEIVSS-AGYEQLP---------------
-LAP-HIYNKARGM-L--AS--FH-KDHAIA------QD--ANWLLHGWKNRVLH-----
-AFAT-WR----------------------------------------------------
------------------------------------------------------------
------------------------------------------------------------
--------------------
>Huperzia_selago_1kpYHZW2006971
------------------------------------------------------------
------------------------------------------------------------
------------------------------------------------------------
-----------EADPLDD-PVLNYISDLME--VE-VSEDRTCM---------------FI
------DCS--SYQA-MAKELTDLI-TDPSSPGDSSP--------SENDSHKDNGSSNGT
QSGAWTD-----------------------------------------------------
------------------------------------------------------------
------------------------------------------------------------
------------------------------------------------------------
---------------------------------------------------DAIRAPPPP
--PPPAFHTPTDALESPPSTNSTHTSATGSRESTTSANGGSTVCSQELLLHSPAAGVKED
DNIWDDADGEEIIRFIQEKAAAQELNRGHSNK--EHTTCDALAD---ECAEK-LLRLYPC
-------SEPG-SRIFQGKK--------------------------------NLEI--ED
SCPAAS--HIAWD-DCSMALERKN--SAAKHEETPEELEKR-----LA-----QE-K--E
NRVVLSSMLVDCAKAVAADDIT--KAYKLANEVRE--K---VSAYGD-SAQRLGNQFVEA
LAARI-TGT-G-----------G----LLYSAM--T-N--NRP---S---AG--------
---------------------------------EMLKAY-YIFACHHPFKKMTNFFCNQS
ILDAC--E---GSQRLHIVDFGILY--GFQWPCL----IKALS-SRTGGPP-H-LRITGI
DF--------PQ---P-GYK--P-----AE-RVEETGQRLAGFAKAWGVPFEYQAIA-TN
WENVHPSAL-F-L--R-------H-D----E-VLV-------VNCAFRLRHLFDE-----
--------T----V------------------KA--------------------------
------------------------E-----------SPRKVVLNRIRSMNPKVFVQGVLN
G--CYNSPF-FLTRFSEALAYYGSLFDALD-ATI-SRDH--P-D---RLLIEQQMLGREI
LEQQMLGREILNVVACEGVERVERAESYKQWESRT-------------------------
------------------------------------------------------------
------------------------------------------------------------
------------------------------------------------------------
------------------------------------------------------------
--------------------
>Huperzia_selago_1kpYHZW2006972
------------------------------------------------------------
------------------------------------------------------------
------------------------------------------------------------
-----------EADPLDD-PVLNYISDLME--VE-VSEDRTCM---------------FI
------DCS--SYQA-MAKELTDLI-TDPSSPGDSSP--------SENDSHKDNGSSNGT
QSGAWTD-----------------------------------------------------
------------------------------------------------------------
------------------------------------------------------------
------------------------------------------------------------
---------------------------------------------------DAIRAPPPP
--PPPAFHTPTDALESPPSTNSTHTSATGSRESTTSANGGSTVCSQELLLHSPAAGVKED
DNIWDDADGEEIIRFIQEKAAAQELNRGHSNK--EHTTCDALAD---ECAEK-LLRLYPC
-------SEPG-SRIFQGKK--------------------------------NLEI--ED
SCPAAS--HIAWD-DCSMALERKN--SAAKHEETPEELEKR-----LA-----QE-K--E
NRVVLSSMLVDCAKAVAADDIT--KAYKLANEVRE--K---VSAYGD-SGQRVGNQFVEA
LAARI-TGT-G-----------G----LLYSAM--A-N--NRP---S---AG--------
---------------------------------EMLKAH-YIFACHHPFTKMANFFCNQS
ILDAC--E---GSPRLHIVDFGILY--GFQWPCL----IKALG-SRTGGPP-R-LRITGI
DF--------PQ---P-GYK--P-----AE-RVEETGKQLAGFAKTWGVPFEYQAIA-TN
WENVQPSAL-F-L--R-------H-D----E-VLV-------VNCAFRLRHLLDE-----
--------T----V------------------KA--------------------------
------------------------E-----------SPRKVVLSRIRSMNPKIFVQGVIN
G--CYNSPF-FLTRFSEALAFYGSLFEGLD-ASM-SRDQ--P-E---R------------
LEQQMLGREILNVVACEGVERVERAESYKQWESRT-------------------------
------------------------------------------------------------
------------------------------------------------------------
------------------------------------------------------------
------------------------------------------------------------
--------------------
>Huperzia_selago_1kpYHZW2026050
------------------------------------------------------------
------------------------------------------------------------
------------------------------------------------------------
------------------------------------------------------------
------------------------------------------------------------
------------------------------------------------------------
------------------------------------------------------------
------------------------------------------------------------
------------------------------------------------------------
------------------------------------------------------------
------------------------------------------------------------
------------------------------------------------------------
------------------------------------------------------------
------------------------------------------------------------
------------------------------------------------------------
------------------------------------------------------------
------------------------------------------------------------
------------------------------------------------------------
------------------------------------------------------------
WENVQLSSL-N-L--R-------H-D----E-VLV-------VTCIFRFRHLFDE-----
--------T----V------------------RV--------------------------
------------------------E-----------SPRKVVLSRIRSMNPKVFVQGVLN
G--CYNSPF-FLTRFSEALSFYGSIFDAID-GSI-PQEH--P-E---RLL----------
VEQQILGPEILNIVACEGVERVERAESYKHWESRTLR-AGFEQMP---------------
-LNP-EVYGKARAM-L--SS--FH-KDHGIG------QD--GSWLLLGWKNRVLN-----
-ALTT-WRPR--------------------------------------------------
------------------------------------------------------------
------------------------------------------------------------
--------------------
>Huperzia_selago_1kpYHZW2039093
------------------------------------------------------------
------------------------------------------------------------
------------------------------------------------------------
------------------------------------------------------------
------------------------------------------------------------
------------------------------------------------------------
------------------------------------------------------------
------------------------------------------------------------
------------------------------------------------------------
------------------------------------------------------------
------------------------------------------------------------
------------------------------------------------------------
------------------------------------------------------------
------------------------------------------------------------
----LRKKLLECARAAETKDLE--TFNEMVASIGN--D---TFPSGD-CYQRLGFYFLQA
LMARI-GKA-G-----------H----KMCLEI--Y-T--HSS---F---AV--------
---------------------------------EVLKGY-QLFLEKTPYLRIPYFFSTQT
ILDVC--K---GDQRLHIVDYGILY--GVQWSDL----IQALA-DRPEGPPAK-VRITGI
GF--------SN---R-SMK--P-----TE-KIEQTANRLAEFARSCGVPFEYRTVR-GN
WEQISPFDL-N-L--R-------H-D----E-TLI-------VNCMFRLLYLQDE-----
--------T----V------------------AA--------------------------
------------------------E-----------SPRKRLLKNIRAMNPKLFIEGVMN
A--DYNTPCGFMHRFKAIFDSSLNIFEAID-ASI-PQHC--P-E---RLT----------
IEKTFLGKTIFNVVACEGAERVERPESYRYWQNLTYN-AGFKMIP---------------
-IRS-PLYSQIQEM-M--AN-NFH-RNFGMG------RH--DEWMLIGWKNTPSH-----
-AVSA-WEPR--------------------------------------------------
------------------------------------------------------------
------------------------------------------------------------
--------------------
>Huperzia_selago_1kpYHZW2160256
------------------------------------------------------------
------------------------------------------------------------
------------------------------------------------------------
------------------------------------------------------------
------------------------------------------------------------
------------------------------------------------------------
------------------------------------------------------------
------------------------------------------------------------
------------------------------------------------------------
------------------------------------------------------------
------------------------------------------------------------
------------------------------------------------------------
------------------------------------------------------------
------------------------------------------------------------
------------------------------------------------------------
------------------------------------------------------------
------------------------------------------------------------
----------------HIIDFGILY--GFPWPCL----IKALS-LRPGGPP-Q-LRITGI
DF--------PQ---P-GLK--P-----AE-RVEETGRRLAEYARTWGVPFEYNAVA-DS
WENVHLSSL-N-L--R-------H-D----E-VLV-------VTCIFRLRHLFDE-----
--------T----V------------------KV--------------------------
------------------------E-----------SSRKVVLGRIRSMNP---------
------------------------------------------------------------
------------------------------------------------------------
------------------------------------------------------------
------------------------------------------------------------
------------------------------------------------------------
------------------------------------------------------------
--------------------
>Lindsaea_linearis_1kpNOKI2012286
------------------------------------------------------------
------------------------------------------------------------
------------------------------------------------------------
------------------------------------------------------------
------------------------------------------------------------
------------------------------------------------------------
------------------------------------------------------------
------------------------------------------------------------
------------------------------------------------------------
------------------------------------------------------------
------------------------------------------------------------
------------------------------------------------------------
------------------------------------------------------------
------------------------------------------------------------
------------------------------------------------------------
------------------------------------------------------------
------------------------------------------------------------
------------------------------------------------------------
------------------------------------------------------------
---------------------------------LV-------INSVKRLRHLADE-----
--------S----V------------------NLD-------------------------
----------------------LT------------SARQQLLSRVREFKPDLLLTAVQN
A--NYCSPF-FVSRFREALYYFSNTSDMLD-ILW--GDC--P-D---RFT----------
MESNVLSRGIINVVACEGAERVERPETYKQWQARIQS-AGFELLP---------------
-IPP-PILSNSRLH-V--KN-YYH-RDFAVH------DDAD-RWMLLGWKGRQSI-----
-AIAA-WKLN--------------------------------------------------
------------------------------------------------------------
------------------------------------------------------------
--------------------
>Lindsaea_linearis_1kpNOKI2012287
------------------------------------------------------------
------------------------------------------------------------
------------------------------------------------------------
------------------------------------------------------------
------------------------------------------------------------
------------------------------------------------------------
------------------------------------------------------------
------------------------------------------------------------
------------------------------------------------------------
------------------------------------------------------------
------------------------------------------------------------
------------------------------------------------------------
------------------------------------------------------------
------------------------------------------------------------
--VDLREVLVSCAHAVSVGDAK--RATEILRELRHVHG---ASPYGT-GLQRTAHYFCDA
LIARM-NG-------------------HLYKAT--Y-E--NRP---S---VA--------
---------------------------------ATLKVS-QMSFKMCPYVKIVHYFANQN
ILKVA--E---GASRLHVVDYGFLY--GMQWPCL----VNALA-DRKGGPP-L-LIITGI
EF--------PQ---A-GKH--P-----LE-TLEESGQRLATYAKSYNVPFEFHAVVSSK
WEDLDSTTL-R-I--R-------R-D----E-VLV-------INSVKRFRHLADE-----
--------T----V------------------NLD-------------------------
----------------------LTS-----------TPRQRLLTCVRELKPDLLLTAVVN
S--NHSSPF-FVSRFREALYYFSNTFDMLD-ILW--GDC--P-D---RFT----------
MESNVLSRGIINVVACEGAERVERPETYKQWQARIQS-AGFELLP---------------
-IPP-PILSNSRLH-V--KN-YYH-RDFAVH------DDAD-RWMLLGWKGRQSI-----
-AIAA-WK----------------------------------------------------
------------------------------------------------------------
------------------------------------------------------------
--------------------
>Lindsaea_linearis_1kpNOKI2014819
------------------------------------------------------------
------------------------------------------------------------
------------------------------------------------------------
------------------------------------------------------------
------------------------------------------------------------
------------------------------------------------------------
------------------------------------------------------------
------------------------------------------------------------
------------------------------------------------------------
------------------------------------------------------------
------------------------------------------------------------
------------------------------------------------------------
------------------------------------------------------------
------------------------------------------------------------
------------------------------------------------------------
------------------------------------------------------------
------------------------------------------------------------
------------------------------------------------------------
------------------------------------------------------------
------------------------------------------------------------
--------------------------------LA--------------------------
------------------------S-----------NPRKTVLSNIAEINPKLFVLGIKN
G--NYNAPF-FLSRFKDALASFSGAFDLLE-TTI-PSDN--Q-E---RMM----------
IERELLGRDIMNVVACEGPERVERPETYRQWHNRIVK-AGLRTVP---------------
-LDE-VVVKEAQMI-V--RS-KYN-KNFGVD------ED--GPWMLLSWKGKVVH-----
-GLSL-WK----------------------------------------------------
------------------------------------------------------------
------------------------------------------------------------
--------------------
>Lindsaea_linearis_1kpNOKI2017246
------------------------------------------------------------
------------------------------------------------------------
------------------------------------------------------------
------------------------------------------------------------
------------------------------------------------------------
------------------------------------------------------------
------------------------------------------------------------
------------------------------------------------------------
------------------------------------------------------------
------------------------------------------------------------
------------------------------------------------------------
------------------------------------------------------------
------------------------------------------------------------
--------------------------------------------------KK-SK-K--L
EPVDLRALLVDCAQAVGSNNLK--KANEIVQELRQ--H---ASPHGS-ATQRLAHYFTEA
LVARL-SGT-G-----------A----SLYTAM--S-N--NRP---S---AA--------
---------------------------------VMLKAF-RLIVEVCPYSKLAHYFANQN
ILKVA--E---GASQLHIVDYGILY--GVQWPCL----ISALA-ERKGGPP-F-LRITGI
EF--------PQ---P-GAN--P-----AE-RIEQTGRRLAEYAKVYNVPFEYNAIA-SK
WEDVEPSAL-N-L--R-------E-G----E-VLV-------VNCIQRLRHLMDE-----
--------T----V------------------TS--------------------------
------------------------P-----------SPRRKVLSRMRSLNPDIVLIAILN
A--GYNAPF-FVSRFREAQYHYSSKFDMIE-TTVADSEN--P-L---RLM----------
MERECLGRDILNVVACEGPERVERPETYRQWQTRFQR-AGFELLK---------------
-LDR-TMLRKARDV-V--KA-IYH-KDFSVD------DD--TKWMLLGWKGRIVE-----
-GLSA-WRPS--------------------------------------------------
------------------------------------------------------------
------------------------------------------------------------
--------------------
>Lindsaea_linearis_1kpNOKI2018217
------------------------------------------------------------
------------------------------------------------------------
------------------------------------------------------------
------------------------------------------------------------
------------------------------------------------------------
------------------------------------------------------------
------------------------------------------------------------
------------------------------------------------------------
------------------------------------------------------------
------------------------------------------------------------
------------------------------------------------------------
------------------------------------------------------------
------------------------------------------------------------
------------------------------------------------------------
------------------------------------------------------------
------------------------------------------------------------
------------------------------------------------------------
---------------LHIVDYGILY--GFQWPCL----IYALA-NQHGGPP-F-VRITGI
EF--------PA---S-AADGNP-----TA-TTEGTSCRLTEYAKTYNVPFEYHAISLRH
WEDIDASSL-H-I--S-------E-N----E-VLV-------INSLNRLEHLHDE-----
--------I----F------------------MH--------------------------
------------------------P-----------SPRDKLLRRMCSLNPHRLILGSMN
S--THSSPW-FAPRFREAFHYYSNMFDAFH-TML-SNDS--P-E---RLM----------
FERELMGRAILNVVACEGQQRVELPETHKQWQGRVKR-AGFRQLP---------------
-IIP-TVWSTAEKV-M--KG--YH-KDYSLL------HD--SNAMLLGWRGRSMQ-----
-ALSA-WE----------------------------------------------------
------------------------------------------------------------
------------------------------------------------------------
--------------------
>Lindsaea_linearis_1kpNOKI2090144
------------------------------------------------------------
------------------------------------------------------------
------------------------------------------------------------
------------------------------------------------------------
------------------------------------------------------------
------------------------------------------------------------
------------------------------------------------------------
------------------------------------------------------------
------------------------------------------------------------
------------------------------------------------------------
------------------------------------------------------------
------------------------------------------------------------
------------------------------------------------------------
------------------------------------------------------------
---EFKGLLIACAQAVEADDIR--KAHEILKEIRH--D---ATPFGN-AGQRLAHYFTEG
LVARL-SGT-G-----------G----RLYSAF--T-N--NGP---S---AS--------
---------------------------------KMLKAH-HLFVEICPFVKVSHYFANKA
ILTVA--E---GASRLHIVDYGILY--GLQWPCL----ISALA-EQEGGPP-S-LRLTGI
DF--------PQ---P-GIK--A-----AE-RVEITGRRLSEYAKTYGVPFEYHAIA-SK
WENIQLSSL-H-L--R-------Q-D----E-VLV-------VNSMFRLHHLPDE-----
--------T----V------------------LA--------------------------
------------------------S-----------NPRKEVLTKIRAMKP---------
------------------------------------------------------------
------------------------------------------------------------
------------------------------------------------------------
------------------------------------------------------------
------------------------------------------------------------
------------------------------------------------------------
--------------------
>Lindsaea_linearis_1kpNOKI2090638
------------------------------------------------------------
------------------------------------------------------------
------------------------------------------------------------
------------------------------------------------------------
------------------------------------------------------------
------------------------------------------------------------
------------------------------------------------------------
------------------------------------------------------------
------------------------------------------------------------
------------------------------------------------------------
------------------------------------------------------------
------------------------------------------------------------
------------------------------------------------------------
------------------------------------------------------------
------------------------------------------------------------
------------------------------------------------------------
------------------------------------------------------------
------------------------------------------------------------
-------------------------------------KRLAEYAKAYGVPFEYHAVA-SR
WEVVQVSSL-H-L--R-------E-D----E-VVI-------VNSMHRLHHLLDE-----
--------T----V------------------LA--------------------------
------------------------S-----------NPRKTVLSRIAEINPKLFVLGIKN
G--NYNAPF-FMSRFKEALAFFSGLFDLFE-TTV-QSDN--Q-E---RIM----------
IEREVLGRDILNVVACEGPERVERPETYRQWQNRIVG-VGLGAIP---------------
-LDK-VVVKEAQMV-T--RS-RYN-KNFSMD------ED--GSWMLLSWKGKVLH-----
-ALSL-WKP---------------------------------------------------
------------------------------------------------------------
------------------------------------------------------------
--------------------
>Lindsaea_linearis_1kpNOKI2095804
------------------------------------------------------------
------------------------------------------------------------
------------------------------------------------------------
------------------------------------------------------------
------------------------------------------------------------
------------------------------------------------------------
------------------------------------------------------------
------------------------------------------------------------
------------------------------------------------------------
------------------------------------------------------------
------------------------------------------------------------
------------------------------------------------------------
------------------------------------------------------------
------------------------------------------------------------
--------LVSCAQAVSIGDGK--RAMDTLQQLRK-GG---ASPHGN-GLNRVIHYFCEA
LDARM-SGT-G-----------S----HLHIAT--SLK--DRP---S---AA--------
---------------------------------KLLKAF-KAGLDSIPYHKVAHYFANQY
ILKVA--E---GASRLHIIDYGTLY--GLQWPYL----INALA-DRRGGPP-K-LIITGI
EF--------PQ---P-GLN--P-----RE-GLEDIGRRLAEYAKTYNVPFEYRAIAASR
WDDVDPTSL-S-T--C-------G-HG--RE-VLV-------VNCMNRLRHVLDE-----
--------S----V------------------LA--D-----------------------
----------------------STM-----------SQRQKLLEKMRSFDPDLFVVAVLN
A--THNSPF-FVSRFRDALHYYSSKFDMVE-TTW--GDS--P-E---RRL----------
MEKDCMYRDILNIVACEGVERVERPESYKQWQARIQR-VGFEPMP---------------
-IMP-AVMYRAKTH-V--LN-YYH-RDYTVD------HDLN-RWMLLSWKGRTME-----
-A----------------------------------------------------------
------------------------------------------------------------
------------------------------------------------------------
--------------------
>Lindsaea_linearis_1kpNOKI2096311
------------------------------------------------------------
------------------------------------------------------------
------------------------------------------------------------
------------------------------------------------------------
------------------------------------------------------------
------------------------------------------------------------
------------------------------------------------------------
------------------------------------------------------------
------------------------------------------------------------
------------------------------------------------------------
------------------------------------------------------------
------------------------------------------------------------
------------------------------------------------------------
------------------------------------------------------------
-LVDLKEMLVTCAQAVEVGDVR--KATGILQELLQVHG---ASAEASHSLQRMAHYFSEA
LMARM-RGT-G-----------G----HQFRGM--S-D--KMP---S---PE--------
---------------------------------TFLKVS-RLGLETSPYDKIMHYFANQS
ILKAA--E---GASRLHIVDYVSEL--GIQWPFL----INALA-DRHGGPP-L-LVITGI
HV--------LQ---P-GLD--I-----SE-KLEETGQRLAAYARTYSVPFEFHAIATSM
SEALNPASL-H-L--H-------A-D----E-ILV-------VNCLKHLRHLADE-----
--------S----M------------------DLA-------------------------
----------------------LIT-----------SPRQKLLNCIHKLNPHLFLFADLS
A--AYNAPF-FVTRFREALNFYSNSLDMMD-ALW--GDR--P-E---RLL----------
IERSCFYTHILNIVACEGAERVERPETYKKWQARIER-AGFDQLP---------------
-IPS-TVLLRSRSH-V--KQ-HYH-KDFFIH------DDPN-GWMLLGWKGLIAF-----
-AISA-WKP---------------------------------------------------
------------------------------------------------------------
------------------------------------------------------------
--------------------
>Lindsaea_microphylla_1kpYIXP2003747
------------------------------------------------------------
------------------------------------------------------------
------------------------------------------------------------
------------------------------------------------------------
------------------------------------------------------------
------------------------------------------------------------
------------------------------------------------------------
------------------------------------------------------------
------------------------------------------------------------
------------------------------------------------------------
------------------------------------------------------------
------------------------------------------------------------
------------------------------------------------------------
------------------------------------------------------------
------------------------------------------------------------
------------------------------------------------------------
------------------------------------------------------------
------------------------------------------------------------
------------------------------------------------------------
------------------------------------------------------------
--------------------------------LA--------------------------
------------------------S-----------SPRKEVLTKIRAMKPKVFVQGINN
G--SYNSPF-FMSRFKEALSFFSNTFDMMD-WTV-SSDN--Q-E---RMM----------
IEREVLGRDILNVVSCDSLERVVRPETYKQWENRTRR-AGFEQEE---------------
-LDQ-DMLREAQNI-V--KA-TYN-ENFNVD------QD--GSWMLLSWKGHVSH-----
-GLSQ-WRPN--------------------------------------------------
------------------------------------------------------------
------------------------------------------------------------
--------------------
>Lindsaea_microphylla_1kpYIXP2003748
------------------------------------------------------------
------------------------------------------------------------
------------------------------------------------------------
------------------------------------------------------------
------------------------------------------------------------
------------------------------------------------------------
------------------------------------------------------------
------------------------------------------------------------
------------------------------------------------------------
------------------------------------------------------------
------------------------------------------------------------
------------------------------------------------------------
------------------------------------------------------------
------------------------------------------------------------
------------------------------------------------------------
------------------------------------------------------------
------------------------------------------------------------
------------------------------------------------------------
------------------------------------------------------------
------------------------------------------------------------
--------------------------------LA--------------------------
------------------------S-----------SPRKEVLTKIRAMKPKVFVQGINN
G--SYNSPF-FMSRFKEALSFFSNTFDMMD-WTV-SSDN--Q-E---RMM----------
IEREVLGRDILNVVSCDSLERVVRPETYKQWENRTRR-AGFEQEE---------------
-LDQ-DMLREAQNI-V--KA-TYN-ENFNVD------QD--GSWMLLSWKGHVSH-----
-GLSQ-WRPN--------------------------------------------------
------------------------------------------------------------
------------------------------------------------------------
--------------------
>Lindsaea_microphylla_1kpYIXP2007210
------------------------------------------------------------
------------------------------------------------------------
------------------------------------------------------------
------------------------------------------------------------
------------------------------------------------------------
------------------------------------------------------------
------------------------------------------------------------
------------------------------------------------------------
------------------------------------------------------------
------------------------------------------------------------
------------------------------------------------------------
------------------------------------------------------------
------------------------------------------------------------
----------REN-GKVQRSSAQG--STRQNGKSRKNVQSR-----NSTVGA-EA-----
-YVDLREVLVSCAHAVSVGDAK--RATEILRELRHVHG---ASPYGT-GLQRTAHYFCDA
LIARM-NGT-G-----------S----HLYKAA--Y-E--NRP---S---VA--------
---------------------------------ATLKVV-QVSFKMCPYVKIVHYFANQS
ILKVA--E---GASRLHVVDYGFLY--GMQWPCL----VNALA-DRKGGPP-L-LIITGI
EF--------PQ---A-GKN--P-----LE-RLEESGQRLAAYAKSYNVPFDFHAVVSNK
WEDLDSTTL-R-I--C-------R-D----E-VLV-------INSVKRLRHLADE-----
--------T----V------------------NLD-------------------------
----------------------LTS-----------APRQRLLTCVRKLKPDLLLTAVVN
S--NHSSPF-FVSRFREALYYFSNTFDMLD------------------------------
------------------------------------------------------------
------------------------------------------------------------
------------------------------------------------------------
------------------------------------------------------------
------------------------------------------------------------
--------------------
>Lindsaea_microphylla_1kpYIXP2007999
------------------------------------------------------------
------------------------------------------------------------
------------------------------------------------------------
------------------------------------------------------------
------------------------------------------------------------
------------------------------------------------------------
------------------------------------------------------------
------------------------------------------------------------
------------------------------------------------------------
------------------------------------------------------------
------------------------------------------------------------
------------------------------------------------------------
------------------------------------------------------------
------------------------------------------------------------
------------------------------------------------------------
------------------------------------------------------------
------------------------------------------------------------
------------------------Y--SDKWTSL----ISALA-ERKGGPP-I-LRITGI
DF--------PQ---S-GLL--H-----AE-RVEMTGKRLAEYAKTYGVPFEYHAVA-TR
WEVVELSSL-H-L--R-------E-D----E-VVI-------VNSMHRLHHLLDE-----
--------T----V------------------LA--------------------------
------------------------S-----------NPRKTVLSNIAAINPKLFVLGIKN
G--NYNAPF-FLSRFKDALASFSGAFDLLE-TTI-PSDN--Q-E---RMM----------
IERELLGRDIMNVVACEGPERVERPETYRQWHNRIVK-AGLRTVP---------------
-LDE-VVVKEAQMI-V--RS-KYN-KNFGVD------ED--GPWILLSWKGKVVH-----
-GLVL-WK----------------------------------------------------
------------------------------------------------------------
------------------------------------------------------------
--------------------
>Lindsaea_microphylla_1kpYIXP2008032
------------------------------------------------------------
------------------------------------------------------------
------------------------------------------------------------
------------------------------------------------------------
------------------------------------------------------------
------------------------------------------------------------
------------------------------------------------------------
------------------------------------------------------------
------------------------------------------------------------
------------------------------------------------------------
------------------------------------------------------------
------------------------------------------------------------
------------------------------------------------------------
------------------------------------------------------------
------------------------------------------------------------
------------------------------------------------------------
------------------------------------------------------------
------------------------------------------------------------
------------------------------------------------------------
------------------------------------------------------------
------------------------------------------------------------
------------------------------------------------------------
-------------------------------------DC--P-D---RFM----------
MESNVLSRSIINVVACEGAERVERPETYKQWQARIQS-AGFELLP---------------
-IPP-SILSNSRLH-V--KK-YYH-RDFAVH------DDAN-RWMLLGWKGRPSM-----
-AIAA-WKLN--------------------------------------------------
------------------------------------------------------------
------------------------------------------------------------
--------------------
>Lindsaea_microphylla_1kpYIXP2009423
------------------------------------------------------------
------------------------------------------------------------
------------------------------------------------------------
------------------------------------------------------------
------------------------------------------------------------
------------------------------------------------------------
------------------------------------------------------------
------------------------------------------------------------
------------------------------------------------------------
------------------------------------------------------------
------------------------------------------------------------
------------------------------------------------------------
------------------------------------------------------------
------------------------------------------------------------
------------------------------------------------------------
----------------------------------------------S---AA--------
---------------------------------KLLKAH-SLFVDVCPFVKVSHYFANRA
IVEAA--R---GASRVHVIDYGILY--GLQWPSL----ISALA-ERKGGPP-V-LRITGI
EL--------PQ---P-GSS--H-----AE-RVEMTGKRLSEYAKAYGVPFEYHAVA-SR
WEVVQVSSL-H-L--R-------E-D----E-VVI-------VNSMHRLHHLLDE-----
--------T----V------------------LA--------------------------
------------------------S-----------NPRKTVLSRIAEINPKLFVLGIKN
G--NYNAPF-FMSRFKEALAFFSGLFDLLE-TTV-QSDN--Q-E---RIM----------
IEREVLGRDILNVVACEGPERVERPETYRQWQNRIVR-VGLGAIP---------------
-LDK-VVVKEAQMV-T--RS-KYN-KNFSMD------ED--GSWMLLSWKGKVLH-----
-ALSL-WKP---------------------------------------------------
------------------------------------------------------------
------------------------------------------------------------
--------------------
>Lindsaea_microphylla_1kpYIXP2041576
------------------------------------------------------------
------------------------------------------------------------
------------------------------------------------------------
------------------------------------------------------------
------------------------------------------------------------
------------------------------------------------------------
------------------------------------------------------------
------------------------------------------------------------
------------------------------------------------------------
------------------------------------------------------------
------------------------------------------------------------
------------------------------------------------------------
------------------------------------------------------------
------------------------------------------------------------
------------------------------------------------------------
------------------------------------------------------------
------------------------------------------------------------
--------------RLHIVDYGILY--GLQWPCL----ISALA-EQQGGPP-S-LRLTGI
DF--------PQ---P-GIK--T-----AE-RVEMTGRRLSEYAKTYGVPFEYHAIA-SK
WENIQPSSL-H-L--R-------Q-D----E-VLV-------VNSMFRLHHLPDE-----
------------------------------------------------------------
------------------------------------------------------------
------------------------------------------------------------
------------------------------------------------------------
------------------------------------------------------------
------------------------------------------------------------
------------------------------------------------------------
------------------------------------------------------------
--------------------
>Lindsaea_microphylla_1kpYIXP2053994
------------------------------------------------------------
------------------------------------------------------------
------------------------------------------------------------
------------------------------------------------------------
------------------------------------------------------------
------------------------------------------------------------
------------------------------------------------------------
------------------------------------------------------------
------------------------------------------------------------
------------------------------------------------------------
------------------------------------------------------------
------------------------------------------------------------
------------------------------------------------------------
------------------------------------------------------------
------------------------------------------------------------
------------------------------------------------------------
------------------------------------------------------------
--------------------------------CL----ISALA-ERKEGPP-F-LRITGI
EF--------PQ---P-GAN--P-----AE-RIEQTGRRLAEYAKAYNVPFEYDAIA-SK
WEDVEPSAL-N-L--R-------E-G----E-VLV-------VNCIQRLRHLMDE-----
--------T----V------------------TS--------------------------
------------------------P-----------SPRRKVLSRMRSLNPDIVLIAILN
A--GYNAPF-FVSRFREAQYHYSSKFDMIE-TTVADCEN--P-L---RLM----------
MERECLGRDILNVVACEGPERVERPETYRQWQTRFQR-AGFELLK---------------
-LDR-TMLRKARDV-V--KA-IYH-KDFSVD------DD--TKWMLLGWKGRIVE-----
-GLSA-WRP---------------------------------------------------
------------------------------------------------------------
------------------------------------------------------------
--------------------
>Lindsaea_microphylla_1kpYIXP2056290
------------------------------------------------------------
------------------------------------------------------------
------------------------------------------------------------
------------------------------------------------------------
------------------------------------------------------------
------------------------------------------------------------
------------------------------------------------------------
------------------------------------------------------------
------------------------------------------------------------
------------------------------------------------------------
------------------------------------------------------------
------------------------------------------------------------
------------------------------------------------------------
---------------------------------GNNTGKRK-----GKNKKK-TA-V--S
VGIDLKELLVSCAQAVSIGDGK--RAMDTLQQLRK-GG---ASPHGN-GLNRVIHYFCEA
LDARM-SGT-G-----------S----HLHIAT--SLK--DRP---S---AA--------
---------------------------------KLLKAF-KAGLDFIPYHKVAHYFANQY
ILKVA--E---GASCLHIIDYGTLY--GLQWPYL----INALA-DRRGGPP-K-LIITGI
EF--------PQ---P-GPN--P-----RE-GQEDVGRRLAEYAKTYNVLFEYRAIAASR
WDDVDLSSL-S-T--S-------G-HG--RE-VLV-------VNCMNRLRHVLDE-----
--------S----V------------------LA--D-----------------------
----------------------STM-----------SQRQKLLEKMRSFDPDLFVVAVLN
A--THNSPF-FVSRFRDALHYYSSKFDMVE-TTW--GDS--P-E---RRL----------
MEKDCMYRDILNIVACEGVERVERPESYKQWQARIQR-VGFEPMP---------------
-IMP-AVMYRAKTH-V--LN-YYH-RDYTVD------HDLN-RWMLLSWKGRTME-----
-AVSA-WKP---------------------------------------------------
------------------------------------------------------------
------------------------------------------------------------
--------------------
>Lygodium_japonicum_1kpPBUU2006630
------------------------------------------------------------
------------------------------------------------------------
------------------------------------------------------------
------------------------------------------------------------
------------------------------------------------------------
------------------------------------------------------------
------------------------------------------------------------
------------------------------------------------------------
------------------------------------------------------------
------------------------------------------------------------
------------------------------------------------------------
------------------------------------------------------------
------------------------------------------------------------
------------------------------------------------------------
------------------------------------------------------------
------------------------------------------------------------
------------------------------------------------------------
------------------------------------------------------------
------------------------------------------------------------
------------------------------------------------------------
------------------------------------------------------------
------------------------------------------------------------
-------------------------------------------E---RLM----------
MEAEMMGRDILNVVACEGPERVERPETYKQWQGRIQR-AGFEQMG---------------
-LDP-AVLSRTRAL-V--KS-FYH-KDFGVH------DDS-NRWMLLGWKGRISE-----
-ALCT-WKPA--------------------------------------------------
------------------------------------------------------------
--H---------------------------------------------------------
--------------------
>Lygodium_japonicum_1kpPBUU2014937
------------------------------------------------------------
------------------------------------------------------------
------------------------------------------------------------
------------------------------------------------------------
------------------------------------------------------------
------------------------------------------------------------
------------------------------------------------------------
------------------------------------------------------------
------------------------------------------------------------
------------------------------------------------------------
------------------------------------------------------------
-----------------------------------------------------------E
------------------------------------------------------------
--------------------KKKK--LQSQNSATSNSGGGG-----AR-KRG-GS-K--P
DVVDLRGMLVSCAQAVAANDLR--KANEILQDLRP--H---TSPYGS-AAQRLAHYFAEG
LVARL-SGT-G-----------A----RLYTAM--S-N--NRP---S---AA--------
---------------------------------KMLKAF-RLMVEVCPYAKLSHYFANQS
ILKVA--E---GASRLHIVDYGILY--GIQWPCL----ISALA-ERKGGPP-F-LRITGI
EF--------PQ---P-GVN--P-----AE-GVEETGRRLAEYAKTYNVPFEYNAIA-SK
WEDVDASSL-N-L--K-------Q-G----E-VLV-------VNCIHRLRNLMDE-----
--------T----V------------------VS--------------------------
------------------------A-----------SPRKKVLSRMRSFNPDMVLIAVMN
A--GFNAPF-FVSRFREVLYHF--------------------------------------
------------------------------------------------------------
------------------------------------------------------------
------------------------------------------------------------
------------------------------------------------------------
------------------------------------------------------------
--------------------
>Lygodium_japonicum_1kpPBUU2015737
------------------------------------------------------------
------------------------------------------------------------
------------------------------------------------------------
------------------------------------------------------------
------------------------------------------------------------
------------------------------------------------------------
------------------------------------------------------------
------------------------------------------------------------
------------------------------------------------------------
------------------------------------------------------------
------------------------------------------------------------
------------------------------------------------------------
------------------------------------------------------------
------------------------------------------------------------
------------------------------------------------------------
------------------------------------------------------------
------------------------------------------------------------
--------------------------------------------------P-I-LRITGI
DF--------PQ---P-GFK--S-----AE-RVEMTGRRLAEYAKTYGVPFEYHAVA-SK
WESVQPSSL-H-L--R-------Q-D----E-VLV-------VNSMYRLRHLLDE-----
--------T----V------------------LA--------------------------
------------------------S-----------NPRKTVLNRIHSMKPKLFVQGIKN
A--GYNAPF-FMSRFKEALVFFSSKFDMMD-TTI-DSDN--Q-E---RMM----------
IEREVLGRDILNVVACEGPERIERPETYRQWQNRTQR-A--EQLP---------------
-LDE-RVVQKARYI-V--QT-AYH-KDFRVE------ED--GKWMLLGWKEQIMH-----
-GLSL-WR----------------------------------------------------
------------------------------------------------------------
------------------------------------------------------------
--------------------
>Lygodium_japonicum_1kpPBUU2070446
------------------------------------------------------------
------------------------------------------------------------
------------------------------------------------------------
------------------------------------------------------------
------------------------------------------------------------
------------------------------------------------------------
------------------------------------------------------------
------------------------------------------------------------
------------------------------------------------------------
------------------------------------------------------------
------------------------------------------------------------
------------------------------------------------------------
------------------------------------------------------------
------------------------------------------------------------
------------------------------------------------------------
------------------------------------------------------------
------------------------------------------------------------
----------------------------IQWPSL----ISALA-ERKGGPP-F-LHITGI
EF--------PQ---P-GAD--P-----AA-RVEETGRRLAEYAKTYHVPFEFTAVA-KG
WEEVRAADM-R-I--A-------Q-G----E-VVV-------VNCIKRLRHLLDE-----
--------S----V------------------VA--------------------------
------------------------A-----------CPRKKVLANIR-------------
------------------------------------------------------------
------------------------------------------------------------
------------------------------------------------------------
------------------------------------------------------------
------------------------------------------------------------
------------------------------------------------------------
--------------------
>Marchantia_polymorpha_Mapoly0001s0385
------------------------------------------------------------
----------------MGMSNKKGSWTGNDKGSGDGKQRDRSRNMTADTPLAAQLQQAWL
QTQLPRRNVPKLDFLSPVPSPDLSMSRSSSASYPSSQSVSPDSDTLTSHSEAGSYSPVES
STTNEYNYNYEQDDPMND-PLLSYISDMLM-EED-LCEKKCMF-----------------
------VEC-SAYQA-MTKELAELI-GDPSAADDLYC--------KDYEDGAAEELSGVT
SWVDEVLDSHPS------------------------------------------------
------------------------------------------------------------
------------------------------------------------------------
------------------------------------------------------------
------------------------------------------------------------
------------------------------------------------------------
------------QYFDNYEHENSLESSAGVVDDSRGASPTDVLASCASGKTAGGAIRVNV
IPQPGGISGVRAAREEVVGL----------------------------------------
----------------------------GVECTYLDADTPRLTPGLDYAAPG-KSGI--D
SLTDLYPVLMECAQAVSRDDVR--EAHQLINRLRE--L---SSPNGD-GGQRLVHYFVEA
LVARL-SGT-G-----------G----RLYTAL--S-S--NMP---S---AM--------
---------------------------------DMLKAY-KLFVQCNPLPKIAHYFANKT
IFDAV--K---GAKAVHIVDFGILY--GVQWPCL----IHALS-SRPEGPP-H-LRITGI
DF--------AQ---P-GFK--S-----TE-RIEETGRRLAEKARLMGIEFEYQAIA-GK
WEQIQPAQL-N-L--R-------Q-E----E-VLI-------VNSMFRLRNLLDE-----
--------T----V------------------MA--------------------------
------------------------S-----------SPRKMLLNKIHSLNPELFVTGIVN
A--GYNTPF-FMARFREAVNHYAAVFDAIH-SAV-PPIA--E-L---RLF----------
SEREILGREILNVIACEGVERLERAENFTQWQSRITN-AGFKQQP---------------
-LDS-AVIDKAKEI-L--NP--FH-KEFGVT------QV--GNWMLSGWKDRVLH-----
-GLTA-WKP*--------------------------------------------------
------------------------------------------------------------
------------------------------------------------------------
--------------------
>Medicago_truncatula_Medtr2g097310
------------------------------------------------------------
------------------------------------------------------------
-----------------------MDKRVVGPHHEHSESEFSSTISTILGFIN-KFLMEDD
DIEEDYNMFQHHEHEESS-TVLGSINQFLM-EED-FEKEYTMF-----------------
------QDS-FALQL-TEKSFHDVIVHTPPAAAGLPY-------------SSSSSSSYSY
SSSIKH--R-Q-------------------------------------------------
------------------------------------------------------------
------------------------------------------------------------
------------------------------------------------------------
---------------------------NYNYV---HSPNFSDYSFSSGSTSSFEPDPIID
--SYNYNNNPFL------------------------------------------------
-----LPTTLPFPPNNFVSQSNPTLFPSFNNALSHEVFKTENFEEEHFLNV----SEQVK
-------VDDNSELSELFDK---------------------------------LLLG-TK
VTKGPHQNTSFQQNEELSNR--------------------------FGGFRR-KRSY--E
EVVDLRTLLMLCAQSISCNDIS--NANQLLNQIKK--H---SSPTGD-GTQRLAYFFGNA
LEARL-AGT-G-----------S----KIYRAL--S-S--KKK---S---AA--------
---------------------------------DMIRAY-QVYSSACPFEKLAIIFSNNA
ILNEA--K---ETESLHIIDFGVGY--GFKWPAF----IHRLS-KRSGGPP-K-LRITGI
DL--------PN----------S-----LE-RVKETGLRLASYCKRFNVPFEYNGIA-KN
WESIKVEDF-N-I--R-------K-N----E-FVA-------VNCLFKFENLLDE-----
--------T----V------------------VS--------------------------
------------------------E-----------NPKGAVLDLIRKTNPNIFIHSIVN
G--GYDEPF-FVTRFKEAVFHYSALFDMLDNNNV-ERED--P-V---RLM----------
FEGDVWGKDIMNVIACEGCDRVERPETYRHWHSRHIG-NGFRSLK---------------
-LNK-QIIDKLKGR-L--RNDAYN-SDFLFE------VN--ENWMLQGWKGRILF-----
-GSSC-WVPA--------------------------------------------------
------------------------------------------------------------
--*---------------------------------------------------------
--------------------
>Medicago_truncatula_Medtr2g097350
------------------------------------------------------------
------------------------------------------------------------
-----------------------MDKRIVDSHHEQSESEFS---SPILGYVS-KFLMEDD
DIEEDYNMFQHNEHDGSS-NALGYINRFLM-EED-FEKEYTMF-----------------
------QDS-FALQL-TEKSFHDVIVHTPLPPPP-PI--------AAAAAAAATTTTTTL
PSSSSSIHHQK-------------------------------------------------
------------------------------------------------------------
------------------------------------------------------------
------------------------------------------------------------
---------------------------NYKFV---HSPDISDYSFSSGSTSSFELEPIIE
--TYNYNYNTFP------------------------------------------------
-----LPNTLPIPP-NFVSQFDSTVFP------SHEVIKTENFEEEHFLNVSQNESEQVY
-------VDDNSELPELFDK--------------------------------LLVLG-TK
VKKGPLQNTSFQQNYELSNR--------------------------FYGYRR-QRSY--E
EVVDLRTLLMLCAQSISCNDIS--NANQLLNQIKK--H---SSPTGD-GTQRLAHFFGNA
LEARL-AGT-G-----------S----KIYRAL--S-S--KKK---S---AA--------
---------------------------------DMARAH-QVYSSACPFEKLAIMFSNNA
IFNVA--K---ETESLHIIDFGVGY--GFKWPGL----MLRLS-KRSGGPP-K-LKITGI
DL--------PN----------L-----LE-RVNGTGLRLAAYCERFGVPFEFNGIA-KN
WESIKVEDF-K-I--R-------K-N----E-FVA-------VNCYFKFENLLDE-----
--------T----V------------------AP--------------------------
------------------------E-----------NPRGAVLDLIKKANPNIFVQSIVN
G--CYDAPF-FVTRFKEAVFHYSSLFDMLDNNNV-ERED--P-N---RLM----------
FEEEFWGKDIMNVIACEGCDRVERPETYRQWHFRHMG-NGFKSLK---------------
-LDK-QIIDKLKCK-L--RDDAYN-SDFLFE------VN--ENWMLQGWKGRILF-----
-GSSC-WIPA--------------------------------------------------
------------------------------------------------------------
--*---------------------------------------------------------
--------------------
>Medicago_truncatula_Medtr2g097380
------------------------------------------------------------
------------------------------------------------------------
----------------------------------------MVSQRKGQHASG-LSCRSGF
HKVAVNSFYEIPSKNRRE-YVVGDVRQFPLA-----------------------------
----------VSFVMTINKSQGQSLRHVELFLPT--------------------------
-----------V------------------------------------------------
------------------------------------------------------------
------------------------------------------------------------
------------------------------------------------------------
----------------TSREGLKILINNKDGE---DIDVTSNIVLAHKTRVVARVKDLVD
--SYNYNYNPFL------------------------------------------------
-----LPNTPPFSPNNFVSQSNSTLFPSFNNALSHDAIQTENFEEEHFLNVSQNGSEQLH
-------VGDTSELSELFDK--------------------------------VLVLG-TK
FTKGLLRNTSFQQNEELSNR--------------------------FYGSRR-QR-----
------------TQSISCNDIS--NANQLLNQIKK--H---SSPTGD-GTQRLAHFFENA
LEARL------------------------------------KK---S---AT--------
---------------------------------DMIRAY-QVYSSACPFEKLAIIFSNDA
VLYVA--K---ETESLHIIDFGVGY--GFKWPAF----IHRLS-KRSGGPP-K-LRITGI
DL--------PN----------S-----LE-RVKETGLRLASYCKRFNVPFEYNGIA-KN
WESIKVEDF-K-I--R-------K-N----E-FVA-------VNCLFKFENLLDE-----
--------T----V------------------VS--------------------------
------------------------E-----------NPKGDVLDLIRKTNPNIFIHSIVN
G--GYDEPF-FVTRFKEAVFHYSALFDTLDHNNV-ERED--P-I---RLM----------
FEEVFWGKDIMNVIACEGCDRVERPETYRHWHSRHIV-NGFR------------------
---------------L--RNDAYN-SDFLFE------VN--ENWMLQGWKGRILF-----
-GSSC-WVPA--------------------------------------------------
------------------------------------------------------------
--*---------------------------------------------------------
--------------------
>Medicago_truncatula_Medtr2g097390
------------------------------------------------------------
------------------------------------------------------------
-----------------------MDKGVVDPLHEQSKSEFT---STVLGFIN-KFLMEDD
DSEEDYNMFQHHEHEVSS-TVLGSINQFLM-EED-FEKEYTQF-----------------
------QDS-FALQL-TEKSFHDVIAHTPLPPPP-PP-------------TAVTAITTTL
PSSIQHEYQ-Q-------------------------------------------------
------------------------------------------------------------
------------------------------------------------------------
------------------------------------------------------------
---------------------------NYNFV---DSPNFSDYSLSSDSTSSFELDPIID
--SYNYNYNPFL------------------------------------------------
-----LPNTPPFSPNNFVSQSNSTIFPSFNNALSHEVLQTENFEEEHFLNVSQNGSEQVY
-------VDDSGELSELFDK--------------------------------VLVLG-TK
FTKGPLQNTSFQQNEELSNR--------------------------FYGSRR-QRSY--E
EVVDLRTLLMLCAQSISCNDIS--NANQLLNQIKK--H---SSPTGD-GTQRLAHFFGNA
LEARL-AGT-G-----------S----HVYRAL--S-S--KKK---S---AA--------
---------------------------------DMVKAY-QVYSSACPFEKLAIMFSNDA
ILNVA--K---ETESLHIIDFGVGY--GFKWLGF----IYRLS-KRSGGPP-K-LRITGI
DL--------PN----------S-----LE-RVNETGLRLSSYCKRFNVPFEYNGIA-KN
WESIKVQDF-K-I--R-------K-N----E-FVA-------VTCVFKFENLPDE-----
--------T----V------------------VS--------------------------
------------------------E-----------NPRGAVLDLIKKANPNIFIHSIVN
G--GYDAPF-FVTRFKEAVFYYSALFDMLDYNNV-ERED--P-F---RLM----------
FEVVFWGNDIMNVIACEGCDRVERPETYMHWHSRHMG-NGFRSLK---------------
-LDK-QIINKLKCK-L--RDDAYN-SDFLFE------VN--ENWMLQGWKGRILF-----
-GSSC-WIPT--------------------------------------------------
------------------------------------------------------------
--*---------------------------------------------------------
--------------------
>Medicago_truncatula_Medtr2g097410
------------------------------------------------------------
------------------------------------------------------------
-----------MDPNFVGFETTYKFDDHGNLILLSDPNPNLDDFTITNPYVG-PSNSEPL
VFSSDTTKDSTFEDADFS-ETVKYISQILM-EEE-FEQKPCMC-----------------
------YDP-LSLQH-TEKIFFDAL-ESNLPLSPNQH--------PLDV-LEIPNSTCCV
TTDSGNSSSSNE------------------------------------------------
------------------------------------------------------------
------------------------------------------------------------
-----------------------------LKPLSPDTP---VSGGDSGFNSVKSQFIVPN
HGLNLSNSNISDGVFDLDSSETRVMAQNIFSD---ADS---ILQFRKGLEEASKFLPQKA
--QLFTGFQNAS------------------------------DSLVSHEPKGRVGVIKME
GGVRENSNSSYSSSNLNSGYSSSNSNSHGLLKSRKNHERQES-----DDEEG-RINKQSA
------VSVEESEISDMFDR--------------------------------VLLSV-EN
VPLCAE--------------QKDGSMVESRTQVGELDGGKM-------RSKK-QGRK--R
DAVDLRTLLVLCAQAVSANDNR--TANELLKQIRN--H---SSPSGD-ASQRMAHYFANA
IEARM-VGA-G-----------TGTQ-ILYM----S-Q--KMF---S---AA--------
---------------------------------DFLKAY-QVFISACPFKKFAHFFANKM
ILKTA--E---KAETLHIIDFGILY--GFQWPIL----IKFLS-KVEGGPP-K-LRITGI
EY--------PQ---A-GFR--P-----AE-RIEETGRRLANYCERFNVSFEYKAIPSRN
WETIQIEDL-N-I--K-------S-N----E-VVA-------VNCLVRFKNLHDE-----
--------T----I------------------DV--------------------------
------------------------N-----------SPKDAVLKLIRKINPHIFVQSIVN
G--SYNAPF-FSTRFKESLFHYSAMFDMYD-TLI-SREN--E-W---RSM----------
IEREFLGREIMNVVACEGFERVERPETYKQWQVRNLR-AGFRQLP---------------
-LDK-EVMVRFRDK-L--RE-WYH-KDFVFD------ED--NNWMLQGWKGRIMY-----
-ASAG-WVPA--------------------------------------------------
------------------------------------------------------------
--*---------------------------------------------------------
--------------------
>Medicago_truncatula_Medtr2g097463
------------------------------------------------------------
------------------------------------------------------------
-------------------------MLPPNTFLQDFSVPNSLNHVTNGFELE-ESSFSPS
SVISSDEDPQYAADRYSN-PFLRYISDILMDEEYDLEREPCML-----------------
------QEC-LRLKA-AEKSFYDVL-GNNNPSPDGST--------DLDGNFGRTVSFESN
GSSCTTDNSCESDSVNLVGEFDSSYLELQTPLVEQNYYGVAQPDPVVNEQQA--------
------------------------------------------------------------
------------------------------------------------------------
------------------------------------------------------------
-----------------------------------------ANHFQNGTWSWNEIQPVMV
--EEV-------------------------------------------------------
--------------------------SASLVPREKRSHAMDDNDDTSNEQEG-RGSKISA
------IFSDELEPPEILDE--------------------------------VLLCQ-QG
RTLTQH----------------------QQASQTVDSGEKAKAARSRSKKVS-TTNN--A
TVVDLWTMLTQCAQAVASYDQR--NTNELLKQIRK--H---SSPFGD-GLQRLAHYFANG
LEIRF-AAEIP-----------S------YMPL-------DVV---T---AG--------
---------------------------------DMLKAY-KLFVTSSPLQRMTNMLLTNT
IYSLV--K---NESSVHIIDFGICY--GFQWPCL----IKKLS-MRPGGPA-K-LRITGI
EL--------PQ---P-GFR--P-----AE-RAEETGRRLENYCKKFNVPFEYNCIA-QK
WETIRLEDL-K-I--D-------R-N----E-ITL-------VSCLYRLKNLPDE-----
--------T----V------------------AL--------------------------
------------------------N-----------CPREAVLKLIRKINPKVFFHGVAN
G--SYNAPF-FLTRFKEALYHFSSLFDMFE-ANV-PCED--P-Q---RLM----------
LERGLFGRDAINVIACEGAERVERPETYKQWQVRNKR-AGFRQIR---------------
-FDS-DLVNETKAM-V--KK-EYH-KDFVVD------VD--GKWVLQGWKGRILN-----
-ALSA-WVPA--------------------------------------------------
------------------------------------------------------------
--*---------------------------------------------------------
--------------------
>Medicago_truncatula_Medtr2g097467
------------------------------------------------------------
------------------------------------------------------------
-------------------------MLSPNTFLQDFSVPNSVNQVTNGFELE-DSPSSPS
SSGTSSNGESLETTRYSN-NILRYINDILMDEEDDLEQKPCML-----------------
------QEC-LRLQA-AEKSFYDVL-GHNQPSPNDST--------DPDGNFDHDASFERN
GSSYTTDNSYESNWVNHVVEFDSSSIQLQTPLIEKNYDDLTEADPVVIETRG--------
------------------------------------------------------------
------------------------------------------------------------
------------------------------------------------------------
-----------------------------------------DKHFCNGTWSWNDIQPVTV
--KEV-------------------------------------------------------
--------------------------SPSTVP-EKRSHKMDNDNGTCNEQEG-RASKVSA
------IFSDELEPPEILDE--------------------------------VLLYQ-TG
KTLTQH----------------------QQASYNYDSGGKEKETHSLLKKAS-TTKN--V
AAVDLWTMLNQCAQAVASYDQR--NTDELLKQIRQ--H---SSPFGD-GLQRLAHYFANG
LEIRL-AAETP-----------S------YQPL-------YVA---T---AG--------
---------------------------------DMLKAY-KLFVTASPLQRMTNALLTKT
IFKIV--K---NESSVHVIDFGICY--GFQWPCL----VRKLS-LRPGGPP-K-LRITGI
EL--------PQ---R-GFR--P-----AE-RVEETGRRLANYCKKFNVPFEYNFIA-QK
WETIRLKDL-K-I--D-------R-N----E-ITL-------VSCLYRLKNLPDE-----
--------T----V------------------AL--------------------------
------------------------N-----------CPREAVLKLIRKINPKVFFHGVAN
G--SYNAPF-FLTRFKEALYHFSSLFDMFE-ANV-PRED--T-Q---RSM----------
LERGLFGRDAINVIACEGAERVERPETYKQWQVRNKR-AGFKQIR---------------
-LDS-DLVNETKAM-V--KK-EYH-KDFVVD------VD--CKWVLKGWKGRILY-----
-ALSA-WVPA--------------------------------------------------
------------------------------------------------------------
--*---------------------------------------------------------
--------------------
>Medicago_truncatula_Medtr2g097473
------------------------------------------------------------
------------------------------------------------------------
-------------------------MLSPNTFLQDFSVPNSVNQVTNGFELE-DSPSSPS
SSGTSSNGQFLEPTRYSN-NILRYINDILMDEEDDLEQKPCML-----------------
------QEC-LRLQA-AEKSFYDVL-GHNQPSPNDST--------DPDGNFNCAASFERN
GSSCIADNSYESNWVNHVVEFESFPIQLKSPLIEKNYYDLTEADPVVIETQG--------
------------------------------------------------------------
------------------------------------------------------------
------------------------------------------------------------
-----------------------------------------ANHFHNGTWSWNDIQPVTL
--EEV-------------------------------------------------------
--------------------------LPSTVP-EKRSRKMDRDNDTCNEQEG-RGSKVSA
------ILSDELEPPEILDE--------------------------------VLLYQ-KG
KTLTQY----------------------QQASHNVDSGGKAKETHSRLKKAS-TTNN--A
AAVDLWTMLNQCAQAVASYDQR--NTDELLKQIRH--H---SSPFGD-GLQRLAHYFANG
LEIRL-AAETP-----------S------YQPL-------DVA---T---AG--------
---------------------------------DMLKAY-KLFVTASPLQRVTNTLLTKT
IFKIV--K---NESSVHVIDFGICY--GFQWPCL----VRRLS-LRPGGPP-K-LRITGI
EL--------PQ---P-GFR--P-----TE-RVEETGRRLAKYCKKFNVPFEYNFIA-QK
WETVCLEDL-K-I--D-------R-N----E-ITL-------VSCLYRLKNLPDE-----
--------T----V------------------AL--------------------------
------------------------N-----------CPREAVLKLIRKINPKVFFHGVAN
G--SYSAPF-FPTRFKEALYHFSSLFDMFE-ANV-PRED--M-Q---RSM----------
LERGLFGRDAINVIACEGAERVERPETYKQWQVRNKR-AGFKQIR---------------
-LDS-DLVNETKTI-V--KE-EYH-KDFVVD------VD--GKWVLQGWKGRILN-----
-ALSA-WVPA--------------------------------------------------
------------------------------------------------------------
--*---------------------------------------------------------
--------------------
>Medicago_truncatula_Medtr4g064120
------------------------------------------------------------
------------------------------------------------------------
-------------------------------------------MDPNCDEFQ-QYEKPIE
GYMASVTDSSMEDTDFSE--TIKFITQILM-EEN-VDQRPF-------------------
------YDP-LSLQI-TEKSFHDAL-----------------------SPNGTTSTSCNS
NSNSSIDDSHES------------------------------------------------
------------------------------------------------------------
------------------------------------------------------------
--------------------------------------KPFSPDTPVSDLVNHGFQFNSC
A-----SSSVSDGPINFDSSITNMLAENIFSN---ADS---VSQFNRGFEEANKFLPPQP
--QLLTGLESSN------------------------------------------------
---------------------------FNMMKSRKNHGR--------EEEEG-SSNKQSA
-----ISVVDEDELSEMFDK--------------------------------ALLNV-DR
E-------------------------PLQNEQPPSSNEGKV-------RPKK-RDSK--N
KTIDLRNLLLMCSQAMYANDNR--NANDLLKQIRQ--H---SSPFGD-ASQRVAHYFANG
LEARL-VGD-R-----------AGAQ-TFYSSP--S-T--KRI---T---AA--------
---------------------------------EFLKAY-QVHFTSPPFKKFAYLFGNEM
IMKVA--A---KAETLHIIDFGVLY--GFQWPML----IKFLS-NREGGPP-K-LRITGI
EF--------PL---P-GFR--P-----TE-RIEETGRRLANYCKRFNVPFEYNALASRK
WETIRVEDL-K-I--K-------S-N----E-VVA-------VNCVGRFKNLLDE-----
--------S----I------------------EV--------------------------
------------------------N-----------SPRNVVLHLIRKINPDIFALSIIN
G--SYNSPF-FATRFREALFNFSAIYDMLD-AVI-PKGS--E-W---RRM----------
IEREIMGREVMNVVACEGLERVERPETYKQWQVRNTR-AGFKQLP---------------
-LDS-QLMEKFRTK-L--KQ-WYH-RDFVFD------ED--SKWMLQGWKGRILY-----
-ASTC-LVPA--------------------------------------------------
------------------------------------------------------------
--*---------------------------------------------------------
--------------------
>Medicago_truncatula_Medtr4g064150
------------------------------------------------------------
--------------------------------------------MDPNFPPASDFTNGYY
HFGEERSILVSEFDPNQYDSYLDADPNQYDSFLEADPNQYDSFLGADPLDFA-ATTFPIE
GCMASATDPSLEDTDFSD--TGKFINQILM-EEN-VDQRPF-------------------
------YDP-LSLQM-TEKSFYDALLHTNKPLSPNQH--------PLDIHNSDGTTSSNS
NSNSSVDDSRES------------------------------------------------
------------------------------------------------------------
------------------------------------------------------------
--------------------------------------KPLSPDTPVSDHVNHVFQFNSP
AVSQPHSTGVSNGLRDLDSSITQM-AQNIFSD---ADS---VSLFNKSLEEANKFLPPQP
--QLFTGFESSN------------------------------------------------
------------------LDIAREEENPFVLKSRKNHKREESFSQEQEEEAW-RSSKQSA
-----ISAVDEDELSEMFDK--------------------------------VLLNV-GH
MPLCNE-------HDCLQNG------QVKTEELPPSNGAKT-------RPKK-QGKK--N
ETIDLRNLLLMCSQSVYANDNR--NANELLKQIRQ--H---SSPSGD-GPQRLAHYFANG
LEARI-VGD-G-----------TRAQ-TFYSSP--S-T--KRI---S---TA--------
---------------------------------EFLKAY-QVHLSTSPFKKFAYFFANKM
IMKAS--A---NAETLHIIDFGILY--GFQWPIL----IKFLS-DREGGPP-N-LKITGI
EF--------PL---P-GFR--P-----ME-KIEETGRRLADYCKRFHVPFEFNAIPSRY
WETIQVEDL-K-I--K-------S-N----E-VVV-------VNSLMRFKNLLDE-----
--------S----I------------------EV--------------------------
------------------------N-----------SPRNAVLHLIRKINPAIFVQSIVN
G--SYNSPF-FATRFREALFHFSALYDMFD-TVI-PREN--K-Y---RML----------
MERESIGREAMNVVACEGLERVERPETYKQWQVRNTR-AGFKQLP---------------
-LNS-ELMDKFRTK-L--QQ-CYH-KDFVFD------VD--NDWMLQGWKGRILY-----
-ASTC-WVPA--------------------------------------------------
------------------------------------------------------------
--*---------------------------------------------------------
--------------------
>Medicago_truncatula_Medtr4g064160
------------------------------------------------------------
------------------------------------------------------------
-----------------------------------------MDHTFGFMDKP-FLQPDPN
NATEEEEDSPLDEIDFSS-TVLRYINQMLM-EED-MDMKPCMF-----------------
------HDS-LALQA-AEKSFYEVI-GQTYPSSSVQS--------PDDSFNSNFSSSNSV
EVESYLSKFDVS------------------------------------------------
------------------------------------------------------------
------------------------------------------------------------
-----------------------------------------EHNPSILKTHFPVDFVFQA
SSINGSSNSSSDFGVTGGGFRDGFPDSNLISK---NES---VLQFERGVEEANKFLPKVN
--PFIIDLESNP------------------------------------------------
-FVPSFRREVQVQEVVVERESDEREHFSAESRGRKNHERGDEL----GLQDE-RSNKQSA
-----FYTDDDSELSELFDK--------------------------------VLLGT-GC
RK------------EEKANGSDMS--VQQKEEANNSGGGKS-------RGKK-QGNK--K
GVVDLRTMLVLCAQYVSSDDRA--NANELLRQIRQ--Y---SSPLGD-GSQRLAHCFANA
LEARM-AGT-G-----------T----QIYTAL--Y-S--KRN---S---AA--------
---------------------------------DMVKAY-QMYISACPFKKLAIIFANHT
ILNLA--K---EVETLHIVDFGIRY--GFQWPAL----IYRLS-KRPGGPP-K-LRLTGI
EL--------PQ---P-GFR--P-----AE-RVQETGLRLARYCERFNVPFEFNAIA-QK
WETIKVEDL-K-I--K-------K-N----E-LLV-------VNSVCRLKNLLDE-----
--------T----V------------------VL--------------------------
------------------------N-----------SPRDAVLKLIRDTNPNIFIHTTVN
G--SYNAPF-FATRFKEALFNYSTMFDVLD-INV-ARED--Q-T---RLM----------
FEKEFWGREVMNIIACEGSQRVERPETYRKWQVRNTR-AGFRHLP---------------
-LDK-HLINKLRCK-L--KD-VYH-SDFMLV------ED--GNCMLQGWKGRIIY-----
-ASSC-WVPA--------------------------------------------------
------------------------------------------------------------
--*---------------------------------------------------------
--------------------
>Medicago_truncatula_Medtr4g064180
------------------------------------------------------------
------------------------------------------------------------
-------------------------------------------MDPNCDEFQ-QYEKPIE
GYMASVTDSSMEDTDFSE--TIKFITQILM-EEN-VDQRPF-------------------
------YDP-LSLQI-TEKSFHDAL-----------------------SPNGTTSTSCNS
NSNSSIDDSHES------------------------------------------------
------------------------------------------------------------
------------------------------------------------------------
--------------------------------------KPFSPDTPVSDLVNHGFQFNSC
A-----SSSVSDGPINFDSSITNMLAENIFSN---ADS---VSQFNRGFEEANKFLPPQP
--QLLTGLESSN------------------------------------------------
---------------------------FNMMKSRKNHGR--------EEEEG-SSNKQSA
-----ISVVDEDELSEMFDK--------------------------------ALLNV-ER
E-------------------------FLQNEQPPSSNEGKV-------RPKK-RDSK--N
KTIDLRNLLLMCSQAMYANDNR--NANDLLKQIRQ--H---SSPFGE-ASQRVAHYFANG
LEARL-VCD-R-----------ACAQ-TFYSSP--S-T--KRI---T---AA--------
---------------------------------EFLKAY-QVHFTSPPFKKFAYLFGNEM
IMKVA--A---KAETLHIIDFGILY--GFQWPML----IKFLS-NREGGPP-K-LRITGI
EF--------PL---P-GFR--P-----KE-RIEETGRRLANYCKRFNVLFEYNALASRK
WETIRVEDL-K-I--K-------S-N----E-VVA-------VNCVGRFKNLLDE-----
--------S----I------------------EI--------------------------
------------------------N-----------SPRNVVLHLIRKINPDIFTLSTIN
G--SYNSPF-FATRFREALFNFSAIYDMLD-AVI-PKGS--E-W---RRM----------
LEREIMGREVMNVVACEGLERVERPETYKQWQVRNTR-AGFKQLP---------------
-LDS-QLMEKFRTK-L--RQ-WYH-RDFVFD------ED--SNWMLQGWKGRILY-----
-ASTC-LVPA--------------------------------------------------
------------------------------------------------------------
--*---------------------------------------------------------
--------------------
>Medicago_truncatula_Medtr4g064200
------------------------------------------------------------
------------------------------------------------------------
------MFSTETLVENFPGSVNGCMFGNIPVSVFSNQNPENAFKFEDSNSIS-PSSDSVP
SSVITSNGESSESSKYSN-PILRYISDILMDEED-LETKPCML-----------------
------QDC-LKLQA-AEKSFYDVL-GSVTGTSSSSE--------SYSNCSYNTDNSVV-
------------------------------------------------------------
------------------------------------------------------------
------------------------------------------------------------
------------------------------------------------------------
DCDSPENNAYEVFDKIPYDPRGFFGSPSDVWK---MNEEGSFVLGSRGLGEKRGYLMNCN
--DIGISHEEDL------------------------------------------------
-----------------------------------------------------RRNKVSA
------VYYDDTELSEMFDD--------------------------------VLLCK-DG
KSPSIFCDNS----ESSQSQISGSGRSNGTSNGKTSRSKKG--------SGK-GKKL--S
TTVDLWTLLTQCAQAVGSYDQR--NANDILKQIRQ--H---SSPSGD-GLQRLAHYFADG
LEARL-SA--G-----------T----PMYKLL-------QSS---S---AA--------
---------------------------------DMLRAH-KVYITASPFQRMSNFLANRT
ILKLV--E---NKSSLHIIDFGVFY--GFQWPCL----IQRLS-ERSGGPP-R-LRITGI
DL--------PQ---P-GFR--P-----AE-RVEETGRRLVKYCKRFGVPFEYNCLA-QK
WDTLRLEDL-K-I--D-------R-E----E-VTV-------VNCLHRLKNVSDE-----
--------T----V------------------TE--------------------------
------------------------N-----------CPRDAVLRLIRRINPNIFIHGVVN
G--TYNAPF-FLTRFREALFHFSSLFDMLE-ATV-PRED--DQY---RLM----------
IEKGLFGRDAVNVIACEGAERVERPETYKQWQVRNKR-ARFKQLP---------------
-LAP-ELVDRVKEM-V--KK-EYP-KDFVVD------ED--GKWVLQGWKGRILL-----
-AVSC-WVPS--------------------------------------------------
------------------------------------------------------------
--*---------------------------------------------------------
--------------------
>Medicago_truncatula_Medtr7g062120
------------------------------------------------------------
------------------------------------------------------------
---MMDNLKGFFGSTNEIQLRNQSLPVLQNQRFENGFFDQSIEFGSNMIPAE-YTPSSTT
TSISTHEEPSPEECEFSD-AVLSYINNILM-EED-MEDKTCML-----------------
------QDS-LDLQI-AEKSFYEVI-GEKYPVSPLEK--------PQSLSSETDGVGDNY
FFDNYGTCVDDG------------------------------------------------
------------------------------------------------------------
------------------------------------------------------------
----------------------------DLSSIFTNNSLRGNLREAQFPHNGFQGNSIAQ
SSYSSTNSVKSTVEGTLDSPDSILQVSDQNSE---SQP---ILQFQKGVEEASKFLPNGN
--GLFQNFDVDK------------------------------------------------
--YSMREPRVMKDELSVKVEKDERDSFLFGSKGRKHPHGGEVDI-----EEN-RSSKQAA
------IYSEPLLRSTMMDT--------------------------------FLLHS-LG
DAKTHF----TARREALQVKTKMM--TLPSNTSKASTSRKG-------RSKK-QNGK--K
EVIDLRTLLVLCAQAVAADDHK--SAHELLKQIRQ--H---SNPFGD-GNQRLAHIFADG
LEARL-AGT-G-----------S----QIYKGL--I-S--KRT---S---AA--------
---------------------------------DFLKAY-HLYLAACPFRKMTSFVSNVT
IMKSV--A---SSMRVHVIDFGILY--GFQWPTF----IQRIA-LRPGGPP-K-LRITGI
DF--------PQ---S-GFR--P-----AE-RIIETGKRLAAYAESFNVPFEYNAIA-KK
WDTIQLDEL-K-I--E-------K-D----E-FLV-------VTCFYRGRNLLDE-----
--------S----V------------------VV--------------------------
------------------------D-----------SPRNKILNLIRRIKPNIFIHGIVN
G--AFNAPF-FVTRFREALFHFSSLFDMLE-SIV-PRED--W-E---RML----------
IEKEIFGKEALNVIACEGCERVERPETYRQWQIRILR-AGFSQQA---------------
-FAK-STVERAVEK-V--RS-SYH-KDFVID------ED--SKWLLQGWKGRIIY-----
-ALSC-WKPA--------------------------------------------------
------------------------------------------------------------
--*---------------------------------------------------------
--------------------
>Oryza_sativa_LOC_Os01g62460
------------------------------------------------------------
-----------------MVMDAGVHDVCTMLPG--SKRDAHLPLPIYPQI--AAANGFAT
AEEFDPLLFLSPDAVC-------GGGGGDYLNIVSAQPISAASTNGASPPRD-VSVSASA
ASSAAAQ--HDDSEAFSD-IVLGYINRMLM--AE-DIDEKFEH---------------YP
------VNA-DDLLA-AEKPFLEIL-ADQSPYSGGSS--------VESPDGSSAANSCNS
LSPCNC---SSSSDGLGAVPQTPVLEFPTAA-----------------------------
------------------------------------------------------------
------------------------------------------------------------
--------FSQTPQLYGDLIPTGGMVESGGAWPYDPTEFYQLQTKPVRENLPSQSSSFAS
SNGSSVTFSEGFESLLSPAGVLPDVSLNDFVV---QNQQALQFRRGFQE--ASKFLPDES
--KLVIDVDKLY--------------------------------------------SGDE
GSRFLGEVRQEKKLVKVKTETSDVESAGHRGK--KHFYGDDLDA---EEGRC-SKHSAQG
------IDTDH-LVRDLMDK--------------------------------VLLC--NG
ETCSKG--VKELR-EALQHDVAKH--SGGGHGKGSSHGKGR-----GK---K-QP-K--K
EVVDLETLLIHCAQSVATDDRR--SATELLKQIRQ--H---AHANGD-GDQRLAHCFANG
LEARL-AGT-G-----------S----QIYKNY--T-I--TRL---P---CT--------
---------------------------------DVLKAY-QLYLAACPFKKISHYFANQT
ILNAV--E---KAKKVHIVDYGIYY--GFQWPCL----IQRLS-NRPGGPP-K-LRITGI
DT--------PQ---P-GFR--P-----AE-RTEETGRYLSDYAQTFNVPFEFQAIA-SR
FEAVRMEDL-H-I--E-------E-D----E-VLI-------VNCMFKFKNLMDE-----
--------S----V------------------VA--------------------------
------------------------E-----------SPRNMALKTIRKMNPHVFIHGVVN
G--SYNAPF-FVTRFREALFHYSAIFDMLE-TNI-PKDN--E-Q---RLL----------
IESALFSREAINVISCEGLERMERPETYKQWQVRNQR-VGFKQLP---------------
-LNQ-DMMKRAREK-V--RC--YH-KDFIID------ED--NRWLLQGWKGRILF-----
-ALST-WKPD--------------------------------------------------
------------------------------------------------------------
--NRSSS*----------------------------------------------------
--------------------
>Oryza_sativa_LOC_Os03g40080
------------------------------------------------------------
-----------------------MSASQNLHRLPEFCVIPATACSREPGLPRIVIRSNMG
SDDNKRFDDFHVITNGPGSDAYSNEESINLDSYIAPSTSFCSKIYNPQLYVE-KGNGTTD
WCQTSGGDYPEKSSINSD-ITLSYIDKILM-QED-IDDRG--------------------
------NED-TALQA-MEEPFYELL-GEKYPAFPQQQ--------PLCVCDHLQNLSANT
DKSNGHACNTWS------------------------------------------------
------------------------------------------------------------
------------------------------------------------------------
------------------------------------------------------------
----------------VTRMTNISSSMNSNGN---FQGFQFPWSLSSITRETEQFTHHSN
--RMVVGLKVDG------------------------------------------------
------LSISEKPSQDNCSLQIDAHYMRKHPLFEVHDRKSYPCIEDLDLLEG-RSNKQYA
------IYYDEPIRDEMFDN--------------------------------VLLCS-DH
KPLDEG----VSLSRAMTNNSSKS-----------SQIGQGKTSARRKTTGK-RIQK--R
DVVDLRTLLINCAQAVSVSNHS--LASDILKIIRH--H---ASPTGD-DSQRLALCLAYC
LDVRL-TGT-G-----------S----QIYHKF--I-T--KRR---N---VK--------
---------------------------------DILK-----------------------
---------------VHIIDFGICF--GFQWPSL----FEELA-KIEDGPP-K-LRITGI
EL--------PE---S-GFR--P-----YA-RSNNIGLRLADYAKTFNIPFEYQHISSNK
WEALSPEDF-N-I--E-------K-D----E-VLI-------VNCIYRIKDLGDE-----
--------T----I------------------SI--------------------------
------------------------N-----------SARSRVLNTIRMMKPKVFVQGVLN
G--SYGVPF-FLTRFKEVMYHYNSLFDMLD-KNI-PRDN--E-T---RMI----------
IERDIYQYIMLNVIACEGPERIERPESYKKWKVRNLK-AGLVQLP---------------
-LNP-AIVRETQDM-S---------------------SDKASIRLCLVCYGNILSWPHPP
EAEGTYWSGV--------------------------------------------------
------------------------------------------------------------
--ESDRVYRDCSLNNRGPLCNGIPFLNGMIPVSDDFYHVSGDTREISCDTYQVLDDFYHV
SGDTYEISDDTYRISGDSY*
>Oryza_sativa_LOC_Os03g48450
------------------------------------------------------------
-----------------------------------MGLDNN---------FGELSGMFC-
GLSYDGYTDHGS--------------QSDYFRFADPQPAIVPQMDAGPS-SA-ASSTASR
AAVSSGTDNPEDWEFISD-ESLNYISRMLM--EE-DIDEKVSM---------------YQ
------EES-AALRA-AAKPFYDIL-GHKFPPSPDRQ--------LVAWPLDSPSESSTS
SYPHSLASSVT-------------------------------------------------
------------------------------------------------------------
------------------------------------------------------------
--------------------------SSNISGAVDSSQRRYVGHSE----YRSLSGHSSQ
PPVGPSSDVRNAMETLEDPLISNGRIPEYLFE---SFP-TWDFRRGVDE--AQKFLPGSD
--KVVIDLEAGG------------------------------------------------
--------VAKRQEAGKAISLNVSKAEVLKVK--KNRQSEDLDV---MEGRN-SKQSAFC
-------SDEP-DWIEMFDV--------------------------------LLR-----
-QTEKK--ATDLR-KMMRFEASKN--SQVAQPKGPS--GTR-----SR-GRK-PT-K--K
DVVDLRTLLIHCAQAVAADDRR--TANELLKQIRQ--H---AKPNGD-GSQRLAYCFADG
LEARL-AGT-G-----------S----QLYHKL--V-A--KRT---T---AS--------
---------------------------------DMLKAY-HLYLAACPFKRLSHFLSNQT
ILSLT--K---NASKVHIIDFGIYF--GFQWPCL----IRRLF-KREGGPP-K-LRITGI
DV--------PQ---P-GFR--P-----TE-RIEETGQRLAEYAEKIGVPFEYQGIA-SK
WETICVEDL-N-I--K-------K-D----E-VVI-------VNCLYRFRNLIDE-----
--------T----V------------------AI--------------------------
------------------------D-----------SPRNRVLNTIRQVNPAIFIHGIVN
G--SYSVPF-FITRFREALFHFSALFDMLE-TTV-PRDD--A-Q---RAL----------
IERDLFGREALNVIACEGSDRVERPETYKQWQVRNLR-AGFVQSP---------------
-LNQ-DIVLKAKDK-V--KD-IYH-KDFVID------ED--SEWLLQGWKGRIIY-----
-AIST-WKPN--------------------------------------------------
------------------------------------------------------------
--NN*-------------------------------------------------------
--------------------
>Oryza_sativa_LOC_Os04g50060
------------------------------------------------------------
----------------------------------MLDSGSYDDVDYGDLFSIPNPPAP--
HLLNF-PL------QF--FPS--NGF----ISSADDSHRSPAG---MFG-ST-PSPTS--
TTTELENSEDLSES-ADD-AVLAYINQFLL-EDE-EDESCPGT---------------IT
SV----EDS-ALL-A-VEKPFVDIL-TASQ----EAC--------QENSWIDSCCDFTGN
-GGLLDTFTTTH------------------------------------------------
------------------------------------------------------------
------------------------------------------------------------
------------------------------------------------------------
------------------------------------------------------------
------------------------------------------------------------
-------AACQPAPCEFE--KEKGECAVHKGR--KNPHDD--CL---LFEEE-SRRSKQL
-----AVSEEE-TVREMFDK--------------------------------VLLC---N
GEC-------ELR-APLPAEARNC--GVYVKGSGNKRGRKK-----GKSG-A-SA-E--D
DAVDLTTLLIHCAQAAAIDDHR--NSNELLKQIRQ--R---SSAYGD-AGQRLAHCFANA
LEARL-AGT-G-----------S----NIYRSL--A-A--KRT---S---VY--------
---------------------------------DILNAF-KLYVTACPFKKISNFFSIEA
ILNAS--K---GMTRLHIVDYGIQY--GFQWPIF----FQRIS-KRPGGPP-S-VRITGV
DL--------PQ---P-GFR--P-----AQ-LIEATGRRLHDYARMFNVPFEYHAIA-AK
WDTIRVEDL-K-IDKD-------K-D----E-LLV-------VNCLFRMRNMMDE-----
--------M----V------------------TD--------------------------
------------------------D-----------SPRMQVLKTIRKMNPNLFIHGVVN
G--TYNAPF-FVTRFKEALFYYSSLFDMLE-TTA-SRVD--E-N---RLL----------
IERDLFGREALNVVACEGTERVERPETYKQWQVRNIR-AGFKQLP---------------
-LNQ-ETVKKARYK-V--KK-SYH-RDFLVD------ED--NKWMLQGWKGRIIF-----
-ALSA-WEPN--------------------------------------------------
------------------------------------------------------------
--*---------------------------------------------------------
--------------------
>Oryza_sativa_LOC_Os11g47870
------------------------------------------------------------
------------------------------------------------------------
------------------------MAAAAPQLEE-------LVDL--EPFSP-SLFLDLP
PTP-HSDDP---N--DDD-LILPFISRMLM-EDD-IDDKFFYQ---------------FP
-------DH-PALLH-AQQPYAQIL-DAPSDD-------------TTTNSSDDSASATTN
NTTNSAA--AANA------------SWPY-DPIELSQLLQSPPHPVSDNHDADVG-----
-------DT----------------------------------------RSA--P-----
------------------------------------------------------------
--------ED--------------------------------------------------
---------------DKDLKLLFSA------A---DNMEMLNMAFLKGREEANKLVPTNN
--TLFAGFDGAS----------------------------------------------LL
KTEPAVD-EP---------TLMFGRS-GGSGRGRKNRHGEEDDL---EAETG-RSSKLMV
-----PPQEATAAASEMFDE--------------------------------IMFN--WY
EVIMKG--MEELR-VAMDSEAEKK--ARNGG-GAGR-------------RAA-RA-K--A
AVVDLHTLLIHCAQAVATSDRR--SATELLKQIKQ--N---SSARGD-ATQRLACCFAEG
LEARL-AGT-G-----------S----QVYKSL--V-A--KCT---S---TV--------
---------------------------------DFLKAY-KLFAAACCIKKVSFIFSNKT
ILDAV--A---GKRKLHIVDYGLSY--GFQWPGL----FKCLS-EREGGPP-E-VRITGI
DF--------PQ---P-GFR--P-----AD-QIEETGRRLSNCARQFGVPFRFQAIA-AK
WETVRREDL-H-L--DREEEEEEE-E----E-VLV-------VNCLHFLNALQDE-----
--------S----V------------------VV--------------------------
----------------------DSP-----------SPRDMVLNNIRDMRPHVFVQCVVN
G--AYGAPF-FLTRFRETLFFYSSQFDMLD-ATI-PRDN--D-E---RLL----------
IERDILGRWALNVIACEGADRVDRPETYKQWLVRNHR-AGLTQLP---------------
-LQP-QVVELVRDK-V--KK-LYH-KDFVID------VD--HNWLLQGWKGRILY-----
-AMST-WVAD--------------------------------------------------
------------------------------------------------------------
--RDHKSLF*--------------------------------------------------
--------------------
>Oryza_sativa_LOC_Os11g47890
------------------------------------------------------------
------------------------------------------------------------
-------------------------MAAAPKPEE-------LVVAIEQPFSP-SLFLDLP
PTPHHDDDP---NNVNDD-LLLPFISRILM-EDD-IDDKFFYQ---------------FP
-------DH-PALLQ-AQQSYAQIL-HAPA----------------TSSSSDD--TTINN
NTTNSTS----------------------------------------------VP-----
-------DT----------------------------------------LAM--P-----
------------------------------------------------------------
--------DH--------------------------------------------------
---------------DADTQ---SA------P---DDMEMLYMAFLKGREEATKFLPTNN
--TLFSGF----------------------------------------------------
KAEPVLDIQP---------TFTFGPS-GG-GRGRKNRHAEEDDL---ETETS-RSSKLMA
-----PEHDDAAAADEIFDE--------------------------------IILN--GY
QMIIKG--IDELR-VAMGSQSQAD--KN------GR-------------RAS-RA-K--T
AVVDLHTLLIHCAQAVATGDWR--SATELLKQIKQ--N---SSARGD-ATQRMACCFAEG
LEARL-AGT-G-----------S----QMYQSL--V-A--KRT---S---TV--------
---------------------------------DFLKAY-KLFTAACCIKKVSVIFSNKT
IYNAV--A---GRRKLHIVDYGLSY--GFQWPAL----FFLLG-AREGGPP-E-VRMTGI
DV--------PQ---P-GFR--P-----AD-QIEETGRRLSICARQFGVPFKFRAIA-AK
WETVRREDL-H-L--D---PEEEE-E----E-VLV-------VNCLHGLNTLQDE-----
--------S----V------------------VV--------------------------
----------------------DSP-----------SPRDVVLDNIRDMRPHVFVQCVVN
G--AYGAPF-FVTRFREALFFYSAHFDMLD-ATI-PRDN--D-D---RLL----------
IERDMLGRCALNVIACEGADRVDRPETYKQWQVRNHR-AGLRQLP---------------
-LEA-EVVELVRGK-V--KS-LYH-KDFVID------VD--HNWLLQGWKGRILY-----
-AMST-WVAH--------------------------------------------------
------------------------------------------------------------
--HP*-------------------------------------------------------
--------------------
>Oryza_sativa_LOC_Os11g47900
------------------------------------------------------------
------------------------------------------------------------
------------------------------------------------------MATTPE
AAESLRFRWPAAEEEFDNDMVLPYISRLLM-EDD-VHDH-FFYQY---------------
------PDH-PALLR-AQQPFAQIL-ASSPSSAAGAS--------SSSSSSDAPPSRPFF
DDEAATAKTFPT------------------------------------------------
------------------------------------------------------------
------------------------------------------------------------
------------------------------------------------------------
---------------------AAVHSVDHQYS---GGLDMVNMAFLKGMEEANKFLPTNT
-----------------------------------------------------LLLSTDS
STTLQLQVQGEVVVDGHGMLGGVGGAAAAHAHGAINSKKVNCRDDDLEAGTG-RATKLMA
P----EPELEEEGARQMFDE--------------------------------MMLQE-HE
ICMKGV---------------------------KQLSLKSKSSSSKKARGRR-TVIH--T
EPVDLHNLLLHCAQAVATDDRR--SAHELLRQIKQ--H---SSAWGD-AGQRLAHCFAQG
LEARL-AGT-G-----------S----QVYQSL--M-S--QRT---S---VV--------
---------------------------------DFLKAY-RLYMEACCCKKVAFVFSNKT
IYDAV--A---GRRKLHIVDYGLSY--GFQWPGL----LRELA-ARRGGPP-E-VRITGI
DL--------PQ---P-GFR--P-----DQ-HIEETGRRLSRYADELGVPFKFHGIAATK
KESVRREELGE-A--E-------E-D----E-VVV-------VISLCHFRNVMDE-----
--------S----L------------------QE--------------------------
------------------------DSSR--------SPRDEVLGNIRRMRPDVFIHGIMN
G--AYGATY-FLTRFREALYYYAAQFDLLD-ATV-GRES--H-E---RML----------
VERDIFGRAALNVIACEGAERVERPEMYKQWQARNQR-AGLRQLP---------------
-LNP-QVVRLVLDK-V--RD-KYH-KDFVVD------ED--QRWLLHRWKGRVLY-----
-ALST-WVAQH*------------------------------------------------
------------------------------------------------------------
------------------------------------------------------------
--------------------
>Oryza_sativa_LOC_Os12g04200
------------------------------------------------------------
------------------------------------------------------------
------------------------------------------------------------
--MGPAAPPSEAAAAADD-VVLPYISRILM-EED-IDDDMFFCLY---------------
------PDH-PALLE-AQQPFAQIL-SSSSGIAGEVN--------SAP------------
------------------------------------------------------------
------------------------------------------------------------
------------------------------------------------------------
------------------------------------------------------------
------------------------------------------------MEDSAALMMQ--
------------------------------------------------------------
--------------------------GSGNGRGRKGSKHGGDELE---AEVG-RASKLMA
TPE--EEDDDDDGVGEMLEK--------------------------------MMLNG-DE
EMNAPR-------------------------------VPAEKNGGKAARRKR-RQGK--G
EVVDLRELLMSCAQAVASGNRR--SAGELLEQIKR--H---SSPTGD-ATERLAHYFADG
LEARL-AGA-A-----------S----LEHRLL--A-SAEERA---S---AM--------
---------------------------------ELLEAY-QVFMAACCFKWVAFTFANMA
ILRAA--E---GRSKVHIVDYGGQY-HGLQWPSL----LQRLA-EREGGPP-E-VRMTLV
GH--------PQ---P-GFR--P-----AR-RLERTGRRLSNCARAFGLPFKFRAVAAAR
WETVTAEDVVG-V--D-------H-D----EAAVV-------VNDVLSLGTLMDE-----
--------S----G------------------VF--------------------------
------------------------DDP---------SPRDTVLGSIRDMRPAVFVQAVVN
G--AHGAPF-FPTRFREALFFFSALFDMLD-ATT-PEEG--SHL---RAV----------
LERDVLRRAAVGVIAGEGAERVERPETYRRWQARNRR-AGLRQVA---------------
-VEA-DVVEAVRRR-V--RR-RHH-EEFVIE------ED--AGWLLQGWKGRILY-----
-AHSA-WVVA--------------------------------------------------
------------------------------------------------------------
--EDATSVGELTVVTTSLVAIILSAASAQDELPLSTNE*---------------------
--------------------
>Oryza_sativa_LOC_Os12g38490
------------------------------------------------------------
----------------------------------MGSSA--ADSFPACGDDAIRDVYGIG
GGGEEDDPSLFLYLSDLAPVSP----SAYLDLPPSPPPPTTTATTMVKE-----------
----------GEEAP-ED-LVLPFISRMLM-EED-IDDKFFYD---------------YP
-------DN-PALLQ-AQQPFLEIL-SD----PSSNS--------RSSNSDDPRLSPTSS
SD----------------------------------------------------------
------------------------------------------------------------
------------------------------------------------------------
---------------------------------------------------TSAAINSYD
AAATATAVAAAAVPVPQYESIELDPAAFFA-A---ANSDLMSSAFLKGMEEANKFLPTEN
--KLIIDLEASSENNYLRGLEEAKRF-LPS-DDKLQVGFAAAAAP------VV-------
-------SVKKEAV-----DVVVATASGGGGRGRKNPYDDEELE---LE-GG-RSSKQTA
-----VQGDDV-AARAMFDK--------------------------------VMMP--SH
ENCTEM--MEKLR-IAMKEEAAKN--EASAGGK-GGNGKVK--------GGR-RG-G--R
DVVDLRTLLIHCAQAVATDDRR--SATELLKQIKQ--H---AKPTGD-ATQRLAHCFAEG
LQARI-AGT-G-----------S----LVHQSL--V-A--KRT---S---AV--------
---------------------------------DILQAY-QLYMAAICFKKVSFIFSNQT
IYNAS--L---GKKKIHIVDYGIQY--GFQWPCF----LRRIS-QREGGPP-E-VRMTGI
DL--------PQ---P-GFR--P-----TE-RIEETGHRLSKYAQEFGVPFKYNAIAAVK
MESVRKEDL-N-I--D-------P-D----E-VLI-------VNCQYQFKNLMDE-----
--------S----V------------------VI--------------------------
------------------------D-----------SPRDIVLSNIRKMQPHVFIHAIVN
G--SFSAPF-FVTRFREALFFYSALFDVLD-ATT-PRES--E-Q---RLL----------
IEQNIFGRAALNVIACEGIDRVERPETYKQWQVRNQR-AGFKQLP---------------
-LNP-EIVQVVRNK-V--KD-CYH-KDFVID------ID--HQWLLQGWKGRILY-----
-AIST-WTPN--------------------------------------------------
------------------------------------------------------------
---DALSYF*--------------------------------------------------
--------------------
>Physcomitrella_patens_Pp3c15_17600
------------------MVGTRRVEGSSQATHTEISPLESLLQRAWLQTHKSKGSRRLS
SAPLPDVADEKRGFSRIASLPAFSGTRFPRSDDQEESDKVYFHKSRLDASTVLVSRFSLP
ELTSYSSKTYVPLSVSLVQWTHSEPVAGHGLSQALKPLTKSSTESSETLSGQ-SRHSLGA
TESEVSSTSSVDFERQAQ-PMASFLGGILT-DENLEEENLHET-----------------
----------RAYQA-IAKEIADLI-----------------------------------
------------------------------------------------------------
------------------------------------------------------------
------------------------------------------------------------
------------------------------------------------------------
-GLNSSVETETSDIVDYESCWADAEPYRTEAE---MHILEQSGAYQAMVKEIAELISPHP
--AVIDTDETDL------------------------------------------------
----------------------SDGKASDSADFRPTEELAARGMMEAYSHILTRHLEDVA
INSDSDAASTIKYRTTETDT--------------------------------IVTYF-NE
DWKLYL--QNLNQNFTPTSNFDFN--LLLCGAVEGS----------KVSADN-AVPS--S
SSGSLTELLYRCALAVSQGNVR--EATDLLSDLRQ--I---SSPNGN-ATQRMAHYFMEA
LVAKL-SGT-G-----------E----ELYRVI--I-N--NGP---S---AA--------
---------------------------------IVFKAI-RLYLENCPYLIFAHFFTVKS
IVDVF--E---GAARVHLICYGIQY--GVELPSL----IQYLS-QRPEGAP-H-LRITGI
DS--------PH---P-GNN--P-----CL-KINETGRRLAMFAKKWGVPFEYVALA-GS
WESFTARDM-N-L--R-------E-D----E-VLA-------VSSQDSLHTLPDE-----
--------S----V------------------MA--------------------------
------------------------T-----------SPRELVFRRIRSMNPKLFVMVGMH
G--GHNAPF-FMTRFRESVKHYSAIYEGLD-ISM-PRDD--P-D---RVI----------
VEREIFGSQILNIVACEGQARVERAEPYRQWQNRFQR-AGFTQLP---------------
-ILD-TVFNKMKAM-M--GA--FH-KDYGVG------RD--DGWFLMGIRNQIVK-----
-FCSA-WEPK--------------------------------------------------
------------------------------------------------------------
--CP*-------------------------------------------------------
--------------------
>Physcomitrella_patens_Pp3c15_17620
----------------------MTEKGKTGGSLTPGRENSSSSLESLLQQALLQSQRPKL
QRRSLSAPVVDVSAEKRGRSLSPHRASHVDGLRGSYFHKSRLEVSSSNFLERFAPPKLET
ISKKTDVPWSSSSGVLGSGRAALGVNYYASQDSRSSTFSTGDSLSSDTQPSA-TEGIFDA
VHFEGNSSGSGDLAGQTE-SMTRFIDDILS-NED-LDEEKSLM-----------------
------QQS-GAFHA-MVKEIAGVLAPDSGVDGIDDP--------VVVEADYLNDWAYAA
FFSTDELRMAEKSRSCQAMAREIAGVLSPEANIPDIGE----------------------
------------------------------------------------------------
------------------------------------------------------------
------------------------------------------------------------
-----------------------------------------VEGFNDQNNNISEFIPTED
--NTTMKLMEGYTCMLSKHITDV-------------------------------------
-----------------------------------------------------SGARNSD
NVDYRSFITESDSLMVHFDD--------------------------------VFRYH-LD
NSNRKPTMKSDFDFNPLLRGL-----------------------------GG-SNSS--P
PCATLTELLYRCAFAVSQGKTH--SATEYLAELRS--L---SSPFGD-YMQRVAHYFMEA
LVAKM-SGT-G-----------E----QLYTVI--T-N--NHP---S---AA--------
---------------------------------TMLKAF-RQYVDRCPYIKVGHFFETKM
TLDAF--E---GATRVHIIHYGIQY--GVEWPTL----IQHLS-KRPEGPP-H-FRITGV
DV--------PY---P-GED--P-----CW-KIEQTGRRLAEFAKMWNVPFEFHALA-GK
WESFTARDF-N-L--R-------S-D----E-VLA-------V-ITHRLHNILDV-----
--------S----V------------------LG--------------------------
------------------------A-----------SPRELLLRRIRSLNPKVFFMFVDN
A--ACNGPF-FMTRFRESVKHYSAIFNGME-LSF-PIDD--P-E---RVI----------
LEREIFGREILNIVACEGQARVERQEPYRQWQNRLQR-AGFTRVH---------------
-PKQ-ILLSKMKAM-M--AT--FH-KDYGVG------VD--DGWILLGIKNQVVR-----
-ANSF-WEPK--------------------------------------------------
------------------------------------------------------------
--PVMSFIS*--------------------------------------------------
--------------------
>Physcomitrella_patens_Pp3c17_13550
------------------------------------------------------------
------------------------------------------------------------
------------------------------------------------------------
------------------------------------------------------------
------------------------------------------------------------
----------------------------------------MIIAMAGSKHERTEGSG-GA
GEGPSLAAQLQQVWLQTQMPKAQKRSFTPDSSTQNQIPRLSTSNLGADTSALSKPSALSA
LKSLSNLFPELANVQEEKKAIISSVFKEGEHPVALNPAMLQKKNECLEMMLTDNFGNEAQ
SERSQVSHSRTSSQTMRSNSYGIQPSSDSLDFSSMCPLTSFNSFSGSTQRSAVDTPEEDF
FCPFGRSEPSDSPSVDNTEATAEVEVAVELEK---TPLFLYLTDMLMDEKVEEKKCMFVE
--MSAYQAMAKELGDLISYDPSYSSMPGAENTNSEFHFEDNSGLFEKEYLEFQGEEDVVE
DVGHVDSWINEILSGPLPPELRDSPDSETKHGHKHAESPEESCS---NADSE-FCSCNTL
-----KDEDFEVAQHHWAYV--------------------------------QANG--SY
L--DSS--SSLLD-SVNSAHSLQN--KNGRMLPVG--FTNP-----ISSSNG-NEVH--V
TPVDLTNLLIRCAHAVEQGNFG--YANELINELRE--H---SSAYGN-GRQRMAHYFVEA
LVAKM-SGT-G-----------G----QLYSAL--S-N--NRP---S---EA--------
---------------------------------QMLKAL-MLFCEHCPFIQVPHIFANHS
IVEAF--K---GASRVHIIDYGILY--GVQWPCL----LYQLS-TRPEGPP-H-LRITGI
DR--------PQ---P-GFR--P-----SA-RIQDTGRRLAKLAKKMGVPFKFHAIA-EK
WEAITPAHL-L-L--R-------E-D----E-VLA-------VNCMFRFRHLLDE-----
--------S----V------------------TA--------------------------
------------------------A-----------SPRNLVLSRIKSLNPKVFVQGVFN
A--GYNAPF-FMSRFREALSHFSTIFDAME-SSF-PPDH--V-D---RQL----------
IDHEIVGREILNVVACEGLERVERTETYRQWQARTTR-AGFQQIP---------------
-SSG-ETMAKIKMA-M--RV--YH-RDYGVG------HD--GHWFLIGWKNHITH-----
-AMTI-WEPI--------------------------------------------------
------------------------------------------------------------
--RDGSP*----------------------------------------------------
--------------------
>Physcomitrella_patens_Pp3c19_16060
------------------------------------------------------------
------------------------------------------------------------
------------------------------------------------------------
------------------------------------------------------------
------------------------------------------------------------
--------------------------------------------------------MLGT
RQSRSGALARETSPLASQLQQAWLQSQIQSQAPKHQKRGFTTLGEDDVSVQNRVVQQFHQ
VASDLSSIVADHANHTGFPNVVEKEELYFHKTRLEMPEFPRRPETPQLVSYSRKADKPQK
PRSGNFLERRSSSYSSLSSAS-----------------------------SGSLSPTSTV
SFESVQLHQEFDAPLDVADYAISGTLDLACQS---EPLVRFLDGMLAEDNMDGKKFTLQE
--GFDYHAIAKEFDDIARPNL-----------------------------ASEYGSSDFA
DGDYDMSWASMGILPTEEAVADKLIHAYTSNLNKHVTDVSENVD---SSTWV-NEG----
------------------------------------------------------DA--CT
DHSDQS--WDWYL-ERLRPNPTGR--SLSSSIFQGDSLGQD-----MSPDAL-SAFP--A
VCVDLKTLLLKCAFVVSKDDVR--TANDLIRELRM--H---SSVHGT-ALQRMAYYYMEA
LVAKM-SGT-G-----------P----QLYMAI--T-S--NTP---S---TA--------
---------------------------------TMLKAH-RLFVDYSPYIKVTHFFSTKT
ILDAF--E---GADRVHLVDYGVAY--GAQWPCL----IQRLS-QRKGGPP-H-LRITCI
DL--------PQ---P-GGK--V-----SA-RVKEVGCRLAEFAQLWEVPFEFNALA-DK
WESITSAHL-N-L--N-------Q-D----E-VLA-------VNCQYRLRNLLDE-----
--------S----I------------------MA--------------------------
------------------------A-----------SPRKLLLEKIRFMNPKVFIMLTVN
A--NYNAPF-FMTRFRESMKYYFTMFDAME-VSM-PAND--P-D---RVI----------
LEREFYGREILNIVACEGVERVERAEPYRQWQTLTQR-AGFTQKP---------------
-LSP-IIASKIKAM-M--GS--YH-KDYGVG------ED--GSWFLMGWKNQIVR-----
-AMTV-WEPT--------------------------------------------------
------------------------------------------------------------
--SATTVT*---------------------------------------------------
--------------------
>Physcomitrella_patens_Pp3c2_11380
------------------------------------------------------------
------------------------------------------------------------
------------------------------------------------------------
------------------------------------------------------------
------------------------------------------------------------
--------------------------------------------MAGSKHERSGDSPVGT
GEVSPLAAQLQQAWLQTQMPKAQKRSFTSVANAQNQLPRLSPPGPGSEMSASSKPPSSSV
LKSLSTLFPELANVQEKKEAKISSVFEEGEQPIPIHPELRQKKAECLEVMFGQDVVEQTQ
AQGLRDYDRHASTERSLSDSL-IQQSDDSLDFSDLGPLSVSNSFSRPSAQPGRGTFEDDL
--SYICSAYGSRPSASEYETSAE----VEQEK---TPLFEYLTDILMDENVEEKKCMFIE
--MSAYQAMAKELGDLISYDP--PPMPIPETRRSDPHFE--------------------E
DVRFVDSWIDEILSGPLPADRTDSPGAEAKLDIKHGSSPEELYS---HTDAD-RGS-SVW
-----NDTASDTA---------------------------------------------SY
LHPDST--LSPVD-FGNS-HALEN--GSGGSLQVGTRHLSS-----ISSSNG-NGVH--A
PPVDLTDLLIRCAQAVEQADYR--HANELIHELRH--H---SSAYGN-GSQRMAHYFMEA
LVAKI-SGT-G-----------G----QLYSAL--S-N--YRP---S---EA--------
---------------------------------QMLKAQ-MLFCEHCPFIQVPHIYANHA
IMVAF--K---GAPRVHIIDYGILY--GIQWPCL----IHQLS-QRPEGPP-H-LRITGI
DR--------PQ---P-GFR--P-----SA-RIQDTGRRLAKLAKQMGVPFEFHAIA-EK
WEAITPAHL-L-L--R-------D-D----E-VLA-------VNSMFRFRHLLDE-----
--------S----V------------------TA--------------------------
------------------------A-----------SPRNLVLSRIRSLNPKIFVQGVLN
A--GYNAPF-FMSRFREALAYFSTIFDSME-CSF-PAEH--P-D---RQI----------
IDHEIVGREILNVVACEGPERVERSETYRQWQARTMR-AGFQQKP---------------
-NSP-DVMAKIRMA-M--RS--YH-RDYGIG------ED--GAWFLLGWKERITH-----
-AMTV-WEPL--------------------------------------------------
------------------------------------------------------------
--PDSP*-----------------------------------------------------
--------------------
>Physcomitrella_patens_Pp3c9_3340
----------------------MTEKATSDSSNPVRRGSGGSSLESLLQQACLQLQKPKL
QRRSESDPRLDVSVEKRVNLDSACLGDAADGLGETYFHKIRPE-ANSNFLERTAPPKLET
ISKKTNVPRSNSGCVLGGRGSPLGTSDNSSQFSPSPT----RSLSNDTQASV-SGGNCDA
VDFEGSSSVSADLAGQME-SMIRYIDDILM-NEN-MEDEKSLM-----------------
------QQT-GAIHA-MAKDLAGLIDPDSSVDETNNL--------EVVGGDYSNDWAKNE
ILSAEETNAVENSSVYRDLRKEIADLISSEANVLDAGG----------------------
------------------------------------------------------------
------------------------------------------------------------
------------------------------------------------------------
-----------------------------------------FGGDNDQSNTSTTFLPTED
--NTTLKLMEGYTRMLSKHIADV-------------------------------------
-----------------------------------------------------SGASNSD
NVDYRSFITESDDLVVHFDD--------------------------------RLKYY-LD
NLNKNPPPNSALDFKLLLRTPGER-------------------------SSS-SSSR--V
VYSSITDLLHRCAFAVSQGKTG--SAADYLAELRS--L---SSPYGD-YMQRMAHYFMEA
LVAKL-SGT-G-----------E----QLYTVI--T-N--NHP---S---AA--------
---------------------------------TMLKAY-RQYVDCCPYIKLSHFFETKM
TLDAF--E---GATRVHVVHYGIQY--GVEWPSL----IQHLS-KRPEGPP-Y-FRITGV
DV--------PY---P-GDD--P-----CW-KIHQTGRRLAEFAKMWNVPFEFHALA-GK
WESFTAKDF-N-L--R-------S-D----E-VLA-------VT-SHKMHNILDE-----
--------S----V------------------LG--------------------------
------------------------S-----------SPRELLLRRIRSLNPKLFFIIVDN
A--ACNGPF-FMTRFRESVKHYSAIFNGME-LSF-PEDD--P-D---RVV----------
LEREIFGREILNIVACEGQARVDRQEPYRQWQNRLQR-AGFKQVQ---------------
-PKK-IILSKMKAM-M--AT--FH-KDYGVG------ID--EGWFLLGIKNQIVK-----
-ANSC-WESK--------------------------------------------------
------------------------------------------------------------
--PVLNFMS*--------------------------------------------------
--------------------
>Picea_abies_PAB00042698
------------------------------------------------------------
------------------------------------------------------------
-------MANEKNGVFYSNNVNGFSNNIGLQRSWLQQEAAMPAAQFQGS-LS-S---EKT
TSST--DGESEDKELYSD-VVLKYISDMLM--DE-NMEERKCM---------------YQ
------ECS--ALQA-TVKPFYDIL-GENYPP--------------------QGICGGGK
VGQNQKELLNYS------------------------------------------------
------------------------------------------------------------
------------------------------------------------------------
--------KDDV----------QYK-IEDSSWIG-EFFNSQIPAGFDSPLSGNLSAGYSS
QYSFSSSGSSTVIDGL-DSPIYELSLSEIFSE---DKQGLG-------------------
----VGEFEEAS---QVVTKKN---IGFSVENGGWVLRAPKKEADLELKVGK-RVDAIGV
GF-----------QMSAAHSDDENGPK--RQK--DPH-REDLDL---EDRQS-NKLSAVY
-------PDNA-IRTESFDE--------------------------------VLLC--GG
NNGKKF--VDMQL-EVLHNGVQKS--IQSGSLK-GSQGTKT-----AG-KKQ-A--K--K
EVVDLRALLLVCAQAVATDDTR--GANEILKQIRQ--H---ASSYGD-GAQRLANYFADG
LVARL-TGS-G-----------G----RLFTMVS-S-N--SLS---S---AA--------
---------------------------------EILKAY-KLYLVATPYKKISHFLTYQT
VLNVA--E---GETRLHIVDFGILY--GFQWPSL----IQCLA-NRPGGPP-M-LRITGI
EL--------PQ---P-GFR--P-----AE-RIEETGRRLEDYAKSFGVPFEYQAIA-TK
WENLDVEEL-N-L--R-------S-D----E-VLV-------VNCMYRLRHLLDE-----
--------T----V------------------VV--------------------------
------------------------E-----------SPRNVVLNKIRSMNPRVFIQGVVN
G--AYNAPF-FITRFREALFHYSALFDALE-TTV-PRDH--P-E---RLL----------
IEKEMLGREILNVVACEGLERLERPETYKQWQVRTQR-AGYVQLP---------------
-LNR-TILSKARDK-V--KT-FYH-KDFGVD------ED--GNWMLLGWKGRILY-----
-GLST-WRPS--------------------------------------------------
------------------------------------------------------------
--A*--------------------------------------------------------
--------------------
>Pilularia_globulifera_1kpKIIX2001946
------------------------------------------------------------
------------------------------------------------------------
------------------------------------------------------------
------------------------------------------------------------
------------------------------------------------------------
------------------------------------------------------------
------------------------------------------------------------
------------------------------------------------------------
------------------------------------------------------------
------------------------------------------------------------
------------------------------------------------------------
------------------------------------------------------------
------------------------------------------------------------
------------------------------------------------------------
---DLMNLLSSCAQAVGNGNTR--RANEILREIRQ--D---ASPYGT-DLQRLAHYFVEG
LVARI-SGT-G-----------S----VLYTTF--T-N--NSP---S---AA--------
---------------------------------KMLKAR-SMFVSVCPFPKVSHVFANRA
IVEAA--K---DASRLHIVDYGISY--GIQWPSL----ISALA-ERIGGPP-K-LRITGI
DF--------PQ---P-GSN--P-----AE-RLEMTGQQLAEYANTYGVPFEYQAVA-DN
WENITSTSL-G-L--R-------P-D----E-VLV-------VNSMYRLRHILDE-----
--------S----V------------------IP--------------------------
------------------------S-----------DPRSTVLKNILNMNPKLFVQGIQN
G--SYTSPF-FMSRFKEAITSYSCMFNLLE-ATI-PDDN--Q-E---RIM----------
WEREILGRDILNVVACEGPERIERPETYKQWENRILR-VGFVHKS---------------
-LDE-DMIKDAQHI-M--KT-NFN-KNFSMD------KD--GCWLLLGWKGKVVQ-----
-ALTK-WKP---------------------------------------------------
------------------------------------------------------------
------------------------------------------------------------
--------------------
>Pilularia_globulifera_1kpKIIX2008385
------------------------------------------------------------
------------------------------------------------------------
------------------------------------------------------------
------------------------------------------------------------
------------------------------------------------------------
------------------------------------------------------------
------------------------------------------------------------
------------------------------------------------------------
------------------------------------------------------------
------------------------------------------------------------
------------------------------------------------------------
------------------------------------------------------------
------------------------------------------------------------
------------------------------------------------------------
------------------------------------------------------------
------------------------------------------------------------
------------------------------------------------------------
------------------------------------------------------------
-------------------------------QLAEAGRRLEEQARAYGVDLEYRSLIAKC
WEEVTGEAL-G-V--N-------R-E----E-TLV-------VNCIYRLRHLRDE-----
--------E----I------PDDPAGGWGGCSIN--------------------------
------------------------N-----------NPREAVLARLRGLNPKLFVEGVVN
G--AYNAPF-FMSRFKEALFHFSSMFDALD-ATV-RQDL--E-E---RMV----------
IEREIMGREIMNVVACEGAERRERPDTYRRWQLRTQR-VGFQPLP---------------
-LDP-LIKGAAQAI-A--HA-FYH-KDYGVE------NDEHGHWLLLGWKGRMLH-----
-GISS-WRP---------------------------------------------------
------------------------------------------------------------
------------------------------------------------------------
--------------------
>Pilularia_globulifera_1kpKIIX2008386
------------------------------------------------------------
------------------------------------------------------------
------------------------------------------------------------
------------------------------------------------------------
------------------------------------------------------------
------------------------------------------------------------
------------------------------------------------------------
------------------------------------------------------------
------------------------------------------------------------
------------------------------------------------------------
------------------------------------------------------------
------------------------------------------------------------
------------------------------------------------------------
------------------------------------------------------------
------------------------------------------------------------
------------------------------------------------------------
------------------------------------------------------------
------------------------------------------------------------
-------------------------------QLAEAGRRLEEQARAYGVDLEYRSLIAKC
WEEVTGEAL-G-V--N-------R-E----E-TLV-------VNCIYRLRHLRDE-----
--------E----I------PDDPAGGWGGCSIN--------------------------
------------------------N-----------NPREAVLARLRGLNPKLFVEGVVN
G--AYNAPF-FMSRFKEALFHFSSMFDALD-ATV-RQDL--E-E---RMV----------
IEREIMGREIMNVVACEGAERRERPDTYRRWQLRTQR-VGFQPLP---------------
-LDP-LIKGAAQAI-A--HA-FYH-KDYGVE------NDEHGHWLLLGWKGRMLH-----
-GISS-WRP---------------------------------------------------
------------------------------------------------------------
------------------------------------------------------------
--------------------
>Pilularia_globulifera_1kpKIIX2014313
------------------------------------------------------------
------------------------------------------------------------
------------------------------------------------------------
------------------------------------------------------------
------------------------------------------------------------
------------------------------------------------------------
------------------------------------------------------------
------------------------------------------------------------
------------------------------------------------------------
------------------------------------------------------------
------------------------------------------------------------
------------------------------------------------------------
------------------------------------------------------------
------------------------------------------------------------
---DLMNLLLSCAQAVGAGNIR--RANEILREIRQ--D---ASPYGN-DLQRLAHYFAEG
LVARI-SGT-G-----------S----VLYTAF--T-N--NAP---S---AA--------
---------------------------------KVLKGH-SLFVSVCPIVKVSHFFANRA
IVEAA--K---NASRLHIIDYGIWY--GIQWPSL----ISALA-EREGGPP-F-LRITGI
DL--------PC---P-GSN--P-----AE-RVEWAGRQLSEYAQAYGVPFDYHAVA-DK
WENINPSSL-G-I--R-------Q-D----E-VVV-------VHSMFRLHHLLDE-----
--------S----V------------------TP--------------------------
------------------------S-----------NPRKMVLDNIRSMNPRLLVLGTTN
G--SFTSPF-FMSRFKEALTSFSCMFDLLE-ATI-SSDN--Q-E---RIM----------
IEREFFGRDILNIVACEGAERVERPETYRQWQNRIQR-AGFVQKP---------------
-LDG-SMVQDVQDI-V--RS-RYN-KNFSID------KD--GSWMLLGWKGKVLN-----
-ALTL-WSP---------------------------------------------------
------------------------------------------------------------
------------------------------------------------------------
--------------------
>Pilularia_globulifera_1kpKIIX2091272
------------------------------------------------------------
------------------------------------------------------------
------------------------------------------------------------
------------------------------------------------------------
------------------------------------------------------------
------------------------------------------------------------
------------------------------------------------------------
------------------------------------------------------------
------------------------------------------------------------
------------------------------------------------------------
------------------------------------------------------------
------------------------------------------------------------
------------------------------------------------------------
---------------------KMK--AREANKGNG---------------NK-NG-I--P
EPVDLRALLVDCAQAFGSGNLR--KANELVQELKQ--Y---ASPDGS-VAQRLAHYFTEG
LVARL-EGT-G-----------S----QLYTAM--S-T--NRP---S---AA--------
---------------------------------IMMKAY-RVMVEVCPNVKISHYFANHN
ILKVA--E---GASRLHIVDYGILY--GVQWPSL----ISALA-ERKGGPP-F-LRITGI
EL--------PQ---P-GVD--P-----KE-RVEQTGRRLSEYARTYNVPFEYHAIA-RK
WEDIEAADL-N-L--S-------K-G----E-VLV-------VNSVLRLRHLMDE-----
--------T----V------------------IN--------------------------
------------------------P-----------SPRRKVLSRIHSFNPDIVVTAVVN
A--GFNAPF-FVSRFREALYYFSSKMDMID-TTICENDS--Q-L---RLL----------
MERECIGRDILNVVACEGPERVERPETYRQWHARFER-AGFKSVP---------------
-LDK-AVVSKARHV-V--KT-CHH-KDFTID------DD--SKWLLLGWKGRINE-----
-GLSA-WRP---------------------------------------------------
------------------------------------------------------------
------------------------------------------------------------
--------------------
>Pilularia_globulifera_1kpKIIX2091623
------------------------------------------------------------
------------------------------------------------------------
------------------------------------------------------------
------------------------------------------------------------
------------------------------------------------------------
------------------------------------------------------------
------------------------------------------------------------
------------------------------------------------------------
------------------------------------------------------------
------------------------------------------------------------
------------------------------------------------------------
------------------------------------------------------------
------------------------------------------------------------
------------------------------------------------------------
--VDLKSLLISCAQAVAAENIG--KAHEILKEIRL--S---ASPFGD-GQQRLAHYFAEG
FVARL-SRT-G-----------G----RLYTAF--T-N--NAP---S---AA--------
---------------------------------KILKAH-HLFVQVSPFEKVSHYFANKA
IFEAA--K---GASELHVIDYGILY--GLQWPCL----ISALA-QRKGGPP-H-LRITGI
DF--------PQ---P-GTR--S-----AE-RVDMTGRRLAEFARSCGVPFQYQAIA-NK
WENVQPSDL-H-L--K-------K-E----E-VLI-------VNSMYRLRHLLDE-----
--------T----V------------------LA--------------------------
------------------------S-----------NPRKTVLSKIRSLKPQIFVQGVRN
G--NFNTPF-FMSRFSEALSFFSSEFDMID-VIA-ETEN--Q-E---RMM----------
FEREVLGRDILNVIACEGPERIERPETYQQWQNRTNR-AGFQQLP---------------
-LDQ-VVVREARDI-V--KN-FYH-KDFSVD------ED--GRWMLLGWKGHALN-----
-ALSL-WKP---------------------------------------------------
------------------------------------------------------------
------------------------------------------------------------
--------------------
>Pityrogramma_trifoliata_1kpUJTT2006163
------------------------------------------------------------
------------------------------------------------------------
------------------------------------------------------------
------------------------------------------------------------
------------------------------------------------------------
------------------------------------------------------------
------------------------------------------------------------
------------------------------------------------------------
------------------------------------------------------------
------------------------------------------------------------
------------------------------------------------------------
------------------------------------------------------------
------------------------------------------------------------
------------------------------------------------------------
------------------------------------------------------------
------------------------------------------------------------
------------------------------------------------------------
-------------------------------------------------------RITGI
EF--------PQ---P-GLN--P-----SE-RVEETGRRLAEYAKTYNVPFEYKAIA-NK
WEDVEPADL-N-L--Q-------E-G----E-FVA-------VNCVNRLRHLMDE-----
--------T----V------------------IS--------------------------
------------------------A-----------SPRRKVLSTINSLKPDIFLTVITN
A--GYNAPF-FVSRFREALYHFSSKFDMIE-TTVADSEN--Q-Q---RLM----------
LERECLGRDIINIVACEGHERVERPETHRQWQARFQR-AGFEPCT---------------
-LDR-VVLRKVRDV-V--KA-FYN-KDFSVD------DD---------------------
------------------------------------------------------------
------------------------------------------------------------
------------------------------------------------------------
--------------------
>Pityrogramma_trifoliata_1kpUJTT2019060
------------------------------------------------------------
------------------------------------------------------------
------------------------------------------------------------
------------------------------------------------------------
------------------------------------------------------------
------------------------------------------------------------
------------------------------------------------------------
------------------------------------------------------------
------------------------------------------------------------
------------------------------------------------------------
------------------------------------------------------------
------------------------------------------------------------
------------------------------------------------------------
---------------------------KATNGGRKGHKPGR---------KG-KTEV--L
GFVDLREVLVSCAQAVAVGDGK--KANEILQELYLVHG---VSSHGN-SLQRSTHYFCEA
LMARM-GGM-G-----------G----QHYRDM--C-A--NAP---S---AR--------
---------------------------------KFLKIM-KAWFQCSPYMRIMHYFANQN
ILKAA--E---GALRLHIVDYGMMY--GIQWPCL----INALA-DREGGPP-L-LVLTGI
DF--------PK---L-GQN--G-----LD-WLEESGQRLAAYAKSCNVPFQFHAIATDK
WEDVDAASL-H-L--H-------A-E----E-VLV-------VNCMKRLRHLSDE-----
--------S----T------------------DLLD------------------------
----------------------STI-----------SPRQKLLMSMRSLKPHLLLLADAI
V--ASSSPF-FISRFREALYLYTNMFDALA-NLW--DDR--P-E---RVF----------
IEKYMYARDILNIVACEGADRVERFETQRQWDTRIKR-AGFEQLP---------------
-IPS-FILSRSKSH-V--KQ-HYH-PDFMVH------DD--KGWMLLGWKGRSIL-----
-AMCA-WVPC--------------------------------------------------
------------------------------------------------------------
--H---------------------------------------------------------
--------------------
>Pityrogramma_trifoliata_1kpUJTT2025579
------------------------------------------------------------
------------------------------------------------------------
------------------------------------------------------------
------------------------------------------------------------
------------------------------------------------------------
------------------------------------------------------------
------------------------------------------------------------
------------------------------------------------------------
------------------------------------------------------------
------------------------------------------------------------
------------------------------------------------------------
------------------------------------------------------------
------------------------------------------------------------
------------------------------------------------------------
-VADLKGLLISCAQAVASCNLT--RAQEILQEIRQ--D---SSSYGS-GLQRLAHYFAEA
LVARI-SGT-G-----------D----RLYSVF--S-N--NSP---S---AA--------
---------------------------------KMLKAH-RLYVEVCPFVKVSHYCANRA
IIDTA--K---GATRLHIIDYGILY--GLQWPSL----ISALA-ERTGGPP-V-LRITGI
DF--------PQ---P-GYA--Y-----AE-RVEMTGRRLAEYAKAYGVPFEYHAIA-SR
WETVQPSSL-G-L--R-------K-D----E-VVV-------VNSMHRLHHLLDE-----
--------T----V------------------LA--------------------------
------------------------S-----------NPRKTVLSKIKEINPKIFVEGIKN
G--NYNAPF-FMSRFKEALACYSGHFDMFE-SLM-KTEN--Q-E---RMM----------
IEREVLGRDILNIVACEGPERVERPETYRQWQNRTQR-AGFTHIP---------------
-FDR-KVLNECQTI-V--KC-SYN-KNFTVD------ED--GSWMLLSWKGKVAY-----
-ALSL-WKPA--------------------------------------------------
------------------------------------------------------------
------------------------------------------------------------
--------------------
>Pityrogramma_trifoliata_1kpUJTT2025873
------------------------------------------------------------
------------------------------------------------------------
------------------------------------------------------------
------------------------------------------------------------
------------------------------------------------------------
------------------------------------------------------------
------------------------------------------------------------
------------------------------------------------------------
------------------------------------------------------------
------------------------------------------------------------
------------------------------------------------------------
------------------------------------------------------------
------------------------------------------------------------
-----------------------------------------------------------G
EALDLKEQLVSCAQAVAVGNHT--RAYETLQQLRK-NG---ASPNGS-GLHRVIHYFCDA
LEARM-HGA-G-----------S----SAYSDA--AYN--NRP---S---AA--------
---------------------------------KLLKAV-KTAISFIPYVKLSHYFANQS
ILKAA--E---GATRLHIIDYGIFY--GLQWPCL----INALA-DRKEGPP-T-LVITGI
EF--------PQ---P-GPN--P-----KA-GLEDIGHRLSEYAKTYNVPFEYHALAASN
WEDVDPTA-------H-------S-SG--KE-VLI-------VNCMHRLRHVLDR-----
-------------V------------------CALDD-----------------------
----------------------SAN-----------SHRQKLLEKMCKLNPDLFVVAVLN
A--SHNSPF-FVSRFREALNYYCSKFDVVE-TTW--DSS--P-E---RMI----------
LEKDCFYRDILNVVACEGLERVERPETYKQWQGRFRR-AGFEQMP---------------
-FAP-SMYAKVRAH-V--QS-YYH-KDFNVD------HDAN-QWMLVSWKGRTTE-----
-AVSA-WKP---------------------------------------------------
------------------------------------------------------------
------------------------------------------------------------
--------------------
>Pityrogramma_trifoliata_1kpUJTT2090167
------------------------------------------------------------
------------------------------------------------------------
------------------------------------------------------------
------------------------------------------------------------
------------------------------------------------------------
------------------------------------------------------------
------------------------------------------------------------
------------------------------------------------------------
------------------------------------------------------------
------------------------------------------------------------
------------------------------------------------------------
------------------------------------------------------------
------------------------------------------------------------
------------------------------------------------------------
------------------------------------------------------------
------------------------------------------------------------
-----------------------------------IKAY-KMVFDACPYVKISYHFANQY
ILKAA--Q---GATRLHIIDYGILY--GFQWPCL----IYALA-HRPEGPP-F-IRITGF
EY--------PA---N-TTDINP-----TA-TTEGTSCRLREYAKTYNVPFEYHAISASK
WEDIDASSL-R-I--S-------S-D----E-VLV-------LNSFNRLGHIHDE-----
--------N----I------------------AH--------------------------
------------------------P-----------SRRDRLLKQMRRLNPHLFVLGSMN
A--GHSSPF-FAPRVREAFYYYSNMFDVLH-TAM-MDDS--P-E---RLM----------
FERELMGRSILNVVACEGVERVELPETYKQWQTRIKR-AGFRQLT---------------
-IIP-SVWEKARRV-M--MN--YH-KDFNLL------HDS-DRWVLLGWRGRSMQ-----
-ALSA-WE----------------------------------------------------
------------------------------------------------------------
------------------------------------------------------------
--------------------
>Polytrichum_commune_1kpSZYG2004142
------------------------------------------------------------
------------------------------------------------------------
------------------------------------------------------------
------------------------------------------------------------
------------------------------------------------------------
------------------------------------------------------------
------------------------------------------------------------
------------------------------------------------------------
------------------------------------------------------------
------------------------------------------------------------
------------------------------------------------------------
------------------------------------------------------------
------------------------------------------------------------
------------------------------------------------------------
------------------------------------------------------------
----M-SGT-G-----------A----QLYTAL--S-R--KRP---S---EA--------
---------------------------------QMLKGF-RLFYGHVPFIHTAHIFANDT
ILQAF--E---GAPRVHIVDYGILY--GQQWPCL----LSKLA-QRPGGPP-H-VRMTGI
DR--------PQ---P-GFR--P-----SA-RIQETGRRLANLAKCLGVPFEFHAIA-EK
WEAITPAHL-M-L--R-------D-D----D-VRA-------VNCMFRLCHTLDE-----
--------T----V------------------TA--------------------------
------------------------A-----------SPRPTLLNRIRSMNPKVFTQGVIN
S--AHNSPF-FMSRFRSALSYFSLLFDALE-TSM-PTDH--P-D---RHI----------
LDQDIFGREILNIVACEGLERVERAEPYRQWQSRTLR-AGFQQLP---------------
-INP-EIIKRIKAN-M--KN--YD-RNYGMG------ED--GSWFLTGWKGHIIH-----
-AFAA-W-----------------------------------------------------
------------------------------------------------------------
------------------------------------------------------------
--------------------
>Polytrichum_commune_1kpSZYG2005313
------------------------------------------------------------
------------------------------------------------------------
------------------------------------------------------------
------------------------------------------------------------
------------------------------------------------------------
------------------------------------------------------------
------------------------------------------------------------
------------------------------------------------------------
------------------------------------------------------------
------------------------------------------------------------
------------------------------------------------------------
------------------------------------------------------------
------------------------------------------------------------
------------------------------------------------------------
------------------------------------------------------------
----M-SGT-G-----------G----QLYTAL--S-N--SRP---S---AK--------
---------------------------------KMLEAF-KLSCQYCPFIQVSNYFANHI
ILDAF--K---DAPRVHVVDYGILY--GTQWPCL----INK-----------N-LRITGI
DL--------PQ---P-GFR--P-----SG-RIQETGRRLAEVAKIKGVPFEFHAIA-EK
WEAITPTHL-M-L--R-------E-D----E-VLV-------VNCMYRLHHLLDE-----
--------Q----V------------------TA--------------------------
------------------------A-----------SPRTLVLNRIRSINPKVLVQGVIN
A--GYNAPF-FMSRFREALAAFSTLFESMD-ESM-PSDD--P-L---RIV----------
IDQEVVGRDILNVVACEGLERVERPEPYRQWQSRTTR-AGFQQLP---------------
-ISA-EFQDTVKKL-M--TQ--FH-PKYGIG------ED--GNWFLLGWKERITH-----
-AMTA-WEP---------------------------------------------------
------------------------------------------------------------
------------------------------------------------------------
--------------------
>Polytrichum_commune_1kpSZYG2009188
------------------------------------------------------------
------------------------------------------------------------
------------------------------------------------------------
------------------------------------------------------------
------------------------------------------------------------
------------------------------------------------------------
------------------------------------------------------------
------------------------------------------------------------
------------------------------------------------------------
------------------------------------------------------------
------------------------------------------------------------
------------------------------------------------------------
------------------------------------------------------------
------------------------------------------------------------
------------------------------------------------------------
------------------------------------------------------------
------------------------------------------------------------
------------------------------------------------------------
---------------------------------------LAKLAEVKGVPFEFHAIA-EK
WEAITPAHL-M-L--R-------E-D----E-VLG-------VNCMFRLRHTLDE-----
--------T----V------------------TA--------------------------
------------------------A-----------SPRTTLLTRIRSMNPKVFVQGLLN
A--EHSSPF-FMPRFRSAISHFSTLFDILE-VST-PADH--P-D---RLI----------
LDQDIFGREILNVVACEGLERVERAEHYRQWQSRTLR-AGFQQVP---------------
-TNP-AIVEKIRAV-L--KM--HD-RNYGMG------ED--GSWFLM-------------
------------------------------------------------------------
------------------------------------------------------------
------------------------------------------------------------
--------------------
>Polytrichum_commune_1kpSZYG2009189
------------------------------------------------------------
------------------------------------------------------------
------------------------------------------------------------
------------------------------------------------------------
------------------------------------------------------------
------------------------------------------------------------
------------------------------------------------------------
------------------------------------------------------------
------------------------------------------------------------
------------------------------------------------------------
------------------------------------------------------------
------------------------------------------------------------
------------------------------------------------------------
------------------------------------------------------------
------------------------------------------------------------
------------------------------------------------------------
------------------------------------------------------------
------------------------------------------------------------
---------------------------------------LAKLAEVKGVPFEFHAIA-EK
WEAITPAHL-M-L--R-------E-D----E-VLG-------VNCMFRLRHTLDE-----
--------T----V------------------TA--------------------------
------------------------A-----------SPRTTLLTRIRSMNPKVFVQGVVN
A--EYNAPF-FMSRFRSALAHYSALFDALE-NSI-PPDH--S-D---RHI----------
LDQWIFGREILNIVACEGLERVERAEPYRQWQSRTLR-AGFQQVP---------------
-QNP-EIISKIKST-M--KM--YH-RNYGVG------ED--GAWFLMGWKGHISK-----
-AITV-WEPA--------------------------------------------------
------------------------------------------------------------
--PIVSP-----------------------------------------------------
--------------------
>Polytrichum_commune_1kpSZYG2011767
------------------------------------------------------------
------------------------------------------------------------
------------------------------------------------------------
------------------------------------------------------------
------------------------------------------------------------
------------------------------------------------------------
------------------------------------------------------------
------------------------------------------------------------
------------------------------------------------------------
------------------------------------------------------------
------------------------------------------------------------
------------------------------------------------------------
------------------------------------------------------------
------------------------------------------------------------
---ELVDLLQRCAVALSQDD-P--GANSLIAELRD--Y---SSVHGT-ALQRMAHYYMEA
FVARM-SGC-G-----------P----ELYLAI--T-R--DHP---P---TA--------
---------------------------------QYLRSMVRVFINSCPYKLVTHFYGMVT
IADAF--A---GATRVHVVDYGVAH--GAQWPAL----IQHLS-KRPGGPP-H-LRITGI
DF--------PQ---P-GLT--T-----ST-GLADTGRRLENFAKLWGVPFEFQAVN-GK
WEGIMPQQL-N-L--R-------D-D----E-VLA-------VTCQYRMPHLLDE-----
--------S----V------------------MA--------------------------
------------------------T-----------SPRKIVLNRIRSMNPKIFVITTIE
G--RHSGPF-FLPRVRESIKYFLPMFDSIE-VTV-PNDD--P-D---RVL----------
FERQVYGREMLNIIACEGQDRVERPIPYKQWQSLLKR-AGFTQIP---------------
-QNP-TIISQMKAM-M--GS--FH-GGYGCA------ED--AGWFLLGWKNHISK-----
-CMSA-WEPT--------------------------------------------------
------------------------------------------------------------
--PRSYTT----------------------------------------------------
--------------------
>Polytrichum_commune_1kpSZYG2038428
------------------------------------------------------------
------------------------------------------------------------
------------------------------------------------------------
------------------------------------------------------------
------------------------------------------------------------
------------------------------------------------------------
------------------------------------------------------------
------------------------------------------------------------
------------------------------------------------------------
------------------------------------------------------------
------------------------------------------------------------
------------------------------------------------------------
------------------------------------------------------------
------------------------------------------------------------
------------------------------------------------------------
------------------------------------------------------------
------------------------------------------------------------
------------------------------------------------------------
------------------------------------------------------------
------------------------------------------------------------
------------------------------------------------------------
------------------------------------------------------------
-----------MTRFRESIKHYVTMFDNID-DAM-LNDD--P-E---RAL----------
IEREMYGREILNIVACEGQERVERATPYKQWQSLTEK-VGFTQMP---------------
-LKP-MILSRIKHL-L--AT--RP-KGYGVA------ED--GAWILMGWKNHVVQ-----
-CVSA-WEPS--------------------------------------------------
------------------------------------------------------------
------------------------------------------------------------
--------------------
>Polytrichum_commune_1kpSZYG2038737
------------------------------------------------------------
------------------------------------------------------------
------------------------------------------------------------
------------------------------------------------------------
------------------------------------------------------------
------------------------------------------------------------
------------------------------------------------------------
------------------------------------------------------------
------------------------------------------------------------
------------------------------------------------------------
------------------------------------------------------------
------------------------------------------------------------
------------------------------------------------------------
------------------------------------------------------------
---------------------R--RANDLIGELRQ--H---SSAFGN-VHERLAHYYTVA
LVARM-SGA-G-----------A----ELYTAM--S-N--NHP---S---TA--------
---------------------------------VMLKAQARFFINSCPYNTITHTFSVKT
ILGAF--A---GATHVHVVDYGIQY--GFQWGSL----IQNLA-DRPEGPP-H-LRITGI
DL--------PQ---L-VGN--P-----LS-RVEGCGRRLAKFAE---------------
------------------------------------------------------------
------------------------------------------------------------
------------------------------------------------------------
------------------------------------------------------------
------------------------------------------------------------
------------------------------------------------------------
------------------------------------------------------------
------------------------------------------------------------
------------------------------------------------------------
--------------------
>Polytrichum_commune_1kpSZYG2039932
------------------------------------------------------------
------------------------------------------------------------
------------------------------------------------------------
------------------------------------------------------------
------------------------------------------------------------
------------------------------------------------------------
------------------------------------------------------------
------------------------------------------------------------
------------------------------------------------------------
------------------------------------------------------------
------------------------------------------------------------
------------------------------------------------------------
------------------------------------------------------------
------------------------------------------------------------
--VDLKNLLIRCAEAVERSDFR--QANELIDELRQ--H---SSAYGN-GPQRMAHYFMEA
LVARM-SGT-G-----------A----QLYTAL--S-N--KQP---F---EG--------
---------------------------------EMLKGF-RLFYDHIPFIHTSHIFANDT
FLEVF--K---GASRVHIVDYGILY--GLQWPCL----ISRLA-KRPG------------
------------------------------------------------------------
------------------------------------------------------------
------------------------------------------------------------
------------------------------------------------------------
------------------------------------------------------------
------------------------------------------------------------
------------------------------------------------------------
------------------------------------------------------------
------------------------------------------------------------
------------------------------------------------------------
--------------------
>Populus_trichocarpa_Potri.001G241700
------------------------------------------------------------
----------------------------------------------------------MG
SDSRFTEFPGSNKFEDEIVFPDSNQYHNVSNGFKFEDLDFDCVENPLVLPDP-DPG--AL
SSITAIDEDSPSDDNDSE-NLLKYINQMLM-EED-MEEKPCMF-----------------
------HDP-LALQA-AERSLYDILGEKNQPSLPHDS--------PSYGDQFLVDSPDDV
FWSSRSDYSSNKSSFSNSVSSVD-------------------------------------
------------------------------------------------------------
------------------------------------------------------------
--------------------------PQGNGEFGEFKPLFMQTPLPNNFVFHSAANFSSE
SSFKLHNGLASNGDSATKPSAGNIVAPNLFSD---SDL---ALQFKRGVEEASKFLPKGN
--PLIIDLETSA------------------------------------------------
LAPEMNRDAPEVAVKAE---KEDREFFPEWLTGKKNHEREDEDF-----EEE-RSNKQSA
------VHVDESELSEMFDM--------------------------------LVGVG-EG
CRPP----GCILD-QAEQCESSKT--VRQNGQTKGSSGSKT-------RAKI-QGNN--K
EVVDLRTLLVLCAQAVSSNDRR--AANELLKQIRQ--H---SSPLGD-GSQRLANCFANG
LEARL-AGT-G-----------T----QIYTAL--S-T--EKW---S---AV--------
---------------------------------DMLKAY-QAYVSACPFKKMAIIFANHN
IMKVA--E---KASTLHIIDFGILY--GFQWPPL----IYRLS-RRPGGPP-I-LRITGI
EL--------PQ---S-GFR--P-----AE-RVQETGRRLVKYCERYNVPFEYNPIA-QK
WDTIQIDDL-K-I--N-------H-D----E-VLA-------VNCLFRFKNLLDE-----
--------T----V------------------VV--------------------------
------------------------N-----------SPRNAVLNLISKTKPDIFIHAIVN
G--SYNAPF-FVTRFRETLFHFSALFDMLD-SNM-PRED--E-M---RLK----------
FEKEFYGREVMNVIACEGSERVERPETYKQWQVRNMR-AGLKQLP---------------
-LDP-HVIKYLKCK-V--KV-RYH-EDFEVD------GD--GHWMRQGWKGRTII-----
-ASSA-WIPA--------------------------------------------------
------------------------------------------------------------
--*---------------------------------------------------------
--------------------
>Populus_trichocarpa_Potri.001G241800
------------------------------------------------------------
------------------------------------------------------------
--------------------------------------------MSLSPDGE-ALDPSSA
WSPEAEASSPSEDSDSSD-PLLKYISQMLM-EEN-MEDQPHMF-----------------
------HDH-FALST-TEKSLYDVL-GEQYPSSLDSP--------ESYVNLESPDSIFLA
SGSNCGDNTSKST-----------------------------------------------
------------------------------------------------------------
------------------------------------------------------------
----------STGTTSGTIDSAKETQWVGG--DVGGMNPSFSRTPLPDDNHLHSNFQPNV
QFTGNPSNGFTDTGDGLMGSSAGEMVQNMFSD---AES---VLQFKRGLEEASKFLPIAS
--QLVIDLETNA------------------------------------------------
---VSSRQKEDAPIVVVKEENSERDSSPDGSRGRKNHEREDPDL-----EEG-RRNKQSA
------VHVEESELSEMFDK--------------------------------VLLW--TG
GQCCGD--------DAVQDVASKN--SQPDEQSNGSSGGKT-------RAKR-QNKK--K
ETVDLRTLLILCAQAVSANDFR--TANELLKQIRQ--H---SSQFGD-GTQRLAHFFANG
LEARL-AGS-G-----------DGTR-SFFTHL--A-S--KRT---T---AA--------
---------------------------------DMLKAY-KTNLQACPFKKFSIFFAISM
ILQAA--E---KASTLHIVDFGVLY--GFQWPIL----IQQLS-LLPNGPP-K-LRLTGI
EL--------PQ---H-GFR--P-----SE-RIEETGRRLAKYCERFKVPFEYNPIAAQN
WERIPIEDL-K-I--N-------R-N----E-VLA-------VHCQCRFKNLFDE-----
--------T----V------------------EV--------------------------
------------------------D-----------CPKNAILNLIRKMNPDIFVHTIIN
G--SYNAPF-FLTRFREALFHFSSLFDMFD-STL-PRED--Q-A---RIM----------
FEGELYGRDAMNVVACEGQERVERPETYKQWQARTVR-AGFKTLP---------------
-LEQ-KLMTKFRGK-L--KT-YYH-KDFVID------ED--NDWMLQGWKGRIIY-----
-ASSC-WVPA--------------------------------------------------
------------------------------------------------------------
--*---------------------------------------------------------
--------------------
>Populus_trichocarpa_Potri.001G241900
------------------------------------------------------------
------------------------------------------------------------
------------------------------------------------------------
-------MNPVFEDPTAN-AVLKYISQILM-EEE-SEEQTFV------------------
------PRD-FSLRA-AERPFSDIL-APEGSSSDGKV--------SDPNQTINNVSTYCC
DVYGCNSSMKAN------------------------------------------------
------------------------------------------------------------
------------------------------------------------------------
-----------------------------------------NIVASSSICDGGAPPVNYT
VPLCLQVNPPPFFPRSVFRTFPGPVD-SVNVA---LKERQLEVLFRGGTDETWKFHQQPN
--EMVVDFANNR------------------------------------------------
-----------VTPVMAITKESNLDHSVCELMERQNHYRVETELQP-------RINKHTS
------IYAEEAQQFGMFAG--------------------------------VFPST-GG
DGEPAGFNLN----EAFQSGPGMI--SYLKEQSRGSNDGVI-------CRKN-EVRS--R
ELVDMRTLLIHSAEAVAVNDHR--TATELLTQIRQ--H---STPFGD-GSQRLAHCFANA
LETRI-AGT-G-----------S----EVYATL--A-A--KRV---T---AA--------
---------------------------------CILKAG-RLYISACPFMIMSNFFAEQN
IMDLA--E---NATRLHIIHFGILY--GFPWPSL----IQRLS-TRPSGPP-V-LCITGI
EC--------SQ---T-GYE--S-----AA-VLEDIGRYLASYCEKFNVPFNYNAIS-QK
WENVQLEDL-K-I--D-------R-D----E-VTV-------VSSLYRFQHLLDE-----
--------T----V------------------AL--------------------------
------------------------N-----------CQRDAVLNLIKRINPAIFIHGIIN
G--AYNSPF-FVSRFREALFYYSSLFDMLE-ANT-ARED--P-E---RMV----------
FEQEVFGKEILNVISCEGWDRLERPEKYKQWQARNAR-AGLRQLP---------------
-LKE-GIMKQVREQ-V--KS-SYH-KDFLMD------QD--GQWMLQGWKGRILF-----
-AISC-WKSA--------------------------------------------------
------------------------------------------------------------
--*---------------------------------------------------------
--------------------
>Populus_trichocarpa_Potri.001G242000
------------------------------------------------------------
------------------------------------------------------------
----------------------------------MVIESMDPPSYPTNLQAP-ADNPSLR
STSDGESPFDSETTDCYH-AVLKYIHDILM-EDG-LGDKTCML-----------------
------QDS-LALQA-AEKSLYDVI-GEEYPSSSDHC--------PPCLMNINERPDENF
TPTRSVQSSVTQ------------------------------------------------
------------------------------------------------------------
------------------------------------------------------------
------------------------------------------------------------
---------------PFDSPES---MPYLHVE---TQP---FGQLNGVMGSANKSIPYSH
--SIKFSSMRNV------------------------------------------------
----SDPQELEREVMADRIQRNGRNYSSIQTRGRRNHQHDNNG----YLEEG-RSKKQSS
-----A---SESLHLELLDD--------------------------------TYLY--NI
ENGGHI--PCPLY-GNSPSARNKK--FLQSEQSAASDM-----------RTR-ALAN--K
RETDLWTLLILCAQAAGSGDLK--TASGKLKQIRQ--H---SSPLGD-ANQRLAHYFANG
LEARL-AGT-G-----------M----PLSGPI--T-Q--SST---T---AA--------
---------------------------------DILKAY-ELYVTICPFRKMTNMCANRT
ISRLV--D---KATSVHIIDFGISY--GFQWPCF----IYRQS-LRPGRPT-K-IRVTGI
EL--------PQ---P-GFR--P-----AE-RVEETGRRLQRFADRMKVPFEYNAIA-QK
WETIQYEDL-K-IDRD-------R-D----E-VII-------VNCMYRLKNLPDD-----
--------T----M------------------VV--------------------------
------------------------N-----------SPRDAVLKLIKRINPDIFLHGVSN
G--SYNAPF-FVTRFREALFHYSAFFDMLE-ATA-PRED--Q-E---RLL----------
FEREMIGRDAINVIACEGTQRVERPEPYKQWHMRNLR-IGFRQVP---------------
-LHQ-SIIKRVKN--I--KH-EYH-KDFIVD------ED--GQWILLGWKGRIIH-----
-AVSA-WKPV--------------------------------------------------
------------------------------------------------------------
--QE*-------------------------------------------------------
--------------------
>Populus_trichocarpa_Potri.001G242100
------------------------------------------------------------
------------------------------------------------------------
MNNLFQEYPNSMNRFVFDHASVSFSPNRDLVNGYKLNDTLSSPNPSFNYFNP-ESPSDST
SSSSSSNSCSEVYGPSNN-VTLKFISDVLL-EED-LEGKTCML-----------------
------QDC-LTLQA-AEKSLYDVL-GQEYPHSSNQI--------LSCFNQNVESPNDGV
TWINNTGSTNGYHTANNLVEKSDWIF----------------------------------
------------------------------------------------------------
------------------------------------------------------------
------------------------------------------------------------
--DQADLELSQVPQSSPVLSLEKTPLGTDFQG---PA--HPYEMLSKGEGEAGISLSTSD
--YLMSSPERSS------------------------------------------------
---------------SNPPDKEERGYSPNSSRGRKNHQREDSD----DLEEE-RGKKHSA
------LSPAESEQSELFDE--------------------------------VLLCS-GA
QNVSAS--------CALLDKSQNG--AGRNEQRKGSNGRAA-------RAKR-KENK--E
EVVDLSSLLTQCAQAVAIGDQR--TASELLKQIRQ--H---SSPFGD-ANQRLAHYFANA
LDTRL-AGT-M-----------T----PTFAPI--A-S--HRT---S---AA--------
---------------------------------ESVKAY-QVYVRACPFKRMSNFFANRT
ILKLA--K---KATRLHIIDFGILY--GFQWPCL----IQRLS-ERPGGPP-R-LRITGI
EL--------PQ---P-DFR--P-----AE-RVEETGRRLEKYCERFKVPFEYDAIA-QK
WETIRYEDL-R-I--D-------E-D----E-MIV-------VNSLYRLRNLPDD-----
--------T----V------------------VE--------------------------
------------------------N-----------SARDAVLKLINKIKPDMFIHGVVN
G--AFNAPY-FVTRFREALYHYSSLFDMFE-ANV-SRED--E-N---RML----------
FEKERYGREIINVIACEGTSRVERPETYKQWQSRNLR-AGFRQLT---------------
-LDP-ELFKDVRSV-V--KS-EYH-KDFVVD------AD--GQWMLQGWKGRIIH-----
-ALSV-WEPV--------------------------------------------------
------------------------------------------------------------
--QE*-------------------------------------------------------
--------------------
>Populus_trichocarpa_Potri.006G086600
------------------------------------------------------------
---------------------------------------------------------MDP
RLRGYSISVNGTQLGNQPISVFSNQDPVSRPRFENTFVEHNCKEFHYIPPYP-KPTDVTP
YSNPTQKEDSPEDFDFSD-VTLRYINQMLM-EED-TEDKTCML-----------------
------QDS-LDLQV-AEKSFYDVL-GKKYPPSPEPN--------PTFISQNRGNLPDSL
PCNYICSSRSDS------------------------------------------------
------------------------------------------------------------
------------------------------------------------------------
---------------------------------GYVDDNAWIHNPSDYHSFQLQIPHVSS
ISQSSYSSSNSVITTVDGLVDSPSSNFKVPDW---SGESRSILHFRKGVEEASRFLPSGN
--DLFLNIEANK------------------------------------------------
-FLSQEPKVRTGEVAIKVEKQDGGEHSPSGPRGKKNPHREDGDVEEG------RSSKQLA
------VYTESTLRSDMFDK--------------------------------VLLCI-PG
EGQPDL----TALREAFKSASIKN----------EQNGQAKGSSGGKGRGKK-QSRK--R
EVVDLRTLLINCAQAIAADDRR--SANELLKQIRL--H---SSPFGD-GNRRLAHCFADG
LEARL-AGT-G-----------S----QIYKGL--V-S--KRT---S---AA--------
---------------------------------DLLKAY-RLYLAACPFRKVSNFVSNKT
IKITA--E---NSMRLHVIDFGILY--GFQWPTF----IHRLS-CRPGGPP-K-LRMTGI
EF--------PQ---P-GFR--P-----AE-RVEETGRRLAAYAKEFKVPFEYNAIA-KK
WETIQLEEL-K-I--D-------R-D----E-VVV-------VNCLYRSKNLLDE-----
--------T----V------------------AV--------------------------
------------------------D-----------SPRNIVLDL---------------
------------------------------------------------------------
----------------------GGSECYSL*-----------------------------
------------------------------------------------------------
------------------------------------------------------------
------------------------------------------------------------
------------------------------------------------------------
--------------------
>Populus_trichocarpa_Potri.008G057400
------------------------------------------------------------
--------------------------------------------MIMDQSLRGLYGSVNG
LKLSNETQSASSVQDLVNAFKLDN---NCVNQNYVNSTRVPPDSTLSNS-VL-SASMSQE
G-------DSHEDFDFSD-VVLKYISKMLM--EE-EMEEKTCM---------------FQ
------ESS-AALLA-AEKSLYELI-GEKHPSAPDDP--------VQFLDQNHERPDENH
DLNCSNCTSSTS------------------------------------------------
------------------------------------------------------------
------------------------------------------------------------
--------------------------SSSGS--SLLDHGSTCDLGEYKSSRHASQ----S
SYSPGN--SSVTVDGFVDSPVGPNMVAEIFGE---SES-VMQFKKGFEE--ASKFIPNGN
---LLIDLESKG-----------------------------------------------L
FLKDLKEDVKDVLATAGEKRENDNYADGSRGK--KNPHPEESAL---EGGRS-NKQSAVY
-------SEST-ASPADFDM--------------------------------VLL---NC
GKDDSA--L---Q-AALHNGESKS--VQQNGQARGSSGGKA-----RG-KRQ-GG-K--R
DVVDLRTLLTLCAQAVAADDRR--SANDLLKQIRQ--N---APSTGD-AMQRLANIFADG
LEARL-AGS-G-----------T----QIYRAL--I-S--KPT---S---AA--------
---------------------------------DVLKAY-HMFLAACPFRKLSNFFSNKT
IMNIA--E---NASRVHIVDFGIMY--GFQWPCL----IQRLS-SRPGGPP-H-LRITGI
DL--------PN---P-GFR--P-----AE-RVEETGRRLANYANTFKVPFKFNAIA-QK
WETIKIEDL-K-I--D-------R-N----E-VLV-------VNSGYRLRNLLDE-----
--------T----V------------------VV--------------------------
------------------------E-----------SPRNIVLNLIRNMNPDVFIQGVVN
G--AYNAPF-FITRFREALFHFSTLFDVLE-ANV-SREV--P-E---RML----------
IEREIFGWEAMNVIACEGAERIERPETYKQWQMRVLR-AGFRQLP---------------
-LNR-EIFTTAKER-V--EA-LYH-KDFVID------ED--SQWLLQGWKGRIVY-----
-ALSS-WKPD--------------------------------------------------
------------------------------------------------------------
--C*--------------------------------------------------------
--------------------
>Populus_trichocarpa_Potri.009G032700
------------------------------------------------------------
----------------------------------------------------------MG
SDSRYTEFPGSNKFEDEIVFPVSNQYQNVTNGFKIEDLDLDHLENPLVLPDP-DPGNSAL
SSITSMDGDSPSDDNDSE-NLLKYISQMLM-EEN-MEEKPCMF-----------------
------HDP-LALQA-AERSLYDILGEKTLPSSPHES--------PSYGDQFLVDSPDDN
FWSSRSDYSSNSSSTSNTASLVD-------------------------------------
------------------------------------------------------------
------------------------------------------------------------
--------------------------PQWNGESGESKPSFMQMPLSTNFVFQSAANPSSQ
SSFKLHNGLASNSDSAIKPSVGNIVVQNIFSD---SDL---ALQFKRGVEEASKFLPKGN
--PLVIDLENSS------------------------------------------------
LAPEMNRNAPNVVVKAEKEDKEDKEYLPEWLTGKKNHEREDGDF-----EEE-RSNKQSA
------VYVDESELSEMFDM--------------------------------LLGFG-DG
CQPP----QCILH-EAEQRESGKT--LQQNGQTRGTNGSKT-------RAKR-QGNN--K
EVVDLRTFLILCAQAVSVNDCR--TANELLKQIRQ--H---SSPLGD-GSQRLAHCFANA
LEARL-AGT-G-----------T----QIYTAL--S-A--EKT---S---AV--------
---------------------------------DMLKAY-QAYISACPFKKIAFIFANHS
ILNVA--E---KASTLHIIDFGILY--GFQWPSL----IYRLS-CRPGGPP-K-LRITGI
EL--------PQ---S-GFR--P-----TE-RVQETGRRLAKYCERYNVPFEYNAIA-QK
WDTIQIDDL-K-I--D-------R-N----E-VLA-------VNCGFRFKNLLDE-----
--------T----V------------------VV--------------------------
------------------------N-----------SPRNAVLNLIRKTKPDIFVHAIVN
G--SYNAPF-FVTRFREALFHFSALFDMLD-TNM-PRED--K-M---RLK----------
FEKEFYGREVMNVIACEGSERVERPETYKQWQVRNMR-AGLKQLP---------------
-MDP-LLIKKLKCK-V--KA-GYH-EDFVVD------ED--GNWMLQGWKGRIVY-----
-ASSA-WIPA--------------------------------------------------
------------------------------------------------------------
--*---------------------------------------------------------
--------------------
>Populus_trichocarpa_Potri.009G032800
------------------------------------------------------------
-----------------------------MVMDRNYTGLSDYQNDSKFDETIMFSNSDQY
PVIEHGLEFNTPSPDLSFINLDSDPDSFGLSFNLNPAGESSVPSMSLSPDGG-LLDPSTG
LSPEAEASSPSEDSDSTD-PLLKYISQMLM-EEN-MKDQPHMF-----------------
------HDH-FALSA-TEKSLYDAL-GEQYPPPLNSS--------QSYLNHESPDSNISG
TGSNFGDNTSSSN-----------------------------------------------
------------------------------------------------------------
------------------------------------------------------------
--------GISTVTSSFTTDFSKEPQWVGGDADVGGSNPSFQRISLLGDNHLQSNLRPNM
QFSASP-YGFTDSRDSLMGSSAGEMVQNMFSD---MES---VLQFKKGLEEASKFLPSAS
--QLVIDLETNA------------------------------------------------
---FSTWKKEKTPRVVVKEEKSEADSSPNGSRGRKNHEREDSDP-----EEG-RSNKQSA
------VYVEEGELSEMFDK--------------------------------VLLW--TG
GQCCGN--------DADQEVGCKS--LQPDEQSNGSSGGKN-------RAKR-QNKR--M
ETVDLRTLLILCAQAISANDFR--TANELLKQIRQ--H---SSPFGD-GTQRLAHFFANG
LEARL-AGS-G-----------NGTP-NFITSL--A-S--KRT---T---AA--------
---------------------------------DMLKAY-KTQLRACPFKKLSIAFAIKM
ILHAA--E---KATTLHIVDFGVLY--GFQWPIL----IQQLS-LLPNGPP-K-LRLTGI
EL--------PQ---H-GFR--P-----SE-RVEETGRRLAKYCERFKVPFEYNPITAQN
WEKIPIEDI-K-I--N-------R-N----E-VLA-------VNCLCRFKNLLDE-----
--------T----V------------------EV--------------------------
------------------------D-----------CPRDAVLKLIRKMNPDIFVHTIIN
G--SYNAPF-FLTRFREALFQFSSLFDIFD-STL-PRED--Q-E---RMM----------
FEREFFGQDAMNVIACEGQDRVERPETYKQWQVRTVR-AGFKPLP---------------
-FDQ-ELMTKVRGK-L--KN-CYH-KDFVVD------ED--NHWMLQGWKGRIIF-----
-ASSC-WVPA--------------------------------------------------
------------------------------------------------------------
--*---------------------------------------------------------
--------------------
>Populus_trichocarpa_Potri.009G032900
------------------------------------------------------------
------------------------------------------------------------
------------------------------------------------------------
-------MNPVFKDPTAD-TVLKCISQILM-EEE-SNEQTFI------------------
------ARD-FSLRA-AEKPFSDIL-DQKSSSSDSEV--------SDPNQIIKTVSTHCC
NIYGCNSSETAD------------------------------------------------
------------------------------------------------------------
------------------------------------------------------------
-----------------------------------------NMVVSSFIHNREAPSVNYT
VPLSLQDNSPPFFPESIFQTFPEQVDSSVNVA---LGASQLDVLFKGGTEETWEFHHQAN
--EMILDFENNK------------------------------------------------
-----------VTPVMATKEKSYWDHSACELKERKNHYKVEKKSET-------RRNKHSS
------VYAEAAEQYGMFAE--------------------------------VFPSS-GG
DDEPVWLNLN----ETFQNGPGMI--PYLREQSRGSNYGML-------FRKN-HVSC--R
ELVDTRTLLIHCAEAVASNDHG--SAIELLTQIRQ--H---STPFGD-GSQRLAHCFSNA
LEARM-AGN-G-----------S----EVYASL--A-A--NRV---T---SE--------
---------------------------------RILKAC-RRFISASPFMVMSNLFSTQT
IMDLS--E---NAARLHIINFGILY--DFPWPSL----IQHLS-VRPGGPP-V-LRITGI
EF--------PQ---T-GYR--S-----AE-TIEEIGLYLASYCDKFNVPFEYNAIS-QK
WENVQLEDL-K-I--D-------R-D----E-VTV-------VSSLYRFRHLLDE-----
--------T----V------------------VL--------------------------
------------------------N-----------GHRNAVLNLIKRINPAVFIHGIVN
G--AYNSPF-FVSRFREALFYFSSLFDMLE-AIT-ARED--P-E---RLV----------
FEQEVFGKEILNVIACEGCDRIERPEKYKQWQARNVR-AGFRQLP---------------
-LKE-GIMEKVREQ-V--KS-SYH-KDFLMD------QD--GQWMLQGWKGRILF-----
-AISC-WKSA--------------------------------------------------
------------------------------------------------------------
--*---------------------------------------------------------
--------------------
>Populus_trichocarpa_Potri.009G033100
------------------------------------------------------------
------------------------------------------------------------
----------------------------------MVIESMEPPSFPNILQA-----STLG
SSSDEDTAYSSDTNDFSH-VVFKYINDMLM-EDD-LGDKTCML-----------------
------QDC-LALQA-AEKSLYDVL-GEEHPPSSDHR--------PPCLAQINESADENY
TPTTSVQSSVLQ------------------------------------------------
------------------------------------------------------------
------------------------------------------------------------
------------------------------------------------------------
---------------SFYSPESVFVVPYVHTE---THS---FRQFNGVTGSANKLLPYSH
--SVKFSSMRKA------------------------------------------------
----SDPPEPEEEVVADRIQNNGENYSSNQTRGRRNYQYDSND----YLEEG-RSKKQPS
-----V---SESTHWELLDD--------------------------------DFLH--SI
ESGVHI--SCPLY-DNSRSAAYNK--FLHNEQLTASHM-----------RMR-TLAN--K
RETDQWTQLILCAEAAGRGDQK--TASAKLKQIRQ--H---SSPFGD-ANQRLAHYFANG
LEERL-AGT-G-----------M----LLSGPI--T-Q--NST---T---AA--------
---------------------------------DILKAY-QLYVTICPFRKMTNLCANRT
IARVA--D---KATSVHIIDFGISY--GFQWPCF----MYRHS-LRPGGPP-K-IRITGI
DL--------PQ---P-GFR--P-----AE-RVEETGRRLKRLADRMNVPFEYNAIA-QK
WETIQYEDL-K-IARD-------R-D----E-VIV-------VNCMYRFKNLPDD-----
--------T----M------------------AS--------------------------
------------------------N-----------SPRDAVLKLIKRINPDVFLHGVRN
G--SYNAPF-FVKRFREALFHYSAYFDMLE-ANA-PRED--Q-E---RLL----------
FEREMIGRDVINVVACEGTQRIERPETYKQWQMRNLR-NGFRQIP---------------
-LHQ-SIIKRMKS--I--KP-DYH-KDFIVD------ED--GQWVLLGWKGKIFH-----
-AISA-WKPV--------------------------------------------------
------------------------------------------------------------
--QE*-------------------------------------------------------
--------------------
>Populus_trichocarpa_Potri.009G033300
------------------------------------------------------------
------------------------------------------------------------
MDTLLQEYPNSMNRFMFDHASVSFSSNRNLFNGYQLNDTMSDPNPSFNSFNP-EPPNDST
SSSSSSNSCSEGYGPSNN-VTLKFISDVLL-EED-LEGKTCML-----------------
------QDC-LALQA-AEKPFYDVL-GQEYPHSSNQI--------LSCFDKKFESPDNGF
TWSSGIDSSNSNPPGNNLVEKSDWIF----------------------------------
------------------------------------------------------------
------------------------------------------------------------
------------------------------------------------------------
--DQADLDLYQV-QTSPVLPLERTLLAPDLHS---PVHPHPFEVLSKGGGEADNFLSGND
--YFMVSSKSNS------------------------------------------------
---------------SNPPDKDEGDYSTNSSRGRKNHQREDSD----DLEEE-RSKKHSA
------LSPAESELSELLDE--------------------------------VLLCP-VA
QNESTP--------CSLLGNSQNG--AAGNEQRKGSNGRTT-------RGKK-RGKK--G
EVVDLSSLLIQCAQAVAIGDQR--TASEILQQIRQ--H---SSSFGD-ANQRLAHYFANA
LDTRL-AGT-T-----------T----PTFTLF--V-N--PRT---S---AA--------
---------------------------------EILKAY-QVYVRACPFKRMSNFFANRT
ILKLE--K---KATRLHIIDFGILY--GFQWPCL----IQRLS-ERPGGPP-K-LRITGI
EL--------PQ---P-GFR--P-----AE-RVEETGRRLERYCERFKVPFEYIPIA-QK
WETIRYEDL-K-I--D-------K-D----E-KVV-------VNCLYRLRNLPDD-----
--------T----I------------------VE--------------------------
------------------------N-----------SARDAVLKLINKIKPDMFIHGVVN
G--NFNAPF-FVTRFREALYHFSSLFDMFE-ATV-SRED--E-H---RMM----------
FEKEQYGRDITNVIACEGKARVERPETYKQWQSRNLR-AGFRQLS---------------
-LDQ-ELFKDVRSV-V--KS-EYD-KDFVVD------AD--GQWVLQGWKGRIIY-----
-ALSV-WKPV--------------------------------------------------
------------------------------------------------------------
--QE*-------------------------------------------------------
--------------------
>Populus_trichocarpa_Potri.010G202300
------------------------------------------------------------
------------------------------------------------------------
--------------------------------------------------------MSQE
V-------DSHEDFDFSD-VVLKYISQMLM--EE-EMEDKTCM---------------FQ
------ESS-AALLA-AEQSLYELI-G---------------------------------
-----NYTSSTS------------------------------------------------
------------------------------------------------------------
------------------------------------------------------------
--------------------------RSSGS--NLV------DLGEYKFSRRASQFASRS
SYSSGN--STVIVDGYVDSPVGPNMVAEIFRE---SES-VMQFKKGFEE--ARKFIPNGD
---LFTDLEING-----------------------------------------------L
FLRDPKEDAKDVLGMTEEKNENENHTDGLRRK--KSPHLEELAL---EGFRS-NKQSAVY
-------SEST-ASPADFDM--------------------------------VLL---NC
GRDESS--I---R-AALHNGESKI--VQQNGQAK---GGKA-----RG-KRQ-GG-K--R
NVVDLRTLLTLCAEAVAADNRR--SAIDLLKQIRQ--N---APPTGD-AMQRLANVFADG
LEARL-AGS-G-----------T----QIYKAL--I-S--RPT---S---AA--------
---------------------------------DVLEAY-HMVLTACPFRKLSNFFSNIT
IKKIA--E---NATRVHIVDFGIMY--GFQWPSL----IQRLS-SRPGGPP-K-LRITGI
DL--------PN---P-GFR--P-----AE-RVEETGRRLENYANTFKVPFEFNAIA-QM
WDTVQIEDL-K-I--D-------R-N----E-VLV-------VNSLFRLRNLLDE-----
--------T----G------------------GG--------------------------
------------------------E-----------S*----------------------
------------------------------------------------------------
------------------------------------------------------------
------------------------------------------------------------
------------------------------------------------------------
------------------------------------------------------------
------------------------------------------------------------
--------------------
>Populus_trichocarpa_Potri.015G095300
------------------------------------------------------------
------------------------------------------------------------
------------------------------------------------------------
------------------------------------------------------------
------------------------------------------------------------
------------------------------------------------------------
------------------------------------------------------------
------------------------------------------------------------
------------------------------------------------------------
------------------------------------------------------------
------------------------------------------------------------
------------------------------------------------------------
------------------------------------------------------------
------------------------------------------------------------
---------MICNHCISLTHLKQGTANELLRQIRQ--L---SSQFGD-ATQRLAHFFANG
LEARL-AGS-G-----------DGTR-SFFTSL--S-S--KRT---T---AA--------
---------------------------------DKL------------------------
------------------------------------------------------------
------------------------------------------------------------
------------------------------------------------------------
------------------------------------------------------------
------------------------------------------------------------
------------------------------------------------------------
----------------------------------TFQ-A*--------------------
------------------------------------------------------------
------------------------------------------------------------
------------------------------------------------------------
------------------------------------------------------------
--------------------
>Salvinia_cucullata_Sacu_v1.1_s0023.g008782
------------------------------------------------------------
------------------------------------------------------------
--------------------------------------------MSPAASDP-PTLAGGL
YADDSSLHPSPPLSASSD-PLVDYINHILMDENSDDLDCPCSPLQQNFLH----------
----------------IFNGFHAILGSAAVVSTPSVS--------TVTPSTGAAIQTAAS
GNGHPITPYYSM------------------------------------------------
------------------------------------------------------------
------------------------------------------------------------
------------------------------------------------------------
------------MMNKWDAAAASSVDDDVPAE---SRLSIDPKVSTIFVLPRDRLAPAAN
--PITVRTDDNGRRRFSASYGNDLVAIDGFPSEFDTQLVAAAVDGSDESVVAGDAQSMMR
VGRWRANNRWRYPWEKEYEGGYNSTFSSSRARIRGGVSRREAGDDDNDDGIS--------
-NDYLCFVNNVDLRAEQLSK----------------------------------------
----------------------------LHSSDTGALPIDVLKGVSADAVPQ-TSRY--V
VEVDLMALLTKCARAVAEGKVK--EANELLLEMEE--RGGVSAHAAS-GLQRAAFYFSEA
LRARL-SGTAG-----------S----SIMYST--W-M--RPP---S---AA--------
---------------------------------AMLRAYRRIDCGAWPFAKLSHFFANQH
ILDAA--A---EAPLLHIVDYGISY--GFQWPCL----ISALA-RREGGPP-R-LRITGI
EI--------PS--GALGKS--P-----TE-AVERTGRRLAEYAKAYGVPFEFEGVAAAA
WEDVRLPQR-Q----R-------R-G----E-VLA-------INCMFRLRHLMDELSTSG
NSEFSTSNS----V----------------------------------------------
----------------------------WKPSEAALCPRDAVLAAVRRLQPDIVVVGVVN
A--AHSSPF-FLPRFREALYYYASCFDALGQSAT-AEAE--E-E---RRL----------
LERERMGREIMNVVACEGTERVERPETYKKWQVRLER-AGLRARA---------------
-VAE-ATVAKSEAM-L--AA-LYH-KEFSAS------QD--DSRQCDQSKQ---------
-DMEEVWLDLICELSSK*------------------------------------------
------------------------------------------------------------
------------------------------------------------------------
--------------------
>Salvinia_cucullata_Sacu_v1.1_s0026.g009546
------------------------------------------------------------
------------------------------------------------------------
-------------------------------------MDKIHRPAPDALPQM-RYSGHAH
EDVLSEDYHAAVADYNDR-SVLDFIDRILMEVSDDDAHDEEDAPHLIPSPSAAPPPAQRS
TVPALEGDHINYLYKCIFNDFYHVLLPSSSPPTSSNA--------ALSCCSSASTPNSAH
SLLNSHPSSSGGVLVSDSNAGSSECPQHRDCSP---------------------------
------------------------------------------------------------
------------------------------------------------------------
--------TAAAATAKIRSGCSDHMHESAHTAESPLLIPGGFDSSCSAIAAALPLTASTH
QTDSDDVDSNGHGSAPIMSSSSAAGARYPWQR---PQQQQRWCGGRNGSQLNYDVIIEQE
--ATIERPTGNRDNSDTELYQQQPRQTQLKPIIMGSTSHFVIVDSGDQLMGMNPAGNDRE
SNYVYASTAKSPTAATSNTATKESELDGDGDLDQRRRQKTAEALNPSHGQFGRRTGKTTT
PSYSSYSYAAESHDFSFHDD--------------------------------VLELE-AE
YNKLYV----------------VNREGSNGRNKNQTQKEGARAGMAAASKRK-GGAG--A
GYYDLEEMLLNCAQAVARWDVK--KAREMVKEVNK--V---ASEGRS-SLHRMAGHFCNA
LEARL-DGR-G-----------A----SLYAAS-------ARFGAFP---SS--------
---------------------------------HTVRSL-RRLFTAMPSIKMSHFVANQT
IAAAC--S---GRRRLHIVDYGIGF--GLQWPHL----IKSLS-QRHGGPP-M-VLITGV
EQ--------PH---R-ASS--PNGRGAAE-LVEQTGRRLTEYARLCGVAFEFHAVTSTE
WEELDEAAL-KVRAKD-------S-D----T-VLV-------VNSVKRMETVADESGGGG
GEEKQKQKKSSRNS----------------------------------------------
------------------------------------SARQRLLCRMRELKPEIMVIGVSN
G--SHNAPT-FMTRFKETLQYYTGVYEMLE-ATG-VCDC--P-E---RLL----------
LERRMIEPAIVNTVACEGGDRVERPESYRQWQGRIQR-AGFSPLP---------------
-LPQ-PLASHAADY-V--GA-HYH-PDNTVL------QE--HPWLLFGWRGRISL-----
-ALSV-WSSS--------------------------------------------------
------------------------------------------------------------
--STAADPHNHNQRTLVT*-----------------------------------------
--------------------
>Salvinia_cucullata_Sacu_v1.1_s0063.g015758
------------------------------------------------------------
----------------------------------------------MIDSMETALSRQLQ
QAWLHTQMRKQQQLQQQSPSPLSLETTPSLPLETTPLPADSSSFSSSSA-SD-DSLASFP
SYPPAHHELDLDEEAFGD-PVLHYISDMLL--EK-DMEDRKCM---------------MQ
------ECS-SYHAT-VKSFYEALG-EVNI----------------------PSAAYDVS
EALENPDNNVTTCSYPDFED-------------------------------EFGTVFDSV
DLKAFSDAEPDLSVHGS---DASVDASENAYDWMDELLKDMG------------------
------------------------------------------------------------
--------YVLPEKKDTAPSRHSVAKELSTHWSSDSPGTVLLSPQPSPDSSLQAGNHSPS
EGDLLHNWLHIESVTTDERNVLNDTSADSLSM---NSPFHTDGKKIKESGQYVCNGSKDA
--LPVVLYGNPIPNVVVKPVEKLMQSADFGRP---------------KRAATEVETAVEG
LK-----LSRNHSTLLPTKGNYDKVDSKTEEI--VSYVQNANLN---AEICG-EVLKHGL
------------------------------------------------------------
--------------------SIMA--SKLRGLSLGPKEDNP-----GT-KQQ-RL-I--P
FTADLRSLLINCAQAVAAEDIG--RAHKILQEIRK--Y---SSPYGN-GIQRLAHYFAEG
LVARL-SRT-G-----------G----RLYTAF--T-N--NAP---S---AA--------
---------------------------------KMLKSY-HLFVEVCPFVKVSHYFANKA
ILEAA--K---GASKIHIIDYGILY--GLQWPCL----ISALA-EQKGSLS-Q-LRITGI
DF--------PQ---P-GVK--A-----TE-RVEMTGRRLAEYAKAYGVPFEYHAIA-DK
WENIHPSSL-R-L--K-------Q-D----E-VLI-------VNSIFRLRHLLDE-----
--------T----V------------------LA--------------------------
------------------------S-----------NPRKTLLNRIRSLNPKIFIEGVKN
G--SFNTPF-FMSRFKESLNYYSYEFDMMD-ATI-SLEN--Q-E---RMV----------
IEREVLGRDILNVVACEGPERIERAETYQQWQNRTSR-AGFKQMP---------------
-LEQ-NTMREAQTI-V--KR-IYD-ENFSVD------EE--GHWVLLRWKGQALY-----
-ALSQ-WKPA--------------------------------------------------
------------------------------------------------------------
--*---------------------------------------------------------
--------------------
>Salvinia_cucullata_Sacu_v1.1_s0109.g020509
------------------------------------------------------------
------------------------------------------------------------
------------------------------------------------------------
------------------------------------------------------------
------------------------------------------------------------
------------------------------------------------------------
------------------------------------------------------------
------------------------------------------------------------
------------------------------------------------------------
------------------------------------------------------------
------------------------------------------------------------
------------------------------------------------------------
------------------------------------------------------------
------------------------------------------------------------
-----------CGVAADGAASD--ESDTERGRVRGRGS---CSSAGD--VQAVADEAAEG
GVRAA-AGA-GRSGPEVGGVCEGETPPGLYGD-----GGSQRA---V---AA--------
---------------------------------DRVEGT--------------------D
TFGDS--H---GKARLHIVDYGIRY--GSQWAYL----IKALS-EREGGPP-L-LIVTGV
QF--------PD---S-PNYCNVRVKSTVV-NVVSTGRRLAEFAAACGVPFEWHGVESTR
WEDLDGEALGIDLGRR-------S------ETALV-------CNVMKQLQFIPDE-----
--------T----V------------------MY--------------------------
------------------------GDLQRLPGGVWLSPRQKLLCQIRSLNPDLFVVGVMN
A--GFNVPT-FLTRFKEALQHYSSILDMMD-VST--EES--P-E---KQL----------
MER-LFARGILNVVACEGADRVVRPETYRQWQRRLQR-AGFQQLP---------------
-VPE-SLLRRSVRY-V--RE-KYH-RDCTVM------EDHSSPWLLMGWRGRTYM-----
-AMSS-WRPS--------------------------------------------------
------------------------------------------------------------
--NIGTERNFEVS*----------------------------------------------
--------------------
>Salvinia_cucullata_Sacu_v1.1_s0156.g023668
------------------------------------------------------------
------------------------------------------------------------
---------------------------------------------MPSSSRSDSTPTIHM
STNLLSSPPTHTDAFFHD-PVLQYIDQFMM-QDEHLDDQKCMI-----------------
------QEC-VLHHA-TMKELSDILCTGESSSSYEQY--------E-------------S
TLQGGLEQVVITAKNSDKPEQAVALPVPSFPG----------------------------
------------------------------------------------------------
------------------------------------------------------------
--------VTAVPEPNSVVWSSINNDGYESYSQSND-DTRWTNSFPHFINGHPSIQNVAT
----AYVFQGHEALSSSPARRRWSSERSAESR---CRSLSHPIPPSSTSSDTWDKQPVLT
--SRFHNYARDV---------------QNGVPEVSQHRSQAETTSTVVWNVFSTSQRHLY
GVEAAISQAYSAANSHPRYEPTELLAVSVARHWPRRMQSIM------------PARTLDS
EQSQCSYVKNANLNAETDAE--------------------------------PLLHG---
-----------------------------LDSVKESLKYIKPPASRPYNGKN-TGRL--A
TNTDLTSLLLSCAQAVGMDNVK--RAHEILKEIRR--D---ASPHGN-DVQRLAHYFAEG
LIARL-TGT-G-----------G----QLYAAF--T-A--NAP---S---AA--------
---------------------------------KMLEAH-RLIVSVCPFLKPSDYVSGTA
ILKAA--K---QASRLHIVDYGIAY--GLQWPGL----ISALA-EREGGPP-H-LRITGI
DF--------PE---P-GEN--P-----SG-RLEMTGHYLAEYAKTYNVPFEFRPIA-TE
WENVNASML-H-L--R-------E-D----E-VLV-------VNSVYRLRHVFDE-----
--------T----V------------------LL--------------------------
------------------------QS----------NCRQAVLKNIYDMKPKIFVQGVYN
A--NHSSPF-FMSRFKEALTLYASIFDMLD-TLM-SSNS--Q-V---RLM----------
IEREVVGREILNIVACEGTERVERPETYKQWQNRTQK-AGFVQMP---------------
-LDE-KTMSDIATI-I--KH-KYN-KHFSID------QD--GCWMLLGWKGKVLN-----
-CLSV-WKPGHHECH*--------------------------------------------
------------------------------------------------------------
------------------------------------------------------------
--------------------
>Salvinia_cucullata_Sacu_v1.1_s0156.g023672
------------------------------------------------------------
------------------------------------------------------------
-----------------------------------------------------------M
STDLLSSPPIHPHDFFHD-PILQCIDEFLM-QDEHQDDQNCMI-----------------
------QEC-ILHHA-TMKELSDILRTSESPSLDGVS--------SYEQRQST-------
-LHGGVEQVVFTTENRNKPEQSITLPI---QG----------------------------
------------------------------------------------------------
------------------------------------------------------------
--------VSAIWETNSLVWSSSNSDGYEPYFQNND-DIQWIDNVSNIVDGENSIQNVAT
T---AYDFEGHGTLSSFSALGQWSS--------------TYPFPIGTTSSNTWDTHPVPS
--SRLHNYIRDA---------------HNRDDEVSQHSLLAESTKTDVWNSFATSQRRLY
RMEAAASNAYPAASDLEATE----MAVSEARHWPRGMQTVMSAQHRSDSRTL-KSEEFEV
-----SFVKNKNLNAEIDAE--------------------------------PLLHG-LD
--------------SV----------------------------------------K--E
SLKYIKPPASRPSHPVGMGNVQ--RAHEILKEIRR--E---ASPQGN-DVQRLAHYFAEG
LVAGF-TST-G-----------G----QLYAAF--A-A--NAP---S---AA--------
---------------------------------NMLKAH-CAVMSVCPIAKPSNYISSAA
ILKAA--K---QASRLHIVDYGIEY--GLQWPVL----ISALA-EREGGAP-H-LRITGI
DF--------PE---P-RES--P-----SE-RLEMTGHYLAENARQ--------------
-------------------------N----------------I*----------------
------------------------------------------------------------
------------------------------------------------------------
------------------------------------------------------------
------------------------------------------------------------
------------------------------------------------------------
------------------------------------------------------------
------------------------------------------------------------
------------------------------------------------------------
--------------------
>Salvinia_cucullata_Sacu_v1.1_s0156.g023674
------------------------------------------------------------
------------------------------------------------------------
--------------------------MSLMRLFFFSPIARQAVLQNIYDMKP-KLFVQGA
NHSSPFFTSRFKEALTLY-ACVFHMLDTLMSSDS---QERTAMEREFLGRHILNVVACEG
TERVERPETYKQWQNRTQKAGFVPMELDEKPMSQSCS--------LCGQSSCQHESALSS
SLREDQEHPVITEEVWNKEGQRTILPIHSFDG----------------------------
------------------------------------------------------------
------------------------------------------------------------
--------VSAFLESDSLAWP-TNFDGNEPYTHIDDNDSQWMEDILNSMDDKPRIEYAAS
ATLQACDFPEHGPLSPS-SEGQSSSDRSSNSS---SSSLQYPVPTSKGISDTRGNRSVSS
--SGIQNHTTDM---------------LNEILEISQHSLEVESSNTDVKNTFSASQGWRH
RSEEPARQRYSVPNS---------NNRSKSANGSHRSKRTALAMSEAQQLHGGVQDTLLA
EESEISYVKNENLNAEMFAK--------------------------------PLLHG-LD
--------------FVKACI-------------KANLKNLKPASSLPSNGKN-IRRL--V
TTTDLTSLLLSCAQAVGMANVR--RAHEILKDIRQ--D---ASPYGN-DLQRLAHYFAEG
LVARL-NGT-G-----------G----QLYSSF--R-V--NAP---S---AA--------
---------------------------------KMLKAH-HHFVEVCPIVKTSNYFSGSA
IIKAA--K---KASRLHIVDYGISY--GLQWPGV----ISALA-EREGGPP-Y-LRITGI
DF--------PQ---P-GEN--P-----SG-RLEMTGHYLAEYAKAYNVPFEYRPIA-TE
WENINASML-R-L--R-------E-D----E-VLV-------VNSIYRLRHLFDE-----
--------T----V------------------SQ--------------------------
------------------------S-----------NPRETVLKNIFDMKPKLFVQGVQN
G--NHSSPF-FMSRFKDALTLYASSFDMFE-TIM-SSDS--Q-E---RMM----------
IEREILGRDILNIVACEGPERVERPETYKQWQIRTQK-AGFVQMP---------------
-LEK-KMTSDMSAI-M--KH-KYN-KNFSID------QD--GGWMLLGWKGKVFN-----
-CLCV-WKVG--------------------------------------------------
------------------------------------------------------------
--L*--------------------------------------------------------
--------------------
>Salvinia_cucullata_Sacu_v1.1_s0203.g025658
------------------------------------------------------------
------------------------------------------------------METSVS
GHRQLPPWPHFSEQLDSVIDNHHGDVSLDPSPSDVPSSSSSSTF----------------
--------DRYTDIVRMN-SVLEYISDMLM--DE-NMEDRTCM---------------KH
------ECT-AYQAT-VSGFYQILG-DGGVPLDAFDC--------AKQCKFAENGEE---
--EEVEEDDYSWIDEVLVEE----------------------------------------
------------------------------------------------------------
------------------------------------------------------------
--------PSES-----RANDAASPWLDSSTASSDQDRKGDSYSSSP------FSQDSPP
GISEQSFGVMPAFSASLRTKNRDYMAALPPVT---TNGAVFEASHLAFSHVHSYGGQWPS
--SNSSKSQDLLFFTRQALPENTHIGMPQSRALPEMTKIGTLQARALPEMTQIEKLEARD
LSEKTQTKMRNSRASPEKTQIEMQLHAKEDNN--VSFVNNKDLN---AENLA-KFYGDWS
------------------------------------------------------------
--------------------AADN--LYLAKRKKKR--QQE-----SK-GRK-QS-T--L
ELVDLRALLVDCAQAIGANNMR--KANDVVAELRI--H---ASPYGR-AVQRLAHYFTEA
LVARL-SGT-G-----------M----KLYSEI--S-T--NRP---S---AA--------
---------------------------------HMLKAY-KLLVEVCPFSSLAHCFCNKN
ILQVA--S---GASRLHIVDFGILY--GIQWPSL----ISALA-ERKEGPP-C-LRITGI
DF--------PQ---A-GDN--P-----TE-RIEETGKRLAEYAKTYNVPFKYKAIG-KK
WEDIGPADL-N-L--D-------K-D----E-ILV-------VNCVDRLRHLMDE-----
--------T----V------------------VT--------------------------
------------------------P-----------CPRRKVLSTIRSLNPDIFVVAIMN
A--GFNAPF-FVSRFREALYHFSSKFDMME-TVVGDSES--P-Q---RMI----------
IENACMGRDILNVVACEGPERIERPETHRQWHSRMQR-AGFQAIP---------------
-LDR-VIISRAKQL-I--SS-FYH-KDFSVD------DD--TKWMFLGWKGRVME-----
-GLSA-WRPA--------------------------------------------------
------------------------------------------------------------
--KSS*------------------------------------------------------
--------------------
>Sceptridium_dissectum_1kpEEAQ2003880
------------------------------------------------------------
------------------------------------------------------------
------------------------------------------------------------
------------------------------------------------------------
------------------------------------------------------------
------------------------------------------------------------
------------------------------------------------------------
------------------------------------------------------------
------------------------------------------------------------
------------------------------------------------------------
------------------------------------------------------------
------------------------------------------------------------
------------------------------------------------------------
------------------------------------------------------G-K--P
LMVDLRSLLVSCAQAVAVNDPR--KANDILQDIRE--H---ACPNGS-ATERMAHYFTEA
LVARL-SGT-G-----------P----QLFTAM--S-N--NRP---S---AA--------
---------------------------------QMLKAL-HVYMANCPFKKVSHYFANYN
ILKAA--E---GASRLHIVDYGILY--GFHWPSL----ISALA-ERKGGPP-H-LRITGI
EF--------PQ---P-GFK--P-----AE-RIEETGRRLAEYARTYGVPFEFQAVA-SK
WENVHPASL-N-I--S-------K-D----E-VLV-------VTCMHRLKHLMDE-----
--------T----V------------------MA--------------------------
------------------------A-----------SPRMAVLTNIQTMNPKIFVEGVMN
A--GLNAPF-FISRFRETLFYFSSRFDYLD-TTI-ENES--P-E---RLM----------
IEREMLGREILNIIACEGLERVERPETYRQWQSRMQR-AGFELLS---------------
-LDQ-AMVGKAQAL-V--KA-FYH-KDFGVD------DD--GKWMLLGWKGRIMH-----
-ALST-WRP---------------------------------------------------
------------------------------------------------------------
------------------------------------------------------------
--------------------
>Sceptridium_dissectum_1kpEEAQ2004386
------------------------------------------------------------
------------------------------------------------------------
------------------------------------------------------------
------------------------------------------------------------
------------------------------------------------------------
------------------------------------------------------------
------------------------------------------------------------
------------------------------------------------------------
------------------------------------------------------------
------------------------------------------------------------
------------------------------------------------------------
------------------------------------------------------------
------------------------------------------------------------
--------------------------------RQKSKTGMR-----MS-LRR-RG-E--P
TMVDLRALLVDCARAVAADDVK--RANDLLHEIWL--H---SSPFGN-GMERLAHYFAES
LVARL-SGT-G-----------G----RLWTAM--S-S--NNGSVSA---AK--------
---------------------------------SILKAY-HLFVAVCPFWKLSHFFANQA
ILNAA--E---GATRLHIVDFNIMY--GFQWPCL----IKALS-EREGGPP-L-LRITGI
DI--------PR---P-GSE--P-----EE-RVEETGRRLEEYARMYGVPFEYQAVA-SR
WEEVKPGAL-Q-L--R-------Q-D----E-VLV-------VNCIYRLRHLMDE-----
--------T----M------------------VG-A------------------------
------------------------A-----------SPRKLVLSKIRCMNPKLFVEGVVN
A--GYNAPF-FLSRFREALFHYSSVFDALD-TTI-RRDL--E-E---RIV----------
IEREIMGREILNVVACEGMERRERPETYRQWQWKTER-AGFEMLP---------------
-LDP-CIKFKAEAL-V--KG-FYH-KDYGVE------ED-SGRWLLLGWKGRILH-----
-GIST-WRPA--------------------------------------------------
------------------------------------------------------------
--LN--------------------------------------------------------
--------------------
>Sceptridium_dissectum_1kpEEAQ2004387
------------------------------------------------------------
------------------------------------------------------------
------------------------------------------------------------
------------------------------------------------------------
------------------------------------------------------------
------------------------------------------------------------
------------------------------------------------------------
------------------------------------------------------------
------------------------------------------------------------
------------------------------------------------------------
------------------------------------------------------------
------------------------------------------------------------
------------------------------------------------------------
--------------------------------RQKSKTGMR-----MS-LRR-RG-E--P
TMVDLRALLVDCARAVAADDVK--RANDLLHEIWL--H---SSPFGN-GMERLAHYFAES
LVARL-SGT-G-----------G----RLWTAM--S-S--NNGSVSA---AK--------
---------------------------------SILKAY-HLFVAVCPFWKLSHFFANQA
ILNAA--E---GATRLHIVDFNIMY--GFQWPCL----IKALS-EREGGPP-L-LRITGI
DI--------PR---P-GSE--P-----EE-RVEETGRRLEEYARMYGVPFEYQAVA-SR
WEEVKPGAL-Q-L--R-------Q-D----E-VLV-------VNCIYRLRHLMDE-----
--------T----M------------------VG-A------------------------
------------------------A-----------SPRKLVLSKIRCMNPKLFVEGVVN
A--GYNAPF-FLSRFREALFHYSSVFDALD-TTI-RRDL--E-E---RIV----------
IEREIMGREILNVVACEGMERRERPETYRQWQWKTER-AGFEMLP---------------
-LDP-CIKFKAEAL-V--KG-FYH-KDYGVE------ED-SGRWLLLGWKGRILH-----
-GIST-WRPA--------------------------------------------------
------------------------------------------------------------
--LN--------------------------------------------------------
--------------------
>Sceptridium_dissectum_1kpEEAQ2014925
------------------------------------------------------------
------------------------------------------------------------
------------------------------------------------------------
------------------------------------------------------------
------------------------------------------------------------
------------------------------------------------------------
------------------------------------------------------------
------------------------------------------------------------
------------------------------------------------------------
------------------------------------------------------------
------------------------------------------------------------
------------------------------------------------------------
------------------------------------------------------------
--------------------------------------------------RT-RGKR--Q
QLVDLKELLVQCAQFLGSNDYA--KASDILKQLEE--H---VSQYGD-GTQRVAYYFLEA
LRARM-SGS-G-----------G----IVASRM--R-N--NRP---P---AS--------
---------------------------------VMIKAN-KAFVAACPYAKLTHFFANQT
ILDAF--E---GASRLHVVDFGILY--GFQWPSL----MCALG-ARPNGPP-F-LRITGI
DN--------PC---P-GPN--P-----TE-KLQDTGRRLEEFAKKCRVPFDYKPVA-CR
WETLDLDTL-N-L--K-------E-G----E-VVI-------VNCINRLRHVMDE-----
--------T----A-------------------G--------------------------
------------------------S-----------SARQVVLEKMRKINPKVFVFGAVS
A--GYNSPF-FITRFKEAIHHFSAVFDSLE-NTM-ERED--P-D---RFI----------
IESETLAHVIQGAVACEGAERIERPEKFKQWQKRCRD-AGFRQLP---------------
-LNA-NIKTKACKM-L--RA--YH-KEFEIG------VD--GEWMLLGWKGSIVN-----
-ALST-WCP---------------------------------------------------
------------------------------------------------------------
------------------------------------------------------------
--------------------
>Selaginella_moellendorffii_SMO143G0207
------------------------------------------------------------
------------------------------------------------------------
------------------------------------------------------------
------------------------------------------------------------
------------------------------------------------------------
------------------------------------------------------------
------------------------------------------------------------
------------------------------------------------------------
------------------------------------------------------------
------------------------------------------------------------
------------------------------------------------------------
------------------------------------------------------------
------------------------------------------------------------
------------------------------------------------------------
----------------------------------------------------MAFYFAEA
LVARI-TGT-G-----------T----LLYSAL--S-S--NKP---A---FH--------
---------------------------------EMLKAY-RLFTRYSPNVRISHYVCNQT
ILDAT--V---GAGRVHIVDYGILY--GFMWPCL----IKAFS-EREGGPP-H-LRITGI
DF--------PQ---P-GFK--P-----AE-RVEESGRKLSEYAKQVGVPFEFHAIATTK
WEGVQPSTL-F-L--R-------H-D----E-VLI-------VSSHFRLRHLLDE-----
--------S----V------------------MV--------------------------
------------------------D-----------SPRKLVLSRIRSMKPKVFIQAVVN
A--NYNAPF-FISRFREALALYAAFFDAID-TAI-PPEY--P-E---RLL----------
IEQSILGREILNIVACEGQERVERAETYKQWQSRTVK-AGFEQLP---------------
-LRP-DIYAKARTM-L--GT--YH-KSFGIG------HD--GNWLLIGWKETVLH-----
-AVCS-WRVR--------------------------------------------------
------------------------------------------------------------
--*---------------------------------------------------------
--------------------
>Selaginella_moellendorffii_SMO144G0161
------------------------------------------------------------
------------------------------------------------------------
------------------------------------------------------------
------------------------------------------------------------
----------MGLRS---------------------------------------------
------------------------------------------------------------
------------------------------------------------------------
------------------------------------------------------------
------------------------------------------------------------
------------------------------------------------------------
------------------------------------------------------------
------------------------------------------------------------
------------------------------------------------------------
------------------------------------------------------------
---HLLDKLVLCGEAVWSDDFG--SALAIMEELRE--Q---AGPEGD-ATQRVVHYFLHA
LNARM-SNT-G-----------S----RFYSVM--C-K--ARP---S---IA--------
---------------------------------ETLKAV-QMILKHTPFLGLPHFFTNQI
ILEAI--K---GERKVHIVDFGIMY--GLQWPAL----LQLLA-ERKEGPP-Q-LRITGV
DL--------PP---R-ALNN-H-----SG-RIRETGSRLKRCAQDWGIPFKFRSLS-CA
WESMEPGLL-Q-L--K-------D-D----E-VLI-------ISCSFKQTNLFDG-----
--------S----V------------------IA--------------------------
------------------------E-----------SPKLQWLTRIRNLHPKVFIQSLAS
S--NFAGPI-FLQRFQEALVHHAAVFAAMD-ACI-SRML--P-E---RRV----------
IEQDKYGREIMNIIACEGLDRVERSETHQQWHHLAVK-AGLEVIP---------------
-LSP-ALFEESKAF----AR-FYN-RDLTVN------RD--GEWMWLGWRDQIIH-----
-AYSA-WRAA--------------------------------------------------
------------------------------------------------------------
--T*--------------------------------------------------------
--------------------
>Selaginella_moellendorffii_SMO171G0049
------------------------------------------------------------
------------------------------------------------------------
------------------------------------------------------------
------------------------------------------------------------
------------------------------------------------------------
------------------------------------------------------------
------------------------------------------------------------
------------------------------------------------------------
------------------------------------------------------------
------------------------------------------------------------
------------------------------------------------------------
------------------------------------------------------------
------------------------------------------------------------
------------------------------------------------------------
------------------------------------------------------------
------------------------------------------------------------
-------------------------------------------------------FANGT
ILDFC--Q---GGTRIHIIDYGIHY--GCQWPQL----IQRLS-QRPEGPP-A-MKITGI
DF--------PR-----------------V-DVKETERNLVEYAKSCGISLEFEAITSTS
WELVQPKTH--------------V-N----D-LLI-------VNCNLRIRHLRED-----
--------G----S------------------VG--------------------------
------------------------D-----------NPRKLFFEKVYTLKPDLFIQCVVD
AGSNLSSPF-FIQRFEGALESFFMTMDLFQ-TLL-QEEM--S-E---EYD----------
YIGNIMAKTIMNVVAMEGVERLERPNSYRSWDSRARR-AGFEQEP---------------
-VRP-KAVELVKAAWC--SS-KPN-CNFKMG------MD--GNWLLLGWKERVLY-----
-AMST-WRP---------------------------------------------------
------------------------------------------------------------
------------------------------------------------------------
--------------------
>Selaginella_moellendorffii_SMO171G0050
------------------------------------------------------------
------------------------------------------------------------
------------------------------------------------------------
------------------------------------------------------------
------------------------------------------------------------
------------------------------------------------------------
------------------------------------------------------------
------------------------------------------------------------
------------------------------------------------------------
------------------------------------------------------------
------------------------------------------------------------
------------------------------------------------------------
------------------------------------------------------------
------------------------------------------------------------
------------------------------------------------------------
------------------------------------------------------------
-------------------------------------------------------FANGT
ILDFC--Q---GATRIHIVDYGIHY--GCQWPQL----IQRLS-QRPEGPP-A-MKITGI
DF--------PR-----------------V-DVKETERNLVEYAKSCGISLEFEVITSTS
WELVQPKTH--------------V-N----D-LLI-------VNCNFRLRHLRED-----
--------G----S------------------VG--------------------------
------------------------D-----------NPRKLFFERVYSLKPDLFIQCVMD
ASSNLSSPF-FIQRFEGALESVFTKMDLFQ-TLL-QEDM--P-E---EYD----------
FIGNIMAKTIMNMVAMEGVERLERPNSYRSWDSRARR-AGFEQQP---------------
-VRP-KAVELVKAAWC--SS-KPN-CNFKMG------MD--GNWLLLGWKERVLY-----
-AMST-WRP---------------------------------------------------
------------------------------------------------------------
------------------------------------------------------------
--------------------
>Selaginella_moellendorffii_SMO171G0128
------------------------------------------------------------
------------------------------------------------------------
------------------------------------------------------------
------------------------------------------------------------
------------------------------------------------------------
------------------------------------------------------------
------------------------------------------------------------
------------------------------------------------------------
------------------------------------------------------------
------------------------------------------------------------
------------------------------------------------------------
------------------------------------------------------------
------------------------------------------------------------
------------------------------------------------------------
------------------------------------------------------------
------------------------------------------------------------
------------------------------------------------------------
------------------------------------------------------------
------------------------------------------------------------
------------------------------------------------------------
------------------------------------------------------------
------------------------------------------------------------
-----SSPF-FIQRFEGALDTLFTRMELFE-TLLLQEDM--P-E---EYD----------
FMGNIIAKAIMDVVALEGVERIERPNSYRSWDSRARR-AGFELLP---------------
-VRP-ETIEVVKDVWCSSSS-KLN-NNFKLG------VD--GHWLLLGWKESIVF-----
-AMSA-WRTS--------------------------------------------------
------------------------------------------------------------
--K*--------------------------------------------------------
--------------------
>Selaginella_moellendorffii_SMO353G0112
------------------------------------------------------------
------------------------------------------------------------
------------------------------------------------------------
------------------------------------------------------------
------------------------------------------------------------
------------------------------------------------------------
------------------------------------------------------------
------------------------------------------------------------
------------------------------------------------------------
------------------------------------------------------------
------------------------------------------------------------
------------------------------------------------------------
------------------------------------------------------------
------------------------------------------------------KNS--D
SDGGLEYLLVRCAQAVAAGDSS--RAFALVSDIKG--ALWRSSGSMG-CLCRTISFFVDA
LTARL-EGF-G-----------A----QVYAAM--AKE----------------------
---------------------------------VTRRQYLSVRLLNLPCLKLSQRFANEH
ILELA--R---GARRVHIVDYGIQY--GFQWPYL----IKALS-QRSGGPP-E-LKITGV
DC--------PH----------------VV-NLAETGRKLVEFARSCGVPFEFMAVASEN
WEKERIIRC--------------K-N----E-VLV-------VNSVLRLRHLRDHG----
--------T----V------------------AV--------------------------
------------------------D-----------NPREVFLGKICGLRPDLFLQTEIS
A--DMGSPL-FLQRFKNALEFYKQKMEYFE-AVA-EGKP----E---EHG----------
FIQKVAARDIMNIVACEGLERVERAASYRVWDARAKR-AGFEGVA---------------
-VTE-EIYDKVRSA-C--GK-FRN-PNFGFA------RD--GNWMLLGWKGTVLY-----
-AMSA-WRPK--------------------------------------------------
------------------------------------------------------------
--R---------------------------------------------------------
--------------------
>Selaginella_moellendorffii_SMO353G0127
------------------------------------------------------------
------------------------------------------------------------
------------------------------------------------------------
------------------------------------------------------------
------------------------------------------------------------
------------------------------------------------------------
------------------------------------------------------------
------------------------------------------------------------
------------------------------------------------------------
------------------------------------------------------------
------------------------------------------------------------
------------------------------------------------------------
------------------------------------------------------------
------------------------------------------------------------
------------------------------------------------------------
------------------------------------------------------------
--------------------------------------------MNLPSLRATERFANQM
ILDAC--R---GAKRVHIVDYGILY--GDQWPSL----IKALS-ERAEGPP-L-LKITGI
DF--------PS----------------LV-NLEKTGNRLVDYAKSCGMHLEFHSIATAA
WESAQPRYH--------------LFS----E-LLF-------VNCQLRMRHIRED-----
--------G----I------------------ID--------------------------
------------------------------------SPRKLFLEKILSFKPVMFFQSVVH
A--DIGSPF-FIHRFDGAWRSFLARLESFE-ETM-KLELIDQ-S---QLD----------
FMDKFIEKCAMGAIACDGQNRVERISSYKTWDRLARK-GQFGQLP---------------
-VSK-RALEMVMSVWS------GH-ENFTYG------MD--ENWLLLGWKDVVLN-----
-ALSV-WEPI--------------------------------------------------
------------------------------------------------------------
--EKLPRFKHQ*------------------------------------------------
--------------------
>Selaginella_moellendorffii_SMO353G0151
------------------------------------------------------------
------------------------------------------------------------
------------------------------------------------------------
------------------------------------------------------------
------------------------------------------------------------
------------------------------------------------------------
------------------------------------------------------------
------------------------------------------------------------
------------------------------------------------------------
------------------------------------------------------------
------------------------------------------------------------
------------------------------------------------------------
------------------------------------------------------------
------------------------------------------------------------
------------------------------------------------------------
------------------------------------------------------------
-------------------------------------------------------FANGT
ILDFC--Q---GATRIHIIDYGIHY--GCQWPQL----IQRLS-QRPEGPP-V-MKITGI
DF--------PR-----------------V-DVKETERNLVEYAKSCGILLEFEVITSTS
WELVQPKTH--------------V-N----D-LLI-------VNCNLRIRHLRED-----
--------G----S------------------VG--------------------------
------------------------D-----------NPRKLFFEKVYSLKPNLFIQCVWD
AGSNLSSPF-FIQRFEGALESFFTKMDLFQ-TLL-QEDM--P-E---EYD----------
FIGNIMAKTIMNMVAMEGVERLERPNSYRSWDSRARR-AGFEQEP---------------
-VRP-KAVELVKAAWC--SS-KPN-CNFKMG------MD--GNWLLLGWKERVLY-----
-AMST-WRP---------------------------------------------------
------------------------------------------------------------
------------------------------------------------------------
--------------------
>Selaginella_moellendorffii_SMO353G0259
------------------------------------------------------------
------------------------------------------------------------
------------------------------------------------------------
------------------------------------------------------------
------------------------------------------------------------
------------------------------------------------------------
------------------------------------------------------------
------------------------------------------------------------
------------------------------------------------------------
------------------------------------------------------------
------------------------------------------------------------
------------------------------------------------------------
------------------------------------------------------------
------------------------------------------------------------
----------------------------MVKGIRE-------------------------
------------------------------------------------------------
------------------------------------RHSVHVRLLNLPSFRVTQRFAACN
IFNVC--Q---GAKRIHIVDYGIQY--GCQWPHV----IKALS-QRPQGPP-A-MKITGI
DL--------PR-----------------V-DVKETGRNLVEFARSCGVSLDFDAITSTS
WELVQPKTH--------------V-E----D-LLI-------VNCNLRLRHLRED-----
--------G----S------------------VG--------------------------
------------------------N-----------NPRKLFFEKVYSLKPDLFIQCVLD
ATSNLSSPF-FIQRFEGVLDTLFTRMELFE-TLLLQEDM--P-E---EYD----------
FMGSIIAKAIMDVVALEGVERIERANSYRTWDSRARR-AGFELLP---------------
-VRL-ETIEVVKDVWC-SSS-KLN-NNFKLG------VD--GHWLLLGWKESIVF-----
-AMSA-WRTS--------------------------------------------------
------------------------------------------------------------
--K*--------------------------------------------------------
--------------------
>Selaginella_moellendorffii_SMO358G0343
------------------------------------------------------------
------------------------------------------------------------
------------------------------------------------------------
------------------------------------------------------------
------------------------------------------------------------
------------------------------------------------------------
------------------------------------------------------------
------------------------------------------------------------
------------------------------------------------------------
------------------------------------------------------------
------------------------------------------------------------
------------------------------------------------------------
------------------------------------------------------------
------------------------------------------------------------
-MRYLKASIVKCCEAIAANATT--QAYELVSELRD--K---SSPTGT-TVERLAFYFSEA
LVARS-TGT-G-----------S----LLYNGL--IKS--KRP-------ID--------
---------------------------------EILQLF-ATVAETSPGFGLPIFFTNQT
ILDET--S---SAARVHVVDFGIGP--GYRWLCL----IKDFS-ERSGGPP-H-FRVTAV
DR--------PS---NSLLY--P---------REDVGAKLGRYASSLGVPFEFHSVVTAD
WDSIGPSQL-M-I--Q-------P-D----D-VLI-------VTSFHKLRELSDD-----
------------------------------------------------------------
-------------------------------------PKRRFLRNIHAMEPKLFLNAAFP
P-VGFNSPS-LVARAREAFEFYAGMFEAIA-ASL-AESRFAG-E---RR-----------
FLEQLRGLELLNTLACEGEERVERPEGYKQWQELMRG-AGFEGYE---------------
-IKR-HVYAGAKKM-L--AT-YSNAREYSVG------RS--GNWILLRRNRQVLI-----
-AISN-WTC*--------------------------------------------------
------------------------------------------------------------
------------------------------------------------------------
--------------------
>Selaginella_moellendorffii_SMO358G0662
------------------------------------------------------------
------------------------------------------------------------
------------------------------------------------------------
------------------------------------------------------------
------------------------------------------------------------
------------------------------------------------------------
------------------------------------------------------------
------------------------------------------------------------
------------------------------------------------------------
------------------------------------------------------------
------------------------------------------------------------
------------------------------------------------------------
------------------------------------------------------------
------------------------------------------------------------
-------SIVKCCEAIAANATT--QAYALVSELRD--K---SSPTGT-TVERLAFYFSEA
LVARI-TGT-G-----------R----LLYNTF---KS--RRT-------ID--------
---------------------------------ETLQIF-STVSQTSPGFGLPIFFTNQT
ILDET--S---SAARVHVVDFGIGP--GYRWLCL----IKDFS-ERSGGPP-H-FRVTAV
DR--------PS---NSLFF--P---------REDVGGKLERFASSVGVPFEFHSVVTAE
WDSIQSSQL-M-I--Q-------P-D----------------------------------
------------------------------------------------------------
------------------------------------------------------------
------------------------------------------------------------
------------------------------------------------------------
------------------------------------------------------------
------------------------------------------------------------
------------------------------------------------------------
------------------------------------------------------------
--------------------
>Selaginella_moellendorffii_SMO367G0446
------------------------------------------------------------
------------------------------------------------------------
------------------------------------------------------------
------------------------------------------------------------
------------------------------------------------------------
------------------------------------------------------------
------------------------------------------------------------
------------------------------------------------------------
------------------------------------------------------------
------------------------------------------------------------
------------------------------------------------------------
------------------------------------------------------------
------------------------------------------------------------
------------------------------------------------------------
-----------------------------MASSRR------CVTRGQ-PRERCS------
----------------------------------------------S-------------
-------------------------------------------RSSTSWNGARSCLPNQV
ILNAC--R---GHQRIHIVDYGACF--GFQ--------LQELA-NTPGGPP-Y-LRITGI
DS--------PL---P-G----------GG-SASDVGCMLREYAQSIGLPFKFRAMS-KK
WENIDAATL-L-L--S-------D-D----E-VLARNQVNLMLNSTLWRTNLLDE-----
--------S----I------------------LA--------------------------
------------------------E-----------SPRKVWLNWVWSLNPRVFVQGMNN
A--SYNVPF-FMTWFLEALTHFTLLFEAID-CCS-QPES--K-E---RHL----------
LEQEKNGWEIVNIVACERLEQVERAETHKQWHSRTQ*-----------------------
------------------------------------------------------------
------------------------------------------------------------
------------------------------------------------------------
------------------------------------------------------------
--------------------
>Selaginella_moellendorffii_SMO367G0998
------------------------------------------------------------
------------------------------------------------------------
------------------------------------------------------------
-------------------------------------------MIDSPVGLQWPKPSPKY
QHEEDLQQQPPSLLATGKGTYYQVL-----------------------------------
------------------------------------------------------------
------------------------------------------------------------
------------------------------------------------------------
------------------------------------------------------------
------------------------------------------------------------
------------------------------------------------------------
------------------------------------------------------------
------------------------------------------------------------
-----------------------------------------------------ESVG--L
PSLDLVEQLVECARAVSSHDVM--RANLLVEEIRS--K---VSPLGT-STQRIVYYFVEA
LVARV-SAT-G-----------N----GLFTAM--C-H--ARP---T---AG--------
---------------------------------AMLKSV-EYIMERSPFLSVRYFFPNQV
ILNAC--R---GHQRIHIVDYGACF--GFQWPAL----MQELA-NTPGGPP-Y-LRITGI
DS--------PL---P-G----------GG-SASDVGCMLREYAQSIGLPFKFRAVS-KK
WENIDAATL-L-L--S-------D-D----E-VLA-------VNCMFRQTNLLDE-----
--------S----V------------------LA--------------------------
------------------------E-----------SPRKMWLNRVRSLNPRVFIQGMNN
A--SYNVPF-FMTRFLEALTHFALLFDAID-CCS-QPES--K-E---RHL----------
LEQEKYGREIVNIVACEGLERVERAETYKQWHSRTQR-AKFELLN---------------
-ISD-QVFHDTESL----MG-MYH-QSFELH------RD--QGWLLLGWKGQILH-----
-AFSG-WRPS--------------------------------------------------
------------------------------------------------------------
--SS*-------------------------------------------------------
--------------------
>Setaria_italica_Seita.3G066200
------------------------------------------------------------
-------------------------------------------MVIEPLSDDLHTITTTE
QPYDGSCSSSQQQLITTHNYRRSDPQFFPQPTNNESNTQLSNLVTIPGMYNV-SSNLRQS
QLQTSAGFNPDYQRIRSNDNALHHISRMLM--ED-IDERVGLH-----------------
------EGE-AALHA-AEKTFYDIL-GQVYPPS--WP--------PLCSNNEVDDPDESS
SSNYQKRPRRTSFTSDICSPSMLHALPAPLSPYNYGRSLFRPY-----------------
------------------------------------------------------------
------------------------------------------------------------
------------------------------------------------------------
-----------------------QPLTSTGRA---TRFGFPALQIIRGPEDAKGF----D
--KLVIYLDSDK------------------------------------------------
------------LSICRLTTKAKEVEKSKCAVFQITDHRNNPCTQNLGTREG-RSSKQHA
-----NTITCEISQNRKFDR--------------------------------HLLWY-RL
DCFNET----RSLRELMAKQASMN----------STKGQSKGPTQQKSR-GK-RQIN--K
EVVDLRTLLIHCAQAVAADDRP--LATELIKKIRQ--H---SSPDGD-CIQRLAFYLVDG
LEARL-AGI-G-----------R----QVYLKL--L-T--KRV---T---DE--------
---------------------------------ELFKIY-NLSLAAFPLLRVSYTFANRT
ILEAS--R---GQPKVHIVDFGMCF--GLQWPSL----IQKFS--EQGVPP-K-LRITGI
DV--------SR---P-GFG--T-----LE-ITEQAGKRLADYANMFKVPFQYQGIS-SR
YENIQIEDL-N-I--E-------E-G----E-VLI-------VNSLYQMKTLGDE-----
--------T----V------------------AM--------------------------
------------------------N-----------SARDRVLKIMRRMNPKVFILGVVN
G--SYSSPF-FITRFKELLFHYSSLFDMFD-TNI-PRDN--E-E---RKL----------
IEGRLFGREMLNIISCEGAERTERPETYKQWQARCLK-AGFEQLP---------------
-VDP-AILNSILDM-T--KE-IYH-EDFVAD------ED--SGWLLQGWKGRVMH-----
-AISK-WKPN--------------------------------------------------
------------------------------------------------------------
--ESCTDQ*---------------------------------------------------
--------------------
>Setaria_italica_Seita.3G066300
------------------------------------------------------------
------------------------------------------------------------
------------------------------------------------------------
------MDSSEYCEINSN-MTLEYINRILL-EED-IDEKPIIY-----------------
------QER-DALQA-TEKPFYDIL-GQVYPSPAKEI--------VLNSDSQ--GPDDIS
NNYHEGACSGSL------------------------------------------------
------------------------------------------------------------
------------------------------------------------------------
------------------------------------------------------------
-------------DNDFL-GAQGMHLIANDYG---SETDHLSLQFTKGAEEANKFVPIVE
--KLVVDLGSSE------------------------------------------------
-----------------LAVSKQMTQATVGQKGNHVNKIRSHPHVNLELLNT-KNSKHLA
------ISGSETIRDETFDS--------------------------------VLLCT-GQ
LSRDAA-----HLREMKAKEARDS----------SQIAQSKEYGKGKVKSRA-RKQQ--E
EAIDLRALLTQCAEAIASNNQP--FDRELVTKIRD--H---SSPYGD-DSHRLAIYFVDA
LEARI-AGT-G-----------S----QMYQKL--M-A--RRT---S---TT--------
---------------------------------DMLKAY-RLFTAACPFTKVAYYYSNQT
IVDVS--V---ERPRVHIIDFGIVF--GFQWPSL----IQRFA-NRQGGPP-N-LRITGI
DV--------PE---P-GFR--P-----CK-KIEETGKRLAEYAEMFNVPFQYQCVA-SR
WENICIKDL-N-I--D-------K-D----E-VLI-------INCLHQLNNLSDE-----
--------T----E------------------DI--------------------------
------------------------D-----------SARDRVLRIMMRMNPEVLIIGVTN
G--LYNSPF-FLPRFREALFYYSSQFDMLN-STV-IRSH--E-A---RIL----------
IERDLLGADVFNVVACEGAERIEKPETYKQWQVRILK-AGFKQLP---------------
-VNQ-TILKSSVAR-K--KD-LYH-EDFVVD------ED--SGWLLQGWKGRILH-----
-ALSS-WKPK--------------------------------------------------
------------------------------------------------------------
--ESYTNQ*---------------------------------------------------
--------------------
>Setaria_italica_Seita.3G066400
------------------------------------------------------------
------------------------------------------------------------
------------------------------------------------------------
------MESPEYCEINSN-MTLDYIDQLLM-EDS--DEKASIY-----------------
------QRH-DALQA-TEKPFYDIL-GQAYPSSPKDT--------RISTDSQIDCLQDSS
SSYTKGACSGRF------------------------------------------------
------------------------------------------------------------
------------------------------------------------------------
------------------------------------------------------------
-------------VSDIL-GPQGMHLVANDWA---SECDHFSLQFQRAAEEANKLVPSIE
--RLMVDLDSNG------------------------------------------------
-----------------LSDSNQMIGEAIGQKSKHVGKIRSHPHVDLELLEA-RNSKHLA
------ISASETTRDEMFDS--------------------------------VLLCD-WQ
LHCDAA-----HLREMKAKEESNS----------QQNVQSKRYGHGKVK-SR-SKKK--E
EGIDLRALLIQCAQAIAVNSLP--FAGELLKKIRH--H---ASPYGD-GSQRLAIYLADG
LEARL-AGT-G-----------S----KMYQKL--M-E--KRT---R---AT--------
---------------------------------DMLKAY-RLFIAVCPFTRVAYYFSNQT
IADVL--N---GRPKVHIIDFGITL--GFQWPSL----IQRFA-KQEGGPP-K-LRITGI
DV--------PQ---S-GFR--P-----CA-TLESTGKRLAEYAEMFNVPFQYQGIT-SQ
WENICIDNL-N-I--D-------N-D----E-VLI-------INCMYRTKYLGDE-----
--------L----E------------------DI--------------------------
------------------------D-----------CPRDRVLRIMKRINPEVLILGISN
G--LYSSPF-FLPRFREVLFHYSSLFDMLN-TTV-LQSH--E-E---RIR----------
IERDLLGAGALNVVACEGAERIERPETYKQWQVRSLK-AGFKQLP---------------
-INQ-AILKRSIDE-K--NK-HYH-NDFVID------ED--SGWLLQGWKGRVMH-----
-AVSS-WKPK--------------------------------------------------
------------------------------------------------------------
--ESYTNQKDRSRSSCTNQLY*--------------------------------------
--------------------
>Setaria_italica_Seita.3G325400
------------------------------------------------------------
------------------------------------------------------------
------------------------------------------------------------
------------------------------------------------------------
------------------------------------------------------------
------------------------------------------------------------
------------------------------------------------------------
------------------------------------------------------------
------------------------------------------------------------
-----------------------------------------------------------D
--KLVIDLDPP---------EDAKRFVLPT-ENKFAAAGFNGSAPVAAAV----------
-------AVKEEVVAVAAPDAVPGGGGGVGGRGRKNRFYDDEED---LEMDR-RSSKQSA
-----LQGDG--DDRDVFDK--------------------------------YMIT--SH
EMCVEQ--MEKLR-IAMQEEAAKK--EAV-----NGNGKAK-----AKGGGR-RG-G--R
EVVDLRTLLIHCAQAVASDDRR--NATELLKQIKQ--H---ASPQGD-ATQRLAHCFAEG
LQARL-AGT-G-----------S----MVYQSL--M-A--KRT---S---AV--------
---------------------------------DILQAY-QLYMAAICFKKVVFIFSNQT
IYNAS--L---GKKKIHI------------------------------------------
---------------P-GFR--P-----TQ-RIEETGRRLSKYAQEFGVPFKYQVIAASK
METIRAEDL-N-L--D-------P-E----E-VLI-------VNCLYQFKNLMDE-----
--------S----V------------------LI--------------------------
------------------------E-----------SPRDIVLNNIRKMRPHAFIHAIVN
G--SFSAPF-FVTRFREALFYYSALFDVLD-TTT-PRDS--N-Q---RML----------
IEQNIFGRAALNVIACEGTDRVERPETYKQWQVRNQR-AGLKQLP---------------
-LNP-DVVQVVRDK-V--DG-CYH-KDFVID------ID--HNWLLQGWKGRILY-----
-AIST-WVAN--------------------------------------------------
------------------------------------------------------------
--DDAGSYF*--------------------------------------------------
--------------------
>Setaria_italica_Seita.5G377500
------------------------------------------------------------
-----------------MVMDTGLHELCALLPG--SKRDGH--LPIYPQIAAAAANGF-T
AEDLESLLFLPHDGIAAAAGVGGG-----YLNVAPTTVVPPASTNRASPPRD---AAAAP
APAAAGQ--PDDSEAFSD-IVLGYINRMLM--AE-DIDDKFEH---------------YP
------EHS--ALLA-AEKPFLEIL-ADQPTSSGGSA--------VESPDGSSVTNSCNS
FGSCSC--GAAASDGFGAVP-TPALDFPSAA-----------------------------
------------------------------------------------------------
------------------------------------------------------------
--------FLQPPQLYQDLSPESSVVDAGGPWPYDPTEFYQLQTNPVPEALLSQSPSFAS
SNGSGVALSDGFGSLLSSSGVMPDVGLTDFVV---QSQQAMQFCRGLEE--ASRFLPDES
--KLVIDLEKPA--------------------------------------------S---
VTGLVANVKEEKRFAEVKTEKADVEAAIHRGK--KHFYGDDLDA---EEGRC-SKHSASA
------IDTDH-LVREMMDK--------------------------------VLLC--NG
ETCSKG--VKELR-EALQHDVARH--SHGGHGKGSGHGKGR-----GK---K-QP-K--K
EVVDLETLLIHCAQSVATDDRR--GATELLKQIRQ--H---ASPKGD-GDQRLAYCFANG
LEARL-AGN-G-----------S----QIYKSV--I-M--TRF---P---CT--------
---------------------------------DVLKAY-QLYLAACPFKKISHFFANQT
IMNAV--E---KAKKVHIVDYGIYY--GFQWPCL----IQRLS-TRPGGPP-R-LRITGI
DT--------PQ---P-GFR--P-----AE-RIEETGRYLKDYAQTFNVPFEFKAIA-SR
FEAVQIEDL-Q-I--E-------K-D----E-LLI-------VNCMFKFKTLMDE-----
--------S----V------------------VA--------------------------
------------------------E-----------SPRNMVLNTIRKMNPHLFIHGIIN
G--SYNAPF-FVSRFREALFHYSAVFDMLE-TNI-PRDN--E-Q---RLL----------
IESALFGREAINVISCEGMERMERPETYKQWQVRNQR-AGFKQLP---------------
-MNQ-DIMKRAREK-V--RC--YH-KDFIID------ED--NKWLLQGWKGRILM-----
-ALST-WKPD--------------------------------------------------
------------------------------------------------------------
--HKSSH*----------------------------------------------------
--------------------
>Setaria_italica_Seita.7G112000
------------------------------------------------------------
------------------------------------------------------------
------------------------------------------------------------
-------------------------------MEDSIVDK-FLCQY---------------
------PDH-PALVQ-AQQLFSHIL-SDASSSVLAEQPCNFAELFSVQSSAPAPAAAAVL
SVAQGSNIEDTA------------------------------------------------
------------------------------------------------------------
------------------------------------------------------------
------------------------------------------------------------
--------FFLNGMATDAVESINSSLPAESTG---CCMDVVSMAFFKGMEEASKFLPSDA
------------------------------------------------------------
------------------------MTVGGGGRGQKKRLDGDDDEAELGSTMG-RSSKQMA
TAAD-GEESEEAAAREMLDQ--------------------------------LMLNG-CV
PSAADM-----QELRAATTEMEKA-------------------------PRG-RRGT--G
AAVDLHTMLMRCAEAVAAGDRN--GAADLLERIRR--H---SSPAGD-GAQRLAHYFAAG
LEARLAGGT-G-----------S----RLYRSL--M-V--RRS---S---LS--------
---------------------------------DYLRAC-QLYMAGCCFVPVIFLFSSET
ICRAV--A---GRKKLHIVSYGLGR--GLQWPDV----LRRLG-NRDGGPP-E-VRLTGI
DS--------PL---P-GFQ--P-----AE-LVEETGRRLSDCARRFGVPFRFRAIA-AR
SEDVVADGL-D-I--D-------P-D----E-VLV------VVESTFHFRSLMDE-----
--------GGVVTV------------------DG--------------------------
------------------------RNT---------NPMDTVLNTIREMRPSVFIHAVIN
A--SYSTAF-FLTRFREVLYHSTALFDMMD-TVL-PRDD--D-R---RLL----------
LERDVLAQCAVNVIACEGEDRMHQPRSYKQWQARSRR-AGLRQLP---------------
-LDR-GIVQMLKDK-V--KE-EYH-KCFEIS------ED--QQWLLQGWKGRVLY-----
-ALST-WTAG--------------------------------------------------
------------------------------------------------------------
--DDLA*-----------------------------------------------------
--------------------
>Setaria_italica_Seita.8G250000
------------------------------------------------------------
------------------------------------------------------------
-------------------------MSATP--EEFLGQGAYLAAP--EPFSP-SVFLDLP
PTPRPDADD---PDASDD-LVLPFISRMLM-EED-IDDKFFYQ---------------FP
-------DH-PALLN-AQQPYAQIL-SD-----------------TTASSSSDS--AATN
TTSSGTAANSTLSPPSSDAPSSAEPAWPY-DSIELSQLLRSPPYPD---MGVGLD-----
-------DFTADDVDALLLQGRQEGATAGFHQSPPVLDTGGGGGGQRQGASLATQ-----
------------------------------------------------------------
--------NAGSGESQRPRASLAAQNAAGDGSQRQRDSFAAQNAGG----GAGIRSLPAD
EQETKTANATALPAADTDHAALASAFFGAQNG---ENMDMLNMAFLKGMEEAKKFLPTNN
--SLLMDLEANS--------------------------------GQSTDS----KPVTGF
TAARVKE-EE--VV---DGMLLFGGG-TTNGRGRKN-RYTQEDL---EAETG-RSSKLMM
-----PEQEET-GASELYSE--------------------------------IMSL--NY
EEFMKR--MSDLR-IAMDSESEKS--ARKVSGKKGA-------------RGR-QR-A--D
EVVDLRTMLIHCAQSVATGDRR--SGIELLRQIKQ--H---SSPKGD-ATQRLAHCFAEG
LEARL-AGT-G-----------S----QVYQSL--V-A--QRT---S---VV--------
---------------------------------DFLKAY-KLYMVACCYMKVKFTFSTAT
ICNAV--A---GRSKLHIVEYGVQH--GFQYPGL----LYTLA-KRKGGPP-E-VRVTAI
AV--------PQ---P-GFR--P-----AH-QIEETGHRLSNCARELGVPFKFNAIL-AQ
WETVRAKDL-N-I--D-------P-E----E-VLV-------VNSECFWGNLMDE-----
--------S----V------------------LV--------------------------
----------------------DSP-----------SPRDMVLNNIREMRPNVFIHSVVN
G--TFGAPF-FLTRFREALFFYSAQFDMLD-ATI-PRDN--D-E---RLL----------
IERDVIGRSALNVIACEGADRVERPETYKQWLVRNHR-AGLRQLP---------------
-LDS-EAAKVSRDK-V--KN-YYH-RDFLID------ED--NRWLLLGWKGRVLY-----
-AMSS-WTAE--------------------------------------------------
------------------------------------------------------------
--DNKPLF*---------------------------------------------------
--------------------
>Setaria_italica_Seita.8G250200
------------------------------------------------------------
------------------------------------------------------------
---------------------MTITPELEDKQQQQGVMAETTQQPSPSVFLDDLPLLAPC
IIDIDGGKDDSSPEDDGN-LVLPYISRMLM--ED-ITGE-FSDRYN--------------
------PDH-PALLK-AQQPFAEIL-SNAIQKCPCKQ--------LSQPA----------
------------------------------------------------------------
------------------------------------------------------------
------------------------------------------------------------
------------------------------------------------------------
------------PLRMDTVEAKSLQLMTDKGS---SCVDVVSMAFFKGMEEANKFLPIPT
------------------------------------------------------------
---------------------DSDETVWPSCRRKKKRLDRDDETTAQAQEVGMSTSKQMA
ASLQPAETEEEAAAREMLDR--------------------------------LMLNG-YD
HPSLAADMLEPPYVDIGMIGKTTP-----------------------------PRGR--R
HAVDLHTLLIRCAEAVASNDYR--GAADLLERIKH--H---SSPTGD-GTHRLAHCFAMG
LEARL-AGT-G-----------S----QIYRLF--M-D--KLTS--S---TV--------
---------------------------------GVLKAY-QFHMTSCCFLLVQHLFSNKT
IYNAV--T---GRKKLHIVHYGLGR--GLQWPDL----LRWLA-RRDGGPP-E-VRLTGI
DN--------PQ---P-RFR--P-----AQ-HIEETGHRLSECARRIGVPFRFRGIA-KK
LEAVQVEDL-D-I--D-------P-D----E-VLV-------INSILHLQSLMDE-----
--------S----V------------------FV--------------------------
------------------------ERS---------NPRDMVLSTIRKMRPSVFIHAVNN
G--SHSSAF-FMTRFREVLHSYTALFDMMD-AIA-PRDD--D-K---RLL----------
VERDMFAACITNIIACEGMDRVQRPQSYKQWQIRSQR-AGLRQLP---------------
-LDP-EIVQMLKDK----------------------------------------------
------------------------------------------------------------
------------------------------------------------------------
------------------------------------------------------------
--------------------
>Setaria_italica_Seita.9G031800
------------------------------------------------------------
----------------------------------MMDPGSRDNLDFGDQLSTPNPPTP--
HMINF-SLQQQSQVQY--FPS--YGF--HSHNPPVSSHPSPPW--VMLGCTT-PSPAST-
TTTELDSADD-----ADD-AVLAYINQFLL-EDE-DDESYPVS---------------SA
SV----EDS-ALL-A-VEKPFVDIL-KSAKPIMAQAY--------EMKSWMTDDCESTGS
-RGFHDVVTSNQ------------------------------------------------
------------------------------------------------------------
------------------------------------------------------------
------------------------------------------------------------
------------------------------------------------------------
------------------------------------------------------------
-------NSSQ-LPSQMV--VECSVGATHKGRKTKNPHDD--DL-----EME-ERKSKQL
-----ALCDEE-TVREMFDK--------------------------------VLLC--TD
ANC-------EFH-SPMPAEAQIN--GRYVKGSGNRRGRRK-----GRSG-T-SP-E--E
[truncated: 95,920 more chars]
