# Supplementary material for: A De Novo Transcriptome Assembly of Ceratopteris richardii Provides Insights into the Evolutionary Dynamics of Complex Gene Families in Land Plants
Source: Genome Biol Evol. 2021 Mar 3;13(3):evab042. doi: 10.1093/gbe/evab042 (PMC7975763; doi:10.1093/gbe/evab042)
Supplement: evab042_Supplementary_Data [file evab042_supplementary_data.zip › Note S3 - Alignment of GRAS homologs in OG0000323.txt]

>Amborella_trichopoda_ATR0138G008
------------------------------------------------------------
------------------------------------------------------------
------------------------------------------------------------
------------------------------------------------------------
-------------------MSLLRSTDPSSTLYGDPNLYALQSSTRAQGLPT-RSFSLDR
INLKYLP-DFYGEVHNQ------LPFSD--SPLEEFIS----QQVDFFPPTPTGSSPYHL
ISSLGPSA---------------------------------NSQESCNMASIAQSHTSSL
YDSSHHGYAYESMDEHGRTMYDDAEEMRRK---LQELEMELLDDS---------------
----DECVYDGHDMPID--------------------MIESLL---PNSPKEP----SDS
NLT--------STSTTTTTTSNSTSSTSTNRDSPTSNIISPCLSSTTSLTPKQILFGCAT
AISEGN--LG--GATTMV-NELRQMVSVQG-DPPQRIAAYMVEGLAARM-------ASSG
QGLY-KAL-------------------------------------------RCKEP----
---------P--SLDRLS--------AMQILFEVCPCFKFGFVAANGTITEAI------K
DEE-----------------------------------RV--HIIDFDINQ-G-SQYIT-
-LIQALASRPGR------------------------------------------------
-----------------------RP-----HLCLTGVDDPESV--QRSV---GGLMIIGQ
RLEKLAEALGLP-FEFR--AVA-S---KT------KDV-R-PS-M--LA-----------
----------------C-RPDEALIVNFAFQLHH-MP---DESV-S-TVNERDRLLRMV-
R--GLGPKLV-TFVEQ---DVNT-NTS----P-FLARFAEAYEYYLAVFESL-D----LT
-LA---------RESTD-R---MNVERHCLARDIV-NIV-------ACE-----GAD---
------------RIERYETA-GK-WRVR--MTMAG-FSPS-PL-GSQVKSA------IGS
-LLR------SY---CNRYTVKE--E--------AGALYF--------GWED----K--T
LVT----ASAWH*---------------------------
>Amborella_trichopoda_ATR0733G002
MAYMCADSGNL------------------MAIAQQVIQQKQQQQQ-----QQQQ------
------------------------------------------------------------
------------------------------------------------------------
-----------------------------------------------------QQINGGG
NG---GFALNPWSHHSGF--LNPRLPNDGAGFGSAS-----ATAMGFSDGYGGGAAAVEA
EPPVLIYPPLEQERPGG---LHMWPEHRNGLRSPIPFKLSDLHLQGLSSGGAGFEGDEWM
ECLMGDFH---------------------------------GVESGGSLRSCFESGPCES
TESSELPST--------------GEPWR-----ADFSAIISEP-----------------
----------------------PFAQTLSPPLETKANIIS-EQQQQNPNFPTATLPQPIQ
PWQ--------PEAVPSAECR--------KPPDGRSMPPLVNR-DPPPPPLLLSLVDAAR
TVHSD----PG-HAAASL-AELRRSAPDSG-SPTERLVSYFAEALIERL-------DPTG
---------HPVA-----------------------------------------------
-------Q--FSAEESTL--------CYKALNDACPFSKFAHLTANQAILEAM------E
TAD-----------------------------------SI--HIVDFGIVQ-G-VQWAA-
-LLQALATR--PAG----------------------------------------------
----------------------KPA-----KIRISGIPAPSLG--SNPA---PSLAATGN
RLCDFAKLLELN-FEFS--PV-PC---SI------EDV-M-EG-D--LR-----------
----------------R-ADGEFVAVNFMLQLHR-LV---DEKM-E----KVARALRVA-
K--ALKPKVV-TLGEY---ELGL-NRG----D-FMGRLSRALRYYGAMFECL-E----AG
-MG---------RACKE-R---ERVERVVIGRRIA-GAV-----------------K---
------------NTERMEER-CI-WREE--IERAG-FVGL-GL-SHYAVSQ------ARM
LLWNY-----DY---SSSYSLIEAG---------PGFLTL--------AWKD----Q--P
LLT----VSAWR*---------------------------
>Amborella_trichopoda_ATR0804G082
------------------------------------------------------------
------------------------------------------------------------
------------------------------------------------------------
------------------------------------------------------------
------------------------------MDMNELFSY---GGDISYAFSTSSSVPSSE
WVYGPMKFNIGSSPDSP---L--STQFD-YDTLSTTLSNSQEQFSSTENHDRGI----SP
SHNSSLDS---------------------------------ESVLQRSP----HTIQDRF
QASAGGSTGSSFITPG--AA-SCIRNMKHA---LLELESALMA---PDDDE---------
--E-----VTNQS---KERKP-ENTK-RRFVASSQAAMRGPPL------------ARSNS
KVQ-------------KTSHGDPPEKPCIERGGHGDPQPCGHGDSQPCGNVRDLLIECAK
ALSQNE--IA--NFERLI-SEARNAVSISG-KPIQRLGAYMLEGLVARQ-------EASG
SVIY-RSL-------------------------------------------KCEEP----
---------MPFGKELLS--------YMHKLYEICPYFKFGYMAANGAIAEAF------R
TED-----------------------------------WV--HIIDFQIAQ-G-TQWVT-
-LIQALAARPSG------------------------------------------------
-----------------------PP-----HVRITGIDDPVSK--QARG---KGLEVVGE
RLKAMSEKFGIP-VEFN--AVP-V---FG------PEV-E-LE-M--LD-----------
----------------V-RPGEALAVNFTLQLHH-TP---DESV-D-VRNPRDDLLRRV-
K--ALSPKVM-TLVEH---ESNT-NTA----P-FLPRFMETLEYYSAMFESI-D----VS
-LA---------RDSKE-R---INVEQHCLARDIV-NIV-------ACE-----GRD---
------------RIERHELL-AK-WRSR--LMMAG-FRPY-PL-SGYVNSV------IRS
-LLK------SY---SENYTLEE--K--------DGALLL--------GWKE----R--N
LIS----ASAWQ*---------------------------
>Amborella_trichopoda_ATR1149G155
------------------------------------------------------------
------------------------------------------------------------
------------------------------------------------------------
------------------------------------------------------------
---------------------MDSQFRSEHISSRKNLQYFLSTPRDPENHQMVQSSMING
QNQGRESYQPLDYLFSE---G--CQGKINLSTQSSQGPSYATLESSPQNLGHSL----YS
SPSTLSFS---------------------------------PNESPLSQQDSQTYPLELP
HSPEHF-YGSPRSGSC--IT-EEPNDFKNK---LRELETAMLG---PNSDG---------
--GDSF------------------------------------------------------
-------------------------EASVQNQVSLEPDKWPQMVDILRGGIRKALVACAK
AISDND--MP--MADWLI-TELRQMVSVSG-EPIQRLGAYMVEGLVARI-------ASSG
SAIY-KSL-------------------------------------------RCKQP----
---------L--ASDLLS--------YMHVLYEVCPYFKFGYLSANGAIAEAL------K
GED-----------------------------------RV--HIIDFQIAQ-G-TQWVT-
-LIQALAARPGG------------------------------------------------
-----------------------PP-----YLRITGVDDPVSA--YARG---CGLELVGQ
RLAKLAKLCNVP-FEFN--AAA-I---CG------SQV-E-VG-M--LK-----------
----------------V-RPNDALAVNFPFQLHH-MP---DESV-S-TVNHRDRLLRMI-
K--SLNPKVV-TLVEQ---ESNT-NTA----P-FLHRFVEVLSYYSAVFESI-D----VT
-LP---------RDSKE-R---ISVEQHCLARDIV-NVI-------ACE-----GQE---
------------RVERHELL-GK-WKLR--FMMAG-FSPY-PL-SSSVNST------IKS
-LLE------GY---CENYRLEE--K--------DGVLYL--------GWKN----R--V
LVA----SCAWR*---------------------------
>Anthoceros_agrestis_1kpTWUW2046596
------------------------------------------------------------
------------------------------------------------------------
------------------------------------------------------------
------------------------------------------------------------
------------------------------------------------------------
------------------------------------------------------------
------------------------------------------------------------
------------------------------------------------------------
------------------------------------------------------------
------------------------------------------------------------
------------------------------------------------------------
------------------------------------------------------------
------------------------------------------------------------
------------------------------------------------------------
------------------------------------------------------------
------------------------------------------------------------
------------------------------------------------------------
--------------------GEALAVNSVNRLHR-LL---GDQR---TVSPLVEMLRMV-
Y--EQSPKVV-TLVEQ---EAAH-NGQ----A-FLSRFLEALHYYSAIFDSL-D----AT
-LP---------RASPE-R---AKVEQLIFAREIT-NII-------ACE-----GNE---
------------RVERHEKF-ER-WRRI--MESVG-FKGT-PM-SGKGFDQ------SRV
-LLG------LY--PCDGYTLVE--D--------NGCLLL--------GWQD----R--P
VIG----ASAWHC---------------------------
>Anthoceros_agrestis_1kpTWUW2051885
------------------------------------------------------------
------------------------------------------------------------
------------------------------------------------------------
------------------------------------------------------------
------------------------------------------------------------
------------------------------------------------------------
------------------------------------------------------------
------------------------------------------------------------
------------------------------------------------------------
------------------------------------------------------------
-------------AHDLM-SQLNQSVSIYG-DPTQRLAAYMVEGLVARL-------ASSG
RRFY-QVL-------------------------------------------KCKEP----
---------P--SLDMLS--------AMQIMYEVCPYFKFGYMAANGAIAEAF------K
DEK-----------------------------------KV--HIIDFQITQ-G-VQWVT-
-LIQALAGRPGG------------------------------------------------
-----------------------PP-----HVRLTGVDDPQSQ--YSS----GTLEKLGE
KLAKLAKHVGVP-FEFH--PIA-K---HV------QDV-Q-VW-M--LD-----------
----------------L-RDDEAIACNFTLELHH-VP---DESV-C-TTNPRDRLLRMV-
K--SLNPKVV-TVVEQ---ELNT-NTA----P-FFPRFLEALSYYTAIFESL-D----VT
-LP---------RESKD-R---VSVEQQCLARDIV-NVI-------ACE-----GTE---
------------RIERHEVI-WK-WRAR--MTMAG-FKPY-PL-SSYVNST------IKS
-LLE------SY---CDKYRLKE--E--------GGALYL--------GWLN----R--A
LIT----ASAWH----------------------------
>Arabidopsis_thaliana_AT1G21450
------------------------------------------------------------
------------------------------------------------------------
------------------------------------------------------------
------------------------------------------------------------
----MVEQTVVREHIKARVMSLVRSAE--PSSYRNPKLYTLNENGNNNGVSSAQIFDPDR
SKNPCLTDDSYPSQSYE------KYFLD--SPTDEFVQHPIGSGASVSSFGSLDSFPYQS
RPVLGCSM---------------------------------EFQLPLDSTSTSSTRLLGD
YQAVSYSPS-MDVVE----EFDD-EQMRSK---IQELERALLGD----------------
--EDDKMVGIDNLMEID---SEWS--Y---------QNESEQH---QDSPKES--SSADS
N-S--------HVSS--KE-----------------------V--VSQATPKQILISCAR
ALSEGK--LE--EALSMV-NELRQIVSIQG-DPSQRIAAYMVEGLAARM-------AASG
KFIY-RAL-------------------------------------------KCKEP----
---------P--SDERLA--------AMQVLFEVCPCFKFGFLAANGAILEAI------K
GEE-----------------------------------EV--HIIDFDINQ-G-NQYMT-
-LIRSIAELPGK------------------------------------------------
-----------------------RP-----RLRLTGIDDPESV--QRSI---GGLRIIGL
RLEQLAEDNGVS-FKFK--AMP-S---KT------SIV-S-PS-T--LG-----------
----------------C-KPGETLIVNFAFQLHH-MP---DESV-T-TVNQRDELLHMV-
K--SLNPKLV-TVVEQ---DVNT-NTS----P-FFPRFIEAYEYYSAVFESL-D----MT
-LP---------RESQE-R---MNVERQCLARDIV-NIV-------ACE-----GEE---
------------RIERYEAA-GK-WRAR--MMMAG-FNPK-PM-SAKVTNN------IQN
-LIKQ-----QY---CNKYKLKE--E--------MGELHF--------CWEE----K--S
LIV----ASAWR*---------------------------
>Arabidopsis_thaliana_AT1G50600
------------------------------------------------------------
------------------------------------------------------------
------------------------------------------------------------
--------------------MRIKMRLSVFIIPLVESRQASGIINKQSTSLLIRFSLYLE
ASISTKSFFSKSQRISQTQSPICLSANYYQPDNLDMEATQKHMIQEGSSMFYHQP-----
------------------------SSVKQMDLSVQTFDSYCTLESSSGTKSHPCLNNKNN
SSSTTSFS---------------------------------SNESPISQANNNNLSRFNN
HSPEENNNSPLSGSS---ATNTNETELSLM---LKDLETAMMEPDVDNSYN---------
------------------------------------------------------------
-----------------------NQGGFGQQHGVVSSAMYRSMEMISRGDLKGVLYECAK
AVENYD--LE--MTDWLI-SQLQQMVSVSG-EPVQRLGAYMLEGLVARL-------ASSG
SSIY-KAL-------------------------------------------RCKDP----
---------T--GPELLT--------YMHILYEACPYFKFGYESANGAIAEAV------K
NES-----------------------------------FV--HIIDFQISQ-G-GQWVS-
-LIRALGARPGG------------------------------------------------
-----------------------PP-----NVRITGIDDPRSS--FARQ---GGLELVGQ
RLGKLAEMCGVP-FEFH--GAA-L---CC------TEV-E-IE-K--LG-----------
----------------V-RNGEALAVNFPLVLHH-MP---DESV-T-VENHRDRLLRLV-
K--HLSPNVV-TLVEQ---EANT-NTA----P-FLPRFVETMNHYLAVFESI-D----VK
-LA---------RDHKE-R---INVEQHCLAREVV-NLI-------ACE-----GVE---
------------REERHEPL-GK-WRSR--FHMAG-FKPY-PL-SSYVNAT------IKG
-LLE------SY---SEKYTLEE--R--------DGALYL--------GWKN----Q--P
LIT----SCAWR*---------------------------
>Arabidopsis_thaliana_AT2G04890
------------------------------------------------------------
------------------------------------------------------------
------------------------------------------------------------
------------------------------------------------------------
------------------------------------------------------------
------------------------------------------------------------
------------------------------------------------------------
---------------------------------MDNVRGSIMLQPLPEIAE---------
------------------------------------------------------------
-------------------SIDDAICHELSMWPDDAKDLLLIVEAISRGDLKLVLVACAK
AVSENN--LL--MARWCM-GELRGMVSISG-EPIQRLGAYMLEGLVARL-------AASG
SSIY-KSL-------------------------------------------QSREP----
---------E--SYEFLS--------YVYVLHEVCPYFKFGYMSANGAIAEAM------K
DEE-----------------------------------RI--HIIDFQIGQ-G-SQWIA-
-LIQAFAARPGG------------------------------------------------
-----------------------AP-----NIRITGVGDG------------SVLVTVKK
RLEKLAKKFDVP-FRFN--AVS-R---PS------CEV-E-VE-N--LD-----------
----------------V-RDGEALGVNFAYMLHH-LP---DESV-S-MENHRDRLLRMV-
K--SLSPKVV-TLVEQ---ECNT-NTS----P-FLPRFLETLSYYTAMFESI-D----VM
-LP---------RNHKE-R---INIEQHCMARDVV-NII-------ACE-----GAE---
------------RIERHELL-GK-WKSR--FSMAG-FEPY-PL-SSIISAT------IRA
-LLR------DY---SNGYAIEE--R--------DGALYL--------GWMD----R--I
LVS----SCAWK*---------------------------
>Arabidopsis_thaliana_AT3G50650
MAYMCTDSGNL------------------MAIAQQLIKQKQQQQS-----QHQQQE----
------------------------------------------------------------
------------------------------------------------------------
-----------------------------------------------------EQEQ---
-------EPNPWP-------------NPSFGFTLPG------S--GFSDPFQ-VT-----
NDPGFHFPHLE---------------HHQ----------------NAAVASEEFDSDEWM
ESLIN---------------------------------------------------GGDA
S--------------------------QTN---PDFPIYGHDPFVSFPSRL---------
--SA--------PSYLNRVNKDDSASQQLPPPPASTAIWS-PSP----PSPQHPPPPPPQ
P------------------------------------D------FDLNQPIFKAIHDYAR
KPETK----PD-----TL-IRIKESVSESG-DPIQRVGYYFAEALSHK--------ET--
--ES-P---SSSS-----------------------------------------------
-------S--SSLEDFIL--------SYKTLNDACPYSKFAHLTANQAILEAT------N
QSN-----------------------------------NI--HIVDFGIFQ-G-IQWSA-
-LLQALATR--SSG----------------------------------------------
----------------------KPT-----RIRISGIPAPSLG--DSPG---PSLIATGN
RLRDFAAILDLN-FEFY--PV-LT---PI------QLL-N-GS-S--FR-----------
----------------V-DPDEVLVVNFMLELYK-LL---DETA-T----TVGTALRLA-
R--SLNPRIV-TLGEY---EVSL-NRV----E-FANRVKNSLRFYSAVFESL-E----PN
-LD---------RDSKE-R---LRVERVLFGRRIM-DLV-------RSDDDNNKPGT---
------------RFGLMEEK-EQ-WRVL--MEKAG-FEPV-KP-SNYAVSQ------AKL
LLWNY-----NY---STLYSLVESE---------PGFISL--------AWNN----V--P
LLT----VSSWR*---------------------------
>Arabidopsis_thaliana_AT4G17230
------------------------------------------------------------
------------------------------------------------------------
------------------------------------------------------------
------------------------------------------------------------
-----------------------------------MQTSQKHHSAAGLHMLYPQ------
VYCSPQFQAKDNKGFSD------IPSK----------ENFFTLESSTASGSLPS----YD
SPS-VSIT---------------------------------SGRSPFSPQGSQSCISDLH
HSPDNVYGSPLSGVS---SLAYDEAGVKSK---IRELEVSLLSGDT-KVEE---------
--F---------------------------------------------------------
-------------------SGFSPAAG-------KSWNWDELLALTPQLDLKEVLVEAAR
AVADGD--FA--TAYGFL-DVLEQMVSVSG-SPIQRLGTYMAEGLRARL-------EGSG
SNIY-KSL-------------------------------------------KCNEP----
---------T--GRELMS--------YMSVLYEICPYWKFAYTTANVEILEAI------A
GET-----------------------------------RV--HIIDFQIAQ-G-SQYMF-
-LIQELAKRPGG------------------------------------------------
-----------------------PP-----LLRVTGVDDSQST--YARG---GGLSLVGE
RLATLAQSCGVP-FEFH--DAI-M---SG------CKV-Q-RE-H--LG-----------
----------------L-EPGFAVVVNFPYVLHH-MP---DESV-S-VENHRDRLLHLI-
K--SLSPKLV-TLVEQ---ESNT-NTS----P-FLSRFVETLDYYTAMFESI-D----AA
-RP---------RDDKQ-R---ISAEQHCVARDIV-NMI-------ACE-----ESE---
------------RVERHEVL-GI-WRVR--MMMAG-FTGW-PV-STSAAFA------ASE
-MLK------AY---DKNYKLGG--H--------EGALYL--------FWKR----R--P
MAT----CSVWKPNPN*-----------------------
>Arabidopsis_thaliana_AT5G48150
------------------------------------------------------------
------------------------------------------------------------
------------------------------------------------------------
------------------------------------------------------------
------------------------------------------------------------
--------------------------------------MYKQPRQELEAYYFEP----NS
VEKLRYLP---------------------------------VNNSRKRFCTLEPFPDSPP
YNALSTATYDDTCGSC--VT-DELNDFKHK---IREIETVMMG---PDSLD---------
--L---------------------------------------------------------
--------------------LVDCTDSFDSTASQEINGWRSTLEAISRRDLRADLVSCAK
AMSEND--LM--MAHSMM-EKLRQMVSVSG-EPIQRLGAYLLEGLVAQL-------ASSG
SSIY-KAL------------------------------------------NRCPEP----
---------A--STELLS--------YMHILYEVCPYFKFGYMSANGAIAEAM------K
EEN-----------------------------------RV--HIIDFQIGQ-G-SQWVT-
-LIQAFAARPGG------------------------------------------------
-----------------------PP-----RIRITGIDDMTSA--YARG---GGLSIVGN
RLAKLAKQFNVP-FEFN--SVS-V---SV------SEV-K-PK-N--LG-----------
----------------V-RPGEALAVNFAFVLHH-MP---DESV-S-TENHRDRLLRMV-
K--SLSPKVV-TLVEQ---ESNT-NTA----A-FFPRFMETMNYYAAMFESI-D----VT
-LP---------RDHKQ-R---INVEQHCLARDVV-NII-------ACE-----GAD---
------------RVERHELL-GK-WRSR--FGMAG-FTPY-PL-SPLVNST------IKS
-LLR------NY---SDKYRLEE--R--------DGALYL--------GWMH----R--D
LVA----SCAWK*---------------------------
>Arabidopsis_thaliana_AT5G52510
------------------------------------------------------------
------------------------------------------------------------
----------------MES-GFSGGGGGSDFYGGGGGRSIPGGPGTVIN-----VGNNNP
QTTYRNQ-----IPGIFFDQIGNRVAGGN----------GFSGKRTLADFQAAQQHQQQQ
--------------QQQPFYSQAALNAFLSRSVKPR-----NYQNFQSPSPM--IDLT--
-------------SVND---MSLFGGSGS--------SQRYGLPV------PRSQTQQQQ
SDYGLFGG---------------------------------IRMGIGSGINNYPTLTGVP
CIEPVQNR------------VHESENMLNS---LRELEKQLLDDDDESGG----------
------DDDVSVITNSNSDW-----IQNLVTPNPNPNP------V----------LSFSP
SSS----------------------------SSSSSPSTAS---TTTSVCSRQTVMEIAT
AIAEGK--TE--IATEIL-ARVSQTPNLER-NSEEKLVDFMVAALRSRI-------AS--
---P---V----------------------------------------------------
--------TELYGKEHLI--------STQLLYELSPCFKLGFEAANLAILDAA------D
NND----------------G-----------------GMMIPHVIDFDIGE-G-GQYVN-
-LLRTLSTRRNGKSQSQNSPV---------------------------------------
-------------------------------VKITAVANNVYGCLVDDGGE-ERLKAVGD
LLSQLGDRLGIS-VSFN--VVTSL---RL------GDL-N-RE-S--LG-----------
----------------C-DPDETLAVNLAFKLYR-VP---DESV-C-TENPRDELLRRV-
K--GLKPRVV-TLVEQ---EMNS-NTA----P-FLGRVSESCACYGALLESV-E----ST
-VP---------STNSD-R---AKVEEG-IGRKLV-NAV-------ACE-----GID---
------------RIERCEVF-GK-WRMR--MSMAG-FELM-PL-SEKIAES------MKS
-R---GN---RV---HPGFTVKE--D--------NGGVCF--------GWMG----R--A
LTV----ASAWR*---------------------------
>Arabidopsis_thaliana_AT5G66770
MAYMCTDSGNL------------------MAIAQQVIKQKQQQEQ-----QQQQHH----
------------------------------------------------------------
------------------------------------------------------------
-----------------------------------------------------QDHQIFG
IN---PLSLNPWP-------------NTSLGFGLSG------S--AFPDPFQ-VTGGGDS
NDPGFPFPNLD---------------HHHATTTGGGFRLSDF---GGGTGGGEFESDEWM
ETLIS---------------------------------------------------GGDS
VADG---PD--------------CDTWHDN---PDYVIYGPDPFDTYPSRL---------
--SV-------QPSDLNRV---IDTSSPLPPP----TLWP-PSSPLSIPPLTHESPTKED
PET----------------------------NDSEDDD------FDLEPPLLKAIYDCAR
ISDSD----PN-EASKTL-LQIRESVSELG-DPTERVAFYFTEALSNRL-------SP--
--NS-PA--TSSS-----------------------------------------------
-------S--SSTEDLIL--------SYKTLNDACPYSKFAHLTANQAILEAT------E
KSN-----------------------------------KI--HIVDFGIVQ-G-IQWPA-
-LLQALATR--TSG----------------------------------------------
----------------------KPT-----QIRVSGIPAPSLG--ESPE---PSLIATGN
RLRDFAKVLDLN-FDFI--PI-LT---PI------HLL-N-GS-S--FR-----------
----------------V-DPDEVLAVNFMLQLYK-LL---DETP-T----IVDTALRLA-
K--SLNPRVV-TLGEY---EVSL-NRV----G-FANRVKNALQFYSAVFESL-E----PN
-LG---------RDSEE-R---VRVERELFGRRIS-GLI-------GPE----KTGI---
------------HRERMEEK-EQ-WRVL--MENAG-FESV-KL-SNYAVSQ------AKI
LLWNY-----NY---SNLYSIVESK---------PGFISL--------AWND----L--P
LLT----LSSWR*---------------------------
>Asplenium_nidus_1kpPSKY2058159
------------------------------------------------------------
------------------------------------------------------------
------------------------------------------------------------
------------------------------------------------------------
------------------------------------------------------------
------------------------------------------------------------
------------------------------------------------------------
------------------------------------------------------------
------------------------------------------------------------
------------------------------------------------------------
------------------------------------------------------------
------------------------------------------------------------
------------------------------LYEICPYIKFAFMAANGAIAEAF------K
DEP-----------------------------------LV--HVFDFQIDQ-G-MQWFA-
-LIQALASRPGG------------------------------------------------
-----------------------TP-----YIRITTVDDPTAH--TYPL---GGMLAVQK
RLEKFAGRLGVP-FEFS--TIS-T---SL------SGL-Q-AH-M--ID-----------
----------------R-RPGEALAMNFALQLHH-IP---DESV-C-LDNHRDRILRMA-
K--SLNPKVL-TLVEQ---DANT-NTT----P-FLPRFVETLDYYGAVFESI-D----VA
-LP---------RESKE-R---VNVEEHCLARDIV-NVI-------ACE-----GIQ---
------------RVERHELA-GK-WKAR--MSMAG-FRPY-PL-SSCVNDT------IKS
-LLK------SY---NDKYRLKE--E--------GEILTL--------GWQN----R--S
LMA----ASAW-----------------------------
>Asplenium_platyneuron_1kpKJZG2000550
------------------------------------------------------------
------------------------------------------------------------
------------------------------------------------------------
------------------------------------------------------------
------------------------------------------------------------
------------------------------------------------------------
------------------------------------------------------------
------------------------------------------------------------
------------------------------------------------------------
--------------------------------------------------VKNLLVTCAA
ALSEEK--MD--VAERAM-QDLRKMASVFG-DPLERLAAYMSEGLVARL-------HASG
SSIY-KAL-------------------------------------------KCREA----
---------P--AVEVLS--------AMQKLYEICPYIKFAFMAANGAIAEAF------K
DEP-----------------------------------MV--HVFDFQIDQ-G-MQWFS-
-LIHALASRPGG------------------------------------------------
-----------------------TP-----RIRISTVDDPTAQ--TYPL---GGMLAVQQ
RLEKFASSLGVP-FEFS--TIS-T---SL------SGL-Q-AH-M--IE-----------
----------------R-RPREALAMNFALQLHH-MP---DESV-C-LDNHRDRLLRMA-
K--SLNPKVL-TLVEQ---DANT-NTT----P-FLPRFMETLDYYGAVFESI-D----VA
-LP---------RESKE-R---VNVEEHCLARDIV-NVI-------ACE-----GIQ---
------------RVERHELA-GK-WRAR--MSMAG-FRPH-AL-SLYVNET------IKS
-LLE------SY---NEKYRLKE--E--------GEILIL--------GWQN----R--S
LMA----ASAW-----------------------------
>Asplenium_platyneuron_1kpKJZG2007371
------------------------------------------------------------
------------------------------------------------------------
------------------------------------------------------------
------------------------------------------------------------
------------------------------------------------------------
------------------------------------------------------------
------------------------------------------------------------
------------------------------------------------------------
------------------------------------------------------------
------------------------------------------------------------
--------MD--MADAVM-EELRKEVSVLG-DPMKRLAAYMYEGLVAKL-------QCSG
FALY-WVL-------------------------------------------KCMEA----
---------P--ATDVLS--------AMQKLYEICPYFKFAYMSANGAIAEAF------K
NEA-----------------------------------KV--HIFDFQIGQ-G-SQWIS-
-LIQGLANRPGG------------------------------------------------
-----------------------PP-----SIRITTVEDTTAQ--GSPI---GGMQLVRN
RLGKLAASLNVP-FEFN--AFP-C---RL------PDL-E-AH-M--IE-----------
----------------T-RQGEALAVNFTFQLHH-MP---DESV-C-ISNPRDRLLRMM-
R--SLNPKVL-TLVEQ---EANT-NTT----P-FFPRFMEVLDCYTSIFESI-D----VA
-LP---------RESKD-R---VNVEEQCLARDIV-NVI-------ACE-----GAD---
------------RVERHELM-GK-WRAR--MSMAG-FRPH-PL-SAYVNDT------IKM
-LLK------SY---SENYKLKE--E--------GGALFL--------GWLN----R--S
LVV----ASAWH----------------------------
>Asplenium_platyneuron_1kpKJZG2008126
------------------------------------------------------------
------------------------------------------------------------
------------------------------------------------------------
------------------------------------------------------------
------------------------------------------------------------
------------------------------------------------------------
------------------------------------------------------------
------------------------------------------------------------
--------------------------------GDEAETLAERD------------WTDVI
EDL--------LSADSSSHTTTLDQSTITSINSKPSMSLHKASPMLGTANPRELLLACAS
AVDNSN--YT--SARNLL-TALEQTVSIYG-DPLQRVSEYMVEGLAARMDQL----MLEG
SGNR-LSK-------------------------------------------MMRDP----
---------S--PADILK--------GTQVLYHWCPYFKFGYLAANGAIAEAF------R
NEP-----------------------------------KI--HIIDFDINQ-G-NQWQM-
-LIRAFAQRPGG------------------------------------------------
-----------------------PP-----LVRITGVADPKV------P---TSLEGVRR
RLEDVARHAVVP-FEFK--PLE-M---EV------SQI-E-PW-M--LD-----------
----------------S-REGEALAVNFAFHLHR-MP---DESV-S-TSNPRDSLLRKV-
K--KMQPKIV-TLVEH---DAST-NTT----P-FYPRFVETLSYFNAVFESL-D----VA
-LP---------RESRD-R---VNAEQHCLARDIV-NII-------ACE-----GAK---
------------RSERYEMA-GK-WRMR--MTMAG-FRSL-PL-SAYINRT------INE
-LLQ------KY---STNYKLRE--E--------AGALHL--------DWLD----R--G
LVA----ASAW-----------------------------
>Asplenium_platyneuron_1kpKJZG2063537
------------------------------------------------------------
------------------------------------------------------------
------------------------------------------------------------
------------------------------------------------------------
------------------------------------------------------------
------------------------------------------------------------
------------------------------------------------------------
------------------------------------------------------------
------------------------------------------------------------
------------------------------------------------------------
------------MARMNL-SSLEQYVSIYG-DPMQRVAAHMAEGLAARME-L----AKDR
HSRR-LLQ-------------------------------------------VMREP----
---------S--PTEILR--------SEQVLYQWCLYFKFGYLAANASIAEAC------R
NEP-----------------------------------KI--HIIDFDVGQ-G-NQWQT-
-LIGAFAQRLGG------------------------------------------------
-----------------------PP-----HIRITGVANPRS------T---TSLVNVAK
RLDEVARMAKVP-LQFH--QLQ-M---EA------SQV-E-PW-M--LQ-----------
----------------I-KPGEVVAVNLAFHLHK-MA---DESV-S-TSNPRDSLLRKV-
K--ALQPKVV-TLVEH---DTNT-NTA----P-FYPRFVESLDYFSAIFESL-D----VV
-LP---------RDSKE-R---VNAEKHCLARDMM-NIV-------ACE-----GVE---
------------RLKRYEKA-GK-WRAR--MMMAG-FRSV-PA-SVYTNSL------IKD
-LLV------PY---SSKYRVRE--E--------AGALHL--------QWLD----R--C
LVA----TSAWQ----------------------------
>Asplenium_platyneuron_1kpKJZG2062152
------------------------------------------------------------
------------------------------------------------------------
------------------------------------------------------------
------------------------------------------------------------
------------------------------------------------------------
------------------------------------------------------------
------------------------------------------------------------
------------------------------------------------------------
------------------------------------------------------------
--------------------------------------------------LMQLLLECAK
AVEND----HS-RAAMVI-PQLKATATRNG-DPIQRLAAYFTEALCRRL-------ARAQ
GRAE-VGH----A-----------------------------------------------
---GI--DC--SAQELTL--------AYKAMNEACPYFTFAQLTANQAILEVI------K
GAD-----------------------------------KV--HIVDFGISQ-G-VQWAA-
-MLQAIAAQE--GH----------------------------------------------
---------------------ALPS-----RITI--------------------------
------------------------------------------------------------
------------------------------------------------------------
------------------------------------------------------------
------------------------------------------------------------
------------------------------------------------------------
------------------------------------------------------------
----------------------------------------
>Azolla_filiculoides_Azfi_s0007.g010718
------------------------------------------------------------
------------------------------------------------------------
------------------------------------------------------------
------------------------------------------------------------
-------MGTYYDNTQTKYIGIDTAVSDPSFNLYLYKKETKHITEDYGNGNNNIEESNVR
DNGHDSMRITSSPIFSP---SPPQSFSSSDMLSQSSLDYHFDSESQGYSYSQYASRHLHG
QHISVSSS---------------------------------VVESPDSLQDFSASSSVLP
KEEEEE------EEACANFVSYDGKSMKHM---LEELESVLLGPDINNDDG---------
--------------------------------------------KDSYKLHGDDNSSPWT
DLLDEVSPAMSQLETQNGGHCVVDPHTNIAIDPFYSKHSLTTDKENPGHQVKNLLIMCAS
AMDEGR--LD--TAMDVI-QELRMKVSIFG-DPIERLAAYMLEGLVARI-------QSSG
LSIY-NFL-------------------------------------------KCTES----
---------P--SPDILS--------AMQKLYEICPYIKFAYMAANGAIAEAF------R
DES-----------------------------------KV--HIFDFQISQ-G-TQWFS-
-LLQGLANRPGG------------------------------------------------
-----------------------PP-----SVRITTVEEKGAQ--ASPV---GGMEFVEE
RLSKLAMSLNVP-FEFK--CIY-S---EL------SKL-Q-AD-M--IE-----------
----------------L-REGEALAVNFNLQLHH-LP---DESV-C-VTNPRDRMLRMM-
K--SLNPKVF-TMVEQ---EANT-NTS----P-FFLRFMEALNFYLTIFDSI-D----VA
-LP---------RESKD-R---VNVEEQCLARDIV-NVI-------ACE-----GLE---
------------RMERHELM-GK-WRAR--MMMAG-FSPR-PL-SSHVNNI------IAN
-LLE------SY---NSNYILKE--E--------GDALYL--------GWMN----R--Y
LIV----ASAWQ*---------------------------
>Azolla_filiculoides_Azfi_s0011.g012766
------------------------------------------------------------
------------------------------------------------------------
------------------------------------------------------------
------------------------------------------------------------
---MSMHYARNKFRILDTVSSGDVSDLSAPPLQLHVYEQEAKHVQDVYSSGNIMHTNMKR
SVRNSGNDCTRIITSSP---SPPQSSISSDMLSQSSLEYHCDSDSQGCTEAYLC------
-----NQS---------------------------------ANRLHGSHISDLSYVESPD
SMQNYSSTTEVTQMGGENGIPYDEKSMKHM---LDELKSVLLSPDGEGEGS---------
---------------------------------------------LDFIGDDSSAWNDLL
DEVQSAILPDDKAISVQKPDLPNSCTNEAPYPGSLSEYSLAILKENQGSRVKNLLIMCAA
AIDEER--LD--MAASAM-QELRKEVSVFG-DPIERLAAYMSEGLVARL-------QASG
LSIY-RIL-------------------------------------------KCSEA----
---------P--KADVLS--------AMEKLYEICPYIKFGYMAANGAIAEAF------E
DER-----------------------------------EV--HIFDFQIGQ-G-TQWFS-
-LIQGLASRPGG------------------------------------------------
-----------------------PP-----SMRITTIEEKGSQ-GSSPI---SSMQLVEQ
KLSEFAKSFGVP-FQFN--CIS-S---RL------CDL-Q-AD-M--IG-----------
----------------V-RKGEALAVNFTLELHH-VP---DESV-S-LTNPRDRIIRMM-
K--SLNPKVL-TLVEL---EANT-NTA----P-FLSRFMETLAIYSAIFESI-D----VA
-MP---------RESKD-R---VNVEEQCLARDIV-NVI-------ACE-----GLE---
------------RIERHELL-GK-WRAR--MMMAG-FRPR-PL-SGHVNSI------IKT
-LLE------SY---NVNYMLKE--K--------EDALFL--------GWLN----Q--S
LIV----ASAWH*---------------------------
>Azolla_filiculoides_Azfi_s0024.g020492
MASTTTAAANLSPPSTACTSANCDEESTFVTIAHHLMQQQQQQQQIGHDHHQYSPNYNCD
PNHHHHHHHHNNNNSFYSNSHSNNPSIYNYPFTSNHGMDHHPPFYFSNWGAPHDALINTN
TNTNTNYNAASSNYTWQQAKSNDDHRHHHGGENQERIIASVTNNSNGCFHSCYVPDDEDE
DFDLDGRDDDGHHVMIETVPSSHASSPLLLIDQPVLNTISTDIPNHPDYIYNSSSSSSSR
DESASALDDQVVTDHKDTTIANRVQMPPTMAIDSDPSNIDGQLIISTSLTRNTSGAGIYN
NDSNCSDQSLSTVGGMTMDQIYNFGGGLANGYSNNQSDHGMFHRDAS-------------
------------------------------------------------------------
---------------------------------GRLNTMMMQVNRTQSDDVIEALLLKPA
SRSGSGVSNCLDWLESLMELEAHEHEGSGPYTCMDEDELDGQVNMADAARLLLDDGDNKN
TNVTNSSCITSSHGSVSPVSTTTTATATNGMNGHHHDHHPEAAVSVHGVELMQLLLECAK
CVDSD----PR-RSISLL-PKLRSGSTRHG-DPIQRLTSYFTEALSCRL-------ARRL
TSSH-EPFIPPPPPPPLPPLPPTGNSSSSSCNQNIHECMGNPGGGGGGDQMMQDQIDILK
GYNSATDTVNHDDHELAM--------AYKAMNDACPYFTFAQLTANQAILETM------L
QMEYLSDTHLLQQFLHSRQSSAACPPNDSSSSSNNYRYDI--HIVDFGISQ-G-VQWAA-
-LLQAMAYMEVDGGGGGGGNNCSSSSSSSSSSNNTAEYEDLKKSRGDGGDERSRCAHQHN
MMMMMMMKNQRKKKEEQSRRRRRRR-----RIKITGIASPELG--QRWE---EAVEATGR
RLVEFGASMDVE-VEFRKAEV-AL---GD------ERL-S-PE-M--VG-----------
----------------V-EEGEVVVVNFMLELSN-VL---EGG-------AVARVLSLA-
A--SLRPKLV-TLAEL---DADL-NTA----P-FQRRFVSALHFFSAMFDSL-E----AS
PMG---------RDSPH-R---LCMERRLLGRRIV-SMV-------GGP----DPGP---
-------------RRRLQSF-AD-WHAA--MSAAG-FRPT-SL-GVYAADQ------ARI
LLLRF-----TF---CQSFTLTEQQHL-------GGALSL--------GWLH----K--P
LLT----VSAWTL*--------------------------
>Azolla_filiculoides_Azfi_s0084.g039020
------------------------------------------------------------
------------------------------------------------------------
--------------------MTGHSVVARSAPTRVRTDIQCAATWPALPRARMPGVQCMW
NQQLPAGRSDQATWQGAPRRTPSTTDYSGQISMDEQEERSKALGERGRKTERFKLAIAIA
IAVMNDPKRYHRFPPPPPPPPPVSNCYSTSSFFHSSIPNPNPNPNPNSYLPSSDHPPLRK
IHAIPPSLLLRTSSNNN---LPPLSPQESNSTLTFSDHSSSSNSVSSSADLHRYRSSSSD
SSLRSSFNCPRINTYNSCGKTVSFSDLPIVRGPIPLQPPPPPPPLPVPSSSLSSTCPSPS
PSEQIKNGTKTQKSMNGVPVQYCRSSLKRR---LEDLERELLHDDDDDEEEGGRGGGGRE
HEA-------------------SMEASRGHATPSSQLRSAERDWTDVIEDLLTETVITSV
DQSTITSINSSAEESSSPATISSAFKLSMPSNSSSSSPSSSSSPSQQHQQSTDLLMACAN
AINRED--LE--SASSML-SALEQSASIYG-DPAQRLSAYVAAALSARIHHAQNPPSSSS
SSSS-SNL---------------------------HNNNTTTTNNTHTNTESSNNKTNNN
KNNMMMMMVS--GADILK--------GNQLLHRWCPYFKFGYFAANGAIAEAF------Q
CER-----------------------------------SI--HIVDFNIGQ-G-NQWHS-
-LINAFSQRPGG------------------------------------------------
-----------------------PP-----HVRITGIADPKAA---------TCLEAVEK
RLRDYAANARVS-FEFR--ALK-M---DT------SLF-E-PR-M--LD-----------
----------------R-RPNEALAVNFVFHLHR-MP---DESV-S-TSNPRDALLRKV-
K--SMQPKIV-TLVER---DANT-NTA----P-FYPRFVETLNYFGAMFESL-D----QN
-TPDGKPT----RDNRD-R---VNAEQHCLARDIM-NII-------AFE-----GES---
------------RTQRYEVA-GK-WRSR--ITMAG-FRNV-PL-SPYITSS------IKE
-VLQ------YY---SPKYRLRE--E--------GGFLHL--------DWVS----R--S
LVS----VSAWH*---------------------------
>Azolla_filiculoides_Azfi_s0314.g064246
------------------------------------------------------------
------------------------------------------------------------
------------------------------------------------------------
------------------------------------------------------------
------------------------------------------------------------
------------------------------------------------------------
------------------------------------------------------------
------------------------------------------------------------
------------------------------------------------------------
------------------------------------------------------------
---------------------------------MQSLGSLL-------------------
------------------------------------------------------------
------------------------------------------------------------
------------------------------------------------------------
------------------------------------------------------------
-----------------------PP-----------------------------------
------------------------------------------------------------
------------------RGCEGDVAR-----HL-MP---GSAV-R-------DMLALA-
A--RLKPKVV-TVAEM---DADL-DRG----P-FQRRFVNALHFFSAMFDSI-E----AA
GMG---------RDSAQ-R---LLAERIVLGDMIE-SVV-------G-------GLDNAG
PPPGYHHHRRPGSRRRLMSH-ES-WRQS--LVSSG-FRPN-PL-SGYSLSQ------ARI
-LLW------RF---CDSFTLHE--H-------QQGSLTL--------GWQS----K--P
LFT----CPLQRDDGNETL*--------------------
>Azolla_filiculoides_Azfi_s0314.g064247
------------------------------------------------------------
------------------------------------------------------------
------------------MPPLCAENNTNRNVHQSISTGSMASPRSEVSLLAIAQQLLQQ
KQPLPSPPNAAVNHRLLHPYPLEPDHSTQAQLSTEVPVSDLQWQPSKTAQDFNSYILHHS
TDDDTLLCDDFSAYDTNSLQSFPLSSSQILSPLDQTPMSAKDHFSAKYADQGMGMGMAPF
EITTSALSCQTLNSMDE---RNQDHLHFASTAEMASCDWVMDCLMYDLEGQAIASCFIDQ
TCIPCESS---------------------------------TQSSDKSSAMAASTSYNNN
SNRNCNTPLEEALPDDFTVLEEAMAQISSPWKLQRHHQKAHDDDDNDEEEE---------
--ALIAHQNYNSGASEDVSLLYKPTRSSNSFTNSLTGCFVNESRHSQQQQEQAISLQQRQ
CATPVQQISPYVSLQQQKISHVSMPSTKTSSASLQQQKASSSSVSSHGIELMKLLLECAK
SVEEDQ--ER--AAMLLL-PKLEALSSRHG-DPIQRLAAYFTEGLWRRL-------EGGE
QVEE-EEEEEEEEEGKPELQEKKKQMMRMVLRRKKKKKWMMKMKKKIEAEGEAEGE----
-------EEEGEEEEEEEEEEGFNVMAYKAMNEMSPFFTFAELTANQIILDALGPA---M
ADQ-----------------------------------HI--HIVDFGLGH-G-TQWAS-
-LLQAMGTSTGTETRSHNNKQI--------------------------------------
-----------------------PR-----LVTITAVRLPGQN--TENL---GMAMAVGR
RLAELAAPWGFP------------------------------------------------
------------------------------------------------------------
------------------------------------------------------------
------------------------------------------------------------
------------------------WSGRKPRRTSP------PS-GPET------------
------------------------------------------------------------
-------TSRW*----------------------------
>Brachypodium_distachyon_Bradi1g10330
MAYMCADSGNL------------------MAIAQQVIQQQQQQQQ-----HHQQRHHHHL
------------------------------------------------------------
------------------------------------------------------------
------------------------------------------------------------
--------APPMPSAPAP--PHAQIP-ASLPYGGASAGWP-QAEHFFSDVF-GASAADA-
-----VFSDLA--------------------------------------TAADFDSDGWM
ESLIG-------------------------------------------------------
------------------------------------------------------------
------DAPVFQDSDLDRLIFTTPPPPVPPPAEP------------AAAQAENA-PASLP
L-A--------AATTPVACS----------PASSSD--------TSCSAPILQSLLACSR
AAAAN----SG-LAATEL-AKVRAVATDSG-DPAERVAFYFSDALARRL-------ACGG
A--A-SPVTAADA-----------------------------------------------
-------R--FAADELTL--------CYKTLNDACPYSKFAHLTANQAILEAT------G
AAT-----------------------------------KI--HIVDFGIVQ-G-IQWAA-
-LLQALATR--PEG----------------------------------------------
----------------------KPS-----RIRISGVPSPFLG--PEPA---ASLAATSA
RLRDFAKLLGVD-FEFV--PL-LR---PV------DEL-D-QS-D--FL-----------
----------------I-EPDEVVAVNFMLQLYH-LL---GDSD-E----PVRRVLRLA-
K--SLHPAVV-TLGEY---EVSL-NRA----G-FVDRFANALSYYRLVFESL-D----VA
-MA---------RDSQE-R---VMMERCMFGERIR-RAV-------GPG----EGAD---
------------RTDRMAGS-SE-WQTL--MEWCG-FEPV-RL-SNYAMSQ------ADL
LLWNY-----DS---KYKYSLVELQ---------PAFLSL--------AWEK----R--P
LLT----VSAWR*---------------------------
>Brachypodium_distachyon_Bradi1g23350
------------------------------------------------------------
------------------------------------------------------------
------------------------------------------------------------
------------------------------------------------------------
------------------MANTPTSRMM-HPFGSVPRQNLKQFQYSDNAQHTCHPYQSSP
DTHVVPQHDYSLK-------S--HSP-DAGFENQVTH-MKYTLDSSAEVGCMRH----DS
PSSHSFTP---------------------------------RSDSSSPL------SQEDS
HSDST--NGSPVSASCVTVT-EDPNHLRQK---LKDLEAVMLG---PDSEV---------
--V---------------------------------------------------------
---------------------NSLESSIANQLSLEPEKWV-QMMRFPRDNLKELLVACAR
AVEEKN--GY--AIDMMI-PELRKMVSVSG-EPLQRLGAYMVEGLVARL-------ASSG
HSIY-KAL-------------------------------------------KCKEP----
---------K--SSDLLS--------YMHFLYEACPYFKFGYMSANGAIAEAV------K
GED-----------------------------------RI--HIIDFHISQ-G-AQWIS-
-LLQALAARPGG------------------------------------------------
-----------------------PP-----TVKITGIDDSVSA--YARD---GGLDIVGR
RLSHIAGLCKVP-FEFH--AVA-I---SG------DEV-E-ER-H--LG-----------
----------------V-IPGEALAVNFTLELHH-IS---DETV-S-TANHRDRILRLV-
K--SLSPNVL-TLVEQ---ESNT-NTA----P-FVQRFAETLDYYTAIFESI-D----LT
-LP---------RDDKE-R---INMEQHCLAREIV-NLV-------ACE-----GSE---
------------RVERHEVF-GK-WKAR--LMMAG-FRPS-PL-SSLVNDT------IRT
-LLQ------SY---SVNYQLAE--R--------DGVLYL--------GWKN----R--P
LVV----SSAWH*---------------------------
>Brachypodium_distachyon_Bradi1g25370
------------------------------------------------------------
------------------------------------------------------------
------------------------------------------------------------
------------------------------------------------------------
------------------------------------------------------------
------------------------------------------------------------
------------------------------------------------------------
--------------------------MQHA---LREIETVLMA---PDADD---------
--A-----TTSAKHEFEETKP-AQLM-RQRSRTWSHESRQPLP------------GVVRP
QFA--------SGGYPMASYEFRPEK-------RQRELRDD-----PQIIVKQLLTKCAE
ALSEDR--TE--EFLKLV-QEARGIVSING-EPIQRLGAYLLEGLVARH-------GNSG
RNIY-RAL-------------------------------------------RCRKP----
---------E--SKELLS--------YMKILYNICPYFKFGYMAANGAIAEAL------R
SED-----------------------------------NI--HIIDFQIAQ-G-TQWIT-
-LIQALAARPGG------------------------------------------------
-----------------------PP-----HVRITGIDDPVSE--YARG---EGLEIVGN
MLKGMSKEFNIP-LEFT--PLP-V---YA------TQV-T-KE-M--LE-----------
----------------I-RPGEALAVNFTLQLHH-TP---DESV-D-VNNPRDGLLRMV-
K--GLSPKVT-TLVEQ---ESHT-NTT----P-FMMRFAETMDYYSAMFESI-D----AN
-LP---------RDNKE-R---ISVEQHCLAKDIV-NII-------ACE-----GKD---
------------RVERHELL-GK-WKSR--LTMAG-FKPY-PL-SSYVNSV------IKK
-LLA------CY---SDKYTLEE--K--------DGAMLL--------GWKK----R--K
LIS----ASAWH*---------------------------
>Brachypodium_distachyon_Bradi2g56910
------------------------------------------------------------
------------------------------------------------------------
------------------------------------------------------------
------------------------------------------------------------
-------------------MSFVGRVD--PSTTYADNIYVHKFGTPNSNFAA-RRFGSDT
QLFHYGP-EPFNSEDYE---H--MGFTE--APSSAFQNSYYNQQASLTPYHVMANGRSPS
VSDNMAN--------------------------------------SCSDTAKDSPVFSNV
SQQNSQSIS-DNHSSGLEVEFD--PEIRLK---LQELEHALLDDG---------------
---DDILFEISQTGCIN---DEWA--D---------PMKDVLL---PNSPKES--ESSIS
CAG--------SNNG-------------------------------EARTPKQLLFDCAT
ALSEYN--ID--EAQTII-TDLRQMVSIQG-DPSHRIAAYLVEGLAARI-------VASG
KGIY-KAL-------------------------------------------TCKDP----
---------P--TLYQLS--------AMQILFEICPCYRFGFMAANYAILEAC------K
GEE-----------------------------------RM--HIIDFDINQ-G-SQYIT-
-LMQFMKNDANK------------------------------------------------
-----------------------PR-----HLRITGVDDHETV--QRTV---GGLKVIGQ
RLEKLAEDCGIS-FEFR--AVA-A---NI------GDV-T-PA-M--LD-----------
----------------C-RPGEALVVNFAFQLHH-LP---DESV-S-IMNERDQLLRMV-
K--GLQPKLV-TLVEQ---DANT-NTA----P-FVTRFREVYDYYSALFDSL-D----AT
-LP---------RESPD-R---MNVERQCLAREIV-NIL-------ACE-----GPD---
------------RVERYEVA-GK-WRAR--MTMAG-FVPC-PF-NNNVIGG------IRS
-LLN------SY---CDRYKFEE--D--------HGGLHF--------GWGE----K--T
LIV----SSAWQ*---------------------------
>Brachypodium_distachyon_Bradi3g24210
------------------------------------------------------------
------------------------------------------------------------
------------------------------------------------------------
------------------------------------------------------------
-----------------------------MWAKASDHTYRRSDDQRMAYYNNSVPSRENG
RFYVAQSHIDLHYTSSD---D--GSQKI-RSNPQVFEPQYCTLESSSGNGVYPT----QS
STSSHSIS---------------------------------PIS---------GSPLSQH
DSHSDHIYGSPPSASCV----TEVADLQVK---LKELEDAILG---PELDI---------
------------------------------------------------------------
--------------------TSDSPESSLQAINPLKPDNWRQLLGIYTGDLKEVIIACGK
AVAEND--VF--ATELLI-SELGQLVSVSG-DPMQRLGAYMLEGLVARL-------SSSG
SKIY-KSL-------------------------------------------RCKQP----
---------T--GSELMS--------YMSLLYEICPFYKFGYMSANGAIAEAI------K
GEN-----------------------------------FV--HIIDFQIAQ-G-SQWVT-
-VIQALAARPGG------------------------------------------------
-----------------------PP-----CLRITGIDDSDSI--YARG---GGLDIVGT
RLYKVSRACGLP-FEFN--AIP-A---AS------HEV-H-LE-H--LD-----------
----------------I-RPGEVIVVNFAYQLHH-TP---DESV-S-MENHRDRILRMI-
K--SLSPRVV-TLVEQ---ESNT-NTA----P-FFPRYLETLDYYTAMFESI-D----AA
-LP---------RDDKR-R---MSAEQHCVARDIV-NLI-------ACE-----GAD---
------------RIERHEVF-GK-WKAR--FAMAG-FRQY-PL-SSVVNNT------IKT
-LLD------SY---NNYYRLEE--R--------DGVLYL--------GWKN----R--V
LVV----SSAWW*---------------------------
>Brachypodium_distachyon_Bradi5g19190
------------------------------------------------------------
------------------------------------------------------------
-------MEQPGGPWRDPRQGYLYGVGS--------------------------------
A--MQTPLQQQQQQRRRPDTAA-V---------------GGVLKRSLGEIERWQ----HQ
--------------RQV-----AMQQELYMRAVRQR-----TAVA-SAISPLSSADIAKV
LGRGSSQPLVLSGSSLG---GNLASPSSTL-SSLTTASRA-AIPLIQPQL------H---
--------------------------------------------------------RQVP
FVPSS--EHALGVTRA-PAPS-ATGSELSI---LQELEKQLLFDDDD--EA---------
--EPAMSGTGSAVT--SSEWEETMMIQQLNPITAAPSP-FPGVAAP-NNNNINKGMTRSP
SNS----------------------------STSTASSSASCSPPTSATTSRQLLSEAAV
AMADGN--LE--TAAAHL-ATLKGAVNPRG-DAEHRLLAMMVAALSSRI-------APTA
SATS-KHI----------------------------------------------------
--------ADLCGSEHRT--------GSQLLHDISPCFRFALHAANIAIVEAV------A
DR-----------------------------------RAV--HLVDFDIS--V-PQHVA-
-LIQCLADRRV-------PGT---------------------------------------
------------------------------SLKVTAVTDPTSPF--TESLT-ATLDAVGA
RLKKLAERAGIE-YRFK--IV-NC---RA------AEI-D-SS-K--LG-----------
----------------C-EPGEALAVNLAFALSR-VP---DESV-S-PANPRDELLRRV-
R--GLGPRVV-TLVEQ---ELNS-NTA----P-LATRFTDACAHYGAILESL-D----AT
-AG---------RDSAD-R---ARAEEA-VANKAA-NAV-------GRE-----GAD---
------------RLERCEVF-GK-WRAR--FGMAG-FRPV-AL-AAGIADQ------VKA
-RVG------NS---QPGFAVKP--E--------NGVLRL--------GWMG----R--V
ITV----ASAWR*---------------------------
>Ceratopteris_richardii_Cri1734_DN276066_c0_g1_i1
------------------------------------------------------------
------------------------------------------MPPLCADNSTLLACMP--
--WQEAYVAIAQQFMQ--------------------HAHSPSIFPYYTLPHATSPSHHFT
SIDN-GDFSGWQPTRTEDLGNSLYTDAACDF---GPPVMDPSGSGMMISSLDSSIPEPEF
-LPSSPTVESYEDNEFLCSGTPELSQSFPSAHDVEELVEAVLSD--ADGETRNTSDVLEL
ETPAEWFDCVMYD-NDE---NVASCLGPNTCESTESSEPIGTSIDYLPCTSL-DALPDAF
TLMEE-------------------------------------------------------
------------------ASKLCSSSWTEG---SAHEIDSCMPKQK-LPYE---------
--DPPPSCDVLDTC--PRELMGLV-TASPNVASKRLPSREVVTFHAKRSRSSEGRNPNVV
TAE--------PCRMSPSLMN--------NCDRKRVQ-NQSSQVSNQGVKLMQLLLECAK
AIEND----RQ-KAETLI-PQLKAQATRYG-DPIQRLASYFTDALSKRL-------ARAQ
GRGE-VDH----A-----------------------------------------------
---KC--EC--SAQELTL--------AYKAMNEACPYFTFAQLTANQAILEAI------Q
GAD-----------------------------------RV--HIVDFGISQ-G-VQWAA-
-MLQAIATQE--GQ----------------------------------------------
---------------------KLPS-----QITITGVASPEL---RKNG---ESLAATGH
RLSEFAQHFDLN-LEFRQAPV-AL---DD------PML-S-SN-M--FH-----------
----------------I-QDGEVVIVNFMLELCH-LL---DGAA-N---EAVPHILNVA-
A--KLSPCIV-TLSEM---DAPL-NVG----P-FQKRFVSALYFFSAMFDSL-E----AG
-MN---------RDSMH-R---LCMERWFLGEYIH-TMV-------GGH----DNGP---
-------------RRRWQTH-AE-WRKA--LEGAG-FELQ-PL-SNYAISQ------ARI
LLLP-------F---CESFTLNE-Q---------QGSLSL--------GWQH----R--P
LLN----VSAWTVKG-------------------------
>Ceratopteris_richardii_Cri21692_DN365934_c8_g1_i2
------------------------------------------------------------
------------------------------------------------------------
------------------------------------------------------------
------------------------------------------------------------
------------------MSIRYSREHNGQIAVPLGPANFSASSAQPATNAYVERVNSVG
ITALYGNSKVRKASSPVSSLSPPQSSVSCEFPSQLSLENMCEGDSSQGDSSIRS------
-----------------------------------------QVYSCSHFTNSCCSSDAPE
TYHLRHCATRQYVQAPSNSNLNFSSNNQSMRGVLEELKSRLLGPDEDGLES---------
-------------------------------------------TDLMDDSNTSFWRRLPD
EIRPQKQVMSSANMRALASSNEFLNGVYMPSNSYTFGHLPDAMNMDPACRVRTLLLQCAH
AIDENA--ME--MADVLI-EELRKEVSVFG-DPVKRLAAYMCEGLVAKM-------QATG
FALY-RRL-------------------------------------------KCMDA----
---------P--AADVLS--------AMQKLYEICPYFKFAYMAANGAIAEAF------R
NEQ-----------------------------------NV--HIFDFQIFH-G-TQWIP-
-LIQGLAKRPGG------------------------------------------------
-----------------------SP-----RIRISTVEDPTAQ--GYPI---GGMQLVRQ
RLCKLAESLNVP-FELN--TIH-C---KI------SEL-E-PH-M--IE-----------
----------------H-REGEALAVNFTLQLHH-LP---DESV-C-LGNPRDRTLRIM-
K--GLNPKVM-TIVEQ---ESNT-NTT----P-FFTRFREVLDYYTSMFESI-D----VA
-LP---------RDSKD-R---VNVEEQCLARDIV-NVI-------ACE-----GAD---
------------RVERHELT-GK-WRVR--VGMAG-FQPH-PL-SSHVNET------IRL
-LLQ------SY---NDSYSLKE--E--------EGALFL--------GWRN----R--P
LVV----ASAWC----------------------------
>Ceratopteris_richardii_Cri26181_DN367199_c5_g1_i1
------------------------------------------------------------
------------------------------------------------------------
------------------------------------------------------------
--------------MNNNNRTPQLYSRLGGYVPQPPASSSSACPSPSPSPNSALATTSSL
VSPVPSYQPHSRDHCLSGLKLQAAQRQHALRFRNFSPLSPQESSTISFSDSTSSSPF--S
CRSASQNREPFTCVQSQ---S--QQAIAPSYGQR-DLSSASSHGSPSSTYQPVP----QC
NNVSDGAL---------------------------------GRTDRFDLSVPTVPQTTIR
SSKSTH-QASEELRGA--SD-AKRLKRSLE---DLEKELLTDD---SFGLI---------
--GS--FSDMAAGSFFRDMETSSAFPLNAYDASGLTDIVTDER------------DWTDA
IED--------FFPVESSSPTTTIDQSTITSVTSGTSAATPHSK-VSTGNPKELLLACAD
AINNDA--LT--AAKTSL-LALEQSVSIYG-DPLQRLAAYMADALSARLE----------
RNEK-FLK-------------------------------------------AMKDA----
---------S--PIEILQ--------STQVLYQSCLHVKFGYLAANAAIAEAC------R
NER-----------------------------------HI--HIVDFNIGQ-G-NQWQT-
-LIGAFSQRPGG------------------------------------------------
-----------------------PP-----HIRITGISDTSS------P---ANTVGVVQ
KLQEVARRAGVP-LEFR--YLQ-M---EA------SRV-E-PG-M--LL-----------
----------------T-KPGEALAVNLAFQLHK-MA---DESV-S-TSNPRDGLLRKV-
K--SLEPKVV-TIVEH---DANM-NTA----P-FYPRFVEALDYFNALFESL-D----GA
-LT---------RDNKD-R---VNAEKFGLARDIM-NIV-------ACE-----GAD---
------------RIQRYEVA-GK-WHAR--MMMAG-FRSL-PT-NPSTSKL------IKD
-LLL------PY---SRKYKIKE--E--------AGALHL--------NWVD----R--S
LVF----ASAWH----------------------------
>Ceratopteris_richardii_Cri26182_DN367199_c5_g1_i2
------------------------------------------------------------
------------------------------------------------------------
------------------------------------------------------------
------------------------------------------------------------
------------------------------------------------------------
------------------------------------------------------------
------------------------------------------------------------
------------------------------------------------------------
------------------------------------------------------------
------------------------------------------------------------
------------------------------------------------------------
------------------------------------------------------------
------------------------------------------------------------
------------------------------------------------------MSWCT-
-L----------------------------------------------------------
------------------------------QIRITGISDTSS------P---ANTVGVVQ
KLQEVARRAGVP-LEFR--YLQ-M---EA------SRV-E-PG-M--LL-----------
----------------T-KPGEALAVNLAFQLHK-MA---DESV-S-TSNPRDGLLRKV-
K--SLEPKVV-TIVEH---DANM-NTA----P-FYPRFVEALDYFNALFESL-D----GA
-LT---------RDNKD-R---VNAEKFGLARDIM-NIV-------ACE-----GAD---
------------RIQRYEVA-GK-WHAR--MMMAG-FRSL-PT-NPSTSKL------IKD
-LLL------PY---SRKYKIKE--E--------AGALHL--------NWVD----R--S
LVF----ASAWH----------------------------
>Ceratopteris_richardii_Cri30508_DN368504_c6_g2_i2
------------------------------------------------------------
------------------------------------------------------------
------------------------------------------------------------
---------------------------------------------MNHHHKGNIHARLAS
FAPSASSSSSSPPIPLSSASVPTSASSSTPASLYPLDQCVSMLKLHAAQRAQRPVTLRSL
PPLSPQESSTLSFSNDSASINSALQRVDAHRLFQPEINVQSTHHSLSSVSSFFSNSDTFS
SPSHVPNSIPVQAFRGAPLKQNSNIPCPEFPIVCGPGVFQMPSYKPTHRLEGDTQ-----
---------------------RTDDAKRLKLLSLRDIEKELLGDNSDVGAP---------
-------------------------------TCVFSNTSMSTRTRDAELSRMPLEANSFS
ERDWTDVIEDLLSSESSTHPISNESSTITSINSKPSLPMRTYPPPRGTGNPREALLACAR
AVDNAD--YA--SAKTLL-SALEQCVSTYG-DPLQRVSAYMAEGLAARIEL-----LMDG
VSTR-LVK-------------------------------------------MMKDP----
---------S--PADILK--------GTQVLYRWCPYFKFGYLAANGTIADAF------R
NEP-----------------------------------KV--HIIDFDIGQ-G-NQWQA-
-LIGAFAGRPGG------------------------------------------------
-----------------------PP-----HVRITGVADSRVP---------TSLEGVRK
RLEEVARQAEVP-FEFR--PLQMT---DV------SEM-E-GY-M--LE-----------
----------------S-REGEALAVNFSFHLHR-MP---DESV-S-TVNPRDSLLRKV-
K--AMHPKVV-TLVEH---DANT-NTT----P-FYTRFVEALAYFGALFESL-D----VA
-LP---------RDSRE-R---VGAEQYVLARDIV-DIV-------ACE-----GAQ---
------------RVRRYEMA-GK-WRLR--MGMAG-FHSL-PL-SAYINRT------IKE
-SLQ------KY---SANYNLRE--E--------EGVLHL--------NWLD----R--S
LVA----ASAWH----------------------------
>Ceratopteris_richardii_Cri30509_DN368504_c6_g4_i2
------------------------------------------------------------
------------------------------------------------------------
------------------------------------------------------------
---------------------------------------------MNHHHKGNIHARLAS
FAPSASSSSSSPPIPLSSASVPTSASSSTPASLYPLDQCVSMLKLHAAQRAQRPVTLRSL
PPLSPQESSTLSFSNDSASINSALQRVDAHRLFQPEINVQSTHHSLSSVSSFFSNSDTFS
SPSHVPNSIPVQAFRGAPLKQNSNIPCPEFPIVCGPGVFQMPSYKPTHRLEGDTQ-----
---------------------RTDDAKRLKLLSLRDIEKELLGDNSDVGAP---------
-------------------------------TCVFSNTSMSTRTRDAELSRMPLEANSFS
ERDWTDVIEDLLSSESSTHPISNESSTITSINSKPSLPMRTYPPPRGTGNPREALLACAR
AVDNAD--YA--SAKTLL-SALEQCVSTYG-DPLQRVSAYMAEGLAARIEL-----LMDG
VSTR-LVK-------------------------------------------MMKDP----
---------S--PADILK--------GTQVLYRWCPYFKFGYLAANGTIADAF------R
NEP-----------------------------------KV--HIIDFDIGQ-G-NQWQA-
-LIGAFAGRPGG------------------------------------------------
-----------------------PP-----HVS---------------------------
------------------------------------------------------------
------------------------QVNFL-------------------------------
------------------------------------------------------------
------------------------------------------------------------
------------------------------------------------------------
------------------------------------------------------------
----------------------------------------
>Ceratopteris_richardii_Cri33447_DN369374_c5_g5_i1
------------------------------------------------------------
-------------------------------------------MPLCAENNTILARMASS
ARQEASLVAIAQHLVHHHHQQHQHQHQHQGQQQKHAHAHAITVLPQYLPSETSTSSQHLV
SMDHWTSPSVWQHAKSEDFANSLYSDSMCDLLQGAPSAMEMAHSSLMMPSLDSHIPESEF
SMPSCAAVKTDADDSLLCTHSPHFGNTLSSAQEVGDIVDGLLSNTTSGGGTGQVTGTFGF
ETSSEWFDCLMYDTDDN---NMASCLEPNPCESTQSSEPASTSIDCLPCTPFEEALPDAF
ELM-E-------------------------------------------------------
------------------AARLCASDWAQE---SGHETNSAAASRRAMASC---------
--SPLPACQTLGACLSPQVMTGICDQASSGALSVQLTSKDSAGMHAKRGRSAHESKKDM-
------------CRMSSSSTS--------SGEKVRGQHHRSSQVPSHGVQLMQLLLECAK
AVDNN----HQ-RADKVI-PQLKAQATRYG-DPIQRLASYFTEALCKRL-------ARAQ
GSGE-MEC----S-----------------------------------------------
---RS--EC--SAQELTL--------AYKAMNEACPYFTFAQLTANQAILEAI------D
GAE-----------------------------------RV--HIVDFGISQ-G-VQWAA-
-MLQAIASQE--GH----------------------------------------------
---------------------RTPR-----KIVITGVASPELG--DKKA---ESLATTGR
RLSEFARQLNLS-LEFRHAHV-AL---DD------PAL-S-PE-L--FT-----------
----------------I-DSDEVVVVNFMLELCN-LL---DGST-N---TGVLRALNVA-
A--KLSPRIA-TLAEM---DAEL-SVG----P-FQKRFVNALYFFSAMFDSL-E----AG
-MN---------RDSMH-R---LCMERWLLGERIH-SMV-------GGE----DDGE---
-------------RRRLQTH-AE-WRRA--LEGAG-FRSL-PL-SHYAVSQ------AHI
LLWR-------F---CESFTLNE-Q---------QGSLAL--------GWQN----R--P
LLN----VSAWTLN--------------------------
>Ceratopteris_richardii_Cri38315_DN371004_c4_g1_i1
------------------------------------------------------------
------------------------------------------------------------
------------------------------------------------------------
------------------------------------------------------------
--MSDGLSHRYRIPQILSSTSEHSPVSRLNRRVHSNVYMREGRKRPADCGHVDLREGALS
CVPQEAQAHFDECTGEV---S--KCRADSYRNTRHVASPISPLSPPNSLSSSEFHGCMGQ
CENRHDLH---------------------------------RSEVSSGSLDNEGEVHASE
ADGSLQSSVESSLGHITGHPSLYRRAKKHR---LYELESVLLGPDVSDFEL---------
--P--------------------------------VIVNKNAG------------IWREY
LKG--------LLSAGSPSESFATSGEQKGSVEALHASIQSVNSLNKDSYIKCLLVNCAE
AISEER--FD--AAERTM-RDLKTVISMHG-EPLERLAAYMFEGLSARL-------RSSD
GGIY-VEL-------------------------------------------KDKER----
---------K--PVEILS--------AVQKLYEISPCIKFAYMAANGAIAEAF------K
GES-----------------------------------AV--HIFDFQIHQ-G-TQWLS-
-LIQALASRPGG------------------------------------------------
-----------------------AP-----HIRISTIDDPTAQ--SYTQ---CSMHIVRQ
RLTELANALRVT-LEFN--VIS-T---ML------CEL-D-AS-M--IE-----------
----------------R-RPGEVLAINFALKLHR-LP---DESV-H-VDNTRDRLLRLA-
K--SLNPKVV-TLVEQ---EANT-NTA----P-FLPRFIETMDYYTAVFESI-D----LT
-LP---------RDSGD-R---LIVEDY-LARGII-NVI-------ACE-----GLQ---
------------RVERHELA-GK-WRSR--MLMAG-FQPH-PL-SIYVNNV------LKS
-LLE------SH---NESYKLRE--D--------GLILLF--------GWRE----R--S
LVA----ASAWH----------------------------
>Ceratopteris_richardii_Cri68462_DN382797_c2_g2_i1
------------------------------------------------------------
------------------------------------------------------------
------------------------------------------------------------
------------------------------------------------------------
------------------------------------------------------------
------------------------------------------------------------
------------------------------------------------------------
------------------------------------------------------------
------------------------------------------------------------
------------------------------------------------------------
------------------------------------------------------------
------------------------------------------------------------
------------------------------------------------------------
------------------------------------------------------------
------------------------------------------------------------
------------------------M-----QIRITGISDPNS------P---ASSI-VVQ
KLQEVARRARVP-LEFQ--HIQ-M---ES------SLV-E-PG-M--LQ-----------
----------------K-KPGEALAVNLAFHLHK-MP---DESV-S-TSNPRDSLLRKV-
K--ALEPKIV-TVVEH---DANL-NTA----P-FFSRFVETLDYFNAVFESL-D----VA
-LP---------RDSKD-R---VNAERFCLARDMI-NIV-------ACE-----GAD---
------------RIQRYEVA-WK-WGAR--MTMAG-FRSL-PT-SPSTSKL------IKD
-LLL------PY---SRKYKIRE--E--------KGALHL--------NWVD----R--S
LVV----ASAWQ----------------------------
>Ceratopteris_richardii_Cri68463_DN382797_c2_g2_i2
------------------------------------------------------------
------------------------------------------------------------
------------------------------------------------------------
---------------MNNNRAPQIYSRLSCFSHPASASSSSSCPSPAPSP--AAVTTPPL
PSPVPCHQPHPRDHGLSLLKFQAVQRQHALRLRNFPPLSPQESSTLSFSDSTSSSPFPRT
VEPLPHSRESSVCVQSQ---Q--QQAISPLFRHGVDLSSTSSYSAATSAGHPLQ----QA
QKANISPS---------------------------------PFKDPPVPCGASAAQAPLR
VAKAVH-PASDDLRAP--MD-SKRVKRSLE---DLERELLMDD---SDMAA---------
--AGSLFSDVATSSFLADVETNSAHLLNACDASGLTDFVADER------------DWTDA
IED--------FMPVESSSPTTTIDHSTITSVTSSASMTVPSSK-TSTGTPRELLLSCAE
AIYNDD--LA--AAQISL-TALEQCVSIYG-DPMQRLAAHMAEALAARLE-I----NKNG
HRNR-LAK-------------------------------------------AIE-A----
---------S--PVEILQ--------SMQVLYQWCLHFKFGYLAANAAIAEAC------R
NER-----------------------------------NI--HIIDFNIGQ-G-NQWQT-
-LIGAFSQRPGG------------------------------------------------
-----------------------PP-----NIRITGISDPNS------P---ASSI-VVQ
KLQEVARRARVP-LEFQ--HIQ-M---ES------SLV-E-PG-M--LQ-----------
----------------K-KPGEALAVNLAFHLHK-MP---DESV-S-TSNPRDSLLRKV-
K--ALEPKIV-TVVEH---DANL-NTA----P-FFSRFVETLDYFNAVFESL-D----VA
-LP---------RDSKD-R---VNAERFCLARDMI-NIV-------ACE-----GAD---
------------RIQRYEVA-WK-WGAR--MTMAG-FRSL-PT-SPSTSKL------IKD
-LLL------PY---SRKYKIRE--E--------KGALHL--------NWVD----R--S
LVV----ASAWQ----------------------------
>Cryptogramma_acrostichoid_1kpWQML2011658
------------------------------------------------------------
------------------------------------------------------------
------------------------------------------------------------
------------------------------------------------------------
------------------------------------------------------------
------------------------------------------------------------
------------------------------------------------------------
------------------------------------------------------------
------------------------------------------------------------
------------------------------------------------------------
--------------------QLKAQATRYG-DPIQRLAAYFTEALCKRL-------ARAQ
GRGE-VDC----A-----------------------------------------------
---GG--EC--SAQELTL--------AYKAMNEACPYFTFAQLTANQAILEAI------E
GAE-----------------------------------RV--HIVDFGISQ-G-VQWAA-
-MLQAIAAQE--GR----------------------------------------------
---------------------KPPS-----RITITGVASPELG--EKRV---ESLAATGR
RLSEFARHLNLN-LEFRHAPV-AL---DD------PSL-S-VH-M--FR-----------
----------------I-EEGEVVIVNFMLELCN-LL---DGAA-D---AAVFRTLHVA-
A--KLCPRIA-TVAEM---DAQL-NVG----P-FQKRFVSALHFFSAMFDSL-E----AG
-MN---------RDSMH-R---LCMERWLLGERIH-TMV-------GGQ----DDGP---
-------------RRRLQTH-SD-WRTA--LQAAN-FQPR-PL-SHYAVSQ------ARI
LLWR-------F---CESFTLSEQQ---------QGSLSL--------GWQN----K--P
LLN----VSAW-----------------------------
>Cryptogramma_acrostichoid_1kpWQML2002155
------------------------------------------------------------
------------------------------------------------------------
------------------------------------------------------------
------------------------------------------------------------
------------------------------------------------------------
------------------------------------------------------------
------------------------------------------------------------
------------------------------------------------------------
-------------------------------------------------------DWTDA
IED--------FLSAESSSPTTTIDHSTITSITSNTSTLIPQSKAASTRNPKELLLACAD
AINNDD--FT--RAQMSL-CALEQYASIYG-DPMQRLAAHMAEALATRMELI----IKNG
HSNR-LLK-------------------------------------------VTRGA----
---------S--PIEFLQ--------STQVLYQWCLHFKFGYLAANAAIAEAC------R
NER-----------------------------------NI--HIIDFNIGQ-G-NQWQT-
-LIEAFSQRAGG------------------------------------------------
-----------------------AP-----QIRITGISDPSS------P---ASTVGVVQ
RLQEVARRANVS-LEFQ--HIQ-M---EA------SLV-E-PC-M--LQ-----------
----------------K-KAGEAVVVNLAFHLHK-MA---DESV-S-TRNPRDGLLRKV-
K--ALEPKVV-TIVEH---DANM-NTA----P-FYPRFVEALDYFNAVFESLDD----VA
-LP---------RDSKD-R---VNAEKICLARDIM-NIV-------ACE-----GAD---
------------RMQRYEVA-GK-WRAR--MLMAG-FRSL-PT-SPSNSKL------IKD
-LLL------PY---SRKYKIRE--E--------VGALHL--------NWLD----R--S
LVV----ASAWQ----------------------------
>Cryptogramma_acrostichoid_1kpWQML2011765
------------------------------------------------------------
------------------------------------------------------------
------------------------------------------------------------
------------------------------------------------------------
------------------------------------------------------------
------------------------------------------------------------
------------------------------------------------------------
------------------------------------------------------------
------------------------------------------------------------
------------------------------------------------------------
-------------AKTLL-SALEQSVSIYG-DPLQRVAAYMVEGLAARM-EL----LLDG
VSSR-LSK-------------------------------------------MMKDP----
---------S--PADILK--------GTQVLYRSCPYFKFGYLAANGAIADAF------R
NEP-----------------------------------HV--HIIDFNIGQ-G-NQWQT-
-LIGAFSGRPGG------------------------------------------------
-----------------------PP-----HVRITGVADPKV------P---TSLEGVKR
RLEDAARHAEVP-FEFK--PLL-M---DV------SHV-E-PY-M--LD-----------
----------------R-REGEALAVNFAFHLHR-MP---DESV-S-TTNPRDSLLRKV-
K--AMRPKIV-MLVEH---DANT-NTT----P-FYPRFVEALNYFNAVFESL-D----VA
PLP---------RESRE-R---VNAEQHCLARDIV-NIV-------ACE-----GAK---
------------RLQRYEMA-GK-WRVR--MTMAG-FRSL-PL-SPYINRT------IKD
-LLQ------KY---SGNYKLRE--E--------AGALHL--------NWLD----R--G
LVA----ASAWQ----------------------------
>Cryptogramma_acrostichoid_1kpWQML2012871
------------------------------------------------------------
------------------------------------------------------------
------------------------------------------------------------
------------------------------------------------------------
------------------------------------------------------------
------------------------------------------------------------
------------------------------------------------------------
------------------------------------------------------------
------------------------------------------------------------
------------------------------------------------------------
--------MD--VAELAM-QDIRKTASVFG-DPLERLAAYMSEGLVARL-------HASG
STIY-KAL-------------------------------------------KCREA----
---------P--AIEVLS--------AMQKLYEICPYIQFAFMAANGAIAEAF------R
DEP-----------------------------------MV--HIFDFQIDQ-G-TQWFS-
-LIQTLASRPGG------------------------------------------------
-----------------------PP-----YIRISTIDDSTAH--SYPL---GGMDAVKM
KLANFASGLGVP-FEFT--TIS-A---RL------AEL-Q-AS-M--IE-----------
----------------R-RAGEALAINFALQLHH-MP---DESV-R-LDNPRDRLIRMC-
K--SLNPKVL-TLVEQ---DANT-NTA----P-FLPRFVETLDFYSAVFESI-D----VA
-LP---------RESKD-R---VNVEEHCLARDIV-NVI-------ACE-----GIE---
------------RVERHELT-GK-WRVR--MSMAG-FKPH-PL-SLYVNSA------IKS
-LLE------SY---NEKYRLKE--D--------GEVLLL--------GWKN----R--L
LLA----ASAWH----------------------------
>Cryptogramma_acrostichoid_1kpWQML2069685
------------------------------------------------------------
------------------------------------------------------------
------------------------------------------------------------
------------------------------------------------------------
------------------------------------------------------------
------------------------------------------------------------
------------------------------------------------------------
------------------------------------------------------------
------------------------------------------------------------
------------------------------------------------------------
--------MD--MADALM-QELRKEVSVFG-DPAMRLAAYMCEGLVARM-------QASG
FALY-RVL-------------------------------------------KCMEA----
---------P--AIEVLS--------AMQKLYEICPYFKFAYMAANGAIAEAF------K
NEA-----------------------------------KV--HIFDFQIVQ-G-TQWIS-
-LIQGLANRPGG------------------------------------------------
-----------------------PP-----SIRITTVEDPSAQ--GYPI---GGMQLVRQ
RLGKLAESLKVP-FEFN--TIP-C---KI------SEL-E-AH-M--IE-----------
----------------R-REGEALAVNFTLQLHH-LP---DESV-C-IENPRDRTLRVV-
R--MLNPKVL-TVVEQ---EANT-NTT----P-FFTRFIEVLEYYTSIFESI-D----VA
-LA---------RESKD-R---VNVEEQCLARDIV-NVI-------ACE-----GAD---
------------RVERHELT-GK-WRAR--MSMAG-FRPH-LL-SSYVNDT------IRM
-LLK------SY---SENYILKE--E--------GGALFL--------GWCN----R--P
LVV----ASAWH----------------------------
>Cycas_micholitzii_CMI00002119
------------------------------------------------------------
------------------------------------------------------------
------------------------------------------------------------
------------------------------------------------------------
------------------------------------------------------------
------------------------------------------------------------
------------------------------------------------------------
------------------------------------------------------------
------------------------------------------------------------
------------------------------------------------------------
------------------------------------MTQYL-------------------
------------------------------------------------------------
------------------------------------------------------------
------------------------------------------------------------
------------------------------------------------------------
---------------------------------------PVSE--YARG---GGLQLVGQ
RLSKLAEICKVP-FEFH--AVP-V---PG------PDV-Q-VN-M--LE-----------
----------------V-RNGYALAGNFAFQLHH-MP---DESV-S-TSNHRDRLLRMV-
K--GLSPKVV-TLVEQ---EANT-NTA----P-FFPRFMEALSYYSAVF-----------
------------------------------------------------------------
------------------------------------------------------------
------------------------------------------------------------
----------------------------------------
>Cycas_micholitzii_CMI00002120
------------------------------------------------------------
------------------------------------------------------------
------------------------------------------------------------
------------------------------------------------------------
------------------------------------------------------------
------------------------------------------------------------
------------------------------------------------------------
------------------------------------------------------------
------------------------------------------------------------
------------------------------------------------------------
------------------------------------------------------------
------------------------------------------------------------
----------------------------------------------GAIAEAF------K
DED-----------------------------------RV--HIIDFQIAQ-G-SQWVT-
-LIQALAARRGG------------------------------------------------
-----------------------SP-----SVRITGIDDPISP--CIRV-----------
------------------------------------------------------------
------------------------------------------------------------
------------------------------------------------------------
------------------------------------------------------------
---------------------CSRWRL---------------------------------
------------------------------------------------------------
-------TVSWSTVIKAC*---------------------
>Cycas_micholitzii_CMI00006553
------------------------------------------------------------
------------------------------------------------------------
------------------------------------------------------------
------------------------------------------------------------
------------------------------------------------------------
------------------------------------------------------------
------------------------------------------------------------
------------------------------------------------------------
------------------------------------------------------------
------------------------------------------------------------
----------------------------------------MVEGLVARL-------KSSG
GIIY-NAL-------------------------------------------KCKEP----
-----------ASPELLS--------YMQILYEVCPYFKFGYMAANGAIAEAF------K
DKD-----------------------------------RV--HIIDFQIAQ-G-SQWVT-
-LIQALAARRGG------------------------------------------------
-----------------------SP-----SVRITGIDDPISQ--YAQG---GGLQLVGQ
RLSXXXXXXXXX-FLLNFVLC---------------------------------------
---------------------PCLGLTFMLICLTFVL-----------------------
------------------------------------------------------------
------------------------------------------------------------
---------------------GKHWL*---------------------------------
------------------------------------------------------------
----------------------------------------
>Cycas_micholitzii_CMI00006554
------------------------------------------------------------
------------------------------------------------------------
------------------------------------------------------------
------------------------------------------------------------
------------------------------------------------------------
------------------------------------------------------------
------------------------------------------------------------
------------------------------------------------------------
------------------------------------------------------------
------------------------------------------------------------
------------------------------------------------------------
------------------------------------------------------------
------------------------------------------------------------
------------------------------------------------------------
------------------------------------------------------------
------------------------------------------------------------
--------------------------------------------M--LD-----------
----------------V-RTGEALAVNFALQLHH-MP---DESV-S-TSNHRDRILRMV-
K--GLAPDVV-TLVEQ---EANT-NTA----P-FLPRFMETLSYYSAIFESL-D----VT
-LR---------RESKE-R---VNVEQHCLARDIV-NII-------ACE-----GAE---
------------RVERHELF-GK-WRSR--LTMAG-FKPY-PL-SSHVNSTXXHQVSLAI
-LL*--------------------------------------------------------
----------------------------------------
>Cycas_micholitzii_CMI00012520
------------------------------------------------------------
------------------------------------------------------------
------------------------------------------------------------
------------------------------------------------------------
------------------------------------------------------------
------------------------------------------------------------
------------------------------------------------------------
------------------------------------------------------------
------------------------------------------------------------
------------------------------------------------------------
------------------------------------------------------------
------------------------------------------------------------
------------------------------------------------------------
------------------------------------------------------------
------------------------------------------------------------
------------------------------------------------------------
------------------------------------------------------------
------------------------------------P---DESV-S-TSNHRDRLLRMV-
K--GLAPKVV-TLVEQ---ESNT-NTA----P-FFSRFMEALSYYSAVFESL-D----VT
-FS---------RDSKD-R---VRVEQHCLARDIV-NII-------ACE-----GAE---
------------RVERHEVL-GK-WRSR--LTMAG-VKPY-PL-SSYVNST------IKS
-LLE------RY---CENYTLIE--K--------DNAVYL--------GWLN----R--P
LIV----ASAWQ*---------------------------
>Cycas_micholitzii_CMI00013306
------------------------------------------------------------
------------------------------------------------------------
------------------------------------------------------------
------------------------------------------------------------
------------------------------------------------------------
------------------------------------------------------------
------------------------------------------------------------
------------------------------------------------------------
----------------KKE-------------------------------PTGVTCASQK
WQQ--------ASECLKVKRE--------ED-CKVEVDVLEQHVQGQSSQLVHSLLDCAK
IIDTE----PE-RASQSI-AHLQTISSPRG-DPTQRVVSYFTSALAKRL-------F-KG
V-EQ-GQQVESPD-----------------------------------------------
-------E--KCFEESTL--------AYKALNDACPYSKFAHLTANQAILEAM------D
KAE-----------------------------------KI--HIIDFGIVQ-G-VQWAA-
-LLQAFATR--PGG----------------------------------------------
----------------------KPQ-----KIKITGIPAPSLG--LNPT---ASLLATGK
RLTEFASLLDLE-FEFC--PI-SM---QMNEXXXXNEV-Q-IS-M--LR-----------
----------------I-EQDECVAVNFMLQLYH-LL---GESS-E----PLLTTLRLA-
H--TLSPRIV-TLGEY---EANL-NAC----R-FQVRFRNALQYYSAIFDSM-E----PN
-MT---------RDCPE-R---LNVEKLFFAEKIT-GIV-------AYE-----GAE---
------------RKMRLEGR-DQ-WRVL--MESAG-FKSF-NL-SHYAMSQ------ARI
LLW-------NY---NDRYTLDDHS---------PGFLSL--------AWQE----R--P
LLT----VSAWRC*--------------------------
>Cycas_micholitzii_CMI00014774
------------------------------------------------------------
------------------------------------------------------------
------------------------------------------------------------
------------------------------------------------------------
------------------------------------------------------------
------------------------------------------------------------
------------------------------------------------------------
------------------------------------------------------------
-----------------------------------SEPLYPKTVKGGISRAKEKQQQLID
HPG--------HSLKIKKVNGVELKKEFQPSKSALMAQNQVQVFESPQGDVRQPLIACAK
AIAESD--LV--EAEKLI-AELRLRVSICG-DPIQRLGAYMLEGLVARL-------ASSG
GTIY-KSL-------------------------------------------KCKEL----
-----------ARAEFLS--------YMQVLYQVCPYFKFGYVAANGAIAEAL------K
DED-----------------------------------RI--HIIDFQIAQ---------
------------------------------------------------------------
------------------------------------------------------------
------------------------------------------------------------
------------------------------------------------------------
------------------------------------------------------------
------------------------------------------------------------
------------------------------------------------------------
------------------------------------------------------------
----------------------------------------
>Dipteris_conjugata_1kpMEKP2003738
------------------------------------------------------------
------------------------------------------------------------
------------------------------------------------------------
------------------------------------------------------------
------------------------------------------------------------
------------------------------------------------------------
------------------------------------------------------------
------------------------------------------------------------
------------------------------------------------------------
------------------------------------------------------------
------------------------------------------------------------
------------------------------------------------------------
------------------------------------------------------------
------------------------------------------------------------
------------------------------------------------------------
------------------------------------------------------------
RLAEFGRQLQLS-VEFRAVEA-AL---GE------EEL-A-AE-M--MG-----------
----------------V-EEGEVVAVNFMLELCN-LLRGTDSHA-E---TAVARVLHVA-
S--QLSPRVA-TLAEM---DARL-NSG----P-FEQRFVSALHFFSAMFDSL-E----AS
-MP---------RNCPQ-R---LRMEHWLLGERIA-SMV-------GGA----DDDR---
------------HRRRLQAH-GQ-WSAS--MQAAG-FCPA-PL-SPYAVSQ------ARI
LLWR-------F---CDSFTLGEEEG--------SLSLSL--------GWQN----K--P
LLT----VSTW-----------------------------
>Dipteris_conjugata_1kpMEKP2014326
------------------------------------------------------------
------------------------------------------------------------
------------------------------------------------------------
------------------------------------------------------------
------------------------------------------------------------
------------------------------------------------------------
------------------------------------------------------------
------------------------------------------------------------
------------------------------------------------------------
----------------------------------------------HGVQLMQLLLECAR
TVDSD----HE-KAMNVL-PELRALSKRNG-DPIQRLAAYFTEALSKRL-------ARAQ
GLSD-RVC---LR-----------------------------------------------
---RE--EL--SAQELTQ--------AYKALNDACPYFTFAQLTANQAILEAI------E
EAE-----------------------------------RV--HIIDFGISQ-G-VQWA--
------------------------------------------------------------
------------------------------------------------------------
------------------------------------------------------------
------------------------------------------------------------
------------------------------------------------------------
------------------------------------------------------------
------------------------------------------------------------
------------------------------------------------------------
----------------------------------------
>Dipteris_conjugata_1kpMEKP2012520
------------------------------------------------------------
------------------------------------------------------------
------------------------------------------------------------
------------------------------------------------------------
------------------------------------------------------------
------------------------------------------------------------
------------------------------------------------------------
------------------------------------------------------------
------------------------------------------------------------
------------------------------------------------------------
--------LD--LAESIM-GELRKAVSIYG-DPIERLAAYMSEGLVARL-------ESSG
SSLY-KAL-------------------------------------------KCMEA----
---------P--AADVLS--------AMQKMYEICPYFKFAYMAANGAIAEAF------K
DEA-----------------------------------KV--HIFDFQIAQ-G-TQWIT-
-LIQALAKRPGG------------------------------------------------
-----------------------PP-----SVRITTVDDPQSQ--AAPV---GGMQMVQQ
RLWNLAESLGVT-FEFQ--AVQ-A---RM------SEV-R-AH-M--IE-----------
----------------R-RPEEALAVNFALQLHH-MP---DESV-S-LTNPRDTLLRMV-
K--SLNPKVV-TLVEQ---EANT-NTA----P-FLLRFMETLDYYYAVFESI-D----VT
-LP---------RESKD-R---VNVEQQCLARDIV-NVI-------ACE-----GSE---
------------RIERHELM-GK-WRAR--MMMAG-FKPH-HL-SSHVNST------IRM
-LLQ------SY---NENYRLKE--E--------GGALFL--------GWLS----R--S
LVV----ASAWN----------------------------
>Dipteris_conjugata_1kpMEKP2012521
------------------------------------------------------------
------------------------------------------------------------
------------------------------------------------------------
------------------------------------------------------------
------------------------------------------------------------
------------------------------------------------------------
------------------------------------------------------------
------------------------------------------------------------
------------------------------------------------------------
------------------------------------------------------------
------------LAELIM-GELKQAVSVYG-DPIQRLAAYMAEGLVARL-------ESSG
SSIY-EKL-------------------------------------------KCKEA----
---------P--AAELLS--------AMQKLYEICPYFKFGYLAANGAIAEAF------K
DEE-----------------------------------KV--HIFDFQIAQ-G-TQWIS-
-LIQALANRSGG------------------------------------------------
-----------------------TP-----SIRITTVDDPESQ--SSPV---GGMQMVKQ
RLGELADNLGVP-FEFN--AVP-V---KM------SEV-Q-AH-M--IE-----------
----------------R-RPGEALAVNFAMHLHH-MP---DESV-C-IANPRDRLLRMV-
K--SMNPKVL-TLVEQ---EANT-NTS----R-FFQRFMETLAYYSAVFESI-D----VT
-LP---------RESKD-R---VNVEEQCLARDIV-NVI-------ACE-----GSQ---
------------RVERHELT-GK-WRAR--MMMAG-FRSH-PL-NSHVNNT------IRS
-LLE------SY---SKNYRLEE--E--------GGSLFL--------GWLS----R--P
LVV----ASAW-----------------------------
>Dipteris_conjugata_1kpMEKP2014777
------------------------------------------------------------
------------------------------------------------------------
------------------------------------------------------------
------------------------------------------------------------
------------------------------------------------------------
------------------------------------------------------------
------------------------------------------------------------
------------------------------------------------------------
------------------------------------------------------------
------------------------------------------------------------
--------LE--LASSIL-TSLKQSVSIYG-DPMQRLAAYMVDGLAAKV-------EFLR
RGDS-NVL-------------------------------------------KFKDP----
---------S--AAEVHS--------AAQVLYQYCPFFKFGYIAANGAIAEAL------Q
NES-----------------------------------KI--HIIDFDIGQ-G-NQWPL-
-LIGALAGRPGG------------------------------------------------
-----------------------PP-----HVRLTGVGDPKSS--TSPA---GGLEAVGW
RLKEMAQEARVP-FEFN--PVA-M---EA------SQV-Q-RW-M--LE-----------
----------------S-KVGEALAVNFAFQLHR-MA---DESV-S-TTNPRDRLLRMV-
K--SMGPKVV-TLVEH---EANT-NTA----P-FVPRVGEAVSYFSAVFDSL-D----AV
-LP---------RDSRD-R---VNAEQHWLARQVV-NIV-------ACD-----ESE---
------------RVERYEMA-GK-WRAR--MSMAG-FRPY-PI-SSYIKGS------IKE
-LLQ------QY---SQNYKLRD--D--------SGALHL--------DWLD----R--G
LIV----ASSWQ----------------------------
>Dipteris_conjugata_1kpMEKP2101180
------------------------------------------------------------
------------------------------------------------------------
------------------------------------------------------------
------------------------------------------------------------
------------------------------------------------------------
------------------------------------------------------------
------------------------------------------------------------
------------------------------------------------------------
------------------------------------------------------------
------------------------------------------------------------
------------------------------------------------------------
------------------------------------------------------------
------------------------------------------------------------
------------------------------------------------------------
------------------------------------------------------------
------------------------------------------------------------
------------------------------------------------------------
------------------------------------------------------------
---------------------NT-NTA----P-FYPRFVEALSYFSAVFESL-E----AS
-LP---------KGSRD-R---VNAEQHCLARDIV-NII-------ACE-----GSE---
------------RVERYELG-GK-WRAR--MSMAG-FRPC-PL-SSFINKT------IKE
-LLQ------HY---SSNYRLRE--E--------AGALYL--------DWLQ----R--G
LIV----ASAWK----------------------------
>Dipteris_conjugata_1kpMEKP2105451
------------------------------------------------------------
------------------------------------------------------------
------------------------------------------------------------
------------------------------------------------------------
------------------------------------------------------------
------------------------------------------------------------
------------------------------------------------------------
------------------------------------------------------------
------------------------------------------------------------
--------------------------------------------------PNQLLLSCAA
AIDQID--FE--LASSIL-VTLKQSVSMYG-DPMQRLAVYMAEGLAARI-------DSSI
RGQSTCSF-------------------------------------------NFNEP----
---------S--VAECRR--------AAEVLYHSCPYFKFGYMAANGAIAEAF------R
TEP-----------------------------------RV--HIVDFEIGQ-G-NQWPA-
-LIGAFSRRPGG------------------------------------------------
-----------------------PP-----HVRLTGVADPNSL--TSPS---GGLERVGQ
RLKEVAKAAGVR-FEFN--ALP-M---EA------SQV-Q-PW-M--LD-----------
----------------R-KPGEALAVNFAFQLHH-MP---DESV-S-TSNPRDSLLRKV-
R--AMEPKVV-TLVEH---EANT-------------------------------------
------------------------------------------------------------
------------------------------------------------------------
------------------------------------------------------------
----------------------------------------
>Dipteris_conjugata_1kpMEKP2108613
------------------------------------------------------------
------------------------------------------------------------
------------------------------------------------------------
------------------------------------------------------------
------------------------------------------------------------
------------------------------------------------------------
------------------------------------------------------------
------------------------------------------------------------
------------------------------------------------------------
------------------------------------------------------------
------------LARRIV-AKLRPVVSIYG-DPQQRLAAYLVEGLEARM-------EASV
QCLY-KAS-------------------------------------------QFNQI----
---------H--STDLLA--------ATRILYQSCPSIKFGYMAANGAIAEAC------K
HVD-----------------------------------KV--HIIDFDIGQ-G-NQWML-
-LIEALAIRPGG------------------------------------------------
-----------------------PP-----EVRITGVADPESK--STPA---GGLQYVGK
RLEDRAKSVGMT-FQFN--GLA-M---KA------LDV------M--VE-----------
----------------T-RPGEALAVNFAFCLHL-MP---DESV-C-TTNPRDRLLRKV-
K--SMEPKIV-TLVER---DTNT-NTA----P-FLPRFLETLSYYGALFESL-D----VS
-LQ---------RESRE-R---VNIEQHYLARDIV-NII-------AYE-----GAK---
------------RVERYELA-GK-WRAR--MSMAG-FRPS-PM-SSYVKDT------ISP
-LLQ------SY------YRLRE--E--------AGALYF--------GWKD----R--D
LIV----ASAWQ----------------------------
>Equisetum_diffusum_1kpCAPN2002263
------------------------------------------------------------
------------------------------------------------------------
------------------------------------------------------------
------------------------------------------------------------
------------------------------------------------------------
------------------------------------------------------------
------------------------------------------------------------
------------------------------------------------------------
------------------------------------------------------------
------------------------------------------------------------
------------------------------------------------------------
------------------------------------------------------------
------------------------------------------------------------
------------------------------------------------------------
------------------------------------------------------------
-----------------------PP-----QLRITGVAGPQL---HAYK---GGVKLIGR
RLEELAKVSGIQ-FEFN--AIE-T---DA------AEV-E-AA-M--IE-----------
------------------RPGGG----------------------------------IV-
H--ALEPRVV-TLVEY---EANA-NTA----L-FLPRFVETLTKYAAMFESL-D----TA
-LP---------RDS-E-R---ESIERHCLARSLL-NIV-------ACE-----GPE---
------------RVERYERF-GK-WRAR--MNMAG-FRLS-PL-SRLVSTT------INT
-LIQ------KY---PGKYFLKE--E--------GGALHL--------GWKD----T--V
LVV----ASAW-----------------------------
>Equisetum_diffusum_1kpCAPN2002460
------------------------------------------------------------
------------------------------------------------------------
------------------------------------------------------------
------------------------------------------------------------
------------------------------------------------------------
------------------------------------------------------------
------------------------------------------------------------
------------------------------------------------------------
------------------------------------------------------------
------------------------------------------------------------
-------------ANRLL-MKLKPMASIYG-DPMQCLTAHLSDALHTRI-------QQSL
KGLHGRAV-------------------------------------------PSKQP----
---------S--PLDIIS--------SKQVLYRVSPYYKFGYMAANSAIIEAL------K
GED-----------------------------------KV--HIIDFDIGQ-G-NQWLA-
-MIRAFAARPGG------------------------------------------------
-----------------------PP-----QLRITGIAGPSL---HFYK---GGLQMIGK
RLEGLAETLGMK-FEFT--PIE-T---EA------SEL-Q-AE-M--LE-----------
----------------R-REGEALVTNMAFQLHR-VP---DESV-S-TANPRDRLLRMV-
R------RVL-TLVEP---EVNT-NTA----P-FLPRFVETLQRHAALFESL-E----AV
-LP---------REA-E-R---GGIEAHCFASTML-DTI-------ACE-----GPD---
------------RVERYEWL-RK-WRAR--MGMAG-FRPS-PL-SRIVTHS------IRM
-LVD------KY---QSKYFVKE--E--------DGALYL--------GWQD----T--L
LVA----ASAWR----------------------------
>Equisetum_diffusum_1kpCAPN2003811
------------------------------------------------------------
------------------------------------------------------------
------------------------------------------------------------
------------------------------------------------------------
------------------------------------------------------------
------------------------------------------------------------
------------------------------------------------------------
------------------------------------------------------------
------------------------------------------------------------
------------------------------------------------------------
------------------------------------------------------------
------------------------------------------------------------
------------------------------------------------------------
------------------------------------------------------------
-L----------------------------------------------------------
---------------------------------------------HAYQ---GGMHFIGR
KLEEVAKTLHVQ-FEFT--ARR-G---DA------SEV-E-AC-VRAIE-----------
----------------R-REGEVLAVNLAFVLHR-VA---DESV-C-EANPRDRLLRAA-
RALALEPRVV-TLVER---EANT-NTA----L-FLPRFAEALQKYFAMFESL-D----AA
-LP---------LPQSP-P---AGRDE-------------------EGE-----GRD---
------------RIERYEWF-GK-WQAR--MRMAG-FQLC-PF-SRLVTTT------ITT
-LVD------KY---PGKYFVKE--Q--------GGALQL--------GWRD----T--P
LVV----ASAW-----------------------------
>Equisetum_diffusum_1kpCAPN2006431
------------------------------------------------------------
------------------------------------------------------------
------------------------------------------------------------
------------------------------------------------------------
------------------------------------------------------------
------------------------------------------------------------
------------------------------------------------------------
------------------------------------------------------------
------------------------------------------------------------
------------------------------------------------------------
------------LAADAI-VKLKRMVSIDG-DPIQRLAAYMAEGLTARL-------SSSG
FVIY-KAL-------------------------------------------RGKED----
---------L--GGSGMT--------YAQKLNEICPYFKFGQLAAYGAIAEAC------K
DEA-----------------------------------KV--HILELQMEH-T-DQLLL-
-LIKAFAGRPQG------------------------------------------------
-----------------------PP-----SVRITGVDDPDM-----SL---GGTSLVGK
RLEEFAKANGIPSFEFR--PVR-A---RI------TEL-R-AS-M--IE-----------
----------------AHRPGEALAVSAAFRLHR-LP---DESV-C-LNNPRDRLLRLI-
K--GMKPKIL-TLVEH---EAHT-NTA----P-FFQRFLETHSYYSAVLETI-D----SV
-LP---------GESKD-R---LNVEQRCIARDIV-NIV-------ACE-----GVE---
------------RIERHELM-GK-WKVR--LTMAG-FGSY-PL-SSHVNKT------IKD
-LMA------VH---SEKYTLKE--E--------RGALYL--------GWLE----R--P
LVV----ASAWH----------------------------
>Equisetum_diffusum_1kpCAPN2007369
------------------------------------------------------------
------------------------------------------------------------
------------------------------------------------------------
------------------------------------------------------------
------------------------------------------------------------
------------------------------------------------------------
------------------------------------------------------------
------------------------------------------------------------
------------------------------------------------------------
------------------------------------------------------------
--------IP--LANDIM-VKLKQAVSIYG-NPSEKLAAYMSEGLVARL-------ASSG
IGIY-NLL-------------------------------------------KCKEA----
---------P--AEEVLS--------AMQKMYEICPYFKFGHIAANGAIAEAF------K
GEA-----------------------------------KV--HIVDFHILH-G-TQWVF-
-LIRALAERPGG------------------------------------------------
-----------------------PP-----SIRLTGIDDSL-----------GGLQEVGD
RLGKLAESVGVP-FEFC--PIR-V---SM------GDV-I-AS-T--IE-----------
----------------L-RVDEALAVNFAFQLHH-LP---DESV-C-LSNPRDRLLRVV-
K--GMRPKVL-TLVEH---EANT-NTA----P-FFPRFLEALDYYTAMFESI-D----IA
-LP---------RENKE-R---VSVEEQCLARDIV-NII-------ACE-----GTE---
------------RVERYELV-GK-WRAR--LTMAG-FRSY-PL-SSYVNST------IKG
-LLE------SY---CEKYSLKE--E--------GGALFL--------GWLH----R--P
LVV----ASAWH----------------------------
>Equisetum_diffusum_1kpCAPN2008891
------------------------------------------------------------
------------------------------------------------------------
------------------------------------------------------------
------------------------------------------------------------
------------------------------------------------------------
------------------------------------------------------------
------------------------------------------------------------
------------------------------------------------------------
------------------------------------------------------------
------------------------------------------------------------
--------LD--LAMAHI-TRLKQVASIYG-DPMNRLAFYMVEALEARAEQFSS--SSSS
SSTS-SSA--------------------------------------------SSSPGLPS
RPAF-GSSSPTASMEISK--------GMQILYEVCPYFKFAYMAANGAILEAL------K
GES-----------------------------------KV--HIVDFKIGHGG-KQWIS-
-LINALSASPGA------------------------------------------------
-----------------------PP-----EVRLTAIEEPQPN-PALAE---ERLKHMAK
TLGDVAKLRGVP-FEFN--LIS-A---KV------GEV-E-PH-M--LE-----------
----------------T-RAGEVLAVSLVFQLHC-VA---DESV-C-TSNPRDRLLRTV-
R--VARPKVV-VLVEH---EANT-NTA----P-FLPRFLEALGYYAAMFESL-D----VV
-LS---------RGSQE-R---VGIERDCLARNIL-NIV-------ACE-----GAE---
------------RVKRCEPA-GK-WRAR--MNMAG-FRPS-PL-TLHCNN-------LHT
-LLQ------SCANNTNNYWMKE--A--------VGALQL--------GWLE----R--V
LIV----ASAWH----------------------------
>Equisetum_diffusum_1kpCAPN2010385
------------------------------------------------------------
------------------------------------------------------------
------------------------------------------------------------
------------------------------------------------------------
------------------------------------------------------------
------------------------------------------------------------
------------------------------------------------------------
------------------------------------------------------------
------------------------------------------------------------
------------------------------------------------------------
-------------ASSLL-AKLKPMASLHG-DRMQRLTAYLSDALLVRV-------EQSS
RNLHGRAA-------------------------------------------PSQQS----
---------T--PTDIIT--------SMQILYRISPYYKFGYMAANSAIIEAL------K
GED-----------------------------------KV--HIVDFDIGQ-G-KQWIA-
-MIRAFVARPGG------------------------------------------------
-----------------------PP-----QLRITGVAGPHL---QAIK---GGLQFIGK
RLEQLAKSLGMR-FEFN--PVE-T---DV------AEV-E-AS-M--VE-----------
----------------R-RPGEALAVNMAFHLHR-VP---DESV-C-VANPRDRLLRTA-
R--ALEPRVV-TVVEY---EANS-NTA----P-FLPRFSEALDKYAAVLESV-E----AA
-QP---------RDA-E-R---ECIEHHLLACNIL-DIV-------ACE-----GSH---
------------RVHRCEWF-AR-CRAR--LTMAG-FRLC-PL-SRLVSNS------IKM
-LIE------RY---RGNYTVKE--D--------AGVLYL--------GWQD----T--P
LVV----ASAWK----------------------------
>Equisetum_diffusum_1kpCAPN2010839
------------------------------------------------------------
------------------------------------------------------------
------------------------------------------------------------
------------------------------------------------------------
------------------------------------------------------------
------------------------------------------------------------
------------------------------------------------------------
------------------------------------------------------------
------------------------------------------------------------
------------------------------------------------------------
-------------AQGLL-AELSPMASLYG-DHMQRLTTYFSNALRARI-------HRQS
KQGQ-ASLTK-----------------------------------------PLPPP----
---------P--TSKSVV--------GMQALYRTA-HYKFGYMAANSVIIETL------R
GEN-----------------------------------KV--HILDLDIGH-G-TQWVA-
-MLRAFAARPGG------------------------------------------------
-----------------------PP-----ELRITGVAGPQL---LAYK---GGIQILGK
RLEDFAKTLNMQ-FEFC--PLE-M---EA------TKV-Q-ES-M--IE-----------
----------------R-RAGEALAVNMAFYLHR-VP---DESV-C-TTNPRDCLLRMV-
H--ALGPRVV-TLVEH---EANT-NSA----P-FLRRFTEALDKYVALFESI-H----TS
-PP--NPQRESNTDN-D-P---TNIEEHCLAESIL-STV-------AYD-----GAE---
------------RIERYEWF-AK-WHVR--MHMAG-FHLW-PI-SPFISKT------MKT
-LVR------QC---QGKYLLTE--E--------GGALHL--------GWSN----T--V
LVV----ASAWK----------------------------
>Equisetum_diffusum_1kpCAPN2011031
------------------------------------------------------------
------------------------------------------------------------
------------------------------------------------------------
------------------------------------------------------------
------------------------------------------------------------
------------------------------------------------------------
------------------------------------------------------------
------------------------------------------------------------
------------------------------------------------------------
------------------------------------------------------------
------------LASLLI-DKLGRIVSPDG-DPLQRLGACMVDGLAARI-------RSPP
PSLN-EAV-------------------------------------------AASSR----
---------S--SVKYPP--------NTQLMYQVCPYYKFGYLAANGAIAEAF------K
NED-----------------------------------KV--HIIDFGIGQ-G-CQWPP-
-LISAFASRSGG------------------------------------------------
-----------------------CP-----DVRITAVRDPQSN--DNSP---EELNAVGQ
KLRDLADSLEVR-FEFY--LLA-M---DP------AEL-K-SW-I--FT-----------
----------------R-KPGEALAVNFAFQLHR-MP---DESV-S-TTNPRDTLLRMV-
K--SMAPKVV-TLVEH---EANT-NTA----P-FFHRFSELLAYYTAVFESL-D----AA
-LP---------RHSQA-R---LDVERTHLSRNIV-NIV-------SQE-----GAE---
------------RIERYELA-GK-WKAR--MQMAG-FQPY-PL-SAHINNT------IRS
-LLK------NY---SENYRLRE--E--------HGSLYL--------GWLE----R--P
LIV----ASAWQ----------------------------
>Equisetum_diffusum_1kpCAPN2011114
------------------------------------------------------------
------------------------------------------------------------
------------------------------------------------------------
------------------------------------------------------------
------------------------------------------------------------
------------------------------------------------------------
------------------------------------------------------------
------------------------------------------------------------
------------------------------------------------------------
------------------------------------------------------------
------------LAKETM-AQLEKAVSING-DPKQRLAAYLFEGLVARL-------VSSG
HRIY-STL-------------------------------------------KCREA----
---------P--AAEVMSAMQKMYEIAMQKMYEICPYFKFGHVAANGAIAEAF------R
DED-----------------------------------MV--HIVDFQIVY-G-TQWIS-
-LLQALANRPGG------------------------------------------------
-----------------------PP-----MVRITGIDDPDTS--FADGA--GGLHEVGR
RLQKLAASFRVP-FEFC--AVP-V---RM------SEV-T-EQ-L--VE-----------
----------------L-RQGEALAVNFAMQLHH-MP---DESV-S-LTNPRDRLLRLV-
K--GMCPKVL-TLVEQ---EAHT-NTA----P-FLPRFLEALDYYTAVFESI-D----VA
-LP---------RDSPD-R---VNVEQQCLARDIV-NVI-------ACE-----GVE---
------------RVERHELT-GK-WRAR--LTMAG-FQPR-PL-SSYVNNT------IRT
-LLG------LY---SENYTLKE--E--------GGALFL--------GWLR----R--P
LVV----ASAWH----------------------------
>Equisetum_diffusum_1kpCAPN2009684
------------------------------------------------------------
------------------------------------------------------------
------------------------------------------------------------
------------------------------------------------------------
------------------------------------------------------------
------------------------------------------------------------
------------------------------------------------------------
------------------------------------------------------------
------------------------------------------------------------
---------------------------------------PPPSAAGRSLDLFNILFDCAK
TVDTQ----PA-MAHIGL-SQLRHLFSPLG-DPIERLSSYFASALDKRL-------RKRQ
KVAFTPSP----------------------------------------------------
-------LAACSPEEYTL--------AYKALNEACPYFKFAHLTANQAILEAM------D
GAN-----------------------------------RV--HIIDFGITQ-G-IQWAA-
-LLQAFAAQPGG------------------------------------------------
---------------------KPPP-----RIRLTGIASPSLG-PQAGE---ETLAATGR
RLSEFAEALNLD-FEFC--PVASC---SM------DKV-E-PW-M--LN-----------
----------------I-EEGESVAANFMLELSH-LL---GEESGE---PLIKKTLEKV-
V--AMAPKVV-TLAEF---DVSL-NNG--GGG-FQKRFLSALQFYLAIFESV-E----AT
-MA---------RDSPE-R---AKVERWFFGEAMIEEMV-------SCE-----GAE---
------------RRKRLEGR-EQ-WRGI--MESAG-LRPT-PL-SNYAVSQ------ARL
LLWL-------Y---CEAFTLLQGED--------RSCLSL--------AWQQ----R--P
ILT----VSAW-----------------------------
>Equisetum_hyemale_1kpJVSZ2006557
------------------------------------------------------------
------------------------------------------------------------
------------------------------------------------------------
------------------------------------------------------------
------------------------------------------------------------
------------------------------------------------------------
------------------------------------------------------------
------------------------------------------------------------
------------------------------------------------------------
------------------------------------------------------LMACAS
AVSEND--FE--SAEALL-AELSPMASLYG-DHMQRLTAYFSQALRSRI-------RRQS
KQGQ-DSLT------------------------------------------SPPFP----
---------P--PSKSIV--------GMQALYRAA-HYKFGYMAANSAIIEAL------K
GED-----------------------------------KV--HILDFDIGH-G-TQWVA-
-MIRAFAARPGG------------------------------------------------
-----------------------PP-----QLRITGVAGPQL---LAYK---GGVQFLGK
RLEDFAKTLNMQ-FEFC--ALE-M---EA------AEV-R-ES-M--IE-----------
----------------R-RAGEALAVNMAFQLHR-VP---DESV-S-VANPRDRLLRMV-
H--ALGPRVV-TLVEL---EANT-NSA----P-FLPRFTEALDKYAALFESF-H----MP
-PPSLPSQRESNTDD-D-P---ANIEDNCLARSIL-STV-------ACE-----GAE---
------------RIERYEWF-TK-WRAR--MGMAG-FHLW-PL-SPFITNT------IKS
-LVH------KY---QGKYFLTE--E--------GGALHL--------GWNN----T--V
LVV----ASAWK----------------------------
>Equisetum_hyemale_1kpJVSZ2008159
------------------------------------------------------------
------------------------------------------------------------
------------------------------------------------------------
------------------------------------------------------------
------------------------------------------------------------
------------------------------------------------------------
------------------------------------------------------------
------------------------------------------------------------
------------------------------------------------------------
------------------------------------------------------------
-------------ASSLL-AKLKPMASLHG-DPMQRLTAYLSDALLVRV-------EQSS
QGLHGRAA-------------------------------------------PSQQS----
---------S--PTDIIT--------SMQILYRISPYYKFGYMAANSAIIEAL------K
GED-----------------------------------KV--HIVDFDIGQ-G-KQWIA-
-MIRAFVARPGG------------------------------------------------
-----------------------PP-----QLRITGVAGPHL---QAIK---GGLQFIGK
RLEQLAKSLGVQ-FEFN--PVE-T---DV------AEV-E-AS-M--VE-----------
----------------R-RPGEALAVNMAFHLHR-VP---DESV-C-VENPRDRLLRTA-
R--ALEPRVL-TVVEY---EANS-NTA----P-FLPRFTEALDKYAAVLESV-Q----AA
-QP---------RDA-E-R---ECIEHHLLARNIL-DIV-------ACE-----GPH---
------------RVHRCEWF-PK-WRAR--LSMAG-FHLC-PL-SRLVSDS------IKM
-LVE------RY---RGNYTVKE--N--------EGVLYL--------GWQD----T--S
LVV----ASAWK----------------------------
>Equisetum_hyemale_1kpJVSZ2011646
------------------------------------------------------------
------------------------------------------------------------
------------------------------------------------------------
------------------------------------------------------------
------------------------------------------------------------
------------------------------------------------------------
------------------------------------------------------------
------------------------------------------------------------
------------------------------------------------------------
------------------------------------------------------------
--------LD--LAMVHI-TRLKQIASIHG-EPMKRLAFYMVEALEARAEQFSS--SSSS
SSTS-SSA-------------------------------------------SSSSPGLPG
RPTFSSSSSPTASMEIFK--------GMQILYEVCPYFKFAYMAANGAILEAL------K
GES-----------------------------------KV--HIVDFKIGHGG-KQWIS-
-LINALAAGPGA------------------------------------------------
-----------------------PP-----EVRLTAIEEPQPN-PALAE---ERLKHMAK
TLGDVAKSRGVP-FEFN--LIS-A---KV------GEV-E-SH-M--LE-----------
----------------T-RAGEALAVSLVFQLHC-VA---DESV-C-TSNPRDRLLRTV-
R--AAGPKVV-VLVEH---EANT-NTA----P-FLPRFLEALGYYAAMFESL-D----VA
-LA---------RESHE-R---VGIERDCLARNIL-NIV-------ACE-----GAE---
------------RVKR--------WRAR--MSMAG-FRPS-PL-TLHSNN-------LNT
-LLQ------SYGNNTNYYRMKE--S--------GGALHL--------GWLE----R--V
LIV----ASAWH----------------------------
>Equisetum_hyemale_1kpJVSZ2013290
------------------------------------------------------------
------------------------------------------------------------
------------------------------------------------------------
------------------------------------------------------------
------------------------------------------------------------
------------------------------------------------------------
------------------------------------------------------------
------------------------------------------------------------
------------------------------------------------------------
---------------------------------------------------RELLVACAT
AISENN--LE--HAERLL-LKLKPMASIYG-DPMQRLTAHVSDALLTRI-------QQSM
KGLHGKAV-------------------------------------------QSKQP----
---------S--PLEIIG--------SKQVLYRVSPYYKFGYMAANSAIIEAL------K
GED-----------------------------------KV--HIIDFDIGQ-G-NQWLA-
-MIKAFAARPGG------------------------------------------------
-----------------------PP-----QLRITGIAGPSL---HFYK---GGLQMIGK
RLENLAETLGMR-FEFT--PIE-T---EA------SEL-Q-EG-M--LE-----------
----------------S-REGEALVTNMAFQLHR-VP---DESV-S-IENPRDKLLRMV-
R--ALQPRVL-TLVEL---EANT-NTA----P-FLPRFVETLDRHTALFESL-E----AA
-LP---------RDS-D-R---AGIEAHCLARTML-DAI-------ACE-----GPD---
------------RIERYEWL-RK-WRAR--MGMAG-FRPS-PL-SRIVTHS------IRM
-LVD------KY---QSKYFVKE--E--------DGALYL--------GWQD----T--L
LVA----ASAW-----------------------------
>Equisetum_hyemale_1kpJVSZ2014368
------------------------------------------------------------
------------------------------------------------------------
------------------------------------------------------------
------------------------------------------------------------
------------------------------------------------------------
------------------------------------------------------------
------------------------------------------------------------
------------------------------------------------------------
------------------------------------------------------------
------------------------------------------------------------
------------------------------------------------------------
------------------------------------------------------------
------------------------------------------------------------
------------------------------------------------------------
------------------------------------------------------------
------------------------------------------------------------
------------------------------------------------------------
-----------------------------------------ESV-C-MANPRDRLLRIV-
H--ALEPRVV-TLVEY---EANT-NTA----P-FLPRFVEMLTKYAAMFESL-D----AA
-LL---------QNS-E-R---ESIERHFLARSLL-NIV-------ACE-----GPE---
------------RVERYERF-GK-WQAR--MNMAG-FRSS-PL-SRLISTT------IDT
-LIQ------KY---PGKYFLKE--E--------GGALHL--------GWKD----T--V
LVV----ASAW-----------------------------
>Equisetum_hyemale_1kpJVSZ2126745
------------------------------------------------------------
------------------------------------------------------------
------------------------------------------------------------
------------------------------------------------------------
------------------------------------------------------------
------------------------------------------------------------
------------------------------------------------------------
------------------------------------------------------------
------------------------------------------------------------
------------------------------------------------------------
------------------------------------------------------------
------------------------------------------------------------
------------------------------------------------------------
------------------------------------------------------------
------------------------------------------------------------
------------------------------------------------------------
--AKLAASFHVP-FEFC--PVP-V---RM------SEV-T-EQ-H--VE-----------
----------------L-RQGEALAVNFAMQLHH-MP---DESV-S-LSNPRDRLLRLA-
K--GMCPKVL-TLVEQ---EAHT-NTA----P-FLQRFLEALDYYTAVFESI-D----VA
-LP---------RDSPD-R---VNVEQQCLARDIV-NVI-------ACE-----GVE---
------------RVERHELT-GK-WRAR--LTMAG-FRPR-PL-SSYVNNT------IRT
-LLG------FY---SEKYTLKE--E--------GGALFL--------GWLR----R--P
LVV----ASAWH----------------------------
>Equisetum_hyemale_1kpJVSZ2126787
------------------------------------------------------------
------------------------------------------------------------
------------------------------------------------------------
------------------------------------------------------------
------------------------------------------------------------
------------------------------------------------------------
------------------------------------------------------------
------------------------------------------------------------
------------------------------------------------------------
------------------------------------------------------------
------------------------------------------------------------
------------------------------------------------------------
------------------------------------------------------------
------------------------------------------------------------
------------------------------------------------------------
------------------------------------------------------------
------------------------------------------------------------
-------------------------VNLAFVLNR-VA---DESV-C-ETNPRDRLLRAA-
R--ALEPRVV-ALVER---EANT-NTA----P-FLPRFAEALQKYFAVFESL-D----VA
-LSLPAGQD---EERRL-R---AYIEQRYLARSLL-DVV-------ACE-----GPD---
------------RTERYEWF-GK-WQAR--MRMAG-FQLC-PF-SRLVTDT------ITT
-LVD------KY---PGKYFVKE--Q--------GGALQL--------GWRD----T--P
LVV----ASAW-----------------------------
>Equisetum_hyemale_1kpJVSZ2128522
------------------------------------------------------------
------------------------------------------------------------
------------------------------------------------------------
------------------------------------------------------------
------------------------------------------------------------
------------------------------------------------------------
------------------------------------------------------------
------------------------------------------------------------
------------------------------------------------------------
------------------------------------------------------------
----------------------------------------------ARL-------SSSG
FVIY-KAL-------------------------------------------MCKED----
---------L--GSSGMT--------YRQKLNEICPYFKFGQLAAYGAIAEAC------K
DEA-----------------------------------KV--HILELQMEH-A-DQLLL-
-LIKAFAGRPQG------------------------------------------------
-----------------------PP-----SVRITGGDDPDMS---SSL---VGVSLVGR
RLEEFAKASGIPSFEFC--LVR-A---RI------AEL-R-AS-M--IE-----------
----------------VHRPGEALAVNAAFRLHR-LP---DESV-C-LNNPRDRLLRLL-
K--GMKPKIL-TLVEH---EAHT-NTA----P-FFQRFLETHSYYSAVLETI-D----SV
-LP---------GESKD-R---LNVEQRCIARDIV-NIV-------ACE-----GDE---
------------RVERHELM-GK-WKVR--LTMAG-FESY-PL-SSHVNKT------IKD
-LMA------VY---SEKYTLKE--E--------RGALYL--------GWLK----R--T
LVV----ASAWH----------------------------
>Equisetum_hyemale_1kpJVSZ2130785
------------------------------------------------------------
------------------------------------------------------------
------------------------------------------------------------
------------------------------------------------------------
------------------------------------------------------------
------------------------------------------------------------
------------------------------------------------------------
------------------------------------------------------------
------------------------------------------------------------
---------------------------------------------LNRSDVERLLLLCAA
AIDEDK--IS--LAKETM-AELEKAVSING-DPKQRLAAYMFEGLVARL-------VSSG
HRIY-STL-------------------------------------------KCREA----
---------P--AAEVMS--------AMQKMYEICPYFKFGHVAANGAIAEAF------R
DED-----------------------------------RV--HIVDFQIVY-G-TQWIS-
-LLQALANRPGG------------------------------------------------
-----------------------PP-----MVRITVIDDPDTS--FADGV--GGL-----
------------------------------------------------------------
------------------------------------------------------------
------------------------------------------------------------
------------------------------------------------------------
------------------------------------------------------------
------------------------------------------------------------
----------------------------------------
>Equisetum_hyemale_1kpJVSZ2132240
------------------------------------------------------------
------------------------------------------------------------
------------------------------------------------------------
------------------------------------------------------------
------------------------------------------------------------
------------------------------------------------------------
------------------------------------------------------------
------------------------------------------------------------
------------------------------------------------------------
------------------------------------------------------------
------------LANDIM-VKLKQAVSIYG-NPSERLAAYMSEGLVAKL-------ASSG
IGIY-NLL-------------------------------------------KCKEA----
---------P--AEEVLS--------AMQKMYEICPYFKFGHMAANGAIAEAF------K
GEA-----------------------------------KV--HIVDFHILH-G-TQWVF-
-LIQALAKRPGG------------------------------------------------
-----------------------PP-----SVRLTGIDDSL-----------EGLQGVGD
RLGKLAESVEVP-FEFC--PVR-A---SI------GDV-I-AS-M--IE-----------
----------------L-RVEEALAVNFAFQLHH-LP---DESV-C-LSNPRDRLLRVV-
K--GMKPKVL-TLVEH---EANT-NTA----P-FFPRFLEALDYYTAMFESI-D----IA
-LP---------RESKD-R---VSVEEQCLARDIV-NVI-------ACE-----GIE---
------------RVERYELF-GK-WRAR--LTMAG-FRSY-PL-SSYVNST------IKS
-LLE------SY---FEKYSLKE--E--------GGALFL--------GWLH----R--P
LVV----ASAWH----------------------------
>Equisetum_hyemale_1kpJVSZ2008380
------------------------------------------------------------
------------------------------------------------------------
------------------------------------------------------------
------------------------------------------------------------
------------------------------------------------------------
------------------------------------------------------------
------------------------------------------------------------
------------------------------------------------------------
------------------------------------------------------------
---------------------------------------PPLSAAGRSLDLLNTLFDCAK
TVDTQ----PA-VARNGL-SQLRHLFSPVG-DPIERLSSYFASALDKRL-------RKRQ
KVASKPSS----------------------------------------------------
-------LAACSPEEYTL--------AYKALNEACPYFKFAHLTANQAILEAM------D
GAN-----------------------------------KV--HIIDFGINQ-G-IQWAP-
-LLQAFATQPGG------------------------------------------------
---------------------KPPP-----RIRLTGIASPSLD-PQASK---ETLAATGK
RLSEFAKSLNLD-FEFH--SVVSC---SM------DKV-E-PW-M--LN-----------
----------------I-EDGESVAANFMLELSH-LL---GEDNGE---PLIKNTLEKV-
V--AMAPKVV-TLAEF---DVSL-NNG--GGG-FQKRFLSALQFYLAIFESV-E----AT
-MA---------RDSPE-R---VKVERWFFGEGMIEEMV-------SCE-----GAE---
------------RKKRLEGR-EQ-WRSI--MENTG-FRPT-PL-SNYAVSQ------ARL
LLWL-------Y---CEAFTLLQGED--------RSCLSL--------AWQH----R--P
ILT----VSAW-----------------------------
>Equisetum_hyemale_1kpJVSZ2118134
------------------------------------------------------------
------------------------------------------------------------
------------------------------------------------------------
------------------------------------------------------------
------------------------------------------------------------
------------------------------------------------------------
------------------------------------------------------------
------------------------------------------------------------
------------------------------------------------------------
------------------------------------------------------------
------------------------------------------------------------
------------------------------------------------------------
------------------------------------------------------------
------------------------------------------------------------
------------------------------------------------------------
------------------------------------------------------------
-----AKLLDLE-FEFH--PI-WV---AM------ELV-E-TS-M--VQ-----------
----------------I-EEGERVAVNFMLELSQ-LL---GENS-----DALKATLKTV-
E--AMAPEVV-TLAEF---DVSLNNSG----G-FHKRFLNALQFYLAIFESL-E----AT
-MA---------RESTE-R---IKVERWFFGE----------------------------
------------------------------------------------------------
------------------------------------------------------------
----------------------------------------
>Equisetum_hyemale_1kpJVSZ2124883
------------------------------------------------------------
------------------------------------------------------------
------------------------------------------------------------
------------------------------------------------------------
------------------------------------------------------------
------------------------------------------------------------
------------------------------------------------------------
------------------------------------------------------------
------------------------------------------------------------
------------------------------------------------------------
------------------------------------------------------------
------------------------------------------------------------
------------------------------------------------------------
------------------------------------------------------------
------------------------------------------------------------
------------------------------------------------------------
---------------------------AI------EDV-M-PS-M--LD-----------
----------------P-RSGEALAVNFVLQLHHLLH---DEDD-S-SSSLIVSYLSMI-
R--SLHPKVV-VVAER---ELSS-HTQ----PLFMERFTEALSHYSALFESL-D----AN
-LP---------PGSPE-R---MKVEHLCFRPEIM-NIV-------LAE-----SC----
-------------TERHQKFSAA-WSRL--LHSIG-FSLS-AP-SGFALSQ------ARL
-LLRL-----HY--PSEGYQIRE--E--------NQCLLL--------GWQN----T--P
LFA----VSSWH----------------------------
>Ginko_biloba_GBI00002622
------------------------------------------------------------
------------------------------------------------------------
------------------------------------------------------------
------------------------------------------------------------
------------------------------------------------------------
------------------------------------------------------------
------------------------------------------------------------
------------------------------------------------------------
------------------------------------------------------------
------------------------------------------------------------
------------------------------------------------------------
------------------------------------------------------------
------------------------------------------------------------
------------------------------------------------------------
------------------------------------------------------------
------------------------------------------------------------
------------------------------------------------------------
-------------------------------------------------------LRMV-
K--SLNPKVV-TVVEQ---EVNT-NTA----P-FFPRFMEAFSYYSSVFESL-D----AT
-LP---------RDSKD-RMNVVNVEEQCLARDIV-NII-------ACE-----GAE---
------------RIERYEMA-GK-WRAR--MNMAG-FSVY-PL-----------------
------------------------------------------------------------
----------------------------------------
>Ginko_biloba_GBI00003308
------------------------------------------------------------
------------------------------------------------------------
------------------------------------------------------------
------------------------------------------------------------
------------------------------------------------------------
------------------------------------------------------------
------------------------------------------------------------
------------------------------------------------------------
------------------------------------------------------------
-------------------------------------------------PFVQSLLDCAK
VVDTE----PE-KARKSI-AHLQTVSFPCG-DPTQRIVSYFANALATRL-------SNNS
I-EQ-----QDAD-----------------------------------------------
-------E--KCFEESTL--------AYKALNDACPYSKFAHLTANQAILEAM------D
KAE-----------------------------------KI--HIIDFGIVQ-G-VQWAA-
-ILQAFATR--PGG----------------------------------------------
----------------------KPQ-----KIKITGIPAPSLG--Q--------------
------------------------------------------------------------
------------------------------------------------------------
------------------------------------------------------------
------------------------------------------------------------
------------------------------------------------------------
------------------------------------------------------------
----------------------------------------
>Ginko_biloba_GBI00009787
------------------------------------------------------------
------------------------------------------------------------
------------------------------------------------------------
------------------------------------------------------------
------------------------------------------------------------
------------------------------------------------------------
------------------------------------------------------------
------------------------------------------------------------
------------------------------------------------------------
------------------------------------------------------------
------------------------------------------------------------
------------------------------------------------------------
------------------------------------------------------------
------------------------------------------------------------
------------------------------------------------------------
------------------------------------------------------------
------------------------------------------------------------
------------------------------------------------------------
K--SLNPKVV-TVVEK---EVNT-NTA----P-FLPRFIEALNYYSAVFESL-D----IT
-LA---------RESRD-R---TNIEKQ--------------------------------
------------------------------------------------------------
------------------------------------------------------------
----------------------------------------
>Ginko_biloba_GBI00010978
------------------------------------------------------------
------------------------------------------------------------
------------------------------------------------------------
------------------------------------------------------------
------------------------------------------------------------
------------------------------------------------------------
------------------------------------------------------------
------------------------------------------------------------
------------------------------------------------------------
------------------------------------------------------------
------------------------------------------------------------
------------------------------------------------------------
------------------------------------------------------------
------------------------------------------------------------
------------------------------------------------------------
------------------------------------------------------------
------------------------------------------------------------
------------------------------------------------------------
------------VMEI---ESNQ-NMP----S-PVSRFLQCLVLYRAIFQSI-E----AS
-ME---------RNIPD-R---VLIERVYVAPNIC-SVL-------SND------RR---
------------E-----------------------------------------------
------------------------------------------------------------
----------------------------------------
>Ginko_biloba_GBI00012346
------------------------------------------------------------
------------------------------------------------------------
------------------------------------------------------------
------------------------------------------------------------
------------------------------------------------------------
------------------------------------------------------------
------------------------------------------------------------
------------------------------------------------------------
------------------------------------------------------------
------------------------------------------------------------
------------------------------------------------------------
------------------------------------------------------------
------------------------------------------------------------
------------------------------------------------------------
------------------------------------------------------------
------------------------------------------------------------
------------------------------------------------------------
------------------------------------------------------------
--------------------------A----T-LMDRFVEALHYYSAMFDSV-E----ST
-LP---------QQCIE-R---VTLEKHLFGQQIQ-NIV-------ACE-----GSE---
------------RVERHEKL-ER-WMKR--LDRAG-FA----------------------
------------------------------------------------------------
----------------------------------------
>Ginko_biloba_GBI00015825
------------------------------------------------------------
------------------------------------------------------------
------------------------------------------------------------
------------------------------------------------------------
------------------------------------------------------------
------------------------------------------------------------
------------------------------------------------------------
------------------------------------------------------------
------------------------------------------------------------
--------------KVERMDEVVPKMEFFSPENTPETQRQVNEFEIPLGDVKQLLIECAN
AIADDH--VV--KREMLI-AELRQTVSIFG-NPMQRLGAYMVEGLVARL-------GSTG
GIIY-KAL-------------------------------------------KCKEP----
-----------TSPELLS--------YMHILYEVCPYFKFGYMAANGAIAEAF------K
DKD-----------------------------------RV--HIIDF-------------
------------------------------------------------------------
------------------------------------------------------------
------------------------------------------------------------
------------------------------------------------------------
------------------------------------------------------------
------------------------------------------------------------
------------------------------------------------------------
------------------------------------------------------------
----------------------------------------
>Ginko_biloba_GBI00022837
------------------------------------------------------------
------------------------------------------------------------
------------------------------------------------------------
------------------------------------------------------------
------------------------------------------------------------
------------------------------------------------------------
------------------------------------------------------------
------------------------------------------------------------
------------------------------------------------------------
------------------------------------------------------------
------------------------------------------------------------
------------------------------------------------------------
------------------------------------------------------------
------------------------------------------------------------
------------------------------------------------------------
------------------------------------------------------------
------------------------------------------------------------
---------------------------------------------------------MV-
K--GLAPNVV-TLVEQ---EANT-NTA----P-FHSRFMETLSYYTAIFESL-D----VT
-LP---------RESKE-R---VNVEQHCLARDIV-NII-------ACE-----GAE---
------------RVERHEPF-GK-WRSR--LTMAG-FKSY-PL-SSHVNST------IKF
-LLE------SY---CENYRLME--R--------DEALYL--------GWLD----R--P
LIV----ASAWH*---------------------------
>Ginko_biloba_GBI00022838
------------------------------------------------------------
------------------------------------------------------------
------------------------------------------------------------
------------------------------------------------------------
------------------------------------------------------------
------------------------------------------------------------
------------------------------------------------------------
------------------------------------------------------------
------------------------------------------------------------
------------------------------------------------------------
------------------------------------------------------------
------------------------------------------------------------
------------------------------------------------------------
---------------------------------------------------------VT-
-LIQALAARPGG------------------------------------------------
-----------------------SP-----HVRITGVEDPQSE--YARD---GGLHIVGQ
RLSKLAETYKVP-FEFHALPVFGSD--VY---------------VDMLE-----------
----------------I-RAEEALAVNFPLQLHH-MP---DESV-S-TSNHRDTILRFT-
-----------------------------------------------------N----GQ
RIGSKCGNISGARS*---------------------------------------------
------------------------------------------------------------
------------------------------------------------------------
----------------------------------------
>Ginko_biloba_GBI00026286
------------------------------------------------------------
------------------------------------------------------------
------------------------------------------------------------
------------------------------------------------------------
------------------------------------------------------------
------------------------------------------------------------
------------------------------------------------------------
------------------------------------------------------------
------------------------------------------------------------
------------------------------------------------------------
------------------------------------------------------------
------------------------------------------------------------
------------------------------------------------------------
------------------------------------------------------------
------------------------------------------------------------
------------------------------------------------------------
------------------------------------------------------------
------------------------------------------------------------
--------------------ANL-NSC----G-FQVRFRNALQYYSAIFDSM-E----PA
-ME---------RDSPE-R---LNVEKLFFAEKIT-GIV-------AYE-----GAE---
------------RKMRLEGR-DQ-WRLL--MESAG-FKCS-NL-SHYAMSQ------ARI
LLW-------NY---IDGYSLVE-S---------PGFLSL--------AWQE----R--P
LLT----VSAWRC*--------------------------
>Ginko_biloba_GBI00029005
------------------------------------------------------------
------------------------------------------------------------
------------------------------------------------------------
------------------------------------------------------------
------------------------------------------------------------
------------------------------------------------------------
------------------------------------------------------------
------------------------------------------------------------
------------------------------------------------------------
------------------------------------------------------------
------------------------------------------------------------
------------------------------------------------------------
------------------------------------------------------------
------------------------------------------------------------
------------------------------------------------------------
------------------------------------------------------------
------------------------------------------------------------
------------------------------------------------------------
------------------------------------------------------------
---------------------------------MV-NII-------ACE-----GAE---
------------RVERHEVL-GK-WKSR--LTMAG-FKPY-PL-SSHVNCT------IKS
-LME------SS---SENYRIVE--K--------DEALYL--------GWLD----R--Y
LIV----ASAWK*---------------------------
>Huperzia_selago_1kpYHZW2027029
------------------------------------------------------------
------------------------------------------------------------
------------------------------------------------------------
------------------------------------------------------------
------------------------------------------------------------
------------------------------------------------------------
------------------------------------------------------------
------------------------------------------------------------
------------------------------------------------------------
------------------------------------------------------------
------------------------------------------------------------
------------------------------------------------------------
------------------------------------------------------------
------------------------------------------------------------
------------------------------------------------------------
------------------------------------------------------------
------------------------------------------------------------
--------------------------------HR-LL---NK-----GSGHFERVIRGL-
K--SLKPRVF-VMAET---DADH-NSP----S-FSNRFVECLKYYSGIFDAL-D----AS
-LA---------PASLA-R---LKIEQLFAGQIIR-NIV-------ACE-----GEA---
------------RTERNESM-SS-WQRR--MESAG-FLAR-SL-SSRAINQ------ANL
-LIDL-----YY---SQDYSVFN--D--------KGSLIL--------RWQG----M--P
FVG----VSVW-----------------------------
>Huperzia_selago_1kpYHZW2018220
------------------------------------------------------------
------------------------------------------------------------
------------------------------------------------------------
------------------------------------------------------------
------------------------------------------------------------
------------------------------------------------------------
------------------------------------------------------------
------------------------------------------------------------
------------------------------------------------------------
------------------------------------------------------------
---------------------LRQISSDYG-DPLQRLSFYFTEAISAGL-------EINS
S-AA-AAKGFVWR-----------------------------------------------
-------D--DSCPEDEV--------MYRTLNEACPYIKFAHLTANQAILEAA------E
AAE-----------------------------------KV--HIIDCGIVQ-G-VQWAA-
-LLQAFATRP-ADG----------------------------------------------
----------------------IPR-----KIRITGIASPNLC--SNPS---ASLAATGK
RLTEFAMLLNLE-LEFC--PV-CS---NL------EDL-D-PS-M--LR-----------
----------------L-ESDEVLAVNFMFQLHH-LL---DDSM-Q----HLQRTLKLV-
Q--LLSPAVI-TVAEY---EASI-NVA----P-LQIRFLNAFCLYAAMFDSL-E----AA
-M-------------PE-R---AKVERLFFAKEIN-NMM-------AVE----GTET---
------------RKERRESS-EN-WRRL--MERSG-FWSA-PL-SRFATCQ------ARL
LLW-------LY---CENFSLME-G---------PGCLSL--------GWLE----H--P
IVT----VSSW-----------------------------
>Huperzia_selago_1kpYHZW2018221
------------------------------------------------------------
------------------------------------------------------------
------------------------------------------------------------
------------------------------------------------------------
------------------------------------------------------------
------------------------------------------------------------
------------------------------------------------------------
------------------------------------------------------------
------------------------------------------------------------
------------------------------------------------------------
---------------------LRQISSDYG-DPLQRLSFYFTEAISAGL-------EINS
S-AA-AAKGFVWR-----------------------------------------------
-------D--DSCPEDEV--------MYRTLNEACPYIKFAHLTANQAILEAA------E
AAE-----------------------------------KV--HIIDCGIVQ-G-VQWAA-
-LLQAFATRPTAAA----------------------------------------------
----------------------MPP-----KIRITGIASPNLG--ADPS---TSLAATGK
RLSEFASLLNLE-FEFC--PV-CI---NL------EDL-D-PS-M--LR-----------
----------------L-DASEILAVNFMFQLHH-LL---DDSM-Q---RHLQRTLKLV-
Q--LLSPAVI-TVAEY---EASI-NAA----P-LQIRFLNA-------------------
------------------------------------------------------------
------------------------------------------------------------
------------------------------------------------------------
----------------------------------------
>Huperzia_selago_1kpYHZW2018222
------------------------------------------------------------
------------------------------------------------------------
------------------------------------------------------------
------------------------------------------------------------
------------------------------------------------------------
------------------------------------------------------------
------------------------------------------------------------
------------------------------------------------------------
------------------------------------------------------------
------------------------------------------------------------
------------------------------------------------------------
------------------------------------------------------------
---------------------------YRTLNEACPYIKFAHLTANQAILEAA------E
AAE-----------------------------------KV--HIIDCGIVQ-G-VQWAA-
-LLQAFA----ADG----------------------------------------------
----------------------IPR-----KIRITGIASPNLC--SNPS---ASLAATGK
RLTEFAMLLNLE-LEFC--PV-CS---NL------EDL-D-PS-M--LR-----------
----------------L-ESDEVLAVNFMFQLHH-LL---DDSL-R----HLQRTLKLV-
H--LLNPTVI-TVAEY---EASI-NAP----S-LHTRF----------------------
------------------------------------------------------------
------------------------------------------------------------
------------------------------------------------------------
----------------------------------------
>Huperzia_selago_1kpYHZW2018223
------------------------------------------------------------
------------------------------------------------------------
------------------------------------------------------------
------------------------------------------------------------
------------------------------------------------------------
------------------------------------------------------------
------------------------------------------------------------
------------------------------------------------------------
------------------------------------------------------------
------------------------------------------------------------
------------------------------------------------------------
------------------------------------------------------------
--------------------------AYRTLNEACPYIKFAHLTANQAILEAA------E
AAE-----------------------------------KV--HIIDCGIVQ-G-VQWAA-
-LLQAFA--P-ADG----------------------------------------------
----------------------IPR-----KIRITGIASPNLC--SNPS---ASLAATGK
RLTEFAMLLNLE-LEFC--PV-CS---NL------EDL-D-PS-M--LR-----------
----------------L-ESDEVLAVNFMFQLHH-LL---DDSM-Q----HLQRTLKLV-
Q--LLSPAVI-TVAEY---EASI-NVA----P-LQIRFLNAFCLYAAMFDSL-E----AA
-M-------------PE-R---AKVERLFFAKEIN-NMM-------AVE----GTET---
------------RKERRESS-EN-WRRL--MERSG-FWSA-PL-SQFATCQ------ARL
LLW-------LY---CENFALME-G---------PGCLSL--------GWLE----H--P
IVT----VSVWHC---------------------------
>Huperzia_selago_1kpYHZW2018224
------------------------------------------------------------
------------------------------------------------------------
------------------------------------------------------------
------------------------------------------------------------
------------------------------------------------------------
------------------------------------------------------------
------------------------------------------------------------
------------------------------------------------------------
------------------------------------------------------------
------------------------------------------------------------
------------------------------------------------------------
------------------------------------------------------------
----------------------------------CPYIKFAHLTANQAILEAA------E
CAE-----------------------------------KL--HIIDCGIVQ-G-VQWAA-
-LLQAFASTRPSGA----------------------------------------------
----------------------TLP-----KIKITGIASPSLG--TDPS---ASLAATGK
RLSDFATLLSLH-LEFH--PV-CT---QL------EDL-H-PS-M--LR-----------
----------------L-ESNEVIVVNFMFQLHH-LL---DDSL-H----HLRRALNFV-
Q--LLSPAVI-TVAEY---EASI-NAP----S-LQARFINAFCFYAALFDSL-D----AT
-MA---------REDPE-R---ASVERQIFAKEIK-SMM-------GEG----GIER---
------------TAGRRESS-EN-WRKV--MERAG-FWSK-SV-SQYATHQ------ARL
LLW-------LY---CQNFTLME-G---------PGCLSL--------GWLE----H--P
IVT----VSAW-----------------------------
>Huperzia_selago_1kpYHZW2036755
------------------------------------------------------------
------------------------------------------------------------
------------------------------------------------------------
------------------------------------------------------------
------------------------------------------------------------
------------------------------------------------------------
------------------------------------------------------------
------------------------------------------------------------
------------------------------------------------------------
--------------------------------------------------ILQLLLDCVA
NLDATMGGLGWLDCIDIL-RKLRELASAYG-DPLQRVAFYLTEAITARL-------EFDP
TQAL-TATTDQAP----------------------------------------DSATSHK
RTVAADSAPKSRPEDTVL--------AFRALNEACPYIKFAHLTTNQAILEAM------V
AAD-----------------------------------KV--HIIDCGIVQ-G-VQWAA-
-LLQAFATRPAAAA----------------------------------------------
----------------GAGAAYTPP-----KIRITGIASPNLG--ADPS---TSLAATGK
RLAEFASLLNL-------------------------------------------------
------------------------------------------------------------
------------------------------------------------------------
------------------------------------------------------------
------------------------------------------------------------
------------------------------------------------------------
----------------------------------------
>Huperzia_selago_1kpYHZW2168930
------------------------------------------------------------
------------------------------------------------------------
------------------------------------------------------------
------------------------------------------------------------
------------------------------------------------------------
------------------------------------------------------------
------------------------------------------------------------
------------------------------------------------------------
------------------------------------------------------------
--------------------------------------------------LVELILHCIE
AIDQNQ--ISE-TLKDSL-LKLRAAASPTG-DSLHRLASYVVDGLESRL-------NA--
--PH-SPPIHPQH-----------------------------------------------
-------Q---NLADLMI--------AYKHFDDACPYIRFAHLTANQAILDFS------E
AAT-----------------------------------RI--HIIDCSILQ-G-IQWSA-
-LLQAFSVL--PQG----------------------------------------------
----------------------AP------KIRITGIASSNLG--VHAA---TSLLATGK
RLTEFAELLNLQ-FEFC--PI-TE---KL------EDL-E-AT-L--LT-----------
----------------L-HENEFLAVNFMLQLTH-HS---NHDL-N----CLQRVLKIV-
Q--GFKPRVVITAGEL---DASM-DSI----S-LQASFANFLQFYSAILDSL-D----AT
-MG---------IHDPD-R---LKVETLFFSKEIR-SMM-------AYT------GN---
------------TQKRI----EN-WRSI--LKAAR-FSNG-NL-SHYAKSQ------ARL
LLW-------PY---VEGFTIIE-A---------PGSLSI--------AWMG----H--P
IVT----VSVWHC---------------------------
>Huperzia_selago_1kpYHZW2021698
------------------------------------------------------------
------------------------------------------------------------
------------------------------------------------------------
------------------------------------------------------------
------------------------------------------------------------
------------------------------------------------------------
------------------------------------------------------------
------------------------------------------------------------
------------------------------------------------------------
------------------------------------------------------------
-----------------M-AKLNQVVSIYG-NPMERLAAYMVESLAARL-------KATG
KGLY-KAL-------------------------------------------RCKDA----
---------P--SPELLS--------AMQVMYEACPYFKFGYTAANGAIAEAL------K
GEN-----------------------------------RI--HILDFEIGQ-G-SQWVS-
-LIQALGARPGG------------------------------------------------
-----------------------PP-----ELRITGIGDPEAE--FAPA---GGLQAVGI
KLAKVAESVNMK-FQFH--ARP-M---KL------QDL-Q-RS-S--VD-----------
----------------R-HPDEAFAVNSALQLHH-VP---DESV-C-PSNHRDRILRLL-
K--SWNPKVL-VLIEQ---EANT-NTC----P-FFPRFMETLSYYSAIFESL-D----VT
-LP---------RESRD-R---VNVEQMCLARDIV-NII-------ACE-----GVE---
------------RVERYEVS-GK-WRAR--MAMAG-LKPY-PL-SSSVNNT------IKS
-ILY------SY---STNYSLEE--E--------AHALHL--------GWLN----R--K
LIV----ASAW-----------------------------
>Huperzia_selago_1kpYHZW2168503
------------------------------------------------------------
------------------------------------------------------------
------------------------------------------------------------
------------------------------------------------------------
------------------------------------------------------------
------------------------------------------------------------
------------------------------------------------------------
------------------------------------------------------------
------------------------------------------------------------
------------------------------------------------------------
------------------------------------------------------------
------------------------------------------------------------
------------------------------------------------------------
------------------------------------------------------------
------------------------------------------------------------
------------------------------------------------------LQTVRH
RLTNLADSVKVP-LEFH--PLA-M---KL------SEL-Q-PW-M--FE-----------
----------------V-KPGEAVAVNFALQLHH-MP---DESV-C-ITNPRDRLLRMV-
K--SLNPKVV-TVVEQ---EANT-NTA----P-FLARFTEILSYYSAVFESL-D----VT
-LP---------RESRD-R---VNVEQQCLARDIV-NII-------ACE-----GAD---
------------RVERHEVL-GK-WRAR--MSMAG-FQPY-PL-SSYVNAT------IKS
-LLE------SY---SEKYRLQD--Q--------DGALFL--------GWLN----R--M
LIV----ASAWH----------------------------
>Lindsaea_linearis_1kpNOKI2004586
------------------------------------------------------------
------------------------------------------------------------
------------------------------------------------------------
------------------------------------------------------------
------------------------------------------------------------
------------------------------------------------------------
------------------------------------------------------------
------------------------------------------------------------
------------------------------------------------------------
--------------------------------------------------LMQLLLECAK
AVEND----HQ-RAAIVI-PQLKALATRYG-DPIQRLASYFTDALTKRL-------ARAQ
GRPE-PRS----L-----------------------------------------------
---GG--EC--STQELTL--------AYQAMSEACPYFTFAQLTANQAILEAI------E
EAD-----------------------------------SV--HIVDFGISQ-G-VQWAA-
-MLQAIAARE--GS----------------------------------------------
---------------------PPPI-----KIRITGVASPELG--EKWE---ESLSATGR
RLTDFARSLHLN-LDFRYAPV-AL---DD------ATL-A-AD-M--FD-----------
----------------I-EDGEVVVVNFMLELCN-LL---DGAT-E---AAVTRTLRVA-
A--DLSPRVA-TVAEM---DAHL-NT-----------------FFSAMFDSL-E----AG
-MI---------RDSVH-R---HCMERWLLGERIH-AMV-------GGR----DDGP---
-------------RRRLQGH-GD-WSTA--FRSSN-FRPC-PL-SHYAISQ------ARI
LLWR-------Y---CESFTLNE-Q---------EGSLSL--------GWQN----K--A
LLT----VSAW-----------------------------
>Lindsaea_linearis_1kpNOKI2004319
------------------------------------------------------------
------------------------------------------------------------
------------------------------------------------------------
------------------------------------------------------------
------------------------------------------------------------
------------------------------------------------------------
------------------------------------------------------------
------------------------------------------------------------
------------------------------------------------------------
------------------------------------------------------------
------------------------------------------------------------
------------------------------------------------------------
------------------------------------------------------------
------------------------------------------------------------
------------------------------------------------------------
------------------------------------------------------------
--------------ELR--PAT-S---QS------RDL-E-GP-M--IE-----------
----------------R-RPGEALTMNFALQLHY-MP---DESA-R-LDNPRE-VLRMA-
K--SLKPKVL-IIIEA---DANT-NTVPFIPP-FLPRFMETLDYYGAFFESI-D----VA
-LS---------RESRD-R---VHVEEHCLAKDIV-NLI-------ACE-----GEQ---
------------RVERHELV-GK--RAR--MRMAG-FKPH-PL-SSHVNNA------IK-
------------------------------------------------------------
----------------------------------------
>Lindsaea_linearis_1kpNOKI2008708
------------------------------------------------------------
------------------------------------------------------------
------------------------------------------------------------
------------------------------------------------------------
------------------------------------------------------------
------------------------------------------------------------
------------------------------------------------------------
------------------------------------------------------------
------------------------------------------------------------
------------------------------------------------------------
---------------------IEQFVSIYG-DPMQRLAAYMAEGLAARM-------ETIK
EGHS-NRL-----------------------------------------GKILTEA----
---------S--PTEILR--------GRQVLYHRCPYFKFGYMAANATIAEAL------R
NES-----------------------------------MI--HIIDFDIGQ-G-NQWHT-
-LIGAFSQRPGG------------------------------------------------
-----------------------PP-----HVRITGVVDPMSP---------TSLEGVAK
RLEDAARDAGVP-FSFK--PLK-M---DS------SLV-D-PS-M--LE-----------
----------------C-KAGEALAVNFAFHLHK-MA---DESV-S-MYNPRDTLLRKV-
K--AIHPKIL-TLVEH---DANT-NTA----P-FYPRFLETLNYFNAIFEAL-D----AV
-LP---------RDSRE-R---VNAEKHCLGRDIA-SII-------ACE-----GAA---
------------RSQRYEVV-GK-WRAR--MTMAG-FRNV-PP-SPYNIKT------IKE
-LLV------PY---AQKYKLRV--E--------AGALHL--------DWND----R--C
LAA----ASAWQ----------------------------
>Lindsaea_linearis_1kpNOKI2010863
------------------------------------------------------------
------------------------------------------------------------
------------------------------------------------------------
------------------------------------------------------------
------------------------------------------------------------
------------------------------------------------------------
------------------------------------------------------------
------------------------------------------------------------
------------------------------------------------------------
------------------------------------------------------------
--------ME--MAEEVM-KELRKEVSVFG-DPVTRLAAYMSEGLVAKL-------QSSG
YALY-RVL-------------------------------------------KCWEA----
---------P--AANVLS--------AMLKLFEICPYFKFAYMAANGAIAEAF------K
NEV-----------------------------------KV--HIFDFQVVQ-G-TQWIS-
-LIQGLANRPGG------------------------------------------------
-----------------------PP-----SLRITTVEDPSAQ--GYPI---GGMQFVRQ
RLSKLAESLHVP-FEFS--TIP-C---KI------SEL-Q-AH-M--ID-----------
----------------R-REGEALAVNFTLQLHH-LP---DESV-C-MSNPRDRILRMM-
K--SLNPKVL-TIVEQ---EVNT-NTT----P-FFPRFMEVLDYYTSIFESI-D----MA
-LP---------RESKD-R---VNVEEQCLARDIV-NAI-------ACE-----GED---
------------RVERHEPM-GK-WRAR--MRMAG-FRPH-LM-SSYVNDT------IRL
-LLK------SY---SENYKLKE--D--------GEALFL--------GWLN----K--S
LVV----ASAWH----------------------------
>Lindsaea_linearis_1kpNOKI2092266
------------------------------------------------------------
------------------------------------------------------------
------------------------------------------------------------
------------------------------------------------------------
------------------------------------------------------------
------------------------------------------------------------
------------------------------------------------------------
------------------------------------------------------------
------------------------------------------------------------
------------------------------------------------------------
------------------------------------------------------------
------------------------------------------------------------
--------------DVLS--------AMQKLFEICPYFKFAYMAANGAIAEAL------K
NEA-----------------------------------RV--HIFDFQIVQ-G-TQWIS-
-LMQGLANRPGG------------------------------------------------
-----------------------PP-----SIRITTVEDPSAQ--GYPI---GGMNLVRQ
RLSKLAESLNIP-FEFT--PIP-C---KM------SDL-Q-AH-M--IE-----------
----------------Q-REDEALAVNVLLQLHH-LP---DESV-C-VSNPRDRILRMM-
K--SLNPKVM-TFVEQ---EANT-NTT----T-FFQRFMEVLDYYTAVFDSI-D----VA
-LP---------RESKD-R---VNVEEQCLARDIV-NVL-------ACE-----GED---
------------RVERHELT-GK-WRAR--MKMAG-FRSH-PM-SSYVNDT------IRM
-LLK------SY---SESYNLKE--E--------GEALFL--------GWQN----K--S
LVV----ASAWH----------------------------
>Lindsaea_linearis_1kpNOKI2095750
------------------------------------------------------------
------------------------------------------------------------
------------------------------------------------------------
------------------------------------------------------------
------------------------------------------------------------
------------------------------------------------------------
------------------------------------------------------------
------------------------------------------------------------
------------------------------------------------------------
-------------------------------------------------NPRELLLACAT
AIDNTE--YI--NAKALL-STLEQSSSIYG-DPMQRLAAYMVESLAARM-EL----LIDG
HSSR-LSK-------------------------------------------MMREP----
---------T--PADILK--------GTQVLYHRCPYLKFGYLAANGAIAEAF------R
NEP-----------------------------------NI--HIIDFDIGQ-G-NQWQA-
-LIVAFAQRPGG------------------------------------------------
-----------------------PP-----RVRITGVADPKV------P---TSLEGVRK
RLEEVALRANVP-FEFK--PLQ-M---EV------LQV-E-PW-M--LD-----------
----------------K-REGEALAVNFAFMLHQ-MP---DESV-S-TNNPRDSLLRMV-
K--TLHPKIV-TLVEH---DAST-NTA----P-FYSRFVETLNYFNAVFESL-D----VS
-LP---------RDSKE-R---VNAEQHCLARDIV-NIV-------ACE-----GAK---
------------RSERYEMA-GK-WCVR--MKMAG-FRSV-PL-SSYINRT------IKD
-LLQ------RY---SPNYKLRE--E--------TGVLHL--------DWLD----R--G
LVS----ASAW-----------------------------
>Lindsaea_microphylla_1kpYIXP2003999
------------------------------------------------------------
------------------------------------------------------------
------------------------------------------------------------
------------------------------------------------------------
------------------------------------------------------------
------------------------------------------------------------
------------------------------------------------------------
------------------------------------------------------------
------------------------------------------------------------
---------------------------------------------------KYLLVKCAA
AISEGK--MN--VAELAM-QDLRKIVSVYG-DPLERLAAYMSEGLVARL-------HSSG
SAIY-QAL-------------------------------------------KCKEA----
---------P--AVEVLS--------AWQKLSEICPYIQFAFVAANGAIAEAF------K
DEP-----------------------------------IV--HIFDFQIDQ-G-MQWFS-
-LIHALATRPGG------------------------------------------------
-----------------------TP-----CIRISTVDDPTSH--TYPL---GGLLAVKN
RLANLASSLGVP-FEFT--AIS-S---KL------CDL-E-GP-M--IE-----------
----------------R-RPGEALAMNFALQLHH-MP---DESV-R-LDNPRDRILRMA-
K--SLKPKVL-TIIEA---DANT-NTV----P-FLPRFMETLDYYGAFFESI-D----VA
-LS---------RESRD-R---VHVEEHCLAKDIV-NLI-------ACE-----GEQ---
------------RVERHELV-GK-WRAR--MRMAG-FKPH-PL-SSHVNNA------IKA
-LLA------SY---NHRYRLKE--D--------GEALLL--------GWQD----R--S
LLA----ASAW-----------------------------
>Lindsaea_microphylla_1kpYIXP2005204
------------------------------------------------------------
------------------------------------------------------------
------------------------------------------------------------
------------------------------------------------------------
------------------------------------------------------------
------------------------------------------------------------
------------------------------------------------------------
------------------------------------------------------------
------------------------------------------------------------
---------------------------------------------------RTLLMMCAV
AISEGR--ME--MAEEVM-KELRKEVSVFG-DPVTRLAAYMSEGLVAKL-------QSSG
YALY-RVL-------------------------------------------KCWEA----
---------P--AADVLS--------AMLKLFEICPYFKFAYMAANGAIAEAF------K
NEV-----------------------------------KV--HIFDF-------------
------------------------------------------------------------
------------------------------------------------------------
------------------------------------------------------------
------------------------------------------------------------
------------------------------------------------------------
------------------------------------------------------------
------------------------------------------------------------
------------------------------------------------------------
----------------------------------------
>Lindsaea_microphylla_1kpYIXP2005205
------------------------------------------------------------
------------------------------------------------------------
------------------------------------------------------------
------------------------------------------------------------
------------------------------------------------------------
------------------------------------------------------------
------------------------------------------------------------
------------------------------------------------------------
------------------------------------------------------------
-----------------------------------------------GSRTRTLLMMCAV
AISERR--ME--MAEAVM-NELRKEVSVFG-DPMKRLAAYMSEGLVAKL-------HSSG
FALY-RVL-------------------------------------------KCWEA----
---------P--AADVLS--------AMQKLFEICPYFKFAYMAANGAIAEA--------
------------------------------------------------------------
------------------------------------------------------------
------------------------------------------------------------
------------------------------------------------------------
------------------------------------------------------------
------------------------------------------------------------
------------------------------------------------------------
------------------------------------------------------------
------------------------------------------------------------
----------------------------------------
>Lindsaea_microphylla_1kpYIXP2047860
------------------------------------------------------------
------------------------------------------------------------
------------------------------------------------------------
------------------------------------------------------------
------------------------------------------------------------
------------------------------------------------------------
------------------------------------------------------------
------------------------------------------------------------
------------------------------------------------------------
------------------------------------------------------------
------------------------------------------------------------
------------------------------------------------------------
------------------------------------------------------------
------------------------------------------------------------
------------------------------------------------------------
------------------------------------------------------------
------------------------------------------------------------
------------------------------------------------------------
-------------------------------------------YYTAVFDSI-D----VA
-LP---------RESKD-R---VNVEEQCLARDIV-NVL-------ACE-----GED---
------------RVERHELT-GK-WRAR--MKMAG-FQSH-PM-SSYVNDT------IRM
-LLK------SY---SESYNLKE--E--------GEALFL--------GWQN----K--S
LVV----ASAWH----------------------------
>Lindsaea_microphylla_1kpYIXP2049367
------------------------------------------------------------
------------------------------------------------------------
------------------------------------------------------------
------------------------------------------------------------
------------------------------------------------------------
------------------------------------------------------------
------------------------------------------------------------
------------------------------------------------------------
------------------------------------------------------------
------------------------------------------------------------
------------------------------------------------------------
------------------------------------------------------------
------------------------------------------------------------
------------------------------------------------------------
------------------------------------------------------------
------------------------------------------------------------
------------------------------------------------------------
---------------------------------------------C-MSNPRDRILRMM-
K--SLNPKVL-TIVEQ---EVNT-NTT----P-FFPRFMEVLDYYTSIFESI-D----LA
-LP---------RESTD-R---VNVEEQCLARDIV-NAI-------ACE-----GED---
------------RVERHERT-GK-WRAR--MRMAG-FRPH-LM-SSYVNDT------IRL
-LLK------SY---SENYKLKE--D--------GEALFL--------GWLT----K--S
LVV----ASAWH----------------------------
>Lindsaea_microphylla_1kpYIXP2053221
------------------------------------------------------------
------------------------------------------------------------
------------------------------------------------------------
------------------------------------------------------------
------------------------------------------------------------
------------------------------------------------------------
------------------------------------------------------------
------------------------------------------------------------
------------------------------------------------------------
------------------------------------------------------------
------------------------------------------------------------
------------------------------------------------------------
------------------------------------------------------------
------------------------------------------------------------
----AFSQRPGG------------------------------------------------
-----------------------PP-----HVRITGVVDPTSP---------TSLEGVAK
RLEDAARDAGVP-FSFK--PLK-M---DS------SLV-D-PS-M--LE-----------
----------------C-KAGEALAVNFAFHLHK-MA---DESV-S-MYNPRDTLLRKV-
K--AIHPKIL-TLVEH---DANT-NTS----P-FYPRFLETLNYFNAIFEAL-D----AV
-LP---------RDSRE-R---VNAEKHCLGRDIV-SII-------ACE-----GAA---
------------RSQRYEVL-GK-WRAR--MTMAG-FRNV-PP-SPYNIKT------IKE
-LLV------PY---AQKYKLRV--E--------AGALHL--------DWND----R--C
LAA----ASAWQ----------------------------
>Lindsaea_microphylla_1kpYIXP2055016
------------------------------------------------------------
------------------------------------------------------------
------------------------------------------------------------
------------------------------------------------------------
------------------------------------------------------------
------------------------------------------------------------
------------------------------------------------------------
------------------------------------------------------------
------------------------------------------------------------
------------------------------------------------------------
------------------------------------------------------------
-----------------------------------------------------REP----
---------T--PADILK--------GTQVLYHWCPYLKFGYLAANGAIAEAF------R
NEP-----------------------------------NI--HIIDFDIGQ-G-NQWQA-
-LIVAFAQRPGG------------------------------------------------
-----------------------PP-----RVRITGVADPKV------P---TSLEGVRK
RLEEVALRANVP-FEFK--PLQ-M---EV------LQV-E-PW-M--LD-----------
----------------K-REGEALAVNFAFMLHQ-MP---DESV-S-TNNPRDSLLRMV-
K--TLHPKIV-TLVEH---DAST-NTA----P-FYSRFVETLNYFNAVFESL-D----VS
-LP---------RDSKE-R---VNAEQHCLARDIV-NIV-------ACE-----GAK---
------------RSERYEMA-GK-WCVR--MKMAG-FRSV-PL-SSYINRT------IKD
-LLQ------RY---SPNYKLRE--E--------TGVLHL--------DWLD----R--G
LVS----ASAW-----------------------------
>Lygodium_japonicum_1kpPBUU2000784
------------------------------------------------------------
------------------------------------------------------------
------------------------------------------------------------
------------------------------------------------------------
------------------------------------------------------------
------------------------------------------------------------
------------------------------------------------------------
------------------------------------------------------------
------------------------------------------------------------
------------------------------------------------------------
-------------AEAVM-HALKREVSVYG-TPLQRLAAYMSEGLVAKL-------QASG
LAIY-RAL-------------------------------------------KCGEA----
---------P--AVDVLP--------AMQKLYEICPYFKFAYAAANGAIAEAF------K
DEA-----------------------------------NV--HIFDFQIAQ-G-TQWFS-
-LIQALGQRPGG------------------------------------------------
-----------------------PP-----HIRITAVDDPTSH--ASPV---GGMQFVKG
RLGKLAESLRIT-FEFH--VIS-C---KL------SEL-Q-GH-M--IE-----------
----------------R-RPNEALAVNFALQLHH-MP---DESV-C-VTNPRDRLIRLA-
K--GLEPKVL-TLVEQ---EANT-NTA----P-FLPRFVETLDYYSAMFESI-D----VA
-LP---------RDSKD-R---VNVEEQCLAREIV-NVI-------ACE-----GAE---
------------RVERHELT-AK-WHAR--MTMAG-FRPH-PL-SSYVNDI------ITG
-LLK------AY---SENYTLKQ--E--------GGALYL--------GWLN----R--S
LVV----ASAW-----------------------------
>Lygodium_japonicum_1kpPBUU2007201
------------------------------------------------------------
------------------------------------------------------------
------------------------------------------------------------
------------------------------------------------------------
------------------------------------------------------------
------------------------------------------------------------
------------------------------------------------------------
------------------------------------------------------------
------------------------------------------------------------
------------------------------------------------------------
------------VAESFM-QELRKNVSVFG-DPMERLAAYMSEGLVARL-------HASG
SFLY-KAL-------------------------------------------KCTEA----
---------P--AADLLS--------AMQKLYEICPYFKFAYMAANGAIAEAC------K
DES-----------------------------------QL--HIFDFQIDQ-G-AQWIS-
-LMQALASRPGG------------------------------------------------
-----------------------PP-----SIRITTVSDPSAP--APAL---AGIHFVKK
RLAKLAASLNVP-FEFN--IIP-A---AL------GEL-Q-AH-M--IE-----------
----------------R-RPGEGLVVNSTLQLHH-MP---DESV-C-ETNPRDRLLRMI-
K--SLGPKVL-TLVEQ---EANT-NTA----P-FLPRFMETLDYYSAVFESI-D----VA
-LP---------RESKD-R---VNVEEQCLARDIV-NVI-------ACE-----GRE---
------------RVERHELT-GK-WRMR--MMMAG-YKPH-PL-SSHVNRI------IEA
-LLA------SY---SSNYRLQD--D--------GGALLL--------GWLN----R--P
LVA----ASAWQ----------------------------
>Lygodium_japonicum_1kpPBUU2007202
------------------------------------------------------------
------------------------------------------------------------
------------------------------------------------------------
------------------------------------------------------------
------------------------------------------------------------
------------------------------------------------------------
------------------------------------------------------------
------------------------------------------------------------
------------------------------------------------------------
----------------------------------------QLAAMTSGARVRRLLIGCAT
ALAEEN--IS--VAESFM-QELRKNVSVFG-DPMERLAAYMSEGLVARL-------HASG
SFLY-KAL-------------------------------------------KCTEA----
---------P--AADLLS--------AMQKLYEICPYFKFAYMAANGAIAEAC------K
DES-----------------------------------QL--HIFDFQIDQ-G-AQWIS-
-LMQALASRPGG------------------------------------------------
-----------------------PP-----SIRITTVSDPSAP--APAL---AGIHFVKK
RLAKLAASLNVP-FEFN--IIP-A---AL------GEL-Q-AH-M--IE-----------
----------------R-RPGEGLVVNSTLQLHH-MP---DESV-C-ETNPRDRLLRMI-
K--SLGPKVL-TLVEQ---EANT-NTA----P-FLPRFMETLDYYSAVFESI-D----VA
-LP---------RESKD-R---VNVEEQCLARDIV-NVI-------ACE-----GRE---
------------RVERHELT-GK-WRMR--MMMAG-YKPH-PL-SSHVNRI------IEA
-LLA------SY---SSNYRLQD--D--------GGALLL--------GWLN----R--P
LVA----ASAWQ----------------------------
>Lygodium_japonicum_1kpPBUU2017588
------------------------------------------------------------
------------------------------------------------------------
------------------------------------------------------------
------------------------------------------------------------
------------------------------------------------------------
------------------------------------------------------------
------------------------------------------------------------
------------------------------------------------------------
------------------------------------------------------------
---------------------------------------------------KDLLLSCAK
AIDEGD--LS--LASSKI-ACLEQSVSTYG-DPMQRLAAYMADGLAIRI-------EAQK
GTGGCSRL------------------------------------------SKFKEP----
---------S--PAEVMR--------ATQSLYRNCPYFKFGYMAANGVIIDAF------R
SEP-----------------------------------KV--HIIDFEIRQ-G-NQWSV-
-LIGAFAQRPGG------------------------------------------------
-----------------------PP-----QVRLTGVADPKCP---------TSLEGVGQ
RLREAAQQAGVP-FEFK--ALE-V---EA------SQV-Q-PW-M--LN-----------
----------------R-KSDEALAVNFAFQLHH-MP---DESV-S-INNPRDRLLRMV-
R--ALEPKVV-TLVEL---EANT-NTA----P-FYPRFVETLSYFGAVFESL-D----IP
-LP---------RDSKE-R---VNVEQHCLARHIV-NII-------ACE-----GAD---
------------RVERYELA-GK-WRAR--MDMAG-FRPL-PL-SSSVSNT------TKE
-ILR------QR--CFDKYKMRK--E--------SGALYL--------DWLD----R--A
LVV----ASAW-----------------------------
>Lygodium_japonicum_1kpPBUU2009059
------------------------------------------------------------
------------------------------------------------------------
------------------------------------------------------------
------------------------------------------------------------
------------------------------------------------------------
------------------------------------------------------------
------------------------------------------------------------
------------------------------------------------------------
------------------------------------------------------------
--------------------------------------------------LMQYLLECAK
SVDTD----PE-TAAAVI-PKLRELSSRTG-DPIQRLAAYFTDALSRRL-------AASR
CDAV-PLPPPHRF-----------------------------------------------
-------DEPVSPRDLTL--------AHMALTEACPYFTFAQLTANQAILEAS------R
AA----------------------------------------HIVDFGISQ-G-VQWAA-
-LLQALAAAGG-------------------------------------------------
----------------------RPR-----RIRITGIASPELG-ERPPV---ESLAATGR
RLGAL-----LE-VEFRAAEA-GL---AD------PEL-S-AE-M--IG-----------
----------------V-REGEIVAVNFMLELCN-LLGGEKEGV------QLARVFHVA-
R--QLSPRVA-TVAEM---DAQL-DGG----P-FQKRFVAALHFFSAMFDSL-E----AG
-MG---------REGPH-R---LRMEWWLLGERIL-SMV-------GGS----DDDP---
------------RRRRLRSH-DR-WRAA--MESAG-FRPA-PL-SQYTVTQ------AGI
LLWR-------F---RDNFTLSDPPS--------RPSLSL--------GWQN----K--P
LIT----VSSW-----------------------------
>Marchantia_polymorpha_Mapoly0079s0062
------------------------------------------------------------
------------------------------------------------------------
------------------------------------------------------------
------------------------------------------------------------
------------------------------------------------------------
------------------------------------------------------------
------------------------------------------------------------
------------------------------------------------------------
------------------------------------------------------------
------------------------------------------------------------
------------------------------------------------------------
------------------------------------------------------------
------------------------------------------------------------
------------------------------------------------------------
------------------------------------------------------------
------------------------------------------------------------
------------------------------------------------------------
------------------------------------------------------------
-------------MEQ---------------G-FLPRFVEAKHYFSSTVDSL-PACLLAS
-LS---------SSLAE-R---EIVERLVLGREIC-KSV-------GSD-----GDQ---
------------RVERHRTV-DR-W-----MLYMG-FQL*--------------------
------------------------------------------------------------
----------------------------------------
>Medicago_truncatula_Medtr1g029420
------------------------------------------------------------
------------------------------------------------------------
------------------------------------------------------------
------------------------------------------------------------
-------------------MSLIISPELADASYGNAKLYSLKGADVTPGLSS-HDFAPDK
HRSMYMN-DSYSSESYE------KYFLD--SPTEELIE-PSSSGISGNSVHADGDSSYQL
RANSGGSM---------------------------------ITD-NPFDTYVSSTRQRDA
YQSNFESDF-LESESPDCFEFDG--DMRLK---IQELERALLGDNNDECDD---------
--DEENMFRTVQSMEIDPDFAECA--N---------PIQNKSH---HDSPKES--LSSDS
NLS--------STSS-TKE-----------------------ISQNFPRTPKQLLYECAS
ALSEGN--EV--KASAMI-DDLRQLVSIQG-EPSDRIAAYMVEGLAARL-------ASSG
KCIY-KAL-------------------------------------------KCKEP----
---------P--SSDRLA--------AMQILFEVCPCFKFGFIAANGAISEAI------K
DDK-----------------------------------KV--HIIDFDINQ-G-SQYIT-
-LIQTLASRPGK------------------------------------------------
-----------------------PP-----YVRLTGVDDPESV--QRSV---GGLSIIGQ
RLEKLAEVLGLP-FEFR--AVA-S---RS------SIV-T-PS-M--LN-----------
----------------C-RPGEALVVNFAFQLHH-MP---DESV-S-TVNERDQLLRMV-
K--SLNPKLV-TVVEQ---DVNT-NTS----P-FLPRFVEAYNYYSAVFESL-D----AT
-LP---------RESQD-R---VNVERQCLARDIV-NVI-------ACE-----GED---
------------RIERYEVA-GK-WRAR--MKMAG-FTSS-PM-STNVKEA------IRE
-LIR------QY---CDKYKIIE--E--------MGGLHF--------GWED----K--N
LIV----ASAWK*---------------------------
>Medicago_truncatula_Medtr2g026250
------------------------------------------------------------
------------------------------------------------------------
------------------------------------------------------------
------------------------------------------------------------
-----------------------------------MYTSRKKPNSAGIQLYYQQQSLRQI
DSNKNRFKTLQTNSNNGGRRQRTNVSLETSNWESNWEKQFCTLESSQVANDVIAFD----
-----------------------------------------SPSSASGDPFNMRSTFSPQ
ISRYCSSDNTTNVSPLGVYSSADDDSFEFK---MKEIELSLVGTDIEVFGS---------
----------------------------------CLSNSNGSLHQGTSQDNEFHIDEMIS
EQGFKESEISLLGPSSDIVDSCQSNLNGSLHQGTSQYDWSQFEEIIPKLDLKEELIRCAQ
FVFDGD--FQ--KAIGFMNKVLGKMVSVAG-SPIQRLGAYMLEGLRARV-------ESSG
SAIY-KAL-------------------------------------------KCEEP----
-----------TSIELMS--------AMHILYQICPYFQFAYISSNAVICEEM------Q
NES-----------------------------------RI--HIIDFQIAQ-G-SQWML-
-LLHALKHKPGG------------------------------------------------
-----------------------PP-----FIRVTGIDDSQSF--HARG---GKLDIVGK
KLEDCAKTCKVP-FEFN--SVK-M---YG------CEV-Q-LE-D--FE-----------
----------------V-QHDEVLVVNFPFALHH-IP---DESV-S-MENHRDRLLRLV-
K--ILSPKVV-LFVEQ---ESNT-NTS----P-FLPRFAETLNYYTAMFESI-D----VA
-LP---------RDDKK-R---INAEQHCVARDIV-NII-------ACE-----GDE---
------------RFERHELF-GK-WKAR--FSMAG-FVPL-LL-SPSVIDS------VRT
-LLK------DF---NKDYRIEQ--T--------DVAINL--------AWKS----K--V
MCT----SSAWRCY*-------------------------
>Medicago_truncatula_Medtr2g082090
------------------------------------------------------------
------------------------------------------------------------
------------------------------------------------------------
------------------------------------------------------------
------------------------------MDSQQLYSYSMSNAGLPYMSS---FPSLPN
GLLGSLKVGFGNSPDSP---F--SSHFD-SDT-LSAFSDSHEQHNSGEILS-GI----SP
SCNSSLET---------------------------------NHYTQRSF----SSINSLK
DSLQLYSARNSFL--------PSNQKIRHA---LLELETALMA---PDDNE---------
--------VTTSNSSLGESIK-ETAS-GPRYRSWSNEHQGSQY------------IQSQP
SHV--------TSSSRQSNEAVHVEK-------RRKLEEDSSLQGFPSGDLKQLLIACAK
AMAENN--TE--LFDRLI-ETARNAVSING-EPIQRLGAYMVEGLVART-------EASG
NSIY-HAL-------------------------------------------KCREP----
---------E--GEELLT--------YMQLLFEICPYLKFGYMAANGAIAEAC------R
NED-----------------------------------HI--HIIDFQIAQ-G-TQWMT-
-LLQALAARPGG------------------------------------------------
-----------------------AP-----HVRITGIDDPVSK--YARG---KGLEVVGE
RLSLMSKKFGIP-VEFH--GIP-V---FG------PDV-T-RD-M--LD-----------
----------------I-RHGEALAVNFPLQLHH-TA---DESV-D-VNNPRDGLLRLV-
K--SLSPKVV-TLVEQ---ESNT-NTT----P-FFNRFIETLDYYLAIFESI-D----VT
-LS---------RNSKE-R---INVEQHCLARDIV-NVI-------ACE-----GKE---
------------RVERHELF-GK-WKSR--LTMAG-FRQC-PL-SSYVNSV------IRS
-LLR------CY---SEHYTLVE--K--------DGAMLL--------GWKS----R--N
LIS----ASAWH*---------------------------
>Medicago_truncatula_Medtr3g022005
------------------------------------------------------------
------------------------------------------------------------
------------------------------------------------------------
------------------------------------------------------------
------------------------------------------------------------
------------------------------------------------------------
------------------------------------------------------------
------------------------------------------------------------
------------------------------------------------------------
------------------------------------------------------------
------------------------------------------------------------
------------------------------------------------------------
------------------------------------------------------------
------------------------------------------------MGQRTFAEWLER
DMINAYIMSPDS------------------------------------------------
------------------------------------------------------------
------------------------------------------------------------
------------------------------------------------------------
---ALSPLFL--------------------------------------------------
---------------VE-R---QKLESMLLGEQIK-NII-------TCE-----EVD---
------------RKERHEKL-EK-WIRR--LEMTG-FEKV-PL-SYNGRIE------ATN
-LLQ------RY---SHKYKFKE--E--------HDCLLV--------CWSD----R--P
LFS----VSAWKFRR*------------------------
>Medicago_truncatula_Medtr3g022580
------------------------------------------------------------
------------------------------------------------------------
------------------------------------------------------------
------------------------------------------------------------
------------------------------------------------------------
------------------------------------------------------------
------------------------------------------------------------
------------------------------------------------------------
------------------------------------------------------------
------------------------------------------------------------
------------------------------------------------------------
------------------------------------------------------------
--------------------------MWSAPFFLNFWDEGPHVPAVFTVIDGV-------
-----------------------------------------------HMGQRTFAEWLER
DMINAYIMSPDS------------------------------------------------
------------------------------------------------------------
------------------------------------------------------------
------------------------------------------------------------
---SLSPIFL--------------GAS----P-KMESFLKHCT-FSSLLDCL-D----ST
-VT---------RTSVE-R---QKLESMLLGEQIK-NII-------TCV-----GVD---
------------RKERHEKL-EK-WIRR--LEMTG-FVKV-PL-SYNGRIE------ATN
-LLQ------RY---SHKYKFKE--E--------HDCLLV--------CWND----R--P
LFS----VSAWKFRR*------------------------
>Medicago_truncatula_Medtr3g025350
------------------------------------------------------------
------------------------------------------------------------
------------------------------------------------------------
------------------------------------------------------------
------------------------------------------------------------
------------------------------------------------------------
------------------------------------------------------------
------------------------------------------------------------
------------------------------------------------------------
------------------------------------------------------------
------------------------------------------------------------
------------------------------------------------------------
------------------------------------------------------------
--------------------------------------------MSFHFTTEA-------
------------------------------------------------------------
----------------------------------------------------GDIDPTVS
KLED---------VDFENLPV---------------------------------------
------------------KTAGPAYINLQRAVRM------GQRT---FAEWLERDMINT-
Y--TLSPDL----------ESNL-NAC----N-LMERVDRALYFYSSFFLLI-GLYCYEN
-IS---------GETKT-R-----------------------------------------
------------EKERHEKL-EK-RIRR--LEMTG-L*----------------------
------------------------------------------------------------
----------------------------------------
>Medicago_truncatula_Medtr3g056110
------------------------------------------------------------
------------------------------------------------------------
------------------------------------------------------------
------------------------------------------------------------
-----------------------------------MQTSQNHEISYGSDRFYVEPVQNLE
SYCLPSIENLDNYSSSD-------NSCQTFYPSHQTLEPYNTLESASTSNNSLPYQNS--
-----------------------------------------PSTHSFSPNNSPGSTLRPQ
HSLEFVNGSPEEEDSY--LIYHDHDDLRHK---MSELESVMRGPNVEMLEM---------
------------------------------------------------------------
--------------------YDTKVQEESASFLLEAEKWKKNVEMVSRGDLKEMLYTCAK
AVDEND--IE--TIEWMV-TELRKIVSVSG-SPIERLGAYMLEALVSKI-------ASSG
STIY-KSL-------------------------------------------KCSEP----
---------T--GNELLS--------YMHVLYEICPYFKFGYMSANGAIAEAM------K
EEN-----------------------------------EV--HIIDFQIGQ-G-TQWVS-
-LIQALARRPGG------------------------------------------------
-----------------------PP-----KIRITGIDDSYSS--NVRG---GGVDIVGE
KLLTLAQSCHVP-FEFH--AVR-V---YP------SEV-R-LE-D--FE-----------
----------------L-RPNEAVAVNFAIMLHH-VP---DESV-N-IHNHRDRLLRLA-
K--HMSPKVV-TLVEQ---EFNT-NNA----P-FLQRFLETMNYYSAVYESI-D----VV
-LP---------RDHKE-R---INVEQHCLAREVV-NLV-------ACE-----GEE---
------------RVERHELL-SK-WRMR--FTMAG-FTPY-PL-SSFINSS------IKN
-LLE------SY---RGHYTLEE--R--------DGALFL--------GWMN----Q--D
LIA----SCAWR*---------------------------
>Medicago_truncatula_Medtr3g089055
------------------------------------------------------------
------------------------------------------------------------
------------------------------------------------------------
------------------------------------------------------------
--------------MTDTTMSLIGSSELPPASHKNAKLYSLKEIDINPDLSS-QITYSDK
HRSMYMT-DAYSSESYE------KYFHD--SNTEELIE-PSSSNVS--------------
-------------------------------------------------TSFMPTRQRGA
DQSSFGSDLIMENRSMDSIEVDG--VMRSK---LEALERALLDDS----DI---------
--EEEEEYGNSQTMEIDPNIIDWADPD---------PIQNMLLFHDHDSPKEY--SSPDS
NIS--------SISSTTKE-----------------------ITKI-SRTPKQLLYECAT
AISEGN--EE--EASSMI-NNLRRIVSIQG-EPSQRIAAYMVEGLAARL-------AESG
KSIY-RAL-------------------------------------------KCKEP----
---------P--SSDRLA--------AMQILFEVCPCFKFGFIAANNAITEAV------K
DET-----------------------------------KI--HIIDFDINQ-G-SQYIT-
-LIQTLASRSCK------------------------------------------------
-----------------------PS-----HVRLTGIDDPESV--QRSI---GGLKIIGQ
RLEQLAETLGLS-FEFR--AVS-S---RT------SIV-T-SS-M--LN-----------
----------------C-RRGEALVVNFAFQLHH-MP---DESV-S-TVNERDQLLRLV-
K--SLNPKLV-TVVEQ---DVNT-NTA----P-FLQRFVEAYNYYSAVFESL-D----FT
-LP---------RESQD-R---MNVERQCLARDIV-NTV-------ACE-----GED---
------------RIERYEVA-GK-WRAR--MTMAG-FSSS-PM-STNVSDE------IQK
-QVK------LY---CDRYKIKE--E--------KGALHF--------GWED----K--N
LIV----AAAWR*---------------------------
>Medicago_truncatula_Medtr4g077760
MAYMCADSGNL------------------MAIAQQVINQKQQQEQ-----HEQQQHQHHH
------------------------------------------------------------
------------------------------------------------------------
-----------------------------------------------------HHQNILG
ITNPLSVSLHPWHNNNIP--VSSSTSLPPLSFPPT----------DFTDPFQ-VGSGPEN
TDPAFNFPSPL---------------DPHST----TFRFSD------------FDSDDWM
DTLMS---------------------------------------------------AADS
HSDFHL-----------------------------------NPFSSCPTRL---------
--S--------PQPDLLLPATAPLQI------------------------PTQPPTPQRK
NDN--------TTTETTSSF------------------------SSSTNPLLKTLTEIAS
LIETQK---PN-QAIETL-THLNKSISQNG-NPNQRVSFYFSQALTNKI-------TAQS
S-IA-S---SNSS-----------------------------------------------
-------S--TTWEELTL--------SYKALNDACPYSKFAHLTANQAILEAT------E
GSN-----------------------------------NI--HIVDFGIVQ-G-IQWAA-
-LLQAFATR--SSG----------------------------------------------
----------------------KPN-----SVRISGIPAMALG--TSPV---SSISATGN
RLSEFAKLLGLN-FEFT--PI-LT---PI------ELL-D-ES-S--FC-----------
----------------I-QPDEALAVNFMLQLYN-LL---DENT-N----SVEKALRLA-
K--SLNPKIV-TLGEY---EASLTTRV----G-FVERFETAFNYFAAFFESL-E----PN
-MA---------LDSPE-R---FQVESLLLGRRID-GVI-------GV------------
-------------RERMEDK-EQ-WKVL--MENCG-FESV-GL-SHYAISQ------AKI
LLWNY-----SY---SSLYSLVESQ---------PAFLSL--------AWKD----V--P
LLT----VSSWR*---------------------------
>Medicago_truncatula_Medtr4g133660
------------------------------------------------------------
------------------------------------------------------------
------------------------------------------------------------
------------------------------------------------------------
-----------------------------------MQMSQQRPNSSGL-GFYHQPAQGI-
--------YLQTNLCGD---RDGSSSQGTDLSFETYKPQRFTLESYPEITGFID----CD
SPSYASVS---------------------------------SNRTPFSPQESQSCHSDHH
QSPDNTYGSPISGMS---S-VDDGNDLKHK---LREIENSLLGPEDFDIVD---------
--S---------------------------------------------------------
-------------------YGSCMETNLHGASPSAKYNWDLIAENIPKLDMKEVLLLCAQ
AVSDGD--IP--TARGWMDNVLVKMVSVAG-DPIQRLSAYLLEGLRARL-------ELSG
SLIY-KSL-------------------------------------------KCEQP----
---------T--SKELMT--------YMHMLYQICPYFKFAYISANAVISEAM------A
NES-----------------------------------RI--HIIDFQIAQ-G-TQWQM-
-LIEALARRPGG------------------------------------------------
-----------------------PP-----FIRITGVDDSQSF--HARG---GGLQIVGE
QLSNFARSRGVL-FEFH--SAA-M---SG------CEV-Q-RE-N--LR-----------
----------------V-SPGEALAVNFPFSLHH-MP---DESV-S-IENHRDRLLRLV-
K--SLSPKVV-TLVEQ---ESNT-NTS----P-FFQRFVETMDFYTAMFESI-D----VA
-CT---------KDDKK-R---ISVEQNCVARDIV-NMI-------ACE-----GIE---
------------RVERHEVF-GK-WRSR--FSMAG-FRQC-QL-SSSVMHS------VQN
-MLK------DF---HQNYWLEH--R--------DGALYL--------GWMK----R--A
MAT----SSAWMC*--------------------------
>Medicago_truncatula_Medtr5g094450
------------------------------------------------------------
------------------------------------------------------------
------------------------------------------------------------
------------------------------------------------------------
-----------------------------------MQTSLNHKMSYDSSMFNIEPIRNLD
SYCFLQNENLENYSSSD---NGSHSTYPSFQALEQNLES---------------------
-----------------------------------------SNNSPVSKLQSKSYTFTSQ
NSLEIINDSLENES----CLTHNQDDLWHK---IRELENAMLGQDAADMLD---------
------------------------------------------------------------
-----------------IYNDTVIIQQESDPLLLEAEKWNKMIEMISRGDLKEILFTCAK
AISEND--ME--TAEWLM-SELSKMVSVSG-NPIQRLGAYMLEALVARI-------ASSG
SIIY-KSL-------------------------------------------KCKEP----
--------ITATSKELLS--------HMHVLYEICPYLKFGYMSANGVIAEAL------K
DES-----------------------------------EI--HIIDFQINQ-G-IQWMS-
-LIQALAGKPGG------------------------------------------------
-----------------------PP-----KIRITGFDDSTSA--YARG---GGLGIVGE
RLSKLAESYNVA-FEFH--AIG-V---SP------SEV-R-LE-D--LE-----------
----------------L-RRGEAIAVNFAMMLHH-VP---DEDVHG-GKNHRDRLVRLA-
K--CLSPKVV-TLVEQ---ESNT-NEL----P-FFARFVETMNYYFAVFESI-D----VA
-LP---------REHRE-R---INVEQHCLAREVV-NLV-------ACE-----GAE---
------------RVERHEVL-KK-WRSC--FTMAG-FTPY-PL-SSYINYS------IQN
-LLE------NY---QGHYTLQE--K--------DGALYL--------GWMN----Q--P
LIT----SSAWR*---------------------------
>Medicago_truncatula_Medtr5g097480
------------------------------------------------------------
------------------------------------------------------------
------------------------------------------------------------
------------------------------------------------------------
-----------------------------------MQASEQHRSSSM----YYQPLQQIE
AYCLPQYRNLNHQLYNN---D--GGQATQFSAPTSSDLYYCTLESSSAAGSFAV----YN
SPSTVSFS---------------------------------PNDSPMSQQESQSYPSDKY
HSPDNT-YGSPMSGSC--IT-EDLSSFKHK---LRELESVMLG---PDSDN---------
--L---------------------------------------------------------
------------------DSYDSAISNGTNFASLEMDSWRQTMVAISSKNLKHILTACAK
AIADND--LL--MAQWLM-DELRQMVSVSG-EPIQRLGAYMLEGLVARL-------SASG
SSIY-KSL-------------------------------------------RCKEP----
---------E--SAELLS--------YMNILYEVCPYFKFGYMSANGAIAEAM------K
NEA-----------------------------------RV--HIIDFQIAQ-G-SQWIS-
-LIQAFAARPGG------------------------------------------------
-----------------------PP-----HIRITGIDDPTSA--YARG---GGLHIVEK
RLSKLARHFKVP-FEFH--AAA-I---SG------CDV-Q-LH-N--LA-----------
----------------V-RPGEALAVNFAFMLHH-MP---DESV-S-TQNHRDRLLRLV-
K--SLSPKVV-TLVEQ---ESNT-NTA----A-FFPRFLETMDYYTAMFESI-D----VT
-LP---------REHKE-R---INVEQHCLARDLV-NII-------ACE-----GVE---
------------RVERHELL-GK-WRSR--FAMAG-FTPY-PL-SSLVNGT------IKK
-LLE------NY---SDRYRLQE--R--------DGALYL--------GWMN----R--D
LVA----SCAWK*---------------------------
>Medicago_truncatula_Medtr6g047750
------------------------------------------------------------
------------------------------------------------------------
----------------MSSPGFNAGGGA------GSSEFFSGRSQNTINNLITTTNHHLL
PSLYRTQQQP--LPPIFLDPSSQIQQN------------RFIGKRTLAEFQTQQQNHSFN
NLNLVNNTN-----NNVNFNNSHVLSNLLLRSVKPR-----TTTTTSSTNFQFHANNN--
-------------NTHN---TPLSFSLPELQQYPYHQTQRLGVPLLHQST----------
---------------------------------------------INPNFHHYR--NSNS
KLGQITNSIQTVQTIPVSGKVEENNNNNNDHTLLQELEKQLLEDNDEEGE----------
------TETASVIT--TSEWSET--YQNLIGPGLGPGPGQAQAQAQ-------KLVSSSP
TSS---------------------------TTSSTSSSAAS---PA-SVCSKQTLIEAAN
AISEGK--ND--VALEIL-NRLVQNLNLNSMNSDQRLANFMVRALKSRM-------NPVE
NPPV---V----------------------------------------------------
--------AELFGREHAE--------STQLLLENSVCFKVGFMAANLAILEAA------F
EEN----------------G-----------------NSF--CVVDFEIGQ-G-KQYVN-
-LLHALKARETAR-----DGF---------------------------------------
------------------------------KLKVIAVAEN--------GGD-DRVIAVGE
MLRLQAEKLRIG-FEFR--VV-SVSQRQV------YEL-T-RE-L--LG-----------
----------------C-DVEETVIVNFAYKLNR-IP---DESV-S-TENPRDTLLRRV-
K--TLAPRVV-VIVEQ---EMNC-NTA----P-FLARVAESWGYYSALCDSV-E------
-------------ENSD-R---VKIEEG-VSRKLC-NLV-------ACE-----GRD---
------------RVERCEVF-GK-WRAR--MSMAG-FKMK-PM-SQNVAEL------IKS
-RLNIGNNESRV---NSGLSVKE--E--------NGGICF--------GWMG----R--T
LTV----ASAWR*---------------------------
>Oryza_sativa_LOC_Os01g65900
------------------------------------------------------------
------------------------------------------------------------
------------------------------------------------------------
------------------------------------------------------------
-------------------MSFIRRAD--PSTTYADNLYIHKFGTPNSNFAA-RRYASDT
QLFRYGP-EPYNPE-----------------------NSFYNQQASPMPYMVTADGHSPS
SAD---N--------------------------------------SCSDVAKDSPLVSNV
SQQNSQSIS-DNQSSELEVEFDE-DDIRMK---LQELEHALLDDS---------------
---DDILYEISQAGSIN---DEWA--D---------PMKNVIL---PNSPKES--ESSIS
CAG--------SNNG-------------------------------EPRTPKQLLFDCAM
ALSDYN--VD--EAQAII-TDLRQMVSIQG-DPSQRIAAYLVEGLAARI-------VASG
KGIY-KAL-------------------------------------------SCKEP----
---------P--TLYQLS--------AMQILFEICPCFRFGFMAANYAILEAC------K
GED-----------------------------------RV--HIIDFDINQ-G-SQYIT-
-LIQFLKNNANK------------------------------------------------
-----------------------PR-----HLRITGVDDPETV--QRTV---GGLKVIGQ
RLEKLAEDCGIS-FEFR--AVG-A---NI------GDV-T-PA-M--LD-----------
----------------C-CPGEALVVNFAFQLHH-LP---DESV-S-IMNERDQLLRMV-
K--GLQPKLV-TLVEQ---DANT-NTA----P-FQTRFREVYDYYAALFDSL-D----AT
-LP---------RESPD-R---MNVERQCLAREIV-NIL-------ACE-----GPD---
------------RVERYEVA-GK-WRAR--MTMAG-FTPC-PF-SSNVISG------IRS
-LLK------SY---CDRYKFEE--D--------HGGLHF--------GWGE----K--T
LIV----SSAWQ*---------------------------
>Oryza_sativa_LOC_Os03g09280
------------------------------------------------------------
------------------------------------------------------------
------------------------------------------------------------
------------------------------------------------------------
----------------------------MSMQASNRPYRYPDNSQIPYYSRSSMHVGQNG
TYHVQQNHEDLYASSDD-------GSQNGNSKAQGLQAQYCTLDSSSGNFVYPA----HS
STSSHIS----------------------------------------------GSPISQQ
DSHSEHTSGSPASASCVTEVPGLRFTT------IEEIENAMFG---PEPDT---------
------------------------------------------------------------
----------------------VSSDCSLLTDSAFYQDNWREHLGINTGDLKQVIAACGK
AVDENS--WY---RDLLI-SELRNMVSISG-EPMQRLGAYMLEGLVARL-------SSTG
HALY-KSL-------------------------------------------KCKEP----
---------T--SFELMS--------YMHLLYEICPFFKFGYMSANGAIAEAV------K
GEN-----------------------------------FV--HIIDFQIAQ-G-SQWAT-
-MIQALAARPGG------------------------------------------------
-----------------------PP-----YLRITGIDDSNSA--HARG---GGLDIVGR
RLFNIAQSCGLP-FEFN--AVP-A---AS------HEV-M-LE-H--LD-----------
----------------I-RSGEVIVVNFAYQLHH-TP---DESV-G-IENHRDRILRMV-
K--GLSPRVV-TLVEQ---EANT-NTA----P-FFNRYLETLDYYTAMFEAI-D----VA
-CP---------RDDKK-R---ISTEQHCVARDIV-NLI-------ACE-----GAE---
------------RVERHEPF-GK-WRAR--LSMAG-FRPY-PL-SALVNNT------IKK
-LLD------SY---HSYYKLEE--R--------DGALYL--------GWKN----R--K
LVV----SSAWR*---------------------------
>Oryza_sativa_LOC_Os03g51330
MAYMCADSGNL------------------MAIAQQVIQQQQQQQQ-----Q-QQRHHHHH
HLPPPP---PPQSMAPH-------------------------------------------
------------------------------------------------------------
-----------------------------------------------------HHQQKHH
HH---HQQMPAMPQAPPS--SHGQIP-GQLAYGGGAA-WP-AGEHFFADAF-GASAGDA-
-----VFSDLA--------------------------------------AAADFDSDGWM
ESLIG-------------------------------------------------------
------------------------------------------------------------
------DAP-FQDSDLERLIFTTPPPPVPSPPPTHAAATATATAATAAPRPEAA-PALLP
QPA--------A-ATPVACSS--------PSPSSAD--------ASCSAPILQSLLSCSR
AAATD----PG-LAAAEL-ASVRAAATDAG-DPSERLAFYFADALSRRL-------ACGT
G--A-PPSAEPDA-----------------------------------------------
-------R--FASDELTL--------CYKTLNDACPYSKFAHLTANQAILEAT------G
AAT-----------------------------------KI--HIVDFGIVQ-G-IQWAA-
-LLQALATR--PEG----------------------------------------------
----------------------KPT-----RIRITGVPSPLLG--PQPA---ASLAATNT
RLRDFAKLLGVD-FEFV--PL-LR---PV------HEL-N-KS-D--FL-----------
----------------V-EPDEAVAVNFMLQLYH-LL---GDSD-E----LVRRVLRLA-
K--SLSPAVV-TLGEY---EVSL-NRA----G-FVDRFANALSYYRSLFESL-D----VA
-MT---------RDSPE-R---VRVERWMFGERIQ-RAV-------GPE----EGAD---
------------RTERMAGS-SE-WQTL--MEWCG-FEPV-PL-SNYARSQ------ADL
LLWNY-----DS---KYKYSLVELP---------PAFLSL--------AWEK----R--P
LLT----VSAWR*---------------------------
>Oryza_sativa_LOC_Os04g37440
------------------------------------------------------------
------------------------------------------------------------
------------------------------------------------------------
------------------------------------------------------------
------------------------------------------------------------
------------------------------------------------------------
------------------------------------------------------------
------------------------------------------------------------
------------------------------------------------------------
------------------------------------------------------------
------------------------------------------------------------
------------------------------------------------------------
------------------------------------------------------------
------------------------------------------------------------
------------------------------------------------------------
------------------------------------------------------------
------------------------------------------------------------
------------------------------------------------------------
--------------------------------------MHYLRYYDAAFDAV-D----AA
GLL---------ETRPA-R---AKVEE-MFAREIR-NAV-------AFE-----GAE---
------------RFERHESF-AG-RRRR--MEDGG------GL-QWGSKAE------EKC
LLPSSSLARRPRRQPSPPVSLRP-----------DGSLPP--------AVAA----A--P
LVLPLPRASAAEPPRCAPMPPTAAPLVLPPPLPTEKERI*
>Oryza_sativa_LOC_Os04g49110
------------------------------------------------------------
------------------------------------------------------------
--------MEPGAPWRDPRQGYLYGVGS--------------------------------
A--VQMPMQQ------RSDAAA-A---------------GGVLKRSLGDMERWQQHQHQQ
--------------RQI-----AMQQQLYLRTVRQR-----TAAASAAVSPLTSADIAAV
LGGPPSQPLVLSGSSMG---GAFGSPSSTL-SSITTASRAVAMPLMQPQL----QRQ---
--------------------------------------------------------QQVT
YMASSPQVQAFGTARA-LPPAPA-TSDLSI---LQELEKQLLGDDD---EV---------
--EAAMSGTGSAVT--GSEWEE-----QLNSITAAPSPPLTAATTP-NNNNNAVGMTRSP
SNS----------------------------STSTASSSASCSPPTSATTSRQLLSEAAA
AIADGH--NE--TAATHL-TALKRAANSRG-DVEQRLVAMMVAALSSRI-------GQTA
SVP---------------------------------------------------------
---------DICGGETRA--------GSQLLHDISPCFRLALHAANVAIVDAV------G
DH-----------------------------------RAI--HLVDFDVS--A-PQHAD-
-LIRCLAARRL-------PGT---------------------------------------
------------------------------SLKVTAVTDPASPF--TQSVT-ATL-----
HLQKLAERAGID-YRFK--MV-SC---RA------GEI-E-AS-K--LG-----------
----------------C-EAGEALAVNLAFALSH-VP---DESV-S-PANPRDEILRRV-
R--ALGPQVV-ALVEQ---ELNS-NTA----P-LTTRFTDACAHYGAILESL-D----AT
-IP---------RESAE-R---ARAEAA-LGGRAA-NAV-------ARE-----GAD---
------------RLERCEVF-GK-WRSR--FGMAG-FRPV-AL-GPGIADQ------VLA
-RQG------PV---AAGFAVKA--E--------NGVLRL--------GWMG----R--V
VTV----ASAWR*---------------------------
>Oryza_sativa_LOC_Os07g36170
------------------------------------------------------------
------------------------------------------------------------
------------------------------------------------------------
------------------------------------------------------------
------------------------------MDLHQLLKYRLTGANVVYEIPTENNLQNSP
WQANPLKYEFSDSPYTP---L--SSQFE-CDN-LSALTNTPDNQSSTETIS-AQ----PI
---SPLEA---------------------------------DSSYRQAGILLQENIQVGA
DPL---------------YA-TSRHNMQHA---LREIETVLMA---PDTDD---------
--A-----TTSTKHEFEEIKP-AQLV-RQRSRTWSHESRQPLP------------GVGRS
QFA--------SGGYPTASYEFRPEK-------RQRELRED-----PQIIVKQLLTRCAE
ALSEDR--TE--EFHKLV-QEARGVVSING-EPIQRLGAYLLEGLVARH-------GNSG
TNIY-RAL-------------------------------------------KCREP----
---------E--SKELLS--------YMRILYNICPYFKFGYMAANGAIAEAL------R
TEN-----------------------------------NI--HIIDFQIAQ-G-TQWIT-
-LIQALAARPGG------------------------------------------------
-----------------------PP-----RVRITGIDDPVSE--YARG---EGLDIVGK
MLKSMSEEFKIP-LEFT--PLS-V---YA------TQV-T-KE-M--LE-----------
----------------I-RPGEALSVNFTLQLHH-TP---DESV-D-VNNPRDGLLRMV-
K--GLSPKVT-TLVEQ---ESHT-NTT----P-FLMRFGETMEYYSAMFESI-D----AN
-LP---------RDNKE-R---ISVEQHCLAKDIV-NII-------ACE-----GKD---
------------RVERHELL-GK-WKSR--LTMAG-FRPY-PL-SSYVNSV------IRK
-LLA------CY---SDKYTLDE--K--------DGAMLL--------GWRS----R--K
LIS----ASAWH*---------------------------
>Oryza_sativa_LOC_Os07g39470
------------------------------------------------------------
------------------------------------------------------------
------------------------------------------------------------
------------------------------------------------------------
------------------MADTPTSRMI-HPFSNIPSQNLKQFQYSDNPQHPCHPYRAPS
DTHVVPHH-YGLK-------S--HSP-DAGYESQATP-NKYTLDSSEGAGCMRH----DS
PSSQSFTT---------------------------------R--SGSPL------SQEDS
HSDST--DGSPVGASC--VT-EDPNDLKQK---LKDLEAVMLG---PDSEI---------
--V---------------------------------------------------------
---------------------NSLENSVANQLSLEPEKWV-RMMGIPRGNLKELLIACAR
AVEEKN--SF--AIDMMI-PELRKIVSVSG-EPLERLGAYMVEGLVARL-------ASSG
ISIY-KAL-------------------------------------------KCKEP----
---------K--SSDLLS--------YMHFLYEACPYFKFGYMSANGAIAEAV------K
GED-----------------------------------RI--HIIDFHISQ-G-AQWIS-
-LLQALAARPGG------------------------------------------------
-----------------------PP-----TVRITGIDDSVSA--YARG---GGLELVGR
RLSHIASLCKVP-FEFH--PLA-I---SG------SKV-E-AA-H--LG-----------
----------------V-IPGEALAVNFTLELHH-IP---DESV-S-TANHRDRLLRMV-
K--SLSPKVL-TLVEM---ESNT-NTA----P-FPQRFAETLDYYTAIFESI-D----LT
-LP---------RDDRE-R---INMEQHCLAREIV-NLI-------ACE-----GEE---
------------RAERYEPF-GK-WKAR--LTMAG-FRPS-PL-SSLVNAT------IRT
-LLQ------SY---SDNYKLAE--R--------DGALYL--------GWKS----R--P
LVV----SSAWH*---------------------------
>Physcomitrella_patens_Pp3c1_2540
------------------------------------------------------------
------------------------------------------------------------
------------------------------------------------------------
-----------------------------------MSVQYRPELGTMVLTPGYPPGKERE
YLSDTANSQQTPSYYGAQKSYADGQRQSAYGMKNKSHSSPVSPLSPQDSSQAASDNGQRM
SAGWSSASYQSESSSHS-----DGSLEGPGKLEEADYYGRQHRHGEQLTGSVAY----HN
TPSSVLRP---------------------------------MGYPAETAQAYQMPNYQQA
VRYIPEEQYAQSQSNYA----QRNPEMAHM---LQVLESALLDDDDGADLP---------
-----GSLGNGHDPASEGNWADTIEEFMAADASPADSSTVTSA------------TTPPE
YGK--------QCRNGSTNNYTGAVTARVEEPPPQKLVVGT------RSRSEQLLVACAE
ALSNND--MP--LANVLI-AQLNQVVSIYG-DPMQRLAAYMVEGLVARV-------AASG
KGIY-RSL-------------------------------------------KCKDP----
---------P--TRDLLS--------AMQILYEVCPYFKFGYMAANGSIAEAF------Q
NES-----------------------------------RV--HIIDFQIAQ-G-TQWTT-
-LIQALAARPGG------------------------------------------------
-----------------------PP-----HLRITGIDDPMPG--PNSN---AGVEMVGK
RLAKLAEAVGVP-FDFH--PVA-K---KG------PEV-E-AW-M--LE-----------
----------------R-QPGEALAVNFALHLHH-MP---DESV-C-TSNPRDRILHMV-
K--ALNPKVV-TLVEQ---ESNT-NTA----P-FFPRFLEAMNYYAAIFESL-D----IT
-LA---------RESKE-R---VNVEQQCLARDIV-NII-------ACE-----GID---
------------RVERHEMM-GK-WRAR--LTMAG-FRPY-PL-SQTVNNT------IKT
-LLE------SY---SDKYRLKD--E--------GGALYL--------GWKN----R--S
LIV----SSAWQ*---------------------------
>Physcomitrella_patens_Pp3c24_12920
------------------------------------------------------------
------------------------------------------------------------
------------------------------------------------------------
------------------------------------------------------------
------------------------------------------------------------
------------------------------------------------------------
------------------------------------------------------------
------------------------------------------------------------
------------------------------------------------------------
------------------------------------------------------------
------------------------------------------------------------
------------------------------------------------------------
------------------------------------------------------------
------------------------------------------------------------
------------------------------------------------------------
------------------------------------------------------------
----------------------------M------EDF-T-PE-L--LQ-----------
----------------L-NPDEKVVANFMPQLHQ-ML---EEEG-T---TSILRLLKSV-
A--CLAPTLA-PSQNT---TLPS-TGP-----------------------NS-D----PA
-MP---------RDCPD-R---LNVEKNYFAKQIE-NIV-------AFE-----DAD---
------------RTERHESL-EQ-WSKI--MQTAG-FSTV-PL-SHYAYSQ------AVQ
-LLW------QF---CDRFWLRR--L--------AGCISL--------TWQN----R--S
LIT----VSAWNYSKVRWFWNLVFVDIF*-----------
>Physcomitrella_patens_Pp3c2_30770
------------------------------------------------------------
------------------------------------------------------------
------------------------------------------------------------
-----------------------------------MSVQYEPELGSMVLTPGFPPGKERE
YFSDTANSQQAPNYFGARTSYANDHRQNAYGLKIKSHGSPISPLSPQDSSHAASDNGQRM
SGGWNSASYQSESSSHS---D--TSLEGHVKQEEADYYGRQYGHIEQSEGSLAY----HN
SPSSVLKP---------------------------------MPYPGAIAQGYSMPNYQQD
GRHVPDGQYAQSQSNCA----QRNPEMVHM---LQVLENALLDDDDDDD-----------
------------HRAPEGNWADTIEKFLAADNSAIKPSPVTSR------------TTQPD
YGK--------QQCNENAINFTGAVTARVEELALQKLVVAT------RSRSEQLLVACAE
AVSNND--MP--LANVLI-AQLNQEVSIHG-DPMQRLAAYMVEGLVARV-------AASG
KSIY-TSL-------------------------------------------KCKEP----
---------P--TRDLLS--------AMQILYEVCPYFKFGYMAANGAIAEAF------Q
NES-----------------------------------RV--HIIDFQIAQ-G-TQWTT-
-LIRALAARPGG------------------------------------------------
-----------------------PP-----HVRITGIDDPMPG--PTPN---VGVEMVGK
RLANLAEAVGVP-FVFH--PVA-K---KG------TEI-E-AW-M--LE-----------
----------------R-QQGEALAVNFALQLHH-MP---DESV-C-TSNPRDRMLHMI-
K--GLNPKVM-TLVEQ---ESNT-NTA----P-FFPRFLEALSYYSAIFESL-D----IT
-LA---------RESKE-R---VNVEQQCLARDIV-NII-------ACE-----GID---
------------RVERHEMM-GK-WRAR--LTMAG-FRPY-PL-SQTVNNT------IKT
-LLE------SY---SDKYRLKE--E--------GGALFL--------GWKN----R--P
LIV----SSAWH*---------------------------
>Physcomitrella_patens_Pp3c6_16410
------------------------------------------------------------
------------------------------------------------------------
------------------------------------------------------------
------------------------------------------------------------
------------------------------------------------------------
------------------------------------------------------------
------------------------------------------------------------
------------------------------------------------------------
--------------------------------------MQLFVPPLRMRVHSHNFSRPQL
SLRFPGGLHEMLGSVGSNASASSEPVPEVSSPHRTYGYVDCSNSLGGLMLLRDILVDTAQ
YISQCD--WE--RARPLL-QVLRRQVSSTG-DSSERVASCFFEALATRF-------SRVS
GTEINELL-----------------------------------------SSPTQEP----
-----------SSEEILS--------AFLALNQVTPFMRFAHLTANQALLEAL------T
GED-----------------------------------FV--HIVDLDIGH-G-VQWPP-
-FMQALADIRGEEGHTIQ------------------------------------------
------------------------------HLRITGVGKDR-----------EMLDRTGT
RLAEFAQSIQLP-FEFT--PLVQ----AP------ENL-I-PS-M--FG-----------
----------------L-RIGEAVAFNCMLQLHQ-LL--------AKGSEKLTSFLYML-
E--SLTPRVV-TLAEL---EASH-NQP----H-FLDRFAEALNHYSTLFDSL-D----AT
-LP---------PTSPE-R---IRVEQTWYKMEII-NIV-------ACD-----GTE---
------------RTVRHQRC-EQ-WRRF--FERAG-FQLL-PT-SRFATSQ------ARL
-LLRL-----HY--PCDGYRLVEDVE--------DGCLLL--------GWQD----R--P
LFC----VSSWHPSNM*-----------------------
>Physcomitrella_patens_Pp3c8_20940
------------------------------------------------------------
------------------------------------------------------------
------------------------------------------------------------
---------------------------------------MAGRDVGAAICMPRSDPSIVP
HPQQILHFSHYNSKQDFSSPSMIPQYGSPRYRQSTEQASLQDLFSSPLAGSMTMQPLHPG
IELDRVGSPLQRGQSLQ---TCSSPSDPVNLQHSPHVGDIEKANSPFSRRTNVALMQDGS
PSLKLEQG---------------------------------LHCVAPTTPSTVLPPLKMD
DFNMGFGGGPTYGSASGNEWMESFIGDLQP---CESTESSALPPVMVDSWE---------
--NDFTLPRELRVRINSESEDASAMAELQRTGLQQEDYELQHRLRTLQQLDQAAADPSLQ
EEL--------SFGASDHTQYANRKDVSEAEERSTESDYSGGLDKDHSVHLVHLLLECAT
QIEKNQ--H---LAVSTL-CRLRDLSSPLG-DPMQRVAAYFCDALTKRI-------ARGK
GEAD-PGV----------------------------------------------------
---------LEAPHNSPK--------ACQVLNEACPYMKFAHLTANQAILEAV------K
GCE-----------------------------------SV--HILDFGITH-G-IQWAA-
-LLQAFASLPKKQP----------------------------------------------
-----------------------PP-----KVRITGISVNNPA-SESAS---LSVLATGK
RLQSFAEHLNVE-FEFC--PVILV---SM------EDF-T-PE-S--IQ-----------
----------------L-NPDEKTVANFMLQLHE-ML---DEEG-S---PSILRLLRSV-
I--SLSPALV-TLTEH---DAAL-NRP----E-FRPRFMDALHFYCALFDSL-D----ST
-MP---------RDCHD-R---LNVENNYFAKQIE-NIV-------ANE-----GVD---
------------RTERYECT-ET-WIRI--METVG-FTLV-PL-SHYAYSQ------AQQ
-LLW------QF---CDSFRLQR--P--------SGCIAL--------AWQD----R--S
LIT----VSAWKCS*-------------------------
>Picea_abies_PAB00006154
------------------------------------------------------------
------------------------------------------------------------
------------------------------------------------------------
-----------------------------------------------MNVQFKTELVATS
QNSQYVLDHPHKAFGTCLPDAGPSVASNISVEQASGSHEWIHGTPKTSYQNFPCSPQEVI
SYGLGHSTRTHECYRND---KYRMSDGSVESSPLQDNDSLQSQRSTHEAPPYSTGHSFYS
SPSVQSCS---------------------------------SSGSPASPHVSQNYPSGLH
YFHSPQEPYGPAGSGHSGIEQEEDLKYM-----LQELETALLVSESDDPDNFGSMYEEQR
FPEYSEWNVETMHDTTNNYCQSSSSVYPKPEQVEVSSMTLN-------------------
-----------HVKVEIVNEVDLGTFCSSTLNASEEQKQE-LEFDIPYGDVKELLIACAK
VVADSD--NDSFKIDKLI-AEIRQVVSISG-DPMQRLGAYMVEGLVARL-------ASSG
GIIY-KAL-------------------------------------------RCKEP----
---------T--SPELLS--------YMQVLYEVCPYFKFGYMAANGAIAEAF------K
DED-----------------------------------RV--HIIDFQIGL-G-SQWVT-
-LIQALAARPRG------------------------------------------------
-----------------------PP-----RVCITGIDDPLSN--YARG---GGLELVGK
RLSKLAETCNVP-FEFH--PVP-V---MG------ADV-Q-VN-M--LK-----------
----------------C-QAGHALAVNFSFQLHH-MP---DESV-N-TSNHRDRIIRIA-
K--GLAPKVL-TLVEQ---ESNT-NTA----P-FFPRFMETLSYYTAVFESL-D----VT
-LP---------RESKE-R---INVEQHCLARDIV-NII-------ACE-----GAE---
------------RVERHELM-GK-WKSR--FTMAG-FKPY-PL-SSIVNST------IKS
-LLE------GY---CQKYSLLE--R--------DDTLYL--------GWSN----R--P
LIA----ACAWQ*---------------------------
>Picea_abies_PAB00010639
------------------------------------------------------------
------------------------------------------------------------
------------------------------------------------------------
------------------------------------------------------------
------------------------------------------------------------
------------------------------------------------------------
--------------------------------------------------------MISK
KEAEGDVKCGFIQRMQPTHLEMVYSDNKRP---ANFKISEEIATALLRTNS---------
--DDPSNMEDVYGDHNLPSNSEWSPES---------------------------------
--------------------------------------------EIPQGDIKCLLIECAK
AIADNR------NADKLI-AKLRQAVSIFG-DPIERLGAYMVEGLVAKL-------QFSG
GHIY-KTL-------------------------------------------KCKEP----
-----------TSAELLS--------YMQVFYKVCPYFKFGYMAANGAIVEAF------N
DKD-----------------------------------RV--HIIDFQIAQ-G-SQWVT-
-VIQAFAARQGG------------------------------------------------
-----------------------SP-----HVRITGVDDPVSE--FARG---QGLQLVGQ
RLSKLAETYQVP-FEFHALPVFASD--VH---------------ADMLD-----------
----------------I-RPGEALAVNFHLLLHH-IP---WGSI-G-CKFSFIAPSYT*-
------------------------------------------------------------
------------------------------------------------------------
------------------------------------------------------------
------------------------------------------------------------
----------------------------------------
>Picea_abies_PAB00010640
------------------------------------------------------------
------------------------------------------------------------
------------------------------------------------------------
------------------------------------------------------------
------------------------------------------------------------
------------------------------------------------------------
------------------------------------------------------------
------------------------------------------------------------
------------------------------------------------------------
------------------------------------------------------------
------------------------------------------------------------
------------------------------------------------------------
------------------------------------------------------------
------------------------------------------------------------
------------------------------------------------------------
------------------------------------------------------------
------------------------------------------------------------
---------------------------------------------------------MV-
K--GLAPTVV-TLVEQ---ESNT-NTS----R-FFPRFLETLSYYTAMFESL-D----LT
-LP---------RESKE-R---VSVEQHCLARDIV-NVI-------ACE-----GAE---
------------RVERHEPF-GK-WRSR--FTMAG-FKSH-AL-SSRVNST------IKV
-ALE------SY---NQNYRVVE--K--------DEVLYL--------GWLG----R--D
LFV----ASAWK*---------------------------
>Picea_abies_PAB00011566
------------------------------------------------------------
------------------------------------------------------------
------------------------------------------------------------
--------------------------------------------------------MSLA
SACQESMRGDDNSYQTSSWYRGNLQGVPEISKSMSMQYTPEEISRNLQQLGWRRNSFRSR
STDLSPKQDGNFAIDHTSMIGERIGGTTKMIDQRSPISPLSPQGTGSDGLPQTNRSQTSE
RNQMNVDLIQRSSHNDGSYIHESFPYNSEHSHESSICIQSSSGGSPLSSQHSQTYSCDSR
YFHTAEDAVDLVGNGYSDNEQPANLKI------LEEIETALLGPDGDDTADMEYVYVDNA
IHSNSEWSLDALSDFNDFLDQTSNPGYPQTNQADSSRAPDNLQQLPNHGDQNVKVETVNE
VNL---------------------KTEHCSPSNSHEEQPDINELESPQGDVKSLLIECAK
AIADDR------NADKLI-ARLRQVVDIFG-DPLQRLAAYMVEGLVAKL-------HFSG
GHIY-KTL-------------------------------------------KCKEP----
---------T--SSELLS--------YMHILYEVCPYFKFGYVAANGAIAEAF------K
DKD-----------------------------------RV--HIIDFQIAQ-G-SQWVT-
-LIQAFAARQGG------------------------------------------------
-----------------------SP-----HVRITGVDDPNSE--YARG---QGLQLVGK
RLSKLAESCQVP-FEFH--ALS-V---FG------SDV-Y-AG-M--LD-----------
----------------I-RAGEALAVNFPLQLHH-MP---DESV-T-TSNHRDRLLRMV-
K--GLAPNVV-TLVEQ---EANT-NTA----P-FFPRFMETLSYYTAMFESL-D----VT
-LP---------RDSKE-R---VSVEQHCLARDIV-NVI-------ACE-----GAE---
------------RVERHELF-GK-WRSR--LTMAG-FKSY-PL-SAHVNST------IKV
-VLN------SY---NQNYRLLE--K--------DEALYL--------GWLD----R--D
LIV----ASAWK*---------------------------
>Picea_abies_PAB00014972
------------------------------------------------------------
------------------------------------------------------------
------------------------------------------------------------
------------------------------------------------------------
------------------------------------------------------------
------------------------------------------------------------
------------------------------------------------------------
------------------------------------------------------------
------------------------------------------------------------
------------------------------------------------------------
------------------------------------------------------------
------------------------------------------------------------
------------------------------------------------------------
------------------------------------------------------------
------------------------------------------------------------
------------------------------------------------------------
------------------------------------------------------------
------------------------------------------------------------
--------------------------------------MEALNYYSSVFESL-D----AT
-LS---------RESRD-R---VNVEKQCLARDIV-NII-------ACE-----GEE---
------------RIERYEVA-EK-WRAR--MTMTG-FSAY-PL-SANVKDT------VKS
-LLHQ-----SY---CNSYKTKE--E--------GGXXXXXXXXXXXDGWIE----F--S
LRHLLGIKKQGL*---------------------------
>Picea_abies_PAB00014975
------------------------------------------------------------
------------------------------------------------------------
------------------------------------------------------------
------------------------------------------------------------
------------------------------------------------------------
------------------------------------------------------------
------------------------------------------------------------
------------------------------------------------------------
------------------------------------------------------------
------------------------------------------------------------
------------------------------------------------------------
------------------------------------------------------------
------------------------------------------------------------
------------------------------------------------------------
------------------------------------------------------------
------------------------------------------------------MGIHQK
KIPLLLHHLVIQ-LTIHRLEAK-K---KA------GDV-Q-PW-I--LN-----------
----------------I-NPDEALAVNFAFQLHH-MP---DESV-S-TKNPRDRLLRMV-
K--SLNPKVV-TVVEQ---EVNT-NTA----P-FLPRFMEVLNYYSSVFEPL-D----AT
-LS---------RESRD-R---VNVEKQCLARDIV-NII-------ACE-----GEE---
------------RIERYEFA-GK-WRAR--MTMVG-FSVS--------------------
-----------------------------------------------------------S
QC*-------------------------------------
>Picea_abies_PAB00015282
------------------------------------------------------------
------------------------------------------------------------
------------------------------------------------------------
--------------------------------------------------MAMIKQPIKP
SN---PLQF---PLYSTV--RQ---NLPLKSFLST----------SISSATK-AFGRLTC
KCNAFCFEMSK----------------------------------DVGALVREFDPAIPL
DKAVT---------------------------------------------------PPSS
WYTNSAFLPLEMERVFYRGWQAVEQYSG--------AAGGGHDFQTLHHRM---------
--PNVHQSVCPPMQPLIRE-------------------------------PSTPPQKRQQ
GQQ--------QQDPLKGKRE--------EDPPKPEIDALDRHMQGQRSDLLHSLLDCAK
IVDTE----PE-RAGQSV-AYLQSIASQHG-DPTQRIVFHFADALAKRL-------S-KG
I-EQ-KPQFQSSD-----------------------------------------------
-------ECSKSFEGLTL--------AYKALNDACPYSKFAQLTGNQAILEAM------D
KAE-----------------------------------KI--HIVDFGIVQ-G-VQWAA-
-LLHAFATR--PGG----------------------------------------------
----------------------KPQ-----KIKITGIPAPTLG--QNPT---SSLLATGK
RLTEFAKLLDLE-FEFC--PV-SK---HM------SEV-E-LS-T--LK-----------
----------------I-EQDECIAVNFMLQLYN-LL---GDSP-E----PLVKILKLA-
H--ALSPKVV-TLGEY---EAYL-NAC----H-FQVRFRNALDYFSAFFDSM-E----PT
NMS---------RDCAE-R---LNVEKLFFAEKIM-GIV-------AFE-----GAE---
------------RKTRLEGR-DQ-WRIL--MESAG-FKFT-NL-SHYAKSQ------ARI
LLY-------NY---CEGYSLQE-S---------SGFLSL--------AWQT----R--P
LLT----VSAWCCC*-------------------------
>Picea_abies_PAB00018673
------------------------------------------------------------
------------------------------------------------------------
------------------------------------------------------------
------------------------------------------------------------
------------------------------------------------------------
------------------------------------------------------------
------------------------------------------------------------
------------------------------------------------------------
------------------------------------------------------------
------------------------------------------------------------
------------------------------------------------------------
------------------------------------------------------------
------------------------------------------------------------
------------------------------------------------------------
------------------------------------------------------------
------------------------------------------------------------
------------------------------------------------------------
------------------------------------------------------------
--------------------------------------MEALNYYSSVFESL-D----AT
-LS---------RESRD-R---VNVEKQCLARDIV-KII-------ACE-----GEE---
------------RIERYEVA-EK-WRAR--MTMAR-FSAY-PL-SANVKDT------VKS
-LLHQ-----SY---CNSYKTKE--E--------GGAMYF--------GWLD----I--I
IIV----ASAWH*---------------------------
>Picea_abies_PAB00018823
------------------------------------------------------------
------------------------------------------------------------
------------------------------------------------------------
------------------------------------------------------------
------------------------------------------------------------
------------------------------------------------------------
------------------------------------------------------------
------------------------------------------------------------
------------------------------------------------------------
------------------------------------------------------------
------------------------------------------------------------
------------------------------------------------------------
------------------------------------------------------------
------------------------------------------------------------
------------------------------------------------------------
------------------------------------------------------------
------------------------------------------------------------
------------------------------------------------------------
--------------------------------------MEALNYYSSVFESL-D----AT
-LS---------RESRD-R---VNVEKQCLARDIV-KII-------ACE-----GEE---
------------RIERYEVA-EK-WRAR--MTMAR-FSAY-PL-SANVKDT------VKS
-LLHQ-----SY---CNSYKTKE--E--------GGAMYF--------GWLD----I--I
IIV----ASAWH*---------------------------
>Picea_abies_PAB00018922
------------------------------------------------------------
------------------------------------------------------------
------------------------------------------------------------
------------------------------------------------------------
------------------------------------------------------------
------------------------------------------------------------
------------------------------------------------------------
------------------------------------------------------------
------------------------------------------------------------
------------------------------------------------------------
------------------------------------------------------------
------------------------------------------------------------
------------------------------------------------------------
------------------------------------------------------------
------------------------------------------------------------
------------------------------------------------------------
------------------------------------------------------------
---------------------------------------------------------MV-
K--SLNHKVV-TVAEQ---EVNT-NTA----P-FIPQFMEALNYYSSVFESL-D----AT
-LS---------RESRD-R---VNVEKQCLARDIV-NII-------ACE-----GEE---
------------MIERYEVT-EK-WRAR--MTMAR-FSAY-PL-SANVKDT------VKS
-FLHP-----SY---CNSYKTKE--E--------GGVMYF--------VWLD----R--I
LIT----TSAWH*---------------------------
>Picea_abies_PAB00024304
------------------------------------------------------------
------------------------------------------------------------
------------------------------------------------------------
------------------------------------------------------------
------------------------------------------------------------
------------------------------------------------------------
------------------------------------------------------------
------------------------------------------------------------
------------------------------------------------------------
------------------------------------------------------------
----------------------------------------MVEGLAARI-------ASSR
KGLY-KYL-------------------------------------------NCKEP----
---------P--STDTLS--------AMQILFE---------------------------
----------------------------------------------------A-SQYLS-
-LLTTLVERPGG------------------------------------------------
-----------------------PP-----HLRITRIDDLESV--KHIV---GGLDVVGK
RLEQFSKSFGDS-LQFI--SIT-E---KV------GDV-Q-PW-M--LN-----------
----------------I-NRDEALAVNFSFQLHH-IP---DESV-S-TNNPCDQLLRMV-
K--SLNPKVI-TIVEQ---EVNT-NIA----P-FLLRFMEALNYYSSMFESL-D----AT
-LS---------RESRD-H---VNVEK*--------------------------------
------------------------------------------------------------
------------------------------------------------------------
----------------------------------------
>Picea_abies_PAB00045700
------------------------------------------------------------
------------------------------------------------------------
-----------------------------------------------------------M
SILRPLESSGSSSSEGCLNVGRNNRVGAPSSINPSNVMKLHCRPELSGMASNPRAQLGPF
TPEIYTQPMELLSKRSLSDMERQVIFRAVRQRNHNTPILPFLSANSVVLSHSSPSLSESV
SSYPYHRHQLNISPSYS---Q--GSICNPASLATISDFNVDKILSLPALQSPAS----LE
KPASNQNV---------------------------------ANNRAFILPKLKSPDAHRV
G---------IG-HSK--MD-EYQEGIRHK---LQELERELLS---DNDDA---------
--FIVSALSPEQSSHLDREWVDTIQNLLSEEAVLH-PTISGES------------QGYHN
SNK--------ENPASQASRSQLEDQKHSFSSQQEPKTSATQPRIDAASSSRKLLVECAT
AISEGE--TD--NALTII-MKLMPVISVYG-DPMQRLTAYMVEGLVARL-GP----LAQS
LYN---TL-------------------------------------------KWKET----
---------P--TRDILS--------ATRLLYNVCPYIEFGYVAAISTILEAL------K
EEE-----------------------------------KV--HIIDFEIGV-G-SQYIT-
-LIN-LAAKAGG------------------------------------------------
-----------------------PS-----KLRVTAVHDPESI--SRSF---GDLHMVGE
QLQELAVNVGVH-LEFQ--IIT-Q---KA------ADV-Q-PY-M--LD-----------
----------------C-RPGEALAVNFAFQLHH-MP---DESV-S-TRNPRDQLLRMV-
K--GLNPKVV-TVVER---EMNT-NTA----P-FLPRFMEALNYYLAVFESL-D----IS
-LQ---------RENRD-R---INIEKQCLARDIV-NIV-------ACE-----GAE---
------------RIERYEVA-GK-WRAR--MTMAG-FTIY-PI-NTTVENS------VRP
-LFE------SR---GNNYRLKA--E--------KGALHF--------GWLD----K--V
LVV----VTKAVSEDLLNPPSTIP*---------------
>Picea_abies_PAB00065553
------------------------------------------------------------
------------------------------------------------------------
------------------------------------------------------------
------------------------------------------------------------
------------------------------------------------------------
------------------------------------------------------------
------------------------------------------------------------
------------------------------------------------------------
------------------------------------------------------------
------------------------------------------------------------
------------------------------------------------------------
------------------------------------------------------------
------------------------------------------------------------
------------------------------------------------------------
------------------------------------------------------------
------------------------------------------------------------
--------------------------------------------M--LN-----------
----------------I-NPDEALAVNFAFQLHH-ML---DESV-S-TKNPRDRLLMMV-
K--SLNPKVV-TVAEQ---EVKT-NTA----P-FLPQFMEVLNYYSSVFDSL-D----AT
-LS---------RESRD-R---VNVEKQCLARDIV-NII-------ACE-----GEE---
------------RIERYEVA-GK-WRAR--MTMEG-FSAY-PL-SANVKDT------VKS
-LLHQ-----SY---CNSYKTNE--E--------GGTMYF--------GWLD----R--I
LIA----ASAWH*---------------------------
>Picea_abies_PAB00065929
------------------------------------------------------------
------------------------------------------------------------
------------------------------------------------------------
------------------------------------------------------------
------------------------------------------------------------
------------------------------------------------------------
------------------------------------------------------------
------------------------------------------------------------
------------------------------------------------------------
------------------------------------------------------------
------------------------------------------------------------
------------------------------------------------------------
------------------------------------------------------------
------------------------------------------------------------
------------------------------------------------------------
------------------------------------------------------------
------------------------------------------------------------
---------------------------------------------------------MA-
K--SLNPKVV-TVVEQ---EVNT-NTA----P-FLPRFMEVINYYSSVFESL-D----AT
-LS---------RESID-R---VNVEKKCLARDIV-NII-------ACE-----GEE---
------------RIERYEVT-GK-WRAR--ML----------------------------
-------------------------------------------------WQD----L--V
CIL----SVLMSRT*-------------------------
>Pilularia_globulifera_1kpKIIX2009865
------------------------------------------------------------
------------------------------------------------------------
------------------------------------------------------------
------------------------------------------------------------
------------------------------------------------------------
------------------------------------------------------------
------------------------------------------------------------
------------------------------------------------------------
------------------------------------------------------------
-------ITSMSSNPSAEDLPSAESSSPTDNSTITTTSSMPQRVLALAAHPKELLLACAN
AINTED--YA--SADSIL-ASLEQSVSMYG-DPVQRLAAYMAEGLAARM-------ELHR
TGQS-SRL--------------------------------------------SKIT----
---------N--ATDILI--------GSQFLYHYCPYFKVGYKAANVAIFDAL------R
CDT-----------------------------------SI--HIVDFNIGI-G-NQWLA-
-LITAFSQLPGGSRH---------------------------------------------
-----------------------SR-----HVRITAVANPKAS---------ETLESVGR
RLQDIANKVRLP-FEFK--ALL-V---DA------ALF-E-PR-M--VD-----------
----------------T-RPGEALAINLAFHLHG-MP---DESV-S-TSNPRDSLLRKI-
K--HMQPKIV-TLVEY---NANT-NTS----P-FYPRFIETLNFFNAVFESL-H----AT
-VQ-NLGK----DQQKE-R---VKAEQHCLARDIM-NII-------ACE-----GAD---
------------RLKRYEVA-GK-WKAR--MSMAG-FRSV-PL-TNYVNKS------AND
-ILQ------HY---PPQYRLTT--E--------SGALHL--------VWME----R--G
LVS----ASAW-----------------------------
>Pilularia_globulifera_1kpKIIX2009866
------------------------------------------------------------
------------------------------------------------------------
------------------------------------------------------------
------------------------------------------------------------
------------------------------------------------------------
------------------------------------------------------------
------------------------------------------------------------
------------------------------------------------------------
------------------------------------------------------------
------------------------------------------------------------
------------------------------------------------------------
------------------------------------------------------------
------------------------------------------------------------
------------------------------------------------------------
------------------------------------------------------------
------------------------------PVRITAVANPKAS---------ETLESVGR
RLQDIANKVRLP-FEFK--ALL-V---DA------ALF-E-PR-M--VD-----------
----------------T-RPGEALAINLAFHLHG-MP---DESV-S-TSNPRDSLLRKI-
K--HMQPKIV-TLVEY---NANT-NTS----P-FYPRFIETLNFFNAVFESL-H----AT
-VQ-NLGK----DQQKE-R---VKAEQHCLARDIM-NII-------ACE-----GAD---
------------RLKRYEVA-GK-WKAR--MSMAG-FRSV-PL-TNYVNKS------AND
-ILQ------HY---PPQYRLTT--E--------SGALHL--------VWME----R--G
LVS----ASAW-----------------------------
>Pilularia_globulifera_1kpKIIX2011059
------------------------------------------------------------
------------------------------------------------------------
------------------------------------------------------------
------------------------------------------------------------
------------------------------------------------------------
------------------------------------------------------------
------------------------------------------------------------
------------------------------------------------------------
------------------------------------------------------------
------------------------------------------------------------
--------LT--LASSIK-TSLDQSVSTYG-DPMQRLAAYMADGLAARI-------KSAK
GGQY-ARI-----------------------------------------STKFKEA----
---------S--PADLFR--------AKHNLQTMTPFFRFGYMAACGFIAEAF------R
NDP-----------------------------------RV--HIIDFDIIH-G-SQWDF-
-LLRAFAQRPGG------------------------------------------------
-----------------------PP-----YVRLTGVADAKSL---------TNLEGVGN
KLKEIAKNAGVP-FEFK--GLQ-M---EV------AEV-Q-PL-K--LE-----------
----------------R-TPNEALAVNFAFQLHH-MP---DESV-S-TKNPRDSLLRMV-
R--AMDPKVV-TLVEN---EANT-NTS----P-FYPRFVETLNYFSAIFESL-D----AG
KLP---------RDNKE-R---VSMEQHCLAREIV-NII-------ACE-----GLD---
------------RIERYEVA-GK-WKLR--MSMAG-FRPS-TFKSSFITKT------MLE
-LLK------SG---SPNYRLRD--E--------HGTLYL--------DWRE----R--G
LVT----ASAWQ----------------------------
>Pilularia_globulifera_1kpKIIX2013643
------------------------------------------------------------
------------------------------------------------------------
------------------------------------------------------------
------------------------------------------------------------
------------------------------------------------------------
------------------------------------------------------------
------------------------------------------------------------
------------------------------------------------------------
------------------------------------------------------------
---------------------------------------------IQDNDIKDLLVLCAA
SIYQEK--LD--IAGYVM-QILKTKVSICG-DPFERLGAYMSEGLVARL-------NESG
YSLY-NRL-------------------------------------------KCREA----
---------L--AVEVLS--------TTQKLFEICPYVKFAYMAANGAIAEAS------R
GEA-----------------------------------KV--HIFDFQIHQ-G-IQWLS-
-LMQAIANTPGG------------------------------------------------
-----------------------PP-----SIRISTVDDPTSP--AYPV---GGMQVVRQ
RLSHLAANLAIP-FEFS--TVP-T---KL------CEL-Q-AH-M--IE-----------
----------------R-RPGEALVMNFGLQLHR-LP---DESV-F-VSNPRDVLLRMA-
K--SLNPKVL-TLVEQ---EANT-NTT----P-FLARFVETFDYFAAVFESI-D----LV
-AA---------RDNKD-R---IYFEEQCLARQIV-NII-------ACE-----GTE---
------------RVERHELF-GK-WRAR--MIMAGFFRPQ-PL-SSRLNGI------IKS
-LLE------SY---NRGYMLKE--E--------GEALLL--------GWQS----R--S
LIA----ASAW-----------------------------
>Pilularia_globulifera_1kpKIIX2090718
------------------------------------------------------------
------------------------------------------------------------
------------------------------------------------------------
------------------------------------------------------------
------------------------------------------------------------
------------------------------------------------------------
------------------------------------------------------------
------------------------------------------------------------
------------------------------------------------------------
------------------------------------------------------------
----------------LM-GDLRQEVSVFG-SPIERLAAYMAEGLVARL-------QSTG
FSIY-HFL-------------------------------------------NCNEA----
---------P--APQVLS--------AMQKLYEICPYIKFAYMATYGAIAEAF------K
DEA-----------------------------------KV--HIFDFQIAQ-G-TQWIP-
-LIQSLASRPGG------------------------------------------------
-----------------------PP-----SVRITTVHDEDAQ--GLPI---GGMQLVKE
KLSNFAASLNVP-FEFN--CVM-C---SV------CEL-K-AD-M--IE-----------
----------------R-REGEALAVNFTLQLHH-LP---DESV-S-VTNPRDRIIREI-
K--SMHPKVF-TLVEQ---EANT-NTT----P-FFARFKEALEFYTAMFDSI-D----VA
-LP---------RDSKD-R---VNVEEQCLARDIV-NLI-------ACE-----GPE---
------------RMERHELM-GK-WRSR--MAMAG-FKPC-PL-SSHVNNT------IGA
-LLE------KY---NSNYILKE--E--------GGALFL--------GWMN----R--F
LVV----ASAWH----------------------------
>Pilularia_globulifera_1kpKIIX2089663
------------------------------------------------------------
------------------------------------------------------------
------------------------------------------------------------
------------------------------------------------------------
------------------------------------------------------------
------------------------------------------------------------
------------------------------------------------------------
------------------------------------------------------------
------------------------------------------------------------
------------------------------------------------------------
------------------------------------------------------------
------------------------------------------------------------
------------------------------------------------------------
--E-----------------------------------RV--HIVDFGMKE-G-AQWAA-
-MLAALAGSRKENG----------------------------------------------
---------------------PAPP-----RIRITGVPSAE---DPGPG---AAAVLAAK
RLTEFGRALELE-VEVRITDA-AM---AD-----WQNL-T-AE-S--IG-----------
----------------V-EDGEVVAVNFMQELSA-LL---DGDG-N---EGVRRVLALA-
A--ELAPRVA-TVAEM---DAAL-DEG----S-FQKRFVNALHFFSAMFDSM-E----AG
-MR---------RDSPQ-R---ALMERRILGDRIL-SM---------GA----ERRR---
-------------RRRLQCH-EPFWRAE--LSAAG-FVGS-PL-SAFSLSQ------ARI
LLWR-------F---CDSFSLNQNH---------SGSLTL--------GWQN----K--P
LLT----VSAW-----------------------------
>Pilularia_globulifera_1kpKIIX2091399
------------------------------------------------------------
------------------------------------------------------------
------------------------------------------------------------
------------------------------------------------------------
------------------------------------------------------------
------------------------------------------------------------
------------------------------------------------------------
------------------------------------------------------------
------------------------------------------------------------
------------------------------------------------VELMQLLLECAK
AIETD----PA-RSMALL-HKLRTQSSTCG-DPIQRLTTYFSEALAKRL-------ERVR
GILI-PTAGEAMR-----------------------------------------------
---GG--GG--GAHELTQ--------AYKAMSEACPYFTFAQLTANEAILEAI------E
GAE-----------------------------------RV--RIVDFGMSE-G-VQWAA-
-LLQAIAGRRAKTDEDGQEGHC--------------------------------------
--------------------LQPPR-----RIRITGV---DLG-TSTKY---DKLEATGR
RLEEFGRALNLN-VE--------V---DS------VQL-H-EV-H--AT-----------
----------------T-ESGELVVANFMLELSH-ALS--AEGG-K---AAVAKVLAAA-
A--SLSPKIT-TLAEM---EAPL-DDG----P-FQRRFVNALHFFSAMFDSL-E----AG
-MA---------RECAH-R---LCMERRFLGDLIV-SVV-------GGP----DHGP---
------------GRRRLLSH-SE-WHAL--MTASG-FRPSPPF-SGYAFSQ------ARF
ILWK-------Y---CDSFSLSQPY---------PSTISL--------GWHH----K--T
LLS----VSSW-----------------------------
>Pilularia_globulifera_1kpKIIX2084673
------------------------------------------------------------
------------------------------------------------------------
------------------------------------------------------------
------------------------------------------------------------
------------------------------------------------------------
------------------------------------------------------------
------------------------------------------------------------
------------------------------------------------------------
------------------------------------------------------------
------------------------------------------------------------
------------------------------------------------------------
------------------------------------------------------------
------------------------------------------------------------
------------------------------------------------------------
------------------------------------------------------------
------------------------------------------------------------
------------------------------------------------------------
------------------------------------------------------------
------PLVV-TLLERPLLDVDA-HVF----D-FTRRFSQSLCHFSALFDSL-D----AT
-LP---------PSSPH-R---KTLENTLFRREIM-AFL-------QSS-----SPN---
------------ELRHSQRQSPK-WRHI--LSCHG-ARCQ-PL-SAFSVDQ------AKT
-LLRL-----HY--PSQGYQLHPAAND-------DPGLVL--------GWQQ----T--P
LIS----ISAW-----------------------------
>Pityrogramma_trifoliata_1kpUJTT2004425
------------------------------------------------------------
------------------------------------------------------------
------------------------------------------------------------
------------------------------------------------------------
------------------------------------------------------------
------------------------------------------------------------
------------------------------------------------------------
------------------------------------------------------------
------------------------------------------------------------
----------------------------------------------HGVHLMQLLLECAK
AVDND----QR-KAETVI-PQLKAQATRYG-DPIQRLAAYFTEALCNRL-------ARSQ
GKEE-VNS----S-----------------------------------------------
---GA--EC--SAQERTL--------AYKAMNEACPYFTFAQLTANQAILEAI------E
GAE-----------------------------------RV--HIVDFGISQ-G-VQWAA-
-MLQ--------------------------------------------------------
------------------------------------------------------------
------------------------------------------------------------
------------------------------------------------------------
------------------------------------------------------------
------------------------------------------------------------
------------------------------------------------------------
------------------------------------------------------------
----------------------------------------
>Pityrogramma_trifoliata_1kpUJTT2088147
------------------------------------------------------------
------------------------------------------------------------
------------------------------------------------------------
------------------------------------------------------------
------------------------------------------------------------
------------------------------------------------------------
------------------------------------------------------------
------------------------------------------------------------
------------------------------------------------------------
------------------------------------------------------------
------------------------------------------------------------
------------------------------------------------------------
------------------------------------------------------------
------------------------------------------------------------
------------------------------------------------------------
-----------------------------------------------------SLATTGR
RLTEFAHHLSLN-LEFRHAPV-AL---DD------PTL-A-AH-M--FR-----------
----------------I-EKGEVVVVNFMLELCN-LL---DGAA-D---AAVSRTLDLA-
A--KLRPRIA-TVAEM---DAEL-NAG----P-FQKRFVSALHFFSAMFDSL-E----AG
-MN---------RDSMH-R---LCMERWLLGERIQ-TMV-------GGR----EEGP---
-------------RRRLQTH-AG-WLAA--FRASN-FQPR-PL-SHYAVSQ------ARI
LLWR-------Y---CESFTLNE-Q---------QGALSL--------GWQN----K--P
LLN----VSAW-----------------------------
>Pityrogramma_trifoliata_1kpUJTT2014743
------------------------------------------------------------
------------------------------------------------------------
------------------------------------------------------------
------------------------------------------------------------
------------------------------------------------------------
------------------------------------------------------------
------------------------------------------------------------
------------------------------------------------------------
------------------------------------------------------------
------------------------------------------------------------
------------------------------------------------------------
------------------------------------------------------------
------------------------------------------------------------
------------------------------------------------------------
------------------------------------------------------------
------------------------------------------------------------
------------------------------------------------------------
----------------------------AFHLHR-MP---DESV-S-TINPRDSLLRKV-
K--AMRPKIV-TLVEH---DANT-NTT----P-FYPRFVETLNYFSAVFESL-D----VA
-LP---------RESRE-R---VNAEQQCLARDIV-NII-------ACE-----GPK---
------------RCQRYEMA-GK-WHMR--MMMAG-FRSS-PL-S---------------
------------------------------------------------------------
----------------------------------------
>Pityrogramma_trifoliata_1kpUJTT2019218
------------------------------------------------------------
------------------------------------------------------------
------------------------------------------------------------
------------------------------------------------------------
------------------------------------------------------------
------------------------------------------------------------
------------------------------------------------------------
------------------------------------------------------------
-----------------------------------------DR------------DWTDA
IED--------FLSADSSSPTATVDHSTITSVTSNTSPTIPHPKASGTCNPKELLLACAD
AINNDD--FG--AAQANL-SALEQSVSIYG-DSMQRLAAYMTEALSARLE-L----IKKG
TSES-ISR-------------------------------------------LRREG----
---------S--PLEVLH--------STQVLYQWCLCYKFGYLAANAAIAEVC------Q
NEH-----------------------------------NI--HIIDFNIGQ-G-NQWQT-
-LIGAFSQRRGG------------------------------------------------
-----------------------PP-----HIRITGISDPSS------P---ASTVGIVQ
RLQEVARRANVP-LEFK--HIQ-M---EA------SLV-E-PF-M--LQ-----------
----------------K-KAGEAVAVNLAFQLHK-MA---DESV-S-TSNPRDSLLRKV-
K--ALEPKIV-TVVEH---DANM-NTA----P-FYPRFVETLDYFNAVFESL-D----VA
-LP---------RDSKD-R---VNAEKLCLARDMM-NIV-------ACE-----GAD---
------------RVQRYEVA-GK-WRAR--MAMAG-FRSV-PT-SPSTSKV------IRD
-LLL------PY---S------C--E--------VGALHL--------NWLD----R--S
LVV----ASAWQ----------------------------
>Pityrogramma_trifoliata_1kpUJTT2019819
------------------------------------------------------------
------------------------------------------------------------
------------------------------------------------------------
------------------------------------------------------------
------------------------------------------------------------
------------------------------------------------------------
------------------------------------------------------------
------------------------------------------------------------
------------------------------------------------------------
------------------------------------------------------------
------------------------------------------------------------
------------------------------------------------------------
-------------------------------------FKFGYLAANGAIADVF------R
NES-----------------------------------NV--HIIDFDIGQ-G-NQWQT-
-LIGAFSGRPGG------------------------------------------------
-----------------------PP-----RVRITGVVDPKV------P---TSLEGVKK
RLEDAARQVEIP-FEFK--PLQ-M---DV------SQV-E-PH-M--LD-----------
----------------R-REGEALAVNFAFHLHR-MP---DESV-S-TTNPRDSLLRKV-
K--AMHPKIV-TLVEH---DANT-NTT----P-FYPRFVETLNYFSAIFESL-D----VA
-LP---------RESRE-R---VNVEQHCLARAIV-NII-------ACE-----GPR---
------------RCQRYEMA-GK-WRMR--MTMAG-FRSS-PL-SAYINRT------IRE
-LLQ------KY---SPNYKLRE--E--------GGALHL--------NWLD----R--G
LVT----ASAW-----------------------------
>Pityrogramma_trifoliata_1kpUJTT2025208
------------------------------------------------------------
------------------------------------------------------------
------------------------------------------------------------
------------------------------------------------------------
------------------------------------------------------------
------------------------------------------------------------
------------------------------------------------------------
------------------------------------------------------------
------------------------------------------------------------
------------------------------------------------------------
--------MD--MADAVM-QELRKEVSVFG-DPAKRL---MCEGLVAKM-------QASG
FALY-RVL-------------------------------------------KCMEA----
---------P--AADVLS--------AMQKLYEICPYFKFAYMAANGAIAEAF------K
NES-----------------------------------SV--HIFDFQIVQ-G-TQWIS-
-LMQGLAHRPGG------------------------------------------------
-----------------------PP-----HMRITTVEDPTAQ--GYPI---GGMQLVRQ
RLSKLAESLKVP-FEFN--TIQ-C---KI------SEL-Q-AY-M--IE-----------
----------------R-REGEALAVNFTLQLHH-LQ---DESV-S-VGNPRDRTLRLV-
K--GLNPKVL-AVVEQ---EANT-NTT----P-FFTRFIEVLEYYSSMFDSI-D----VA
-LP---------RESKD-R---VNVEEQCLAREIV-NVI-------ACE-----GAD---
------------RVERHELT-GK-WRAR--MSMAG-FRPH-PL-STHVNDT------IKM
-LLK------SY---SEKYSLKE--E--------GGALFL--------GWCD----R--P
LVV----ASAWH----------------------------
>Pityrogramma_trifoliata_1kpUJTT2092425
------------------------------------------------------------
------------------------------------------------------------
------------------------------------------------------------
------------------------------------------------------------
------------------------------------------------------------
------------------------------------------------------------
------------------------------------------------------------
------------------------------------------------------------
------------------------------------------------------------
------------------------------------------------------------
--------MD--IAELAM-QDIRKLASIFG-DPLERLAAYMSEGLVARL-------HASG
SIIY-KAL-------------------------------------------KCREA----
---------P--AVEVLS--------AMQKLYEICPYIQFAFMAANGAIAEAF------K
EEA-----------------------------------MV--HVFDFQIDQ-G-TQWFS-
-LIHALASRPGG------------------------------------------------
-----------------------PP-----CFRVTTVDDPTAH--SYPV---GGLNAVKR
SLAGFAASLGVP-FEFS--TIS-A---KL------SEL-Q-AF-M--IE-----------
----------------R-RNGEALAINFALQLHH-MP---DEGV-R-VDNPRDRIIRMC-
K--SLNPKVL-TLVEQ---DANT-NTA----P-FLARFVETLEYYSAVFESI-D----VA
-LP---------RESKD-R---VNVEEHCLARDIV-NVI-------ACE-----GVE---
------------RVERHELA-GK-WKSR--MLMAG-FKPH-PL-SFYVNTA------IKS
-LLE------SY---NEKYMLKV--D--------GEALLL--------GWKD----R--L
LLA----ASAWH----------------------------
>Polytrichum_commune_1kpSZYG2009824
------------------------------------------------------------
------------------------------------------------------------
------------------------------------------------------------
------------------------------------------------------------
------------------------------------------------------------
------------------------------------------------------------
------------------------------------------------------------
------------------------------------------------------------
------------------------------------------------------------
------------------------------------------------------------
------------------------------------------------------------
------------------------------------------------------------
------------------------------------------------------------
------------------------------------------------------------
------------------------------------------------------------
------------------------------------------------------------
------------------------------------------------------------
------------------------------------------------------------
-------------VEQ---ESSH-NGT----T-LLERFVEALHYYCAMFDSL-D----ST
-LP---------QQCLE-R---VTLEKHLFGQEIK-NIV-------ACE-----GVE---
------------RIERHEKL-ER-WRKR--ME----------------------------
-----------------GYRLLE--D--------KGSLTL--------CWQD----T--P
LYS----ASAW-----------------------------
>Polytrichum_commune_1kpSZYG2006312
------------------------------------------------------------
------------------------------------------------------------
------------------------------------------------------------
------------------------------------------------------------
------------------------------------------------------------
------------------------------------------------------------
------------------------------------------------------------
------------------------------------------------------------
------------------------------------------------------------
------------------------------------------------------------
--------MP--LANVLI-AQLNQVVSIYG-DPMQRLAAYMVEGLVARV-------ASSG
SSLY-RAL-------------------------------------------RCKEP----
---------P--NKDFLS--------AMQILYEVCPYFKFGYMAANGAIAEAF------Q
NED-----------------------------------RV--HIIDFEIAQ-G-TQWTT-
-LIQALAARPGG------------------------------------------------
-----------------------PP-----HVRITGVDSPISG--AANF---AGVEMVGK
RLAKLAETVGVP-FVFH--PVA-Q---KV------SEV-Q-AW-M--LE-----------
----------------R-QPGEALAVNFALQLHH-VP---DESV-C-ITNPRDRMIQMI-
K--SLNPKVM-TLVEQ---EANT-NTS----P-FFPRFLEAMNYYAAIFESL-D----IT
-LA---------RESKE-R---VNVEQQCLARDLV-NVI-------ACE-----GAE---
------------RVERHEML-GK-WRAR--LTMAG-FRPY-PL-SQTVNNT------IRT
-LLE------SY---SDKYRLKE--E--------DGALFL--------GWQN----R--A
LIV----SSAW-----------------------------
>Populus_trichocarpa_Potri.001G361700
------------------------------------------------------------
------------------------------------------------------------
------------------------------------------------------------
------------------------------------------------------------
-----------------------------------MQTSQKKTISDGSRRYGDQPMQYQE
SYCWPPIQNIDAGSQGT-------------HLSPMTSDQYCTLESSSETSAYPV----QN
SPSTASFS---------------------------------PNESVVSQPNSRSYPSDLQ
DSSENACGSP-----------TSESYVTHK---LRELETAMLG---PDSDN---------
------------------------------------------------------------
-----------------LDMHSMTAMPGPNQIVSEAEKWKFLVEMMSRGDLKEALCTCAL
AIANGD--MF--TVEWLM-SELRQMVSVTG-EPIQRLGAYMLEGLVARL-------ASSG
SSIY-NAL-------------------------------------------RCKEP----
---------A--GADLLS--------YMLLLYEACPYFKFGYMSANGAIADAM------K
DEI-----------------------------------SV--HIIDFQIAQ-G-SQWVT-
-LIQALAARPGG------------------------------------------------
-----------------------PP-----RIRITGIDDSTSA--YARG---GGLDIVGK
RLLKLAESYKVP-FEFH--TAG-V---SA------SEI-Q-IE-N--LG-----------
----------------I-QPGEAVAVNFALTLHH-LP---DESV-G-TQNHRDRLLRLV-
K--SLSPKVV-TLVEH---ESNT-NTV----P-FFARFVETLNYYLAIFESI-D----VT
-LP---------RENKK-R---ISVEQHCLAREVV-NIV-------ACE-----GAE---
------------RVERHEPL-GK-WRSR--FEMAG-FTPY-PL-SSFVNST------IKI
-LLE------NY---SEKYTLEE--R--------DGALFL--------GWMN----R--P
LVA----SCAWR*---------------------------
>Populus_trichocarpa_Potri.001G409500
------------------------------------------------------------
------------------------------------------------------------
------------------------------------------------------------
------------------------------------------------------------
------------------------------MESHQYFGYGVTGAGLSYSSSYPSVPSIPN
RLFGSLKFDIGNSPSSP---F--YTEFD-CDTYTATLSDSQECYSSTDNLS-GV----SP
SRNSSLES---------------------------------NSYFNRPS----PSVDCRI
ESLQLFSGGTSSLQ----DA-SSSQNIKHA---LQELETALMG---PDDDD---------
--E-----LNTSNASLGDSST-PQTS-DQKPRAW---RQGSHV------------IQNQT
SFV---------SRQRQLGEGAHVEK-------RQKSMEEVPLHGIPPGDLKQLLIACAK
ALAVYN--VS--AFDNLT-EKARSVVSISG-EPIQRLGAYLIEGLVARK-------ESSG
ANIY-RTL-------------------------------------------KCREP----
---------E--GKDLLS--------YMHILYEICPYLKFGYMAANGAIAEAC------R
NED-----------------------------------RI--HIIDFQIAQ-G-TQWMT-
-LLQALAARPSG------------------------------------------------
-----------------------AP-----HVRITGIDDPVSK--YARG---DGLEAVAR
RLSAISEKFNIP-VEFH--GVP-V---FA------PDV-T-KE-M--LD-----------
----------------V-RPGEALAVNFPLQLHH-TP---DESV-D-VNNPRDGLLRMI-
K--SFNPKVV-TLVEQ---ESNT-NTT----P-FVTRFVETLNYYLAMFESI-D----VT
-LP---------RDRKE-R---ISVEQHCLARDMV-NVI-------ACE-----GKE---
------------RVERHELF-RK-WKSR--FMMAG-FQQY-PL-STYVNSV------IKS
-LLR------TY---SEHYTLVE--N--------DGAMLL--------GWKD----R--N
LIS----ASAWH*---------------------------
>Populus_trichocarpa_Potri.001G415200
------------------------------------------------------------
------------------------------------------------------------
------------------------------------------------------------
------------------------------------------------------------
------------------------------MESHQYFGYGVTGAGLSYSSSYPSVPSIPN
RLFGSLKFDIGNSPSSP---F--YTQFDICDTYTATLSDSQECYSSTDNLS-GV----SP
SRNSSLES---------------------------------NSYFNRPS----PSVDCRL
ESLQLFSGGTSSLQ----DA-SSSQNIKHA---LQELETALMG---PDDDE---------
--E-----LNTSNASLGESSSRPQTS-DQKPKAW---RQGSHV------------IQNQT
SFV---------SRQRQLGEGAHVEK-------RQKSMEEGPLHGIPPGDLKQLLIACAK
ALAENN--VS--AFDNLT-EKARSVVSISG-EPIQRLGAYLIEGLVARK-------ESSG
ANIY-RTL-------------------------------------------KCREP----
---------E--GKDLLS--------YMHILYEICPYLKFGYMAANGAIAEAC------R
NED-----------------------------------RI--HIIDFQIAQ-G-TQWMT-
-LLQALAARPSG------------------------------------------------
-----------------------AP-----HVRITGIDDPVSK--YARG---DGLEAVAR
RLSAISEKFNIP-VEFH--GVP-V---FA------PDV-T-KE-M--LD-----------
----------------V-RPGEALAVNFPLQLHH-TP---DESV-D-VNNPRDGLLRMI-
K--SFNPKVV-TLVEQ---ESNT-NTT----P-FVTRFVETLNYYLAMFESI-D----VT
-LP---------RDRKE-R---ISVEQHCLARDMV-NVI-------ACE-----GKE---
------------RVERHELF-RK-WKSR--FMMAG-FQQY-PL-STYVNSV------IKS
-LLR------TY---SEHYTLVE--N--------DGAMLL--------GWKD----R--N
LIS----ASAWH*---------------------------
>Populus_trichocarpa_Potri.002G073400
------------------------------------------------------------
------------------------------------------------------------
------------------------------------------------------------
------------------------------------------------------------
-------------------MSLVGPAELSATPYGNHKLYSLKGSNDNSGLSA-QIFCPDK
RQNMYMT-DSYSSESYE------KYFLD--SPTEELIQ-PSSSGISGNSAPPQGTSSYQL
RKNLGSSM---------------------------------SPQDDPYDACFTLTTPCDG
YQFNSESDY-LDIESPDPLNYDE-YKMKLK---FQELERALLNDN---------------
--DEDGMFGNSQSMEMD---GEWS--D---------PIQNGML---HDSPKES--SSSDS
SLS--------SISS-NKE-----------------------VSQLSPRTPRRLLFECAN
AISEGN--IE--KASTLI-NELRQLVSIQG-DPPQRIAAYMVEGLAARM-------AESG
KYLY-KAL-------------------------------------------KCKEP----
---------P--SSDRLA--------AMQILFEICPCFKFGFMAANGAMIEAF------K
GER-----------------------------------RV--HIIDFDINQ-G-SQYIT-
-LIQTLANHQGK------------------------------------------------
-----------------------LP-----HLRLTGVDDPESV--QRPV---GGLRIIGQ
RLEKLAEAYKVS-FEFH--AVA-S---KT------SLV-N-PS-M--LN-----------
----------------C-KPGEALIVNFAFQLHH-MP---DESV-S-TVNERDQLLRMA-
K--SLNPKLV-TVVEQ---DVNT-NTA----P-FFPRFTEAYNYYSAVFDSL-D----AT
-LP---------RESQD-R---LNVEKQCLARDIV-NIV-------ACE-----GEE---
------------RIERYEVA-GK-WRAR--MMMAG-FTSC-SI-TPNVVDM------IRK
-LIK------EY---CDRYMLKQ--E--------VGALHF--------GWED----K--S
LIV----ASAWK*---------------------------
>Populus_trichocarpa_Potri.004G078800
------------------------------------------------------------
------------------------------------------------------------
----------------MAS-GFSGGGGG----GGGGVQDFYTNRSPIIPTMNLTNNHHNP
SSLPPYRTNQIFLDQNLSSHNYQQIAQHRAIFPTTTATTTLIGKRTLADFQAFQQSPPQQ
--------------NLL---NQAALNNLLLRSVKPRINNNIFQQNTSPISTL---DFS--
----------------------VSNLSPEL---PSLMSQRYGLPLLQQLRPQHHQQHQQQ
QPMNLISP---------------------------------IGI-INNNRSSNN--SMMP
YVNMLQNQNGGGNGI-VMG-QDREKKMLNQ---LQELEKQLLDDDDDNQE----------
------GDAVSVITNTNSEWSET--IHNLITSSSCNNP------I-----------SPSP
TSS----------------------------SSSSFSTVTT---PV----SKQTVIEAAS
AIYEGK--TD--VYTEIL-TRVSLVSSPGG-NSEQRLIEYMLMALKSRL-------NSSE
NTTS---V----------------------------------------------------
--------MELYSKEHVD--------ATQLLYDLSPCFKLGFMAANLAIIDATREQEQEA
NTS----------------S-----------------NGF--HVVDFDIGH-G-GQYKN-
-LLHALSGLQNSK-----PAI---------------------------------------
-------------------------------VKITAVAADSNG-----VEE-ERLRLVGE
TLTQLARRVGLN-LCFN--VV-SC---KL------SEL-T-RE-S--LG-----------
----------------C-EPDEALAVNFAFKLYR-MP---DESVSS-TENPRDELLRRV-
K--GLAPRVV-TVVEQ---EMNT-NTA----P-FMARVNESCSYYGALFDSI-E----ST
-VK---------GDNSE-R---AKVEEG-LGRRMV-NSV-------ACE-----GRD---
------------RVERCEVF-GK-WRAR--MGMAG-FELK-PL-SHNIAES------MKT
-RLSLAN---RV---NPGFSVKE--E--------NGGVCF--------GWMG----K--T
LTV----ASAWR*---------------------------
>Populus_trichocarpa_Potri.005G123800
MAYMCADSGNL------------------MAIAQQVIKQKQQQEQ-----QQQQSHH---
------------------------------------------------------------
------------------------------------------------------------
-----------------------------------------------------PQQQFLG
LN---PFSLNPWPST--T--MS---ANPNLGYGLSG-----PA--AFSDPFQ--SGPDTG
DPPGFSFSNME---------------HHHSS----GFRFPDF---T-G-AGGEFDSDEWM
DSLMN---------------------------------------------------GGDS
TDSSNLPSG--------------CDAWQNN---ADFGIYRSDPFNTSPSRL---------
--TVGCS----PPSDLNRVISNSLWADPSPPQEIK---------------PKTSPPQQPP
PTV--------KNEVV---------------VGSKEIV------ELSSSPVLKALVECAQ
LVESK----AD-QAVKSL-IRFKESVSENG-DPGERVGFYFVKGLCRRV-------AVGE
L-DD-L---KNFH-----------------------------------------------
-------Q--TTSEEFTL--------CYKALNDACPYSKFAHLTANQAILEAT------E
KAS-----------------------------------KI--HIVDFGIVQ-G-IQWAA-
-LLQALATR--SAG----------------------------------------------
----------------------KPV-----RIRISGIPAPVLG--KNPA---ASLLATGN
RLLDFAKLLDLN-FEFE--PI-LT---PI------QEL-N-ES-C--FR-----------
----------------V-EPDEVLAVNFMLQLYN-LL---GETP-G----AVETALKMA-
K--SLNPRIV-TLGEY---EVSL-NRV----G-YLTRFKNALRYYTAVFESL-D----PN
-MS---------RDSQE-R---LQVERLLLGRRIS-GVV-------GPD------GI---
------------RRERMEDK-EQ-WRVL--MESSG-FESV-SL-SHYAMSQ------AKI
LLWNY-----NS---STMYSLDDSQ---------PGFLTL--------AWNE----V--P
LLT----VSSWR*---------------------------
>Populus_trichocarpa_Potri.005G186500
------------------------------------------------------------
------------------------------------------------------------
------------------------------------------------------------
------------------------------------------------------------
-------------------MSLVGSAELSARAYGNNKLYSLKGSNDNSGLSA-KIFGPDK
RQNMYMT-DSYSCESYE------KFFLD--SPTEEIIQ-PSSSDISGNSAHPQGASSYQP
RKSSGSTM---------------------------------FPQ-DPYNASFNLTTPCDG
YPFISESDY-LDIESPYQLDYDE-YKMKLK---LQELERALLEDN---------------
--EEDGMFGNSQSMEMD---VEWS--D---------PIQNGML---HDSPKES--SSSDS
NLS--------SFSS-NKE-----------------------VSQLSPRTPRRLLFECAN
AISEGN--IE--KASALI-NELRQLVSIQG-DPPQRIAAYMVEGLAAHM-------AESG
MYLY-KAL-------------------------------------------KCKEP----
---------P--SDDRLA--------AMQILFEICPCFKFGFMAANGAMIEAF------K
GER-----------------------------------RV--HIIDFDINQ-G-SQYIT-
-LIQTLANQPGK------------------------------------------------
-----------------------LP-----NLRLTGVDDPESV--QRPV---GGLRNIGQ
RLEKLAEALKVP-FEFH--AVA-S---KT------SVV-S-PS-M--LN-----------
----------------C-KPGEALVVNFAFQLHH-MP---DESV-S-TVNERDQLLRMA-
K--SLNPKLV-TVVEQ---DVNT-NTA----P-FFPRFTEAYNYYSAVFDSL-D----AT
-LP---------RESQD-R---LNVEKQCLARDIV-NIV-------ACE-----GEE---
------------RIERYEVA-GK-WRAR--MKMAG-FTSC-SI-SPSVVDL------IRK
-LIK------QY---SDRYMLKE--E--------VGALHF--------GWED----K--S
LVF----ASAWK*---------------------------
>Populus_trichocarpa_Potri.006G016200
------------------------------------------------------------
------------------------------------------------------------
------------------------------------------------------------
------------------------------------------------------------
-----------------------------------MQTSQKHRS-AGIHGFYHQPVQEID
PYGLSHIQILDKTLYSD------AGSQGTSVSFETCLGQFFTLESSSATAGFVV----YD
SPA-ASIS---------------------------------SNRSPFSSQGSHSCISDPR
HSPENMYGSPLSGSS---S-ADDGNILRQK---LRELEISLLGPES-DITD---------
--S---------------------------------------------------------
-------------------GSFCFVSGGYQAEPYASWDWNQMMEMIPRLDLKHVLLACAD
AVSNAD--IQ--RSAGLM-HVLDQMVSVSG-EPIQRLGAYMLEGLRARL-------ELSG
SKIY-RAL-------------------------------------------KCEAP----
---------I--SSDLMT--------YMGILYQICPYWKFAYTSANVVIREAV------E
YEP-----------------------------------RI--HIIDFQIAQ-G-SQWIL-
-LMQMLACRPGG------------------------------------------------
-----------------------PP-----AIHITGVDDSQSA--DARG---GGLDIVGQ
RLSKVAESCNVP-FEFH--DVA-M---DG------CEV-Q-LE-H--LR-----------
----------------V-QPGEAVVVNFPYVLHH-MP---DESV-N-TWNHRDRLIRMV-
K--SLSPRIV-TLIEQ---ESNT-NTK----P-FFPRFIETLDYYAAMFESI-A----AG
-SS---------MDFKQ-R---INAEQQCVARDIV-NMI-------ACE-----EAE---
------------RVERHELL-AK-WRSR--FTMAG-FNQY-PL-GSSATTA------VKD
-LLK------EY---HRDYSVQE--R--------DWALYL--------RWRD----R--D
MAT----SSAWR*---------------------------
>Populus_trichocarpa_Potri.007G026300
MAYMCADSGNL------------------MAIAQQVIKQKQQQEQ-----QQQQSHHH--
------------------------------------------------------------
------------------------------------------------------------
--------------------------------------------------HHNQQQQFLG
LN---PFSLNPWPTN--I--MS---ANPNLGYGLSG-----PA--AFSDPFQ--SGQETG
DPPVFSFSNME---------------QHHSS----GFRLPYF---T-G-AGGEFDSDEWM
DSLMN---------------------------------------------------GGDS
TDSSNLPSG--------------CDAWQNS---TDFGMYTSDPFNTCPSRL---------
--TVGCS----PPSDLNGVLSNSLWVAPSPPQEIK---------------PTTSPPPLLP
PTV--------KNETV---------------GGSEEIV------QLSSSPVLKALVECAQ
LVESK----AD-QAVKSL-VKCKDLVSENG-DPVERAGFYFAEGLCRRV-------AVGE
L-DV-L---KNFD-----------------------------------------------
-------Q---TSEEFTL--------SYKALNDACPYSKFAHLTANQAILEAT------E
KAS-----------------------------------KI--HIVDFGIVH-G-VQWAA-
-LLQALATR--SAG----------------------------------------------
----------------------KPV-----RIRISGIPAPVLG--KNPA---ASLLATGN
RLLDYAKLLGLN-FEFE--PI-LT---PI------QEL-N-ES-C--FR-----------
----------------A-EPDEVLAVNFMLQLYN-LL---DESP-V----AVETALKMA-
K--SLNPIIV-TLGEY---EASL-NRV----G-YLTRFKNALRYYTAVFESL-E----PN
-LS---------RDSPE-R---LQVERLLLGQRIS-SVV-------GPE----EPGM---
------------RRERMEDK-DQ-WGVL--MESSG-FESV-SL-SHYAMSQ------AKI
LLWYC-----NY---SDLYSLDDSQ---------PGFLTL--------AWNE----V--P
LLT----VSSWR*---------------------------
>Populus_trichocarpa_Potri.011G131100
------------------------------------------------------------
------------------------------------------------------------
------------------------------------------------------------
------------------------------------------------------------
------------------------------MESHQYFGYGVTD-----------------
---------IGNSTSSP---F--STEFD-CDTYATTLCDSQDRYSSTENLS-G-------
------ES---------------------------------SSYFSRLN----PSVDCQR
ESLLLFPGGTSLLQ----DA-SSSHNIKHT---LLKLETTLMG---PDDDE---------
--D-----VNTPNTCLGGSSR-PPTS-DQKPRAWSQQREGSHV------------IQTQT
SFV---------SRQRQFGEGAHVEK-------RQKEMEEVHFHGIPSGDLKQLLIACAK
ALAENK--VN--DFDKLI-EKARSVVSISG-EPIQRLGAYLVEGLVARK-------ESSG
TNIY-RAL-------------------------------------------RCKEP----
---------E--GKDLLS--------YMHTLYEICPYLKFGYMAANGAIAEAC------R
NED-----------------------------------HI--HIVDFHIAQ-G-TQWMT-
-LLQALAARPGG------------------------------------------------
-----------------------AP-----HVRITGIDDPVSK--YARG---DGLDAVAR
RLTAISEKFNIP-IEFH--GVP-V---YA------PDV-T-KE-M--FD-----------
----------------V-RPGEALAVNFPLELHH-TP---DESV-D-VNNPRDGLLRMI-
K--SLNPKVV-TLVEQ---ESNT-NTT----P-FLTRFVETLNYYLAMFESI-D----VR
-LP---------RNQKE-R---ISVEQHCLARDIV-NVI-------ACE-----GKE---
------------REERHELF-GK-WKSR--FMMAG-FRQC-PL-SSYVNSV------IRS
-LLR------CY---SEHYTLVE--I--------DGAMLL--------GWKD----R--N
LIS----ASAWY*---------------------------
>Populus_trichocarpa_Potri.014G164400
------------------------------------------------------------
------------------------------------------------------------
------------------------------------------------------------
------------------------------------------------------------
-----------------------------------MQASKQLRGSGMSSRFLYQPMQEVE
AYCKPQSRTLDRQIYSS---G--STQGTPFTIPNSHE-QYCTLESSSANGSYAA----YN
SPSTVSFS---------------------------------PNGSPLSQQESQSYSLEPR
HSPDNA-SGSPLSGSC--IT-DDAHDFSHK---LRELETVMFG---PDSDI---------
--I---------------------------------------------------------
------------------DSIENALESGTNIESLEMDSWRQIMDVISRGDLKQVLIACAK
AVSDND--LL--MAQCLM-DKLRQMVSVSG-EPIQRLGAYMLEGLVARL-------ASSG
SSIC-KGL-------------------------------------------RCKEP----
---------A--SAEMLS--------YMHILYEVCAYFKFGYMSANGAIAEAM------K
DEN-----------------------------------RV--HIIDFQIGQ-G-SQWIS-
-LIQAFAARPGG------------------------------------------------
-----------------------PP-----HIRITGIDDSTSA--YARG---GGLSIVGK
RLSKLAESFKVP-FEFH--AAA-M---SG------CEV-Q-IE-N--LG-----------
----------------V-RRGEALAVNFAFVLHH-MP---DESV-S-TQNHRDRVLRLV-
K--SMSPKVV-TLVEQ---ESNT-NTA----A-FFPRFIETLNYYTAMFESI-D----VT
-LP---------RDHKE-R---INVEQHCLARDVV-NII-------ACE-----GTE---
------------RVERHELL-GK-WRSR--FTMAG-FTPY-PL-STLVNAT------IKT
-LLE------NY---SDRYRLQE--R--------DGALYL--------GWMN----R--D
LVA----SCAWK*---------------------------
>Populus_trichocarpa_Potri.016G009700
------------------------------------------------------------
------------------------------------------------------------
------------------------------------------------------------
------------------------------------------------------------
-----------------------------------MQTSQKHRS-AGIHRFYHQPVQEID
PYGLSHIQILDSNMYSD------GGSQGAAISFQTDQGEFFTLESSSATAGFVN----YD
SPA-ASVS---------------------------------SNRSPFSPQGSHSCISDPH
HSPDTVYGSPLSGSS---S-ADEDIILRQK---LRELEISLLGPES-DITD---------
--S---------------------------------------------------------
-------------------GSFCFVSGGYQAESSASWDWNQMMEVIPRLDLKHVLLACAD
AVSNAD--IQ--RAAGLM-HVLDQMVSVSG-EPIQRLGAYMLEGLRARL-------ELSG
SKIY-RAL-------------------------------------------KCEAP----
---------I--SSDLMT--------YMGILYQICPYWKFAYTSANVVIQEAV------E
YEP-----------------------------------RI--HIIDFQIAQ-G-SQWSV-
-LMQMLAYRPGG------------------------------------------------
-----------------------PP-----VIRITGVDDSQSA--HARG---GGLDIVGQ
RLSKVAEECNVP-FEFH--DVA-M---DG------CEV-Q-LE-H--LR-----------
----------------V-QPGEAVVVNFPYVLHH-MP---DESV-T-TWNHRDRLIRMV-
K--SLSPRIV-TLIEQ---ESNT-NTK----P-FFPRFIETLDYYTAMFESI-D----VG
-RP---------KDDKQ-R---INAEQHCVARDIV-NMI-------ACE-----EAE---
------------RVERHELL-AK-WRSR--FTMAG-FNQY-PL-SSSVTTA------VRD
-MLK------EY---DRNYSVQE--R--------DWALYL--------RWRH----R--D
MAT----SSAWS*---------------------------
>Populus_trichocarpa_Potri.017G142400
------------------------------------------------------------
------------------------------------------------------------
------------------------------------------------------------
------------------------------------------------------------
------------------------------------------------------------
------------------------------------------------------------
--MNLMSS---------------------------------NGV-INNN---NN--NMMP
YVNMLQNQNGGGNGV-VMG-QDREKKMLNQ---LQELEKQLLDDDDDNQE----------
------GDDVSVITNTNSEWSET--IQNLM--SSCNNP------I-----------SPSP
TSS----------------------------SSSSSSTVTT---PV----SKQTIIEAAS
AIYEGK--TD--VYPEIL-SRICQVANPQG-NSGQRLMEYMLMALKSRV-------NSAE
KTPS---V----------------------------------------------------
--------RELYNKEHVD--------ATQSLYDLSPCFKLGFMAANLAIIEATREQGREM
NSC----------------S-----------------NGF--HVVDFDIGQ-G-GQYMN-
-LLHALSGLQNLK-----PAI---------------------------------------
-------------------------------VKITAVAADSNG-----GEEKERLRLVGE
TLSQLAQRLRLS-LCFN--VV-SC---RL------SEL-S-RE-S--LG-----------
----------------C-EPEEALAVNFAFKLYR-MP---DESV-S-TENPRDELLRRV-
K--GLGPRVV-TIVEQ---EMNT-NTA----P-FMARVNESCSYYGALFDSI-N----ST
-ME---------RDSSE-R---ARVEEG-LGRTIV-NSV-------ACE-----GRD---
------------RIERCEVF-GK-WRAR--MGMAG-FELK-PM-SQIVAES------MKA
-RLSLTN---RV---NPGFTVKE--E--------NGGVCF--------GWKG----K--T
LTV----ASAWR*---------------------------
>Populus_trichocarpa_Potri.T127400
------------------------------------------------------------
------------------------------------------------------------
------------------------------------------------------------
------------------------------------------------------------
------------------------------------------------------------
------------------------------------------------------------
------------------------------------------------------------
------------------------------------------------------------
------------------------------------------------------------
------------------------------------------------------------
------------------------------------------------------------
------------------------------------------------------------
------------------------------------------------------------
------------------------------------------------------------
------------------------------------------------------------
------------------------------------------------------------
------------------------------------------------------------
------------------------------------------------------------
-----------------------------------------------MFESI-D----VR
-LP---------RNQKE-R---ISVEQHCLARDIV-NVI-------ACE-----GKE---
------------REERHELF-GK-WKSR--FMMAG-FRQC-PL-SSYVNSV------IRS
-LLR------CY---SEHYTLVE--I--------DGAMLL--------GWKD----R--N
LIS----ASAWY*---------------------------
>Salvinia_cucullata_Sacu_v1.1_s0003.g001584
------------------------------------------------------------
------------------------------------------------------------
-----------MSTLSLPLRIRDSSSAYRLISRSRNPLFPNVYRSPSFFSSSLSSLDVQQ
FRCRNRKRARFCSDLGRAFLTLCVLPACLALGARETSLSQEISLFVVPLAVRFDFFRLSR
AANMSMHYDSQGKYGGFSSASSDLSLRRCIYDREVKLEAADVCDNGSILHGRIKETVTAT
DTHSTNMSVMNFPGLSP---SPPQSSVSSDMLSQSGLDNHCDSESHGSAQTQTYTLDEPC
KPHSWPYD---------------------------------STPAQG-------------
------------------LSSVPGDGMKHM---LRELESVLLGPDDDVEDSPDHDMAGKD
GSAWTELLDEVQSAVLPANDQ---------------------------------------
-----------SVDVPAYNKPSVYAESHDNGSWTPVLGHSPAAWKNQGNSVRDLLIMCAA
AIDESR--FD--IATALI-EELRKEVSVFG-DPIQRLAAYMSEALVARL-------HSSG
FSIY-RIL-------------------------------------------KCSEA----
---------P--APVVLS--------AMQKLYEICPYIKFGYMAANGAIAEAF------R
DEA-----------------------------------RV--HIFDFQIAQ-G-TQWFS-
-LIQGLANRPGG------------------------------------------------
-----------------------PP-----SIRLTTVEEKGAQ--GSPI---GGMDLVEN
RLRTLADSLRVP-FEFK--CIQ-S---RL------NEL-Q-AD-V--IE-----------
----------------V-RNGEALAVNFTLQLHH-LP---DESV-C-VGNPRDRMIRMM-
R--SLNPKVF-TLVEQ---EANT-NTA----P-FFARFVETLNFYSAMFESI-D----VA
-LP---------RDSKD-R---VNVEEQCLARDIV-NVV-------ACE-----GLE---
------------RLERHELM-GK-WRAR--MGMAG-FRPR-PL-SAHVNSI------IKV
-LLE------SY---HTNYMLKE--E--------GDALFL--------GWLN----R--A
LVT----ASAWQ*---------------------------
>Salvinia_cucullata_Sacu_v1.1_s0018.g007649
------------------------------------------------------------
------------------------------------------------------------
------------------------------------------------------------
---MNDPKRRHRPPPSAAVATFSSPSSSSSSSSSSSTNPNPNPSPPPPPLASPSPPLPQA
SSLHYPGSDTSLLKFQTPYRTSSAAIARAPPLIPPRSASTLFLPLSPQESNSTLTLSDSS
SGCAGDPHRLLQQQQTA---EACVQSCSFNGVGGNGIFKGGAASSASFCSYHPPHRSQIQ
GVSSNGAT---------------------------------GNGPNGAMAPGPSFADLPI
VRGPVAFQVPVQKPCLQRMEDPDSKRLKLV---LEDLERELLGDDDSTATA---------
--IASNTVTPVAASSPNNGNSSQQLTAKPEKERDWTDVIEELLNSPDQQAAASNITSICS
NPNSCTDDGFLSAADSSSPSTTTLDYSSLTTVCTSSKPPPPPSSSGGHVQPRDILLACAS
AINIED--YS--NAETFL-SLIQQSASIYG-DPCQRLAVYMAAALEARI-------EKAA
MSQN-RRR---------------------------------------------------T
KLLLLAPSPPPTPEMILR--------GKQLLYKWCLCMKFGLLAANQAMLEVM------E
REQ-----------------------------------NV--HIMDFSICSYGANQWPL-
-FLDALSRRRAATAT---------------------------------------------
-----------------------AP-----RVRITGVAAAGGG---------REAELVGR
VVVEHGRRVGVE-VEYR--WVVVRE--GE----------EGEAVVAKVE-----------
----------------R-RAGEALAVNWVFYLHT-VA---DESL-S-EKNPRDGLLRAVS
H--HLRPVLV-TLVEH---DANT-NTP----P-FYPRFLHSLDYFAALFQSL-D----GK
-SM---------RDNKD-R---VNAERHWLGRHIA-DIV-------ACE-----GAE---
------------RRQRYDVA-AK-WRAR--MAMAG-FRSI-PL-PS--GDD------IRQ
-LLC------AY---SRKYTLQE--D--------AGMLRL--------GWGS----T--P
LVA----ASAWRPLPS*-----------------------
>Salvinia_cucullata_Sacu_v1.1_s0029.g010071
MLLMKPASRTG------------------SGISTWIESLMKMEEEVAIDVE---------
------------------------------------------------------------
------------------------------------------------------------
-----------------------------------------------------DISMYAG
GGDADASHLPPAPDASTSSAASEDCAAIRYDGGGCSGEASGAGAFIEDEDGDDTGGGCEA
LCMNLTMSDAD-----------------------------DDDDDVANFHDTCFDSNAMV
DMMAAHRH---------------------------------DHHIDLGQP----------
------------------------------------------------------------
----------------------TVDEKLPKLVPYNMKAAAPEKMTTAAATSTAAPPPALG
EGS--------MIATVGTVAQSGRQTTHPSAAPSPFSAQQQQQVSPQGVQLMQMLLECAK
NVECRN---TE-RAMALL-PKLRFQSSRHG-DPIQRLTAFFTEALSCRV-------ARLT
DGAI-GAPPPSLA-----------------------------------------------
-----SLDSMTSPYDISV--------AFAALNDACPYFTFAHLTANQPIIELL------S
AAR--------HRRQRWRSA-----------------LRL--HIVDFGITH-G-AQWAA-
-LLQAIAVDNLHHS--------QQMRSSPSTSDH--------------------------
--------ERGGGGRSRNIRAAAAV-----KVMITGVASPELG--ERWR---EALAATGR
RLEEFGASLGVD-VEFAAAPV-PL---GD------EQL-R-VE-M--LRSVGLKRYHSQE
EEEEEEEAYAEEDAAAK-VEEEIVVANFMLQLSN-VL---EKG-------GAERTLAVA-
A--ALRPEVA-TLAEF---DADL-NEA----G-WERRFVASLHFFSAMFDSL-E----AS
-MA---------RDSAH-R---LCMERSMLGERIV-SMV-------GGA----EEGP---
-------------RRRLQCF-SQ-WQRQ--MAAAG-FRAA-PL-SSYAAHQ------ARI
LLLRF-----SF---CRSFTLTEH----------MGALSL--------GWLH----K--P
LLS----ISSWTLL*-------------------------
>Salvinia_cucullata_Sacu_v1.1_s0110.g020609
------------------------------------------------------------
------------------------------------------------------------
------------------------------------------------------------
------------------------------------------------------------
---------------------------------------------------MSSAPRPEP
SSSSLLAIAQHLVQQQQ---GKHPLLPSDIHPAELCAPWPSARSEDTSALHPLHHHHHKQ
QQQSLGFS---------------------------------AAMSSGSDGDGGGELAAFL
LRGGGGGAAEMDMPAADWILMDCLMYDMDA---EAAAIASCFDANNPCESS---------
--TQSSEPAAMTAAAASSTGYPCTPLEEALPDGFTVLEEAQRCILQQQEEAWKHKHHYDN
CLE--------QKQDMVVVEHVLHAEGEGAIQAATSADEAGVGVPSQGIHLMQLLLECAK
AVEREP--D---RAKDLV-SLLKYKASKNG-DPIQRLSAYFADGLGRRL-------CHDA
TGEE-GAV----------------------------------------------------
-------VAEQQQQERLM--------AHKAMRDTCPFDAFAELTVNQAILECT------A
AAA-----------ASSTPC-----------------RRL--HIVDFCVGY-G-VQWAA-
-LLQSMSHSSSLAHT---------------------------------------------
------------------------------PVHITGVQMPGSP---------PLPPLLSS
WLSEFGLSAGIN-ASFR--SAQANI--DS------------------IA-----------
----------------V-QDDDLVVVNLMHSISVAMEGRGDEGV-E-------ELLGLV-
A--EMDPTLV-MVAET---ELTVAASS----S-FKERFLAALHFYSAMFDVT-E----AA
-MG---------RESEK-R---AMVEGVILGKGIE-AAVLGGSSLHGCS-----GGG---
------------GSSAGGS--AR-WRRRRWFRRAG-FAPR-QL-SGYARSQ------AQI
-LLW------RF---AEGFGLVDDVEADVEDDMEGTSVTL--------AWQS----R--P
LLS----VSAWHPNHALRTGLETNHHN*------------
>Sceptridium_dissectum_1kpEEAQ2013376
------------------------------------------------------------
------------------------------------------------------------
------------------------------------------------------------
------------------------------------------------------------
------------------------------------------------------------
------------------------------------------------------------
------------------------------------------------------------
------------------------------------------------------------
------------------------------------------------------------
--------------------------------------------------LLHLLLECAK
AIDSE----RD-RAENAI-AQIRSLSSEQG-DPIQRLAAYLSEALAKRL-------ARGP
GIVT-PGCTPSQ------------------------------------------------
-------EECFDSGELTV--------AYKALNDACPYFKFAHLTANQAILESM------E
TIE-----------------------------------KV--HIVDFGISQ-G-VQWAA-
-LLQAFATRPMV------------------------------------------------
---------------------RVRP-----RIRITGISPPSLGKDEERK---EGLLATGR
RLTEFAKLLDLE-FEFH--PI-VS---KM------EEV-D-IS-M--FR-----------
----------------I-EEGESVAVNFMLQLHH-LL---GESS-----ELLHCVLRVV-
R--SLSPKVV-TLAEY---DASL-NAG----A-FQKRFMSALHFYGAIFDSL-D----AA
-MP---------RDCAE-R---VKMERLFFAEKMD-NML-------GCE-----GEE---
------------RKKRLEAR-NE-WHTI--MATAG-FRFI-PL-SHYAVSQ------ARL
LLWY-------Y---SENYSLTEGQA--------QAYLSL--------GWQH----R--P
LLT----VSAW-----------------------------
>Sceptridium_dissectum_1kpEEAQ2085705
------------------------------------------------------------
------------------------------------------------------------
------------------------------------------------------------
------------------------------------------------------------
------------------------------------------------------------
------------------------------------------------------------
------------------------------------------------------------
------------------------------------------------------------
------------------------------------------------------------
--------------------------------------------------LLHLLLDCAK
TIDIE----RD-TAKKAI-ARLLPLCSKQG-DPIQRLAFYFSDALAKRL-------TRGE
QGMP-DGR---SS-----------------------------------------------
---WQDSECCSCSEELMI--------AYKALNDACPYFKFAELTANQAILEAT------E
TAE-----------------------------------KV--HIIDFGISQ-G-VQWAA-
-FLQAFATRPSGAK----------------------------------------------
---------------------IPSP-----RIRITGIASPSVGDEDSRK---ESLFATGR
RLTEFAKLLDLE-FEFH--PI-AS---KM------EEL-E-VS-M--FR-----------
----------------I-E-----------------------------------------
------------------------------------------------------------
------------------------------------------------------------
------------------------------------------------------------
------------------------------------------------------------
----------------------------------------
>Sceptridium_dissectum_1kpEEAQ2000444
------------------------------------------------------------
------------------------------------------------------------
------------------------------------------------------------
------------------------------------------------------------
------------------------------------------------------------
------------------------------------------------------------
------------------------------------------------------------
------------------------------------------------------------
------------------------------------------------------------
------------------------------------------------------------
------------LATNTV-ASLKQVASIYG-DPIQRLAAYMTEALVTRL-------ESSG
RCLL-KPA-------------------------------------------KCKDS----
---------R--ASGVLP--------AMQVLYQACPYYKFGYMAANGAIAEAF------K
DEH-----------------------------------KV--HIIDFEIGQ-G-NQWMA-
-LIGAFAARPGG------------------------------------------------
-----------------------PP-----KVRITGVDDPQSI--ASPP---GGLQSVGK
LLGELAQSVGVP-FEFH--PVA-K---KV------SEV-E-SW-M--LE-----------
----------------K-RPGEALAVNFAFQLHH-IP---DESV-C-TTNPRDRLLRMV-
R--AMNPKVV-TLVEF---DANT-NTA----P-FYPRFLEVLSYYTALFESL-D----VS
-LP---------RESRD-R---VNVEQNCLAKDIV-NII-------SCE-----GSE---
------------RVQRYELA-GK-WRAR--MTMAG-FRPY-PL-SSFINNT------IKS
-LLK------TY---ANNYRLRE--D--------GGALHL--------GWLD----R--V
LI--------------------------------------
>Sceptridium_dissectum_1kpEEAQ2000445
------------------------------------------------------------
------------------------------------------------------------
------------------------------------------------------------
------------------------------------------------------------
------------------------------------------------------------
------------------------------------------------------------
------------------------------------------------------------
------------------------------------------------------------
------------------------------------------------------------
------------------------------------------------------------
------------------------------------------------------------
------------------------------------------------------------
------------------------------------------------------------
------------------------------------------------------------
------------------------------------------------------------
------------------------------------------------------------
------------------------------------------------------------
-------------------------------------------V-C-TTNPRDRLLRMV-
R--AMDPKIV-TLVEF---EANT-NTA----P-FYPRFLEALSYYTAVFESL-D----IS
-LP---------RESRD-R---VNVEQNCLAKDIV-NII-------SCE-----GSE---
------------RVQRYELA-GK-WRAR--MTMAG-FRPC-PL-SSFINST------IKS
-LLQ------TY---FNKYKLRE--E--------GGALHL--------GWLD----R--V
LIV----ASAWQ----------------------------
>Sceptridium_dissectum_1kpEEAQ2000446
------------------------------------------------------------
------------------------------------------------------------
------------------------------------------------------------
------------------------------------------------------------
------------------------------------------------------------
------------------------------------------------------------
------------------------------------------------------------
------------------------------------------------------------
------------------------------------------------------------
------------------------------------------------GQPKQLLISCAA
AIAENN--FE--LAKNTV-VCLKQVASIYG-DPMQRLAVYMTEALVNRL-------ESSG
GRLF-KSV--------------------------------------------CKDS----
-----------RSSEVLP--------AMQVLYQACP------------------------
------------------------------------------------------------
------------------------------------------------------------
------------------------------------------------------------
------------------------------------------------------------
------------------------------------------------------------
------------------------------------------------------------
------------------------------------------------------------
------------------------------------------------------------
------------------------------------------------------------
----------------------------------------
>Sceptridium_dissectum_1kpEEAQ2000447
------------------------------------------------------------
------------------------------------------------------------
------------------------------------------------------------
------------------------------------------------------------
------------------------------------------------------------
------------------------------------------------------------
------------------------------------------------------------
------------------------------------------------------------
------------------------------------------------------------
------------------------------------------------------------
------------LATNTV-ASLKQVASIYG-DPIQRLAAYMTEALVTRL-------ESSG
RCLL-KPA-------------------------------------------KCKDS----
---------R--ASGVLP--------AMQVLYQACPYYKFGYMAANG-IAEAF------K
DEH-----------------------------------KV--HIIDFEIGQ-G-NQWMA-
-LIGAFAARPGG------------------------------------------------
-----------------------PP-----KVRITGVDDPQSI--ASPP---GGLQSVGK
LLGELAQSVGVP-FEFH--PVA-K---KV------SEV-E-SW-M--LE-----------
----------------K-RPGEALAVNFAFQLHH-IP---DESV-C-TTNPRDRLLRMV-
R--AMNPKVV-TLVEF---DANT-NTA----P-FYPRFLEVLSYYTALFESL-D----VS
-LP---------RESRD-R---VNVEQNCLAKDIV-NII-------SCE-----GSE---
------------RVQRYELA-GK-WRAR--MTMAG-FRPY-PL-SSFINNT------IKS
-LLK------TY---ANNYRLRE--D--------GGALHL--------GWLD----R--V
LI--------------------------------------
>Sceptridium_dissectum_1kpEEAQ2005979
------------------------------------------------------------
------------------------------------------------------------
------------------------------------------------------------
------------------------------------------------------------
------------------------------------------------------------
------------------------------------------------------------
------------------------------------------------------------
------------------------------------------------------------
------------------------------------------------------------
------------------------------------------------------------
------------LADIVM-ARLKQAVSIYG-APIQRLAAYMAEGLVARI-------ASSG
QGIY-KVL-------------------------------------------KCKEA----
---------P--AVDLLS--------AMQKMYEICPYFKFGYMAANGAIAEAF------K
EES-----------------------------------KV--HIIDCQIAF-G-TQWIS-
-LIQALASRPGG------------------------------------------------
-----------------------PP-----CVRITGVDDPESE--FAAT---GGLRTVGQ
RLGELAKAVGVP-FEFH--PVP-V---KM------AEM-Q-AS-M--VE-----------
----------------L-RPGEALAVNFTYQLHH-MP---DESV-C-VTNPRDRLLRMV-
R--SMNPKVL-TLVEQ---EANT-NTS----S-FFLRFMETLSYYSAIFESI-D----VA
-LP---------RDSKD-R---VNVEQQCLARDIV-NVI-------ACE-----SAE---
------------RVERHELM-GK-WRAR--MMMAG-FTPY-PL-SSYVNNT------IKT
-LLE------LY---NENYRLKE--E--------GGALFL--------GWLD----R--S
LVV----ASAW-----------------------------
>Sceptridium_dissectum_1kpEEAQ2005980
------------------------------------------------------------
------------------------------------------------------------
------------------------------------------------------------
------------------------------------------------------------
------------------------------------------------------------
------------------------------------------------------------
------------------------------------------------------------
------------------------------------------------------------
------------------------------------------------------------
------------------------------------------------------------
------------LADVVM-ARLKQAVSIYG-APIQRLAAYMAEGLVARI-------ASSG
QGIY-KVL-------------------------------------------KCKEA----
---------P--AVDLLS--------AMQKMYEICPYFKFGYMAANGAIAEAF------K
EES-----------------------------------KV--HIIDCQIAF-G-TQWIS-
-LIQALASRPGG------------------------------------------------
-----------------------PP-----CVRITGVDDPESE--FAAT---GGLRTVGQ
RLGELAKAVGVP-FEFH--PVP-V---KM------AEM-Q-AS-M--VE-----------
----------------L-RPGEALAVNFTYQLHH-MP---DESV-C-VTNPRDRLLRMV-
R--SMNPKVL-TLVEQ---EANT-NTS----S-FFLRFMETLSYYSAIFESI-D----VA
-LP---------RDSKD-R---VNVEQQCLARDIV-NVI-------ACE-----SAE---
------------RVERHELM-GK-WRAR--MMMAG-FTPY-PL-SSYVNNT------IKT
-LLE------LY---NENYRLKE--E--------GGALFL--------GWLD----R--S
LVV----ASAW-----------------------------
>Sceptridium_dissectum_1kpEEAQ2005981
------------------------------------------------------------
------------------------------------------------------------
------------------------------------------------------------
------------------------------------------------------------
------------------------------------------------------------
------------------------------------------------------------
------------------------------------------------------------
------------------------------------------------------------
------------------------------------------------------------
----------------------------------------------------QLLVRCAA
AIDEND--FG--LADVVM-ARLKQAVSIYG-APIQRLAAYMAEGLVARI-------ASSG
QGIY-KVL-------------------------------------------KCKEA----
---------P--AVDLLS--------AMQKMYEICPYFKFGYMAANGAIAEAL------K
DES-----------------------------------EV--HIIDFQIAF-G-TQWIS-
-LIQALANRPGG------------------------------------------------
-----------------------PP-----FVRITGVDD---------------------
------------------------------------------------------------
------------------------------------------------------------
------------------------------------------------------------
------------------------------------------------------------
------------------------------------------------------------
------------------------------------------------------------
----------------------------------------
>Sceptridium_dissectum_1kpEEAQ2006177
------------------------------------------------------------
------------------------------------------------------------
------------------------------------------------------------
------------------------------------------------------------
------------------------------------------------------------
------------------------------------------------------------
------------------------------------------------------------
------------------------------------------------------------
------------------------------------------------------------
------------------------------------------------------------
------------LANSIV-GKLEQVVSIHG-APMQRLAAYMVKGLVARI-------QSSG
HCMH-TAL-------------------------------------------KCKDL----
---------P--ASNVLY--------AMQVLYQACPYYKFGYMAANGAIAEAF------K
DED-----------------------------------KV--HIIDFEIGQ-G-SQWVA-
-LIGAFAGRPGG------------------------------------------------
-----------------------PP-----KVRITGVDDPVSN--TRGA---AGLQSVEK
KLAELAKSVGVP-FEFH--PVA-M---KV------SEV-E-SW-M--LG-----------
----------------T-RSGEALAVNFAFQLHH-MP---DESV-C-TTNPRDRLLRIV-
R--SLNPKVV-TLVEH---EANT-NTA----P-FYPRFLETLNYFTAVFESL-D----VS
-LP---------RESPD-R---VNVEQTCLARDIV-NIV-------ACD-----GSD---
------------RVERYELA-GK-WRAR--MTMAG-FRPC-PL-SSYINGT------IDS
-LLK------NY---SNNYRLRE--E--------GGALYL--------GWLD----R--V
LIV----ASAWQ----------------------------
>Sceptridium_dissectum_1kpEEAQ2017661
------------------------------------------------------------
------------------------------------------------------------
------------------------------------------------------------
------------------------------------------------------------
------------------------------------------------------------
------------------------------------------------------------
------------------------------------------------------------
------------------------------------------------------------
------------------------------------------------------------
------------------------------------------------------------
--------LA--LANEMM-LQLKQIVSICG-SPSERLAAYMAEGLVAKV-------ASSG
QGLY-NTL-------------------------------------------KCKEA----
---------P--ATDLLS--------AMQKLYEICPYFKFGYMSANGAIAEAF------K
DEA-----------------------------------KV--HILDFQIGH-G-TQWVS-
-LIQALANRPGG------------------------------------------------
-----------------------PP-----CVRISGVNDPESV--FGAD---KGFQTVGQ
RLGKLAEAVGVP-LQFE--LVP-V---KM------AEF-Q-SS-M--VE-----------
----------------L-SPGEALAVNFTLQLHH-MP---DESV-C-VTNPRDRLLRMV-
K--AMNPKVL-TLVEQ---EANT-NTA----P-FLPRFLEAWKYYLAIFDSI-D----VA
-LP---------RDSKD-R---VNVEQQCLARDIV-NII-------ACE-----GAE---
------------RVERHELT-GK-WRAR--MMMAG-FKPH-PL-SSHVNNT------IKT
-LLG------MY---CENYRLKE--E--------GGALFL--------GWLN----R--P
LVV----ASAWQ----------------------------
>Sceptridium_dissectum_1kpEEAQ2074856
------------------------------------------------------------
------------------------------------------------------------
------------------------------------------------------------
------------------------------------------------------------
------------------------------------------------------------
------------------------------------------------------------
------------------------------------------------------------
------------------------------------------------------------
------------------------------------------------------------
------------------------------------------------------------
------------------------------------------------------------
------------------------------------------------------------
------------------------------------------------------------
------------------------------------------------------------
------------------------------------------------------------
------------------------------------------------------------
------------------------------------------------------------
------------------------------------------------------------
------------LVEQ---EANT-NTA----S-FFHRFLETLSYYSAVFESI-D----VA
-LP---------RDSKE-R---VNVEQQCLARDMV-NVI-------ACE-----GAE---
------------RVERHELL-GK-WRAR--MMMAG-FKPH-PL-SSNVNKT------IKG
-LLE------VY---NERYRVRE--E--------GEAV----------------------
----------------------------------------
>Selaginella_moellendorffii_SMO266G0017
-------------------------------MSSSCCSSDQQQWD---------------
------------------------------------------------------------
------------------------------------------------------------
------------------------------------------------------------
------------------------------------------------------------
------------------------------------------------------------
------------------------------------------------------------
------------------------------------------------------------
-----------------------------------------------ISSFTTGPATTTT
TTT--------TGGDEHLAANPQHVSTTTVNLRSQHHQEQQQDRGGALEQLVQLLVSCLD
DMESGQ---AS-SAMDKL-ATLKAMASSSG-NAVEKCAWYFSSGLEARL-------HRRG
GNDH-SDGDDDEE-----------------------------------------------
--EESPSSSPNKAEAIAM--------AYKTLTDACPYLKFAHLTANQALLEAT------D
GAP-----------------------------------KI--HIVDYGTMQ-G-VQWAA-
-FLQAFATWPAKNP----------------------------------------------
----------------------SPR-----SLRITGIPSPHLG--SNPA---PAMLATQR
RLTDFAKLLGVD-FQFC--PI-LE---PI------RDF-Q-PSQS--LR-----------
----------------T-DPDEVVAVNFVLQLAQ-LP--------A---PALKRAFSLV-
Q--RLNPRIV-TVAEY---EAN--NGA----S-LRDQLASNARFYSSVFESL-D----VA
-LP---------GDDAQ-R---ITAERLFFGREIT-KSL--------------VEGT---
------------NCECPEKQ-RE-WQRC--IDGAG-LWSA-AL-SHYTVSQ------ARL
LLWLY-----NK---SENFTLLQG----------PGSLSL--------GWLG----T--S
IVT----VSAWHC*--------------------------
>Selaginella_moellendorffii_SMO364G0167
------------------------------------------------------------
------------------------------------------------------------
------------------------------------------------------------
------------------------------------------------------------
------------------------------------------------------------
------------------------------------------------------------
------------------------------------------------------------
------------------------------------------------------------
------------------------------------------------------------
-----------------------------------------------MGDPRQLLLLCAE
SIANGD--FA--LAEVVI-SRLNQVVCIYG-QPMERLAAYMVEGLVARI-------QSSG
TGLC-RAL-------------------------------------------RCKEP----
---------V--GNEILS--------AMQVMYEVCPYIKFGYMAANGAIAEAL------K
DEP-----------------------------------RV--HIIDFEIAQ-G-TQYIA-
-LIQALARRPGG------------------------------------------------
-----------------------PP-----TVRITGVGDPAAG--VAAP---GGVAAVGR
RLAVLAADHGVP-LEFH--AVP-L---SG------AGVTD-AA-A--LQ-----------
----------------R-RPGEALAVNFAMQLHH-MP---DESV-S-VSNPRDRLLRMA-
K--SLGPKIV-TLVEQ---EANT-NTA----P-FLARFKESLSYYGAVFESL-D----VT
-LP---------RQSKE-R---ISVEQHCLARDLV-NLI-------ACE-----GAE---
------------RIERHEVM-GK-WRAR--MSMAG-FKQY-PL-SRYVNQT------ISC
-LLK------TY---CDKYKLSE--E--------DGVIYL--------GWLD----R--S
LVS----ASAWN*---------------------------
>Setaria_italica_Seita.2G343700
------------------------------------------------------------
------------------------------------------------------------
------------------------------------------------------------
------------------------------------------------------------
------------------------------MDLHQLLKYRLTGANVFYEFPTENNLANNP
WPGTPLKSEFSNSPYTP---L--SAQLE-CDN-LSAISNTPDNQSSTETIS-AQ----PI
---SPLEV---------------------------------DSSNRQAGILW-ENTQVRP
DHL---------------YT-TSRHNMQHA---LRKIETVLMA---PDADD---------
--A-----ATSTKHEFEEHKP-APLM-RQRSRTWSHELRQPSP------------GVVRT
QFA--------S-GYPTASYEFRPEK-------RQRELRED-----PQSMVKQLLTKCAE
ALSEER--IE--EFLKLV-QQARGVVSITG-EPIQRLGAYLLEGLVARH-------GNSG
TNIY-RAL-------------------------------------------KCREP----
---------E--SNELLS--------YMKILYNICPYFKFGYMAANGAIAEAL------R
NED-----------------------------------KI--HIVDFQIAQ-G-TQWIT-
-LIQALAARPGG------------------------------------------------
-----------------------PP-----HVRITGIDDPVSE--YARG---EGLDLVGK
MLKSMSEEFRIP-LEFT--PLPGV---YA------TQV-T-KE-M--LD-----------
----------------I-RPGEALAVNFTLQLHH-TP---DESV-D-VNNPRDGLLRMV-
K--GLSPKVT-TLVEQ---ESHT-NTT----P-FLMRFSETMDYYSAMFESI-D----AN
-LP---------RDSKE-R---INVEQHCLAKDIV-NII-------ACE-----GKD---
------------RVERHELL-GK-WKSR--LTMAG-FKPY-PL-SSYVNSV------IRK
-LLA------CY---SDKYTLEE--K--------DGAMLL--------GWKS----R--K
LIS----ASAWH*---------------------------
>Setaria_italica_Seita.2G369400
------------------------------------------------------------
------------------------------------------------------------
------------------------------------------------------------
------------------------------------------------------------
------------------MADTPTSRMV-HPFGNVPRQTPKQFLYSGNTQHLCHPYQSAS
DTHVVPEHHYTMK-------S--HSP-DAVSEEHETR-KQYTLDSSAASGCSRH----DS
PSSQSIHT---------------------------------G--SGSPL------SHEDS
HSGSTNGNGSPVSASC--VT-EDPTDLKQK---LKDLEAVMLG---TDSEI---------
--V---------------------------------------------------------
---------------------DSLEISVANQLSLEPEKWV-HMMSMPKGNLKELLIACAR
AVEQNN--SF--AIDLMI-PELRKMVSVSG-EPLERLGAYMVEGLVARL-------ASSG
NSIY-KAL-------------------------------------------KCKEP----
---------K--SSDLLS--------YMHFLYEACPYFKFGYMSANGAIAEAV------K
GED-----------------------------------RI--HIIDFHIAQ-G-AQWIS-
-LLQALAARPGG------------------------------------------------
-----------------------PP-----FVRITGIDDSVSA--YARG---GGLELVGR
RLSHIAGLYKVP-FQFN--AVA-I---SG------NEM-E-EG-H--LG-----------
----------------I-VPGEAVAVNFTLELHH-IP---DETV-S-TANHRDRILRLV-
K--SLSPKVL-TLVEQ---ESNT-NTA----P-FAQRFAETLDYYTAIFESI-D----LA
-LP---------REDRE-R---INMEQHCLAREIV-NLV-------ACE-----GEE---
------------RVERHEVF-GK-WKAR--LMMAG-FRPS-PL-SALVNAT------IKT
-LLQ------SY---SPDYKLAE--R--------DGVLYL--------GWKN----R--P
LIV----SSAWH*---------------------------
>Setaria_italica_Seita.3G236000
------------------------------------------------------------
------------------------------------------------------------
------------------------------------------------------------
------------------------------------------------------------
-------------------MSFVRQAD--PSASCAESPYIHKFGPPGSVFPA--QFASGT
ELLHHGP-QPYNAEGYR---Q--SGFNG--TAAHAFQSSFYN------------------
-TDSHVE--------------------------------------SHFNEATCSPANSNI
SQQNSQSLS-DNQTADLEVEFDE-DEMRLK---LQELEHALLDDG---------------
---DEIFSDLS--GIID---DEWN--DNMKNNDWTNTMKNIMS---PDSPKESSPESSLC
CPD--------SNNG-------------------------------EARHPKQLLFDCAE
AISEYS--VE--EAQSII-TELRQKVAIQG-DPSQRIAAYLVEGLAATI-------QSSG
KGIY-RAL-------------------------------------------RCKEA----
---------P--TLYQLS--------AMQILFEICPCFRLGFMSANYAILEAC------K
GEE-----------------------------------VV--HIIDFDINQ-G-SQYIN-
-LIQFLRNNSNK------------------------------------------------
-----------------------PR-----LLRITGVDDPESV--HRAV---GGLKVVGQ
RLEKLAEDCEVP-FEFR--AVA-S---NI------EDV-T-PG-M--LD-----------
----------------C-RPGEALIVNFAFLLHH-LP---DESV-S-IVNERDQLLRMV-
K--GLRPKLV-TVVEQ---DANT-NTT----P-FLARFREVYDYYSALFDSL-D----AT
-LP---------RESPD-R---MNVERQCLAREIV-NIL-------ACE-----GPD---
------------RVERYEVA-GK-WRAR--MAMAG-FVPS-PF-NSNVIDG------IKS
-LLK------SY---CDKYRFEK--V--------HDGLHF--------GWGD----K--T
LVV----SSAWQ*---------------------------
>Setaria_italica_Seita.5G403500
------------------------------------------------------------
------------------------------------------------------------
------------------------------------------------------------
------------------------------------------------------------
-------------------MSFVRRAD--PSTAYTDNLYIHKFAAPSSNFAA-QRFSSDT
QLFRYGP-EPYNGE-YG---H--MGFTG--SSSAVFQNSFCSQQASLTPYCVTADERSPS
VADTQSN--------------------------------------SCSDAAKESPVVSNV
SQHNSQSVS-DTQSSEIEVQFDE-DEIRLK---LQELEHALLDDG---------------
---DDILFEISQAGSIN---DEWA--D---------PMKNVLL---PNSPKES--ESSIS
CAV--------SNSR-------------------------------TARTPKQLLFDCAT
ALSEYN--ID--EAQAII-SDLRQMVSIQG-DPSQRIAAYLVEGLAARI-------VASG
NGIY-KAL-------------------------------------------TCKDP----
---------P--SLYQLS--------AMQILFEICPCFRLGFMAANYAILEAC------K
GEE-----------------------------------RL--HIIDFDINQ-G-SQYIT-
-LIQFLKNNSNK------------------------------------------------
-----------------------PR-----HLRITGVDDPETV--QRPI---GGLKVIGQ
RLEQLAEDCGVS-FEFR--AVG-A---NL------GDV-T-PA-M--LD-----------
----------------C-RPGEALAVNFAFQLHH-LP---DESV-S-IMNERDQLLRMV-
K--GLQPKLV-TLVEQ---DANT-NTA----P-FLTRFREVYDYYYALFDSL-D----AT
-LP---------RESPD-R---MNVERQCLAREIV-NIL-------ACE-----GPD---
------------RVERYEVA-GK-WRAR--MTMAG-FTPC-PF-NSNVISG------IKS
-ILK------SY---CDRYKFEE--D--------HGGLHF--------GWGE----K--T
LIV----SSAWQ*---------------------------
>Setaria_italica_Seita.7G209700
------------------------------------------------------------
------------------------------------------------------------
--------MEPGAPWRDPRQGYAYGVGS--------------------------------
A--MQMQLQQ------RADAAAGG---------------GGVLKRSLGELERWQ--HQQQ
--------------QHV-----AAQQALYLRAVRQR-----TAAA---------ADIAAL
LGGGPTQPLVLSGSSFG---GGLASPSSTL-SSLTTASRA-AVPLMHPQPQPQLQQQ---
--------------------------------------------------------RQVP
LMTSSPQTQAFGLSRAPPPPQPASPSQLFM---LQELEKQLFDDDDD--ES---------
--VAAMSGTGSAVT--NSEWEET--IQQLNSITAAPSPGLPASATPNNNNNANAGMTRSP
SNS----------------------------SSSTASSSASCSPPTPGAASRQLLSEAAV
ALADGN--HE--AAATHL-VALKRAANQHG-DAEQRLIAMMVAALSSRI-------VPTA
SALA-QHL----------------------------------------------------
--------AELCGAEQRA--------GSQLLHDISPCFRLALHAASAAIVEAV------G
DH-----------------------------------RAI--HLVDFDVS--F-QQHTA-
-LIQYLADRRV-------PGT---------------------------------------
------------------------------SLKVTAVIDPSSPFTQTQSLT-ATLSAIGE
QLKQLAERAGIE-YRFK--VV-SC---RA------AEL-D-AS-R--LG-----------
----------------C-APGEALAVNLAFALSH-VP---DESV-S-PANPRDELLRRV-
R--ALGPQVV-ALVEQ---ELNT-NTA----P-LAARFTDACAHYGAILESL-D----AT
-LG---------RESAEKK---ARAEAA-LARKAA-NAV-------GRE-----GPD---
------------RLERCEVF-GK-WRAR--FGMAG-FRPV-AL-GPGIVDQ------VAA
-RVG------PA---PPGITFKA--D--------NGVLRL--------CWMG----R--V
VTV----ASAWR*---------------------------
>Setaria_italica_Seita.9G112200
MAYMCADSGNL------------------MAIAQQVIQQQQQQQQ-----QHHQRHHHHH
HLPPPPMQLPP-------------------------------------------------
------------------------------------------------------------
------------------------------------------------------------
------RQAPPMPPAPAP--PHGQIPGASLPYGGAA--WPHHSEHFFSDAFVGASAADA-
-----VFSDLA--------------------------------------AAADFDSDVWM
DSLIG-------------------------------------------------------
------------------------------------------------------------
------DPP-FADSDLERLIFTTPPPPVPVPAPAA------AAHVDAAAQPEAAAPASLP
QPA--------AVAAPAACS----------SPSFMD--------ASCSEPVLQSLLACSR
TAAAD----PA-LAAVEL-VKVRAAASDDG-DPAERVAFYFADALARRL-------ACGG
G--A-QPSTAPDT-----------------------------------------------
-------R--FASDELTL--------CYKTLNDACPYSKFAHLTASQAILEAT------G
AAT-----------------------------------KI--HIVDFGIVQ-G-IQWAA-
-LLQALATR--PEG----------------------------------------------
----------------------KPS-----RVRISGVPSPYLG--PKPA---ASLAATSA
RLRDFAKLLGVD-FEFV--PL-LR---PV------HEL-D-RS-D--FL-----------
----------------V-ESDEAVAVNFMLQLYH-LL---GDSD-E----PVRRVLRLA-
K--SLSPSVV-TLGEY---EVSL-NRA----G-FVDRFANALCYYKPVFESL-D----VA
-MA---------RDSPE-R---VRVERCMFGERIR-RAV-------GPE----EGAE---
------------RTDRMAAS-RE-WQTL--MECCG-FEPV-KL-SNYAMSQ------ADF
LLWNY-----DA---KYKYSLVELP---------PAFLSL--------AWEK----R--P
LLT----VSAWR*---------------------------
>Setaria_italica_Seita.9G270200
------------------------------------------------------------
------------------------------------------------------------
------------------------------------------------------------
------------------------------------------------------------
------------------------------------------------------------
--------------------------------------MYCTLESSSANGIYPA----QS
STSSHSIS---------------------------------PLS---------GSPLSQH
DGHSDHTYSSPPSASCL----TEVADLQIK---LKELENVILG---PELDI---------
------------------------------------------------------------
--------------------TSDSPESFLQANVQLRPDNWRQLLGIDAGDLKQVIIACGK
AVAEND--VF--ATELLI-SELGQLVSVSG-DPMQRLGAYMLEGIVARL-------SSSG
SMLY-KSL-------------------------------------------KCKEP----
---------T--GSELMS--------YMHLLYEICPFYKFGYMSANGAIAEAI------K
GEN-----------------------------------FV--HIIDFQIAQ-G-SQWIT-
-LIQALAARPGG------------------------------------------------
-----------------------PP-----YIRITGIDDSNSA--YARG---GGLDIVGR
RLHSVAQSCGLP-FEFN--AVP-A---AS------HEV-Q-LE-H--LA-----------
----------------V-RPGEIIVVNFAYQLHH-VP---DESV-S-IENHRDRIIRMI-
K--SINPRVV-TLVEQ---ESNT-NTA----P-FFPRYMETLNYYTAMFESI-D----VA
-LP---------RDDRR-R---MSAEQHCVARDIV-NLI-------ACE-----GPE---
------------RVERHELF-GK-WKAR--FAMAG-FRPY-PL-SSVVNNT------INT
-LLR------SY---NSCYNLEE--R--------DGVLYL--------GWKN----R--V
LVV----SSAWC*---------------------------
>Setaria_italica_Seita.9G508300
------------------------------------------------------------
------------------------------------------------------------
------------------------------------------------------------
------------------------------------------------------------
----------------------------MSTQASNRSYRYPDNTQISYYNGNLVHVGGNG
TYYMPQNHDDGHYISSD------DGSQTSNSRAQGFQAQYCTLDSSSANCVYPA----HS
STSSQSIS---------------------------------------------GSPLSQQ
ESHSDHAYGSSPSASCVTQVPSWT---------LKDLENVMLG---PDSDI---------
------------------------------------------------------------
----------------------GSPDSSLLPGTALHENNWRELLGIKTGDLRQVIIACGK
AVDENA--FY---MDALM-SELRQMVSVSG-EPMQRLGAYMLEGLIARL-------SFTG
HALY-KSL-------------------------------------------KCKEP----
---------VATSSELMS--------YMHLLYDICPFFKFGYMSANGAIADAV------K
GEN-----------------------------------FI--HIIDFQIAQ-G-SQWMT-
-MIQALASRPGR------------------------------------------------
-----------------------RP-----YLRITGIDDSNSA--HARG---GGLDIVGQ
RLHSIAQSCGLP-FEFN--PVP-A---AS------HEV-M-YE-H--LC-----------
----------------V-RSGEAIVVNFAYQLHH-TP---DESV-G-IENHRDRILRMV-
K--SLSPRVV-TLVEQ---EANT-NTA----P-FFLRYLETLDYYTAMFEAI-D----VA
-RP---------RDDKK-R---ISAEQHCVARDIV-NLI-------ACE-----GAE---
------------RIERHEPF-GK-WRAR--LAMAG-FRPY-PL-SPVVNST------IKT
-LLD------SY---HSYYRLEE--R--------DGVLYL--------GWKS----R--K
LVV----SSAWC*---------------------------
>Solanum_lycopersicum_Solyc02g085340.1
MAYMCTDSGNL------------------MAIAQQVIKQKQQQEQLQQQEQQQQ------
------------------------------------------------------------
------------------------------------------------------------
-----------------------------------------------------QQQQFLG
VN---PLCLSPWTSNHQT--LT---NSPTLGYGLTG------S--GFADPFQ-VAGGTDS
AEPGFQFPNLE----------------HHST----GFRFADF---GGG-PGGEFDSDEWM
ESLIG---------------------------------------------------GGDS
TGSSNLQSG--------------CEAWQTS---SEFTTLYGDPFPSCPNRL---------
--SIGSAPPPPPSSDLNGVIFSETQKNLS-PLQPQTSPW---------VAPSSSPPPIVQ
PAS--------KESKVVSVDV--------QPCSSPE--------SFSSKPLLKSLVECAR
LAESE----PE-NVVKSL-IRLRESVSQQG-DPMERVGFYFLEALYNRL-------SSCQ
A-ER-T---PSIF-----------------------------------------------
-------G--TAPEELTL--------SYKAFNDACPYSKFAHLTANQAILEAT------E
KAT-----------------------------------RI--HIVDFGIVH-G-IQWAA-
-FLQALATR--SAG----------------------------------------------
----------------------KPV-----SVRISGIPSVVLG--NSPS---ASLLATGN
RLRDFAKLLDLN-FEFE--PI-LT---PV------QEL-N-GS-S--FR-----------
----------------V-DPDEILAVNFMLQLYN-LL---DETN-V----GVKTALSLA-
K--SLNPSIV-TLGEY---EVNL-NDV----G-FLQRFKNALKYYSTIFESL-D----PS
-LT---------RDSAE-R---VQVERLILGRRIA-GAV-------GLD----DGGT---
------------RRECMEDK-EH-WKEL--MEGAG-FKPV-TL-SHYAMSQ------AKI
LLWNY-----NY---SSSFGLIDSA---------PGFLSL--------AWKD----N--P
LLT----VSSWH*---------------------------
>Solanum_lycopersicum_Solyc03g025170.1
------------------------------------------------------------
------------------------------------------------------------
----------------MSS-GFSG---E----IYGA-----GGRSTMNN-----NNSQRP
YSSP--------LSGILPDPVTQMVHQGRP---------NLMGKRSLAEFQQQQQLQFLQ
LQQQKQQQQQMMLLQQQ---QQQGI-GFYLRNVKPR-----SYQQSSPMSPLSPVDFS--
-------------IAAA---ASISSSNSNV---STMMNTRQALPVL--------------
--QQPANM---------------------------------GGF-LSPGIQNYS--TGVS
SLNPVQN------GA-TIGVQESDKKMMNC---LQELEKQLLDDNDE-EE----------
------GDTVSVITN-N-EWSET--IQNLISPSQNQNQ------IQ-------KLASLSP
SSS----------------------------TSSCASSTES---PAIS-CPKQSIIEAAT
AIYDGK--ND--VALEIL-TRLSQVANIRG-SSDQRLTAYMVAALRSRL-------NPVD
YPPP---V----------------------------------------------------
--------LELQSKEHTE--------TTHNLYEVSPCFKLGFMAANLAILEAV------A
DHP----------------F-----------------NKL--HVIDFDIGQ-G-GQYLH-
-LLHALAAKKSNN-----PAV---------------------------------------
-------------------------------LKITAF-TEQAG-----GVD-ERLNSIHM
ELNSVANRLGVC-LYFN--VM-SC---KV------ADL-S-RE-N--LG-----------
----------------L-DPDDALAVNFAFKLYR-LP---DESV-T-TENLRDELLRRV-
K--ALSPKVV-TVVEQ---DMNG-NTA----P-FLARVNEACGHYGAIFDSL-D----AT
-VP---------RDSMD-R---VRIEEG-LSRKMC-NSV-------ACE-----GRD---
------------RVERCEVF-GK-WRAR--MSMAG-FGPK-PV-SQIVANS------LRS
-KLNSGT---RG---NPGFTVNE--Q--------SGGICF--------GWMG----R--T
LTV----ASAWR*---------------------------
>Solanum_lycopersicum_Solyc04g014830.1
------------------------------------------------------------
------------------------------------------------------------
------------------------------------------------------------
------------------------------------------------------------
-----------------------------------MQASQGPQRSCSVHKLYNKPMQQVQ
QNYTP-CRASDNSNYND------GSNSQAQVSLTTENEKFFTVDTFPATDCAIY----DG
DPS-VSVS---------------------------------SNRSPFSSQCSQSNMFEQR
RSYEKTAGSPVSLCS---G-VDDSNGKKHE---LRELNNKLLRPES-DIDD---------
--S---------------------------------------------------------
-------------------CSCSL--NGVVSKHFSLTRRNQVLDVASRLDLKELLVACAE
AVDEAD--TS--TAEVLM-DALEKRVSVYG-EPMQRLSAYMLEGLRARL-------LSSG
SNIY-KKL-------------------------------------------KCNEP----
---------T--SSELLS--------YMQVLYHITPYFKFAYMSANVVISEAM------K
NEN-----------------------------------RI--HIIDFQIAQ-G-SQWVF-
-LIHYLARRPGG------------------------------------------------
-----------------------PP-----FLRITGIDDSQSA--HARG---GGLQLVGE
RLASIAKSCGVP-FEFH--TAA-L---SG------CMV-K-LE-N--LR-----------
----------------V-RHGESLAVNFPYMLHH-MP---DESV-S-TMNHRDRLLRLV-
K--SLSPKIV-ALVEQ---EMNT-NTA----P-FLPRFRETLDYHKAIFESV-D----VT
-RP---------RNDMQ-R---IRSEEHCIARDVV-NLI-------ACE-----GAD---
------------RVERHEVF-GK-WRSR--LLMAG-FTPC-PL-SPSVAEA------IKV
-MLK------EY---SSNYKLAE--S--------QGALYI--------GWNN----R--A
LAT----SSAWQLPHSLPLGS*------------------
>Solanum_lycopersicum_Solyc04g064550.1
------------------------------------------------------------
------------------------------------------------------------
------------------------------------------------------------
------------------------------------------------------------
-------------------MSLVRS----LRSIGNGKLYFQNGHNDNSSLAT-SMYTKNA
RGIMYAT-ESSSTDSYD---P--KYLLESPSPSEELLN-TSPTDVLGNPFHQRHSSSFHP
--------------------------------------------------------SRDY
NQVSYDSAD-CVNQSPDSSEYND-GRVTMK---LQELERVLFDDN----EI---------
--EGDDVFARGETVDID---DEWF--N---------QIRTELL---QESPKES--TSADS
NTS--------SSSS-YKE-----------------------ISVSAPQTPKQMLFSCAA
AIQDGH--IE--QASSMI-NELRQMVSIQG-DPLGRTAAYMVEALAARM-------ATSG
RGLY-KAL-------------------------------------------KCKEA----
---------T--SSERLS--------AMQVLFEVCPYFRFGFMAANGAILEAF------K
DEK-----------------------------------RV--HIIDFDVNQ-G-SQYYT-
-LLQTLGSMPGK------------------------------------------------
-----------------------PP-----HVRLTGVDDPESV--QRAI---GGLNVIGL
RLAQLAKDLKIS-FEFQ--AVS-S---NT------ALV-T-PA-M--LN-----------
----------------C-RPGEAVLVNFAFQLHH-MP---DESV-S-TVNQRDQLLRMV-
K--SLNPKLV-TVVEQ---DMNT-NTA----P-FLQRFAEVYNYYCAVFESL-D----AT
-LS---------RDSQE-R---VNVERQCLARDII-NIV-------ACE-----GLE---
------------RIERYEVA-GK-WRAR--MMMAG-FTPS-PI-SRNVYES------IRN
-LIK------QY---SERYKAEE--E--------AGALYF--------GWED----K--T
LTV----ASAWR*---------------------------
>Solanum_lycopersicum_Solyc06g035620.2
------------------------------------------------------------
------------------------------------------------------------
------------------------------------------------------------
------------------------------------------------------------
------------------------------------------------------------
------------------------------------------------------------
------------------------------------------------------------
------------------------------------------------------------
------------------------------------------------------------
-------------------------------------MEDLPLQGVPFSNLKSCLY----
------------------------VVSVTG-DPIQRLGAYIVEGLVERK-------ELSG
TTIY-RSL-------------------------------------------KCKEP----
-------------------------------------------------AEAC------R
NED-----------------------------------RI--HIIDFQIAQ-G-TQWMI-
-LLQALAARPGG------------------------------------------------
-----------------------AL-----YVRITGIDDLVSQ--YARG---DGLAAVAR
RLSAISEEFNIA-VAFH--AVP-V---FA------LEI-T-WD-M--LD-----------
----------------V-RPGEAQAVNFPLQLHH-TP---DESV-D-ANNPRDGLIRMI-
K--SLCPKIV-TLVEQ---ESNT-NTA----P-FLTRFVEALDYYHAMFESI-D----VT
-LL---------RDMKE-R---ITVEQHYLARDIV-NVI-------ACE-----GKE---
------------RVERHELL-GK-WKSR--FKMAG-FQQY-PL-SSFVNSV------IKD
-LMK------RY---SDHYTLVE--Q--------DGAMLICCGG----G-------R--S
GI*-------------------------------------
>Solanum_lycopersicum_Solyc06g036170.1
------------------------------------------------------------
------------------------------------------------------------
----------------MSS-DFSGGVPD----FHGG-----AGRSSLIP-----MNNSQP
QIQL--------TQ--RPDGVSQNLHR-RP---------MFIGKRSLAAFQQQQQFQFLQ
--------------QQQ---QQQGL-GFYLRNVKPR-----NYQQASPISPL---DYS--
-------------VSSS---L-ISSEFSP-------MTPRHPLPI---------------
---STANT---------------------------------NGV-LSSGNPNCS--AVAS
YLNQVQN------SL----YQESEEKMMNR---LHELEKQLLEDNNE-EE----------
------EDTVSVVTN-NDEWSET--IKNLITPTSNH---------------------LSP
ASS----------------------------TSSCSSSMES---PPVS-SPRQSIVEAAT
AIIDGK--TN--VAVQIL-TRLAQVADVRG-SSEQRLTAYMVSALRSRV-------NSTE
YPPP---V----------------------------------------------------
--------MELRSKEHAV--------SAQNLYEISPCFKLGFMAANFAIVEAV------A
DHP----------------S-----------------NKI--HVIDFDIGQ-G-GQYLH-
-LLHALASKKTDY-----PIS---------------------------------------
-------------------------------LRITAITTEFTV-----RAD-HSLKSIED
DLRSLANKIGIS-LIFK--VI-SR---TI------TDL-S-RG-K--LG-----------
----------------I-EHDEALAVNFAYRLYR-LP---DESV-T-TENLRDELLRRV-
K--GLSPKVV-TLVEQ---ELNG-NTA----A-FVARVNEACGYYGALLDSL-D----AT
-VS---------REETG-R---VKIEEG-LSRKLT-NSV-------ACE-----GRD---
------------RLERCEVF-GK-WRAR--MSMAG-FGPR-PM-SQQIADS------LLK
-RLNSGP---RG---NPGFNVNE--Q--------SGGIRF--------GWMG----K--T
LTV----ASAWC*---------------------------
>Solanum_lycopersicum_Solyc07g047950.1
------------------------------------------------------------
------------------------------------------------------------
------------------------------------------------------------
------------------------------------------------------------
-----------------------------------MQASRRRR-TTMSNMLYCEPVQKAE
AYYLPQFQTLESHLSCI---N--GSLGGNHSFQTYHD-RYCMLEASSATGSNAV----YH
SPSTASFS---------------------------------SNGSTTCNQESQLYLSDVR
QSPETTNYGSPISGSC--IT-DDVTDFMHK---LKELETAMLG---PDADF---------
--Q---------------------------------------------------------
------------------ESYDNSLA--SSIASSEIDSWRQMMLAIPRRDLKQVLIACAK
AVSDGE--LV--TAQVLI-SELRQMVSVSG-EPIQRLGAYILEGLVARL-------GASG
SSIC-KSL-------------------------------------------RCKEP----
---------A--SFELLS--------YMHVLYEICPYFKFGYMSANGAIAEAM------K
DEN-----------------------------------RV--HIIDFQIAQ-G-SQWVP-
-MIQAFAARPGG------------------------------------------------
-----------------------PP-----HIRITGIDDSTSA--YARG---GGLDIVGQ
RLSKLAKTFKVP-FEFH--PAA-M---SG------SDI-Q-LK-N--LG-----------
----------------I-QPGEALAVNFAFTLHH-MP---DESV-S-TENHRDRLLRMV-
K--NLNPKVV-TLVEQ---ESNT-NTA----A-FFPRFLETLDYYSAMFESI-D----MT
-LP---------RGHKE-R---INVEQHCLARDVV-NII-------ACE-----GIE---
------------RVERHELL-GK-WKSR--FRMAG-FNPY-PL-SSLVNAT------IKT
-LLE------SY---SDKYRLEE--R--------DGALYL--------GWMN----R--D
LVA----SCAWK*---------------------------
>Solanum_lycopersicum_Solyc07g063940.1
------------------------------------------------------------
------------------------------------------------------------
------------------------------------------------------------
------------------------------------------------------------
------------------------------MESHNLYGYGATDVNLPYSYSMTTTPSIPN
RLLGILKFDSGNSPNSP---F--ANYND-PGT-PTTLSDSLEQHSSTENIS-GT----SP
CSNSSRDY---------------------------------NHYFCRPS----PSPDIHH
NNLLVYSGDNSLLQ----YA-NHSHNMKHA---LLQLETALMG---P---E---------
--E-----VTTSSPSAGEIQQ-PQASGGQRSGMWHQDGQVPYR------------IETQP
SHV---------SVFGISGDIIQSEE-------HHKPMVDYPSQGIPFGNLKELLIACAR
ALAENN--LD--DFEKLI-AKARSAVSITG-DPIQRLGAYIVEGLVARK-------EASG
TNIY-RAL-------------------------------------------RCKEP----
---------A--GWDLLS--------YMHILYEICPYLKFGYMAANGAIADAC------R
NEN-----------------------------------RI--HIIDFQIAQ-G-TQWLT-
-LLQALAARPSG------------------------------------------------
-----------------------AP-----YVRITGIDDPVSK--YARG---DGLAVVGK
KLAAISEKFNIP-VEFH--AVP-V---FA------PEV-T-RD-M--LD-----------
----------------V-RPGEALAVNFPLTLHH-TP---DESV-D-VTNPRDELLRMV-
K--SFSPKVV-TLVEQ---ESNT-NTA----P-FFPRFQEALDYYSAMFESI-D----VT
-LE---------RDRKE-R---INVEQHCLARDIV-NVI-------ACE-----GME---
------------RVERHELL-GK-WKLR--FTMAG-FHQY-PL-SSYVNSV------IKS
-LMR------CY---SEHYTLVE--K--------DGAMLL--------GWKK----R--N
LIS----ASAWH*---------------------------
>Solanum_lycopersicum_Solyc07g065270.1
------------------------------------------------------------
------------------------------------------------------------
------------------------------------------------------------
------------------------------------------------------------
-----------------------------------MRPSQNPEEINEFNKFYNQPIEYQE
SYFLPSVNNPNNNQSFY------------ADVSALKPAQHCYVESSAGNSSELV------
-----------------------------------SDSPPIVNFNPMMNQGSDSCRSDMH
HSPDDTFQSSGNSS----CYTSDVTDLKHK---LRELETAMLGPDSESLES---------
------------------------------------------------------------
-------------------FNNTIPVTAANQVPSESDKLVGMMEMMPSGDLKEVLIACAK
AIAENN--LI--TAEWLM-SELRTVVSVCG-SPIQRLGAYMLEGLVARL-------ASSG
SSIY-KAL-------------------------------------------RCKEP----
---------T--SVELFS--------YMHLLYEICPYFKFGYLSANGAIVDAM------K
DEN-----------------------------------SI--HIIDFQIAQ-G-SQWIT-
-LIHALAARPGG------------------------------------------------
-----------------------PP-----RIRITGIDDSTSA--YARG---GGIEIVGR
RLSSIAASCNVP-FEFH--PVS-A---SC------PDI-E-IE-H--LK-----------
----------------V-LPGEPLAVNFALVLHH-MP---DESV-G-TQNHRDRLLRMV-
K--SLSPKIV-TLVEQ---ESNT-NTA----Q-FFPRFLETLNYYLSVFESI-D----VA
-LP---------RDHKE-R---INVEQHCLAREIV-NIL-------ACE-----GAE---
------------RVERHELL-ER-WRSR--FAVAG-FKPY-PL-SSSVNAT------IKT
-LLE------NY---YQSYTLNE--R--------NGALYL--------GWMN----R--D
LVA----SCAWK*---------------------------
>Solanum_lycopersicum_Solyc11g012510.1
------------------------------------------------------------
------------------------------------------------------------
------------------------------------------------------------
------------------------------------------------------------
-----------------------------------MQTSQRTQMSGSVHGLYNQQMQQVE
QYYAP-YDVLKNS-CKD------NRSSGMQFSLQAQDEQFFTLDSSPATDYVVN----DS
PPA-LSVS---------------------------------SNRSPFSPQCSQSYMSDLH
HSSDNTCGSPLSGCS---G-IDDGD-LRHV---LRELENKLLGPES-DTDD---------
--S---------------------------------------------------------
-------------------CSCSL--NDMVSKPSSVTRWNRVLDMAPGLNLKELLDACAE
AVSDAD--IS--TAEALM-SALEQRVSVSG-EPMERLGAYVLEGIRARL-------LSSG
SIIY-KKL-------------------------------------------KCKEP----
---------T--GLELLS--------YMQVIFNMCPYYKFAYMSANVVINEAM------M
NEN-----------------------------------RI--HIIDFQIAQ-G-SQWMF-
-LLHYLAHRPGG------------------------------------------------
-----------------------PP-----FVRITGVDDDESA--YARG---GGLQLVGK
RLAEVAKSCGVP-FEFH--GAA-L---SG------CEV-Q-LE-N--LR-----------
----------------V-KHGEALAVNFPYMLHH-MP---DESV-S-TINHRDRLLRLV-
K--SLSPKIV-TLVEQ---ESNT-NTA----P-FLPRFRETLDYYTAMFESI-D----AA
-RP---------RDDKE-R---ISAEEHCVARDVV-NII-------ACE-----GAD---
------------RVERHELF-GK-WRLR--LMMAG-FTQC-QL-SPSVGET------IKH
-MLK------EY---SPNYRYAE--G--------EGALYL--------GWKN----R--A
LAT----SSAWR*---------------------------
>Solanum_lycopersicum_Solyc12g005340.1
------------------------------------------------------------
------------------------------------------------------------
------------------------------------------------------------
------------------------------------------------------------
------------------------------MDSHHLVAYGVTGSDLSYSSC-PTVSPLEN
RPFGTSKFDSGN---SP---L--VNYFN-SET-FNTVSDYQEQPSCTENLS-GA----SS
SSGSSLDY---------------------------------NQYFHRPS----PSED---
-----------HLP----EA-PYSRNMKHT---LLQLESALMG---PD--K---------
--E-----AMKSSPYLGENMG-AQTS-GQRYKAWNKEAQ---V------------VRHQQ
SVV-------------SILNGIQSDK-------RDNVMEDLPLQGVPSSNLKQLLIACAR
ALAENK--LD--DFEILV-AKARSVVSVTG-DPIQRLGAYIVEGLVARK-------ELSG
TTIY-RSL-------------------------------------------KCKEP----
---------A--GKDLFS--------YMYILYEICPYLKFGYMAANGAIVEAC------R
NED-----------------------------------RI--HIIDFQIAQ-G-TQWMT-
-LLQALAARPGG------------------------------------------------
-----------------------AP-----YVRITGIDDPVSQ--YARG---DGLAAVAR
RLSAISEEFNIA-VEFH--AVP-V---FA------PEI-T-WD-M--LD-----------
----------------V-RPGEALAVNFPLQLHH-TP---DESV-D-VNNPRDGLIRMI-
K--SLSPKIV-TLVEQ---ESNT-NTA----P-FLPRFVEALDYYHAMFESI-D----VT
-LL---------RDMKE-R---INVEQHCLARDIV-NVI-------ACE-----GKE---
------------RVERHELL-GK-WKSR--FMMAG-FQQY-PL-SSYVNSV------IKD
-LMK------RY---SEHYTLVE--K--------DGAMLL--------GWKE----R--N
LVS----ASAWF*---------------------------
>Taxus_baccata_TBA00003022
------------------------------------------------------------
------------------------------------------------------------
------------------------------------------------------------
------------------------------------------------------------
------------------------------------------------------------
------------------------------------------------------------
------------------------------------------------------------
------------------------------------------------------------
------------------------------------------------------------
-------------------MTWISALMSIFQKAHQKRKKEVLELETPGDDVRQLLVACAK
AIADGD--RS--KAERYF-AALNQVVSVCG-DPMQRLGAYMVEGLVARL-------ASSG
GNIY-KTL-------------------------------------------KCKEP----
---------A--SAELLS--------HMHTLYEVCPYFKFGYLAANGAIAEAF------K
HED-----------------------------------RV--HIIDFQVGQ-G-SQWVT-
-LIQALAARPGG------------------------------------------------
-----------------------PPHVHITHVHITGIDDPVAE--YARG---GGLQLVGQ
RLSKLAESFKVP-FEFH--AIP-V---FG------SDV-Q-RD-M--LE-----------
----------------V-RSGETLAVNFPFQLHH-MP---DESV-N-TSNHRDRLLRMV-
K--GMSPKVV-TLVEQ---EANT-NTA----P-FFPRFMETLSYYTAMFESL-D----ST
-LP---------RDSKN-R---INVEQHCLARDIV-NVI-------ACE-----GAE---
------------RVERHEVL-GK-WRSR--FTMAG-FRPY-PL-SSYINSA------IKS
-LMG------LY---SKNYRLVE--K--------DEALYL--------GWLD----R--N
LIV----ASAWH*---------------------------
>Taxus_baccata_TBA00003246
------------------------------------------------------------
------------------------------------------------------------
------------------------------------------------------------
------------------------------------------------------------
------------------------------------------------------------
------------------------------------------------------------
------------------------------------------------------------
------------------------------------------------------------
------------------------------------------------------------
-----------------------MKNQFGLSKSASVDVKQAQAFKIPRDDIQQLLIGCAE
AVADCE--VV--KAEKLI-EHLRQGVSIWG-NPMQRLGAYMVEGLEARL-------RSTG
ATIY-KRL-------------------------------------------QYKEP----
-----------DSAEVVS--------YFQILNAACPYFRFGYVAANGAIAEAL------K
DKD-----------------------------------RI--HIVDFHIAE-G-SQWVT-
-LIQALGRREVS------------------------------------------------
-----------------------PP-----HVRITGIEDPESE--YARD---GRLHLVGQ
XXXVIKAC*---------------------------------------------------
------------------------------------------------------------
------------------------------------------------------------
------------------------------------------------------------
------------------------------------------------------------
------------------------------------------------------------
----------------------------------------
>Taxus_baccata_TBA00003248
------------------------------------------------------------
------------------------------------------------------------
------------------------------------------------------------
------------------------------------------------------------
------------------------------------------------------------
------------------------------------------------------------
------------------------------------------------------------
------------------------------------------------------------
------------------------------------------------------------
------------------------------------------------------------
------------------------------------------------------------
------------------------------------------------------------
------------------------------------------------------------
------------------------------------------------------------
------------------------------------------------------------
------------------------------------------------------------
------------------------------------------------------------
-----------------------------------MP---DESV-N-TSNHRDRLLQMV-
K--KLDPCVV-TLVEQ---ESNT-NTT----P-FFPRFRETLNYYSAVFASL-D----VS
-LR---------RDSKD-R---VDIEENCLARNIV-NII-------ACE-----DAE---
------------RVVRHEVF-GK-WRSR--LTMAG-FRPY-PL-NSHVNFT------IKT
-LLA------RY---CENYKLLE--K--------DEALYL--------GWLD----R--F
LVA----VSAWH*---------------------------
>Taxus_baccata_TBA00003420
------------------------------------------------------------
------------------------------------------------------------
------------------------------------------------------------
------------------------------------------------------------
------------------------------------------------------------
------------------------------------------------------------
--MHSHEV---------------------------------SLCKRSPSGTSQISSESSQ
TYSWDSQCFQSAETMVGQNRGHQSGTGQPE---NLTQILEQLSTALLGPDS---------
--NDPENMEGVYEDHMPTDNSEWSLQGLCNINEFLDQSSHSRTNDGHGYMATDNLPLQLV
NEN--------QYIKVEREDEVESKVEFCSPGNASHKQIEVDVLEIPQGNVKNLLIKCAK
AIAGNH--QG--KANELI-AELRQTVSIFG-DPMERLGAYMVEGLVARL-------QASG
TKIY-RAL-------------------------------------------KCKEP----
-----------TSSELLS--------YMHVLYEVCPYFKFGYMAANGAIAEAL------H
SKT-----------------------------------KT--DCT*--------------
------------------------------------------------------------
------------------------------------------------------------
------------------------------------------------------------
------------------------------------------------------------
------------------------------------------------------------
------------------------------------------------------------
------------------------------------------------------------
------------------------------------------------------------
----------------------------------------
>Taxus_baccata_TBA00003421
------------------------------------------------------------
------------------------------------------------------------
------------------------------------------------------------
------------------------------------------------------------
------------------------------------------------------------
------------------------------------------------------------
------------------------------------------------------------
------------------------------------------------------------
------------------------------------------------------------
------------------------------------------------------------
------------------------------------------------------------
------------------------------------------------------------
------------------------------------------------------------
------------------------------------------------------------
------------------------------------------------------------
------------------------------------------------------------
--------------------------------------------M--LD-----------
----------------I-RPGEALAVNFPLQLHH-MP---DESV-S-TSNHRDRILRMV-
K--GLAPNVV-TLVEQ---EANT-NTA----P-FFPRFVETLSYYSAMFESL-D----VT
-LP---------RESKD-R---VSVEEHCLARDIV-NII-------ACE-----GVD---
------------RVERHELL-GK-WRSR--LNMAG-FKSY-PL-SSHVNST------IKF
-LLE------SY---NENYRLVE--K--------DEALYL--------GWLG----R--D
LIV----ASAWK*---------------------------
>Taxus_baccata_TBA00007934
------------------------------------------------------------
------------------------------------------------------------
------------------------------------------------------------
------------------------------------------------------------
------------------------------------------------------------
------------------------------------------------------------
------------------------------------------------------------
------------------------------------------------------------
------------------------------------------------------------
-------------------------------------TIQREVDLDEGISCKQLLIRCAS
ALSEGK--LD--LASNII-TKLREMVSIQG-DPMQRIAAYMVEGLVARM-------ASSG
QGLY-HAL-------------------------------------------KCKEP----
---------P--DTDNLS--------AMQILFEVCPCFKFGFMAANGAICEAF------R
DEQ-----------------------------------KV--HILDFDIGQ-G-SQYMN-
-LIQILAARPGG------------------------------------------------
-----------------------PP-----QVRITGVDDPETV--KRSV---GGLNVIGK
RLEQLALTYRVP-FQFK--AIA-E---KI------GDV-E-PL-M--LG-----------
----------------I-RPEEALAVNFAFQLHH-MP---DESV-S-TKNPRXXXXX---
-----------------------------------------------------D------
------------------------------------------------------------
------------------------------------F*----------------------
------------------------------------------------------------
----------------------------------------
>Taxus_baccata_TBA00007935
------------------------------------------------------------
------------------------------------------------------------
------------------------------------------------------------
------------------------------------------------------------
------------------------------------------------------------
------------------------------------------------------------
------------------------------------------------------------
------------------------------------------------------------
------------------------------------------------------------
------------------------------------------------------------
------------------------------------------------------------
------------------------------------------------------------
------------------------------------------------------------
------------------------------------------------------------
------------------------------------------------------------
------------------------------------------------------------
------------------------------------------------------------
---------------------------------------------------------MV-
K--SLSPKVV-TVVEQ---GVNT-NTA----P-FLPRFMEALNYYSAVFESL-D----AT
-LP---------RESRD-R---MNVEKQCLARDIV-NIV-------ACE-----GED---
------------RIERYEMA-GK-WRSR--LTMAG-FTVY-PL-GASVNNT------IRS
-QQQ------SY---CNSYNLKE--E--------GGALYF--------GWLD----R--I
LIV----ASAWH*---------------------------
>Taxus_baccata_TBA00009394
------------------------------------------------------------
------------------------------------------------------------
------------------------------------------------------------
------------------------------------------------------------
------------------------------------------------------------
---PCHRQQLSFSPSQS---Q--GSVYSPTSSLSVSDSNADNFLSLPILQS-AP----LE
KPVSHENF---------------------------------AQGHPF-LPKLKSSDVRRV
A---------LGSNAK--II-EDQEGIRHK---LQELERELLS---DDDDS---------
--ALASTISSEQSNHLDQEWADTIHNLLSEDAVLPLPAVSGES------------QCHSY
SKK--------EIPTSQTSRPYQENQKQPNPLQIEHKTSSVQAQIDQGSSSRKLLVECAT
AISEEK--TD--QALIII-RKLMKMVSFYG-DPMQRLTAYMVESLVARL-GL----LAQG
LNNA-LNL-------------------------------------------KCKEA----
---------P--SRDHLS--------AAQLLFEVCPYIKCGYMQANCTILEAV------K
TEK-----------------------------------KV--HIIDFEIRQ-G-SQYIT-
-LIHALAARTGG------------------------------------------------
-----------------------PP-----EVRMTIVDDPEST--SHAI---GGLHVVGG
TLAKLANAVGVN-LQFH--TIS-E---KI------ADV-Q-SW-M--LD-----------
----------------C-QPGEALAVNFAFQLHH-IP---DESV-S-TKNPRDQLLRMV-
K--GLNPKVV-TVVEK---QMNT-NTS----P-FMPRFLEALNYYSAVFESL-D----IH
-LP---------RESKD-R---INIEKQCFARNIV-NIV-------ACE-----GAE---
------------RIERFEVA-GK-WRAR--MTMAG-FTVH-PL-TSNVDKN------VRC
-LYE------SC---SPKYKLKE--E--------KGAVHF--------GWQD----K--V
LIV----ASAWH*---------------------------
>Taxus_baccata_TBA00015431
MAYMCAENGNL------------------MAIAQRLVQQQQQQHH-----QHQVYSNHPS
GYFGTAGASMGMSTSMGMNPWLVGPASGGAWHEGSSGGLSFSAGLCPDVMGDLCSTTTAT
TSYLSEPSSVLDLSRASMLFSPMDHFHDFSHHLPDGSMHLKPHHQMPLIETPSGALFNSD
VLVKKERPPMKESGGVFRLPELQTFGGFDSPVNVVGPDVCPEWMDCLMTDLQPEPEGNNN
NN---SITFDSNPCESTE--SS---ELPSGGYQDAW-----QG--EFGVLGE-AFG--SQ
KQRAFC----D----------------------------------NTTAELLCSSPSADL
LSAAS---------------------------------------------------SELL
SSSKSAALQ--------------EQYSGAV---AAVAAAGGHEFQPPLHRL---------
--PNVQSS---SPMQLKRE-------------------------------PTFSPQK---
-WQ--------GKDALKTKRD--------ED-SKPEADLLEQHQHGPSSHLVQSLLDCAK
IVDAE----PE-RAAQSI-SHLQTIASSQG-DPTERVVSYFANALSKRF-------S-KG
S-NQ-NPQVESCR-----------------------------------------------
-------E----LEESTL--------AYKALNDACPYSKFAHLTANQAILEVM------D
TAE-----------------------------------KI--HIIDFGIAQ-G-IQWAA-
-ILQAFATR--PGG----------------------------------------------
----------------------KPR-----KIKITGIPAPTLG--LNPT---ASLLATGK
RLKEFASLLELD-FDFC--PI-PN---HL------SDV-E-LS-M--LK-----------
----------------I-EEERKMSA----------------------------------
------------------------------------------------------------
------------------------------------------------------------
------------------------------------------------------------
--------------------LQSIS---------CCSCII--------SWES----RLKP
*---------------------------------------
>Taxus_baccata_TBA00015432
------------------------------------------------------------
------------------------------------------------------------
------------------------------------------------------------
------------------------------------------------------------
------------------------------------------------------------
------------------------------------------------------------
------------------------------------------------------------
------------------------------------------------------------
------------------------------------------------------------
------------------------------------------------------------
------------------------------------------------------------
------------------------------------------------------------
------------------------------------------------------------
------------------------------------------------------------
------------------------------------------------------------
------------------------------------------------------------
------------------------------------------------------------
----------------------------MLQLYN-LL---GESS-E----TLMKTLKLA-
H--ALSPRVV-TLGEY---EANL-NAC----G-FQVRFRNALQYYSAIFNSM-E----PS
-MK---------RDCHE-R---LNVEKFFFGEKIT-GIV-------AYE-----GAE---
------------RKIRLEGR-DQ-WRML--MESAG-FKCS-NL-SHYAMSQ------ARI
LLW-------NY---CDRYSLVE-S---------PGFLSL--------AWQE----R--P
LLT----VSAWCCC*-------------------------
>Taxus_baccata_TBA00018576
------------------------------------------------------------
------------------------------------------------------------
------------------------------------------------------------
------------------------------------------------------------
------------------------------------------------------------
------------------------------------------------------------
------------------------------------------------------------
------------------------------------------------------------
------------------------------------------------------------
------------------------------------------------------------
------------------------------------------------------------
------------------------------------------------------------
------------------------------------------------------------
-------------------------------------------IIDFGMRH-G-YQWAG-
-LLQALASRPQG------------------------------------------------
----------------------KPR-----SIKISGLLFSSEA-----S---SEVLATGK
RLTDFASMLGLE-LQFN--PAF-T---LV------EDLEEDYS-V--FK-----------
----------------V-EDEECVAVNFMLSLSQ-LP---ETAV-V-------RAFKLV-
R--SLKAKII-TLTEY---ELSC-G------------FEEAFHYFSAIFESL-E----AK
-FS---------SNCVE-R---VKAEKLLFAENIW-RVI-------A-------------
------------------------------------------------------------
------------------------------------------------------------
----------------------------------------
>Taxus_baccata_TBA00020053
------------------------------------------------------------
------------------------------------------------------------
------------------------------------------------------------
------------------------------------------------------------
------------------------------------------------------------
------------------------------------------------------------
------------------------------------------------------------
------------------------------------------------------------
------------------------------------------------------------
------------------------------------------------------------
------------------------------------------------------------
------------------------------------------------------------
------------------------------------------------------------
------------------------------------------------------------
------------------------------------------------------------
------------------------------------------------------------
------------------------------------------------------------
------------------------------------------------------------
------------------------------------------------------------
------------------------------AREIR-NII-------ACE-----GPE---
------------RIERHQKF-EV-WKTM--MEEGG-FTQV-PL-REREIVQ------ARM
-LLE------MF--SCKSYRVKQ--Q--------DGGLTL--------GWLD----H--P
LYT----ASAWEPHLGNEESPT*-----------------
>Taxus_baccata_TBA00020265
------------------------------------------------------------
------------------------------------------------------------
------------------------------------------------------------
------------------------------------------------------------
------------------------------------------------------------
------------------------------------------------------------
------------------------------------------------------------
------------------------------------------------------------
---------------NDSYCQSSSSVYTKAEQVEISLATQH-------------------
-----------NVKEEIVNDMDLGMCCQMRIV--SKEQKQEPEDEIPHGDVRKLLVACAK
AIDDND--SI--NIDKLV-TELRQLVSVSG-DPMQRLGAYMVEGLVARM-------ASSG
ATIY-KAL-------------------------------------------RCKEP----
---------A--SAELLS--------YMQILYEVCPYFKFGYMAANGAIAEAF------K
DED-----------------------------------RV--HIVDFQIAQ-G-SQWVT-
-LLQALAARPRS------------------------------------------------
-----------------------PP-----HVHITGVDDPMSE--YARG---GGLELVGK
RLSKLAETCKIP-FEFH--AVP-V---MG------SDV-Q-VN-M--LE-----------
----------------V-RPGDALAVNFAFQLHH-LP---DESV-N-TSNHRDRILRMV-
K--GLRPKVV-TLVEQ---ESNT-NTA----P-FFPRFKETLSYYSAIFESL-D----VT
-LP---------RESKE-R---INVEQHCLARDIV-NII-------ACE-----GAE---
------------RVERHELM-GK-WKSR--FNMAG-FKPY-PL-SSIVNAT------IKF
-LLE------DY---CENYSLIE--R--------DNTLYL--------GWAE----R--L
LIA----ATAWQ*---------------------------
>Taxus_baccata_TBA00022586
------------------------------------------------------------
------------------------------------------------------------
------------------------------------------------------------
------------------------------------------------------------
------------------------------------------------------------
------------------------------------------------------------
------------------------------------------------------------
------------------------------------------------------------
------------------------------------------------------------
------------------------------------------------------------
------------------------------------------------------------
------------------------------------------------------------
------------------------------------------------------------
------------------------------------------------------------
------------------------------------------------------------
------------------------------------------------------------
------------------------------------------------------------
------------------------------------------------------------
------------------------------------------------------------
------------------------------------NII-------SCE-----GLE---
------------RTERHEKF-ET-WKQI--MEEEG-FIAV-PL-TEGENLQ------ARM
-LLE------MF--SCKN------------------------------------------
----------------------------------------
>Taxus_baccata_TBA00024000
------------------------------------------------------------
------------------------------------------------------------
------------------------------------------------------------
------------------------------------------------------------
------------------------------------------------------------
------------------------------------------------------------
------------------------------------------------------------
------------------------------------------------------------
------------------------------------------------------------
------------------------------------------------------------
------------------------------------------------------------
------------------------------------------------------------
------------------------------------------------------------
------------------------------------------------------------
------------------------------------------------------------
------------------------------------------------------------
------------------------------------------------------------
----------------------------------------------------KSLLMQI-
K--GMEPKVV-TVAEK---ETDN-NQQ----D-FRGRFSQTLAHYSSIFDSL-E----AT
-LP---------PNSRE-R---LSVEEIWL------------------------------
------------------------------------------------------------
------------------------------------------------------------
----------------------------------------
>Taxus_baccata_TBA00028902
------------------------------------------------------------
------------------------------------------------------------
------------------------------------------------------------
------------------------------------------------------------
------------------------------------------------------------
------------------------------------------------------------
------------------------------------------------------------
------------------------------------------------------------
------------------------------------------------------------
------------------------------------------------------------
------------------------------------------------------------
------------------------------------------------------------
------------------------------------------------------------
------------------------------------------------------------
------------------------------------------------------------
------------------------------------------------------------
------------------------------------------------------------
----------------------------------------------CKSGKIHGLLALL-
R--RLNPVIL-TVMEI---ESNQ-NMP----S-PVARFLQCLIFLRAVFHSI-E----AS
-LE---------RNNPE-R---VLIERVYIASNIS-SVL-------VDD------KE---
------------NSLRYACI-DS-WRKF--LRHSG-FKDS-PL-SHYSQYQ------ANI
-LLG------LY--SNDSFKLHQ--D--------GFSITL--------AWQD----T--P
IVS----VSAWKL*--------------------------
>Vitis_vinifera_GSVIVG01007007001
------------------------------------------------------------
------------------------------------------------------------
------------------------------------------------------------
------------------------------------------------------------
------------------------------------------------------------
------------------------------------------------------------
------------------------------------------------------------
------------------------------------------------------------
------------------------------------------------------------
------------------------------------------------------------
------------------------------------------------------------
------------------------------------------------------------
------------------------------------------------------------
------------------------------------------------------------
------------------------------------------------------------
------------------------------------------------------------
-----------------------------------------------MQ-----------
------------------TSEEHQSSGGIHRLYH-QP---VQEL-Q-PYCLWSQFLESPS
KGWSLQPKVV-TLVEQ---ESNT-NTS----A-FLPRFVETLDYYTAMFESI-D----VA
-RP---------RNDKQ-R---INAEQHCVARDIV-NII-------ACE-----GAE---
------------RVERHELL-GK-WRSR--FLMAG-FNPY-PL-SSSVSLA------IKD
-MLK------EY---SPNFWLQE--R--------NGALYL--------GWKN----R--I
LAT----SCAWVLRLDP*----------------------
>Vitis_vinifera_GSVIVG01010007001
------------------------------------------------------------
------------------------------------------------------------
------------------------------------------------------------
------------------------------------------------------------
------------------------------------------------------------
------------------------------------------------------------
------------------------------------------------------------
------------------------------------------------------------
-------------MEID---ADWA--D---------PIGNELL---HDSPKES--SSSDS
NLS--------SISS-NKE-----------------------VSLIPTRTTKQLLFDCAA
ALAEGN--ID--GASAMI-SELRQKVSIQG-DPPQRIAAYMVEGLAARM-------ASSG
KCLY-KAL-------------------------------------------KCKEP----
---------P--SLDRLS--------AMQILFEVCPCFRFGLTAANGAITETF------K
DEK-----------------------------------RV--HIVDFEINQ-G-------
------------------------------------------------------------
------------------------------------------------------------
------------------------------------------------------------
-------------------------INFAFQLHH-MP---DESV-S-TVNQRDQLLRMV-
K--SLNPKLV-TIVEQ---DMHT-NTA----P-FFPRFVEAYNYYSSMFDSL-D----AT
-LP---------RGSQD-R---VNVERQCLARDIV-NIV-------ACE-----GEE---
------------RVERYEAA-GK-WRAR--MMMAG-FTSC-PM-SQNVSDT------VRK
-LIR------EY---SERYTAKE--E--------MGALHF--------GWED----K--S
LIF----ASAWR*---------------------------
>Vitis_vinifera_GSVIVG01014570001
------------------------------------------------------------
------------------------------------------------------------
------------------------------------------------------------
------------------------------------------------------------
------------------------------MDSRQIFGYSVTGADLSFTSSHPTVPSIPN
RLFGSLKFDLGNSPNSP---F--SNLFD-CDT-LTTFSDSQEQHSSTENLS-EL----SA
SC-SSVET---------------------------------NSYFNHLS----PSVGCRR
DSLQGYSSGTSLLQ----NA-SPCHNIKHA---LLELESALMA---PDADE---------
--------VTTPSPSLGEDRG-PQIQ-VPTPRAWSQEAQGSLV------------LQPQP
S-----------------------------------------------------------
------------------------------------------------------------
------------------------------------------------------------
------------------------------------------------------------
------------------------------------------------------------
------------------------------------------------------------
------------------------------------------------------FSSIGK
RLAAISEKFKIP-VEFH--PVP-V---FA------PDI-T-QE-M--LD-----------
----------------V-RPGEALAVNFPLQLHH-TP---DESV-D-VNNPRDELLRMV-
K--SLSPKVT-TLVEQ---ESNT-NTT----P-FFTRFIETLDYYSAMFESI-D----VA
-LP---------RERKE-R---INVEQHCLARDIV-NII-------ACE-----GKE---
------------RVERHELF-GK-WKSR--LTMAG-FRQY-PL-STYVNSV------IRT
-LLR------CY---SEHYTLVE--R--------DGAMLL--------GWKD----R--N
LVS----ASAWY*---------------------------
>Vitis_vinifera_GSVIVG01018975001
MAYMCTDSGNL------------------MAIAQQVIKQKQQQEQ-----QQQQ------
------------------------------------------------------------
------------------------------------------------------------
-----------------------------------------------------QQQQLGG
VN---SFCLNPWTTTPHT--MS---TAPALGYGLAG------A--GFSDPFQ-VAGTADA
GEGGFQFAHLE----------------HHST----GFRFSDF---SGG-GGGEFDSDEWM
DSLMG---------------------------------------------------GGDS
TESSNLPSG--------------CDAWQND---ADLTLYGADPFTSCPSRL---------
--SIASS----PTSDLNRVIFSDAQKCTNPPLQPQ---------------PANPPPAHLQ
------------KNDVAGVS-----------SGSPE--------AESAPPILKALLDCAR
LADSE----PD-RAVKSL-IRLRESVSEHG-DPTERVAFYFSEALYSRV-------SH-Q
A-EK-R---PTLF-----------------------------------------------
-------E--TSSEEFTL--------SYKALNDACPYSKFAHLTANQAILEAT------E
RAR-----------------------------------KI--HIVDFGIVQ-G-VQWAA-
-LLQALATR--SAG----------------------------------------------
----------------------KPA-----RIRISGIPAPALG--KSPA---SSLFATGN
RLRDFARLLDLN-FEFE--PI-LT---PI------QEL-N-ES-T--FR-----------
----------------V-DPDEVLAVNFMLQLYN-LL---DETP-V----SVNAALRLA-
K--SLNPKIM-TLGEY---EACL-NEV----D-FINRFKNALRYYRAIFDSL-E----PN
-LA---------RDSSD-R---LQVERLLLGRRIA-GVI-------GPE----EPGT---
------------RRERMEDK-EK-WKFL--VESCG-FESV-PL-SHYAS-----------
---------------------IDE------------------------AWKEVTNRF--P
PLSKTQGASAVHDKVANGLIFLFLFC*-------------
>Vitis_vinifera_GSVIVG01019810001
------------------------------------------------------------
------------------------------------------------------------
------------------------------------------------------------
------------------------------------------------------------
------------------------------------------------------------
------------------------------------------------------------
------------------------------------------------------------
------------------------------------------------------------
------------------------------------------------------------
------------------------------------------------------------
------------------------------------------------------------
------------------------------------------------------------
------------------------------------------------------------
------------------------------------------------------------
------------------------------------------------------------
------------------------------------------------------------
------------------------------------------------------------
------------------------------------------------------------
------------MAEQ---EAEH-NEL----S-LETRVSNSLRYYSAIFDSI-D----YS
-LP---------LDSPV-R---MKVEE-MFAREIR-NII-------ACE-----GSD---
------------RVERHESF-EK-WRRR--MEQGG-FRCV-GI-SEREMLQ------SQM
-LLK------MY--SCENYSVSKRGQ--------DAALTL--------SWLD----Q--P
LYT----VSAWTQVDVAGSSSSFSLPS*------------
>Vitis_vinifera_GSVIVG01026482001
------------------------------------------------------------
------------------------------------------------------------
------------------------------------------------------------
------------------------------------------------------------
------------------------------------------------------------
------------------------------------------------------------
------------------------------------------------------------
------------------------------------------------------------
------------------------------------------------------------
------------------------------------------------------------
--------------MSLIRPADSSAPSYGESRIYQAKGSSNPSGLSTQM-------YSSN
KQ----------------------------------------------------------
--------------------------------------KFKHVTESNHLDSYNQQSFPES
STA-----------------------------------EL--HALQANVYH---------
---PSNSGVPGGAF----------------------------------------------
-----------------------CP-----QVSCSSATAHNSYLEKILDPIDSGEDNIRL
KLRELESALLNDNDEDDYYYNGGI---------------SGPEHN--MN-----------
----------------I-DSEWADSIKDILLLPN-SP---KDSS-S-DSNLSYICSNKET
S--ALTPKLV-TVVEQ---DVNT-NTA----P-FFPRFIEAYNYYSAVFESL-D----AT
-LP---------RENPD-R---INVEKHCLARDIV-NIV-------ACE-----GEE---
------------RIERYEVA-GK-WRAR--MTMAG-FRPC-PL-SSSVNNS------IQE
-LLK------QY---CNRYKVKQ--E--------GGALHF--------GWED----K--I
LIV----ASAWR*---------------------------
>Vitis_vinifera_GSVIVG01030047001
------------------------------------------------------------
------------------------------------------------------------
------------------------------------------------------------
------------------------------------------------------------
-----------------------------------MQASQQHRSSGMSNRLYYLPPQEAE
AHCLPQFQSFDHQLCYN---D--GSQGTNFSFQGSSE-RYCTLES---------------
--------------------------------------------SPNSQQDSQSYPSDPH
HSPDNT-YGSPMSASC--IT-DDVSDLKHK---LRELETVMLG---PDSDI---------
------------------------------------------------------------
----------------------------------------------------------IN
SYDNND--LL--MAQWLM-DELRQMVSVSG-EPIQRLGAYMLEGLVARL-------ASSG
SSIY-KAL-------------------------------------------RCKEP----
---------A--SADLLS--------YMHILYEVCPYFKFGYMSANGAIAEAM------K
DEN-----------------------------------RV--HIIDFQIGQ-G-SQWIT-
-LIQAFSARPGG------------------------------------------------
-----------------------PP-----HIRITGIDDSTSA--YARG---GGLNIVGQ
RLSRLAESVKVP-FEFH--AAD-M---SG------CEV-Q-LE-N--LG-----------
----------------A-RPGEALAVNFAFMLHH-MP---DESV-S-TQNHRDRLLRLV-
K--SLSPKVV-TLVEQ---ESNT-NTA----A-FFPRFLETLNYYTAMFESI-D----VT
-LP---------REHKK-R---ISVEQHCLARDVV-NII-------ACE-----GVE---
------------RVERHELL-GK-WRLR--FAMAG-FTPY-PL-SSLVNAT------IKR
-LLE------NY---SDKYRLEE--R--------EGALYL--------GWMD----R--D
LVA----SCAWK*---------------------------
>Vitis_vinifera_GSVIVG01037777001
------------------------------------------------------------
------------------------------------------------------------
------------------------------------------------------------
------------------------------------------------------------
--------------------------------------------------------MQAS
QKHGISGRSGSFYSQPV---P--QDDQGMHFSGPTYCEQYGTHESSSATGSFPI----YN
SPSTVSFS---------------------------------PEGSPASQQDSQTYPSDQL
HSPENG-HGSPISGSC--LT-DDVNELRHK---LRELETAMLG---PDSDI---------
--L---------------------------------------------------------
-------------------DVHEVIPRELNKISLEREKWKQMMEVISRGDLKEVLVSCAK
AVADND--IL--RAEWGI-SELRQMVSVSG-EPIQRLGAYMLEGLVARL-------AASG
SSIY-KAL-------------------------------------------RCKEP----
---------A--SAELLS--------YMHLLFEICPYFKFGHMSGNGAIAEAM------K
DES-----------------------------------KV--HIIDFQISQ-G-VQWIT-
-LIQALAARPGG------------------------------------------------
-----------------------PP-----QIRITGIDDSTSA--YARG---GGPSIVGQ
RLSRFAESCKVP-FEFH--AAT-I---SG------CEV-Q-LE-D--LE-----------
----------------L-RPGEALAVNFAFILHH-MP---DESV-D-TQNHRDRLLRLV-
K--SLSPKVV-TLVEQ---ESNT-NTA----P-FLSRFIEAMNYYLAVFESI-D----VT
-LP---------RDHKE-R---INAEQHCLAREIV-NII-------ACE-----GAE---
------------RVERHELL-GK-WKSR--FLMAG-FTPH-PL-SSYVNAT------IKT
-LLQ------NY---SDKYSLEE--K--------DGALYL--------GWMD----R--A
LVA----ACAWS*---------------------------
>Woodsia_ilvensis_1kpYQEC2002330
------------------------------------------------------------
------------------------------------------------------------
------------------------------------------------------------
------------------------------------------------------------
------------------------------------------------------------
------------------------------------------------------------
------------------------------------------------------------
------------------------------------------------------------
------------------------------------------------------------
------------------------------------------------------------
-------------AKTLL-TALEQSVSIYG-DPLQRVSAYMVEGLAARM-EL----MLEG
VSSR-LSK-------------------------------------------MMRDP----
---------S--PAEILK--------GTQVLYHWCPYFKFGYLAANGAIAEAF------R
NEP-----------------------------------NI--HIIDFDISQ-G-NQWQM-
-LIRAFAQRPGG------------------------------------------------
-----------------------PP-----RVRITGVADPKV------P---TSLEGVRR
RLEDVARHAVVP-FEFK--PLE-M---EV------SQV-E-PW-M--LD-----------
----------------R-REGEALAVNFAFHLHR-MP---DESV-S-TSNPRDSLLRKV-
K--KMQPKIV-TLVEH---DAST-NTT----P-FYPRFVETLNYFNAVFESL-D----FA
-LP---------RESKE-R---VNAEQHCLARDIV-NIV-------ACE-----GAK---
------------RLERYEMA-GK-WRMR--MTMAG-FRSL-PL-SAYINRT------IKE
-LLQ------KY---STNYKLRE--E--------AGALHL--------DWLD----R--G
LVA----SSAW-----------------------------
>Woodsia_ilvensis_1kpYQEC2005123
------------------------------------------------------------
------------------------------------------------------------
------------------------------------------------------------
------------------------------------------------------------
------------------------------------------------------------
------------------------------------------------------------
------------------------------------------------------------
------------------------------------------------------------
------------------------------------------------------------
------------------------------------------------------------
------------------------------------------------------------
------------------------------------------------------EA----
---------P--AVEVLS--------AMQKLFEICPYVKFAYMAANGAIAEAF------K
DET-----------------------------------MV--HIFDFQIE----MQWFS-
-LIQALANRPGG------------------------------------------------
-----------------------AP-----CIRISTVDDPTFQ--SYPL---SGMHVVKK
RLAKFASNLGVP-FEFT--TIS-T---KL------SNL-Q-AH-M--IE-----------
----------------R-RPGEVLAMNFALQLHH-MP---DESV-C-LDNPRDRLLRMA-
K--SLNPKVL-TLIEQ---DANT-NTA----P-FFARFMETLDYYSAVFESI-D----VA
-LP---------RESKD-R---VHVEEHCLARDIV-NVI-------ACE-----GVQ---
------------RVERHELA-GK-WRSR--MLMAG-FEPH-SL-SLYVNNT------IKS
-LLE------SH---DEKYKLKE--D--------GLVLLL--------GW----------
----------------------------------------
>Woodsia_ilvensis_1kpYQEC2010123
------------------------------------------------------------
------------------------------------------------------------
------------------------------------------------------------
------------------------------------------------------------
------------------------------------------------------------
------------------------------------------------------------
------------------------------------------------------------
------------------------------------------------------------
------------------------------------------------------------
------------------------------------------------------------
-------------AELAM-QDLRKTASVYG-DPLDRLAAYMSEGLVARL-------HSSG
STIY-KAL-------------------------------------------KCREA----
---------P--AIEVLS--------AMQKLYEICPYIKFAFMAANGAIAEAF------K
DEP-----------------------------------MV--HVFDFQIDQ-G-TQWFS-
-LIQALGSRPGG------------------------------------------------
-----------------------AP-----YIRISTVDDPTAT--NLS----GGMLAVKT
RLESFASSLGVP-FEFS--TIS-S---TL------SGL-Q-AH-M--IE-----------
----------------R-RPGETLAMNFALQLHH-MP---DENV-C-VDNHRDRLLRMA-
K--SLNPKVL-TLVEQ---DANT-NTT----P-FLPRFMETLDFYAAVFESI-D----VA
-LP---------RESKE-R---VNVEEHCLARDIV-NVI-------ACE-----GVQ---
------------RVERHELA-GK-WRAR--MLMAG-FRPH-PL-SLYVNNT------INS
-LLE------SY---NEKYRLKE--E--------GEILIL--------GWQ---------
----------------------------------------
>Woodsia_ilvensis_1kpYQEC2013010
------------------------------------------------------------
------------------------------------------------------------
------------------------------------------------------------
------------------------------------------------------------
------------------------------------------------------------
------------------------------------------------------------
------------------------------------------------------------
------------------------------------------------------------
------------------------------------------------------------
------------------------------------------------------------
--------MD--MADAVM-EELRKEVSVFG-DPIKRLAAYMCEGLVARL-------QASG
FSLY-RVL-------------------------------------------KCMEA----
---------P--AVEVLS--------AMQKLYEICPYFKFAYMAANGAVAEAF------K
NEA-----------------------------------KV--HIFDFQIAQ-G-TQWIS-
-LMQGLANRPGG------------------------------------------------
-----------------------PP-----SIRITTVEDTSAQ--GSPI---GGMQLVRT
RLGKLAESLNVP-FEFN--SIP-C---RL------SEL-E-AH-M--IE-----------
----------------R-REGEALAVNFTLQLHH-MP---DESV-C-VSNPRDRILRMM-
R--GLNPKVL-TLVEQ---EANT-NTA----P-FFARFVEVLDYYTSIFESI-D----VA
-LP---------RESKD-R---VNVEEQCLARDIV-NVI-------ACE-----GAD---
------------RVERHELT-GK-WRAR--MSMAG-FRPH-SL-SSYVNDT------IKM
-LLK------SY---SENYNLKE--E--------GGALFL--------GWLN----R--S
LVV----ASAWH----------------------------
>Woodsia_ilvensis_1kpYQEC2077346
------------------------------------------------------------
------------------------------------------------------------
------------------------------------------------------------
------------------------------------------------------------
------------------------------------------------------------
------------------------------------------------------------
------------------------------------------------------------
------------------------------------------------------------
------------------------------------------------------------
------------------------------------------------------------
-------------ANTNL-SSLEQYVSIYG-DPMQRVAAHMAEGLAARME-L----IKDG
YSSR-LSQ-------------------------------------------ITREA----
---------S--PTEIVQ--------STQVLYQWCLHFKFGYLAANASIAEAC------R
NER-----------------------------------KI--HIIDFDIGQ-G-NQWQT-
-LIGAFAQRYGG------------------------------------------------
-----------------------PP-----HIRITGVADPRS------P---TSLTGVAK
RLEEVARRAKVP-LEFK--HLQ-M---EA------SQV-E-PW-M--LQ-----------
----------------I-KPGEAVAVNLAFHLHK-MA---DESV-S-TSNPRDSLLRKV-
K--ALQPKIV-TLVEH---DANT-NTA----P-FYPRFVEALDYFNAIFESL-D----VV
-LP---------RDSKD-R---VNAEKYCLARDVM-NIV-------ACE-----GVE---
------------RLQRYEKA-GK-WRAR--MMMAG-FRSL-PA-SVYTNRL------IKE
-LLV------PY---SSKYKVRE--D--------AGALHL--------QWLD----R--S
LVA----TSAWQ----------------------------
>Woodsia_ilvensis_1kpYQEC2067093
------------------------------------------------------------
------------------------------------------------------------
------------------------------------------------------------
------------------------------------------------------------
------------------------------------------------------------
------------------------------------------------------------
------------------------------------------------------------
------------------------------------------------------------
------------------------------------------------------------
------------------------------------------------------------
------------------------------------------------------------
------------------------------------------------------------
------------------------------------------------------------
------------------------------------------------------------
------------------------------------------------------------
-------------------------------IRISGI--------GSNI---GILEQTGN
WLTTFATSIGLPAFEFC--ALH-A---AG------QDIVEILS-M--PI-----------
----------------I-RAGEALAINMS------IP---QPNL-N-----QGSFLTAV-
R--SLQPTIL-TLADR---EVDY-KQA----S-LVDRVMEALMHYRALFDSL-E----AT
-LP---------PSSIE-R---SNVERVWFKGEIM-SL----------------------
------------------------------------------------------------
------------------------------------------------------------
----------------------------------------
>Woodsia_ilvensis_1kpYQEC2077217
------------------------------------------------------------
------------------------------------------------------------
------------------------------------------------------------
------------------------------------------------------------
------------------------------------------------------------
------------------------------------------------------------
------------------------------------------------------------
------------------------------------------------------------
------------------------------------------------------------
---------------------------------------------------MQLLLECAK
AVEND----HT-KAAMVI-PQLKAQASRHG-DPIQRLAAYFTEALCRRL-------ARAQ
GRGE-VVC----A-----------------------------------------------
---GS--EC--SAQELTL--------AYKAMNEACPYFTFAQLTANQAILEAI------K
GAE-----------------------------------KV--HIVDFGISQ-G-VQWAA-
-MLQAIAAQE--GQ----------------------------------------------
---------------------TPPS-----RITITGVASPELG--GKRA---ESLAATGR
RLSDFARQLNLN-LEFRYVPV-AL---GD------SAL-A-AH-M--FH-----------
----------------I-EAGEVVVVNFMLELCN-LL---DSAA-D---VAVSHTLRVA-
A--ELSPRIV-TMAEM---DACL-NAG----A-FQKRFVSALHFFSAMFDSL-E----AG
-MN---------RDSVH-R---LCMERWLLGERIH-AMV-------GGQ----DDGP---
-------------RRRLQTH-AD-WCAA--LQSAN-FQPC-LL-SHYAISQ------ARI
LLWR-------F---CESFTLNE-Q---------QGCLSL--------GWQN----K--P
LLT----VSAW-----------------------------
>Woodsia_scopulina_1kpYJJY2068382
------------------------------------------------------------
------------------------------------------------------------
------------------------------------------------------------
------------------------------------------------------------
------------------------------------------------------------
------------------------------------------------------------
------------------------------------------------------------
------------------------------------------------------------
------------------------------------------------------------
------------------------------------------------------------
------------------------------------------------------------
------------------------------------------------------------
------------------------------------------------------------
------------------------------------------------------------
------------------------------------------------------------
------------------------------------------------------------
-----ARQLNLN-LEFRYVPV-AL---GD------STL-A-AH-M--FH-----------
----------------I-EAGEVVVVNFMLELCN-LL---DGAA-D---VAVSHTLRVA-
A--ELSPRVV-TMAEM---DACL-NAG----A-FQKRFVSALHFFSAMFDSL-E----AG
-MN---------RDSVH-R---LCMERWLLGERIH-AMV-------GGQ----DDGP---
-------------RRRLQTH-AD-W-----------------------------------
------------------------------------------------------------
----------------------------------------
>Woodsia_scopulina_1kpYJJY2003475
------------------------------------------------------------
------------------------------------------------------------
------------------------------------------------------------
------------------------------------------------------------
------------------------------------------------------------
------------------------------------------------------------
------------------------------------------------------------
------------------------------------------------------------
------------------------------------------------------------
------------------------------------------------------------
--------MD--MADAVM-EELRKEVSVFG-DPIKRLAAYMCEGLVARL-------QASG
FSLY-RVL-------------------------------------------KCMEA----
---------P--AVEVLS--------AMQKLYEICPYFKFAYMAANGAIAEAF------K
NEA-----------------------------------KV--HIFDFQIAQ-G-TQWIS-
-LMQGLANRPGG------------------------------------------------
-----------------------PP-----SIRITTVEDTSAQ--GSPI---GGMQLVRN
RLGKLAESLNVP-FEFN--SIP-C---RL------SEL-E-AH-M--IE-----------
----------------R-REGEALAVNFTLQLHH-MP---DESV-C-ISNPRDRLLRMM-
R--GLNPKVL-TLVEQ---EANT-NTA----P-FFARFVEVLDYYTSIFESI-D----VA
-LP---------RESKD-R---VNVEEQCLARDIV-NVI-------ACE-----GAD---
------------RVERYELT-GK-WRAR--MSMAG-FRPH-PL-SYYVNDT------IKM
-LLN------SY---SENYNLKE--E--------GGALFL--------GWLN----R--S
LVV----ASAWH----------------------------
>Woodsia_scopulina_1kpYJJY2004963
------------------------------------------------------------
------------------------------------------------------------
------------------------------------------------------------
------------------------------------------------------------
------------------------------------------------------------
------------------------------------------------------------
------------------------------------------------------------
------------------------------------------------------------
------------------------------------------------------------
------------------------------------------------------------
--------MD--VAELAM-QDLRKTASVYG-DPLDRLAAYMSEGLVARL-------HSSG
STIY-KAL-------------------------------------------KCREA----
---------P--AIEVLS--------AMQKLYEICPYIKFAFMAANGAIAEAF------K
DEP-----------------------------------MV--HVFDFQIDQ-G-TQWFS-
-LIQALGSRPGG------------------------------------------------
-----------------------TP-----YIRISTVDDPTAQ--SYPL---GGMLAVKA
RLEGFASSLGVP-FEFS--TIS-T---TL------SGL-Q-AH-M--IE-----------
----------------R-RPGEALAMNFALQLHH-MP---DESV-C-LDNHRDRLLRMA-
K--SLNPKVL-TLVEQ---DANT-NTT----P-FLTRFMETLDYYAAVFESI-D----VA
-LP---------RESKE-R---VNVEEHCLARDIV-NVI-------ACE-----GVQ---
------------RVERHELA-GK-WRAR--MLMAG-FRPH-PL-SLYVNNT------INS
-LLE------SY---NEKYRLKE--D--------GEILIL--------GWQN----R--S
LMA----ASAWH----------------------------
>Woodsia_scopulina_1kpYJJY2005825
------------------------------------------------------------
------------------------------------------------------------
------------------------------------------------------------
------------------------------------------------------------
------------------------------------------------------------
------------------------------------------------------------
------------------------------------------------------------
------------------------------------------------------------
------------------------------------------------------------
------------------------------------------------------------
-------------ARTSL-SSLEQYVSIYG-DPMQRVAAHMAEGLAARME-L----IKDG
YSSR-LSQ-------------------------------------------ITREA----
---------S--PMEIVQ--------STQVLYQWCLHFKFGYLAANASIAEAC------R
NER-----------------------------------KI--HIIDFDIGQ-G-NQWQT-
-LIGAFAQRLGG------------------------------------------------
-----------------------PP-----HIRITGVADPRS------P---TSLTGVAK
RLEEVARSAKVP-LEFE--HLQ-M---EA------SQV-E-PW-M--LQ-----------
----------------I-KPGEAVAVNLAFHLHK-MA---DESV-S-TSNPRDSLLRKV-
K--ALQPKIV-TLVEH---DANT-NTS----P-FYPRFVEALDYFNAIFESL-D----VV
-LP---------RDSKV-R---VNAEKYCLGRDVM-NIV-------ACE-----GVE---
------------RLQRYEKA-GK-WRAR--MMMAG-FRSL-PA-SVYTNRL------IKE
-LLV------PY---SSKYKVRE--E--------AGALHL--------QWLD----R--S
LVA----TSAWQ----------------------------
>Woodsia_scopulina_1kpYJJY2016509
------------------------------------------------------------
------------------------------------------------------------
------------------------------------------------------------
------------------------------------------------------------
------------------------------------------------------------
------------------------------------------------------------
------------------------------------------------------------
------------------------------------------------------------
------------------------------------------------------------
------------------------------------------------------------
-------------AKTLL-TALEQSVSIYG-DPLQRVSAYMVEGLAARM-EL----LLEG
VSSR-LSK-------------------------------------------MMRDP----
---------S--PADILK--------GTQVLYHWCPYFKFGYLAANG-IAEAF------R
NEP-----------------------------------NI--HIIDFDISQ-G-NQWQM-
-LIRAFAQRPGG------------------------------------------------
-----------------------PP-----RVRITGVADPKV------P---TSLEGVRR
RLEEVARHAVVP-FEFK--PLE-M---EV------SQV-E-PW-M--LD-----------
----------------R-REGEALAVNFAFHLHC-MP---DESV-S-TSNPRDGLLRKV-
K--RMQPKIV-TLVEH---DAST-NTT----P-FYPRFVETLNYFNAVFESL-D----VA
-LP---------RESRE-R---VNAEQHCLARDIV-NIV-------ACE-----GAK---
------------RSERYEMA-GK-WRMR--MTMAG-FRSL-PL-SAYINRT------IKE
-LLQ------KY---STNYKLRE--E--------AGALHL--------DWLD----R--G
LVA----SSAW-----------------------------
>Woodsia_scopulina_1kpYJJY2075288
------------------------------------------------------------
------------------------------------------------------------
------------------------------------------------------------
------------------------------------------------------------
------------------------------------------------------------
------------------------------------------------------------
------------------------------------------------------------
------------------------------------------------------------
------------------------------------------------------------
------------------------------------------------------------
---------------------LKKIVSLYG-NPLERLAAYMSEGLVARL-------HDSG
SAIY-RSL-------------------------------------------KCREA----
---------P--AVEVLS--------AMQKLFEICPYVKFAYMAANGAIAEAF------K
DET-----------------------------------MV--HIFDFQIEH-G-TQWFS-
-LIQALANRPGG------------------------------------------------
-----------------------AP-----YIRISTIDDPSFQ--SYPL---LGMHAVKK
RLSKLASNLGVP-FEFT--TIS-T---KL------SNL-Q-AH-M--IE-----------
----------------R-RPGEVLAMNFALQLHH-MP---DESV-C-LDNPRDRLLRMA-
K--SLNPKVL-TLIEQ---DANT-NTA----P-FFARFMETLDYYSAVFESI-D----VA
-LP---------RESKD-R---VHVEEHCLARDIV-NVI-------ACE-----GVE---
------------RVERHELA-GK-WRSR--MLMAG-FKPH-SL-SLYVNNT------IKS
-LLE------SY---DEKYKLKE--D--------GMVLLL--------GWLN----R--S
LVA----ASAW-----------------------------
>Zea_mays_Zm00001d002573
------------------------------------------------------------
------------------------------------------------------------
--------MEPGAPWRDPRQGYSYGVGS--------------------------------
AMQLQLQLQQ------RADAAA-G---------------GGVLKRSLGELERWQ--HHQQ
--------------QQV-----AAQQALYLRAVRQR-----TAAA---------VDIAAL
LGGTPAQPLVLPGSSFG---GGLASPSSTLSSSLTTASRA-AVPLMQPQL------Q---
--------------------------------------------------------RQVP
LTTSSPQTQPFGLSTA-PLPQPSVSSELFI---LQELEKQLLDDDDDD-EP---------
--VAAMSGTGSAVT--NSEWEET--IQQLSSIAAAPSPGLPAAATP-NNNNNNVGMTRSP
SN------------------------------SSTASSSASCSPPTPGAASRQLLSEAAV
AIADGH--HE--AAAAHL-AALKRAANQHG-DAEQRLIAMMVAALSSRI-------APAA
SAPS-QLL----------------------------------------------------
--------ADLCSVEQRA--------GSQLLQDLSPCFRVALHAASAAIVEAV------G
DH-----------------------------------RAI--HLVDFDVS--F-PQHAA-
-LIQYLADRRV-------QGR---------------------------------------
------------------------------SLKVTAVTDPSSPF--TQSLT-ASLPAIEE
RLKKLAERAGVE-YRFT--VV-SC---RA------AEL-D-AS-R--LC-----------
----------------C-EPGEAVAVNLAFALSH-VP---DESV-S-PANPRDELLRRV-
R--ALGPQVV-TLVEQ---ELNT-NTA----P-LAARFTDACAHYGAILESL-D----AT
-LA---------REIAE-K---ARAEAA-LSKKAA-NAV-------GRD-----GPD---
------------RLERCEVF-GK-WRAR--FGMAG-FRPV-SL-GSSIAEEL-----VGA
-RVG------HV---PPGFTVKA--E--------NGVLRF--------CWMG----R--A
VTV----ASAWR*---------------------------
>Zea_mays_Zm00001d006551
------------------------------------------------------------
------------------------------------------------------------
------------------------------------------------------------
---------------------------------------MKIYVALKKGLSILSVSRSFA
VVGVDLAVMGVGPAVAIPATVKSTILEVGNIDLFELNEV-FASQFVYY---CKNNLANTP
WPASPLKSEFSSSSYTP---L--SSQLE-CDN-LSALSNTPDNQSSTETIS-AQ----SI
---SPLEV---------------------------------DSSYKQAAILR-ENTQVRP
DPL---------------YT-TSRHNMQHA---LREIETVLMA---PDADD---------
--A-----ATSTKHEFEEHKP-AQLM-RQRSRTWSHESRQPSP------------GVVRT
QLA--------S-GYPTASYEFRPEK-------RLRELRED-----PQSMVKQLLTKCAE
ALSEER--IE--EFLNLV-QQARGVVSITG-EPIQRLGAYLLEGLVARH-------ANSG
TNIY-RAL-------------------------------------------KCREP----
---------E--SNELLS--------YMKILYNICPYLKFGYMAANGAIAEAL------R
NED-----------------------------------RI--HIIDFQIAQ-G-TQWIT-
-LIQALAARPGG------------------------------------------------
-----------------------PP-----HVRITGIDDPVSE--YARG---EGLDLVGK
MLKSMSEEFRIP-LEFT--PLPGI---YA------TQV-T-KE-M--LD-----------
----------------I-RSGEALAVNFTLQLHH-TP---DESV-D-VNNPRDGLLRMV-
K--GLSPKVT-TLVEQ---ESHT-NTT----P-FLMRFTETLDYYSAMFESI-D----TN
-LP---------RDNKE-R---INVEQHCLAKDIV-NII-------ACE-----GKD---
------------RVERHELL-GK-WRSR--LTMAG-FRPY-PL-SSYVNSV------IRK
-LLA------CY---SDKYTLEE--K--------DGAMLL--------GWKN----R--K
LIS----ASAWH*---------------------------
>Zea_mays_Zm00001d006701
------------------------------------------------------------
------------------------------------------------------------
------------------------------------------------------------
------------------------------------------------------------
------------------MADTPTSRMV-HPFGDAPRQTPKQFLYSGNPQHLCHPYQSAP
DTHVVLQRRYTVRSQ-----S--HSPNNAGSEDHETH-KQYTLESSAASGCSRH----GS
PSSQSVHA---------------------------------G--SGSPV------SHDDS
HSGSTNGHGSPVSASC--VTGEDPTDLKQK---LKDLEAVMLGTSETDPEI---------
--V---------------------------------------------------------
---------------------NSLEISAANQLSLEPEEWE-HMVSMPRGNLKELLIACAR
AVERNN--SY--AIDLMI-TELRKMVSVSG-EPLERLGAYMVEGLVARL-------AASG
SSIY-KAL-------------------------------------------KCKEP----
---------R--SSDLLS--------YMHFLYEACPYFKFGYMSANGAIAEAI------K
GED-----------------------------------RI--HIIDFHIAQ-G-AQWVS-
-LLQALAARPGG------------------------------------------------
-----------------------PP-----FVRVTGIDDSVSA--YARG---GGLELVGR
RLTHIAGLYKVP-FQFD--AVA-I---SG------SEV-E-EE-H--LG-----------
----------------V-VPGEAVAVNFTLELHH-IP---DETV-S-TANHRDRILRLV-
K--GLSPKVL-TLVEQ---ESNT-NTA----P-FAQRFAETLDYYTAIFESI-D----LA
-LP---------RDDRE-R---INIEQHCLAREIV-NLV-------ACE-----GEE---
------------RVERHEVF-GK-WKAR--LMMAG-FSPS-PL-SALVNAT------IKT
-LLQ------SY---SPDYKLAE--R--------DGVLYL--------GWKN----R--P
LIV----SSAWH*---------------------------
>Zea_mays_Zm00001d013385
MAYMCADSGNL------------------MAIAQQVIQQQQQQQQ-----QEHQRHHHHH
LPMPLPLPPPP-------------------------------------------------
------------------------------------------------------------
------------------------------------------------------------
------RQALPMPPATAP--PHGQIPAASLPYGGGA--WP-QADHFFPDAFVGTSAADA-
-----VFSDLA--------------------------------------AAADFDSDVWM
NSLIG-------------------------------------------------------
------------------------------------------------------------
------DAPVFADSDLERLIFTTPPPPPPVPAPAPAPASA-VAPVDAAAQPEAATPASLP
QPA--------AVAAPAACS----------SPSSLD--------AACSAPILQSLLACSR
TAAAG----TG-LAAAEL-AEVRAAASDDG-DPAERVAFYFADALARRL-------ACGG
GAQA-QPSLAVDS-----------------------------------------------
-------R--FAPDELTL--------CYKTLNDACPYSKFAHLTANQAILEAT------G
AAT-----------------------------------KI--HIVDFGIVQ-G-IQWAA-
-LLQALATR--PGE----------------------------------------------
----------------------KPS-----RVRISGVPSPYLG--PKPA---ASLAATSA
RLRDFAKLLGVD-FEFV--PL-LR---PV------HEL-D-RS-D--FL-----------
----------------V-EPDETVAVNFMLQLYH-LL---GDSD-E----PVRRVLRLV-
K--SLDPSVV-TLGEY---EVSL-NRA----G-FVDRFANALLYYKPVFESL-D----VA
-MP---------RDSPE-R---VRVERCMFGERIR-RAI-------GPE----EGAE---
------------RTDRMAAS-RE-WQTL--MEWCG-FEPV-KL-SNYAMSQ------ADL
LLWNY-----DS---KYKYSLVELP---------PAFLSL--------AWEK----Q--P
LLT----VSAWR*---------------------------
>Zea_mays_Zm00001d021946
------------------------------------------------------------
------------------------------------------------------------
------------------------------------------------------------
------------------------------------------------------------
------------------MADPPTSRMVQHPFGDIPSQTPKQFLYSGSSQHLCHPYQSAS
DAHVAPQRHYTVRSQSQ---S--QSP-DAGSEDFETHSRQYTLDSSSASGCSGH----GS
PSCQSVHA---------------------------------G--SRSPV----SHSHDDS
HSGSTNGNGSPASASC--VT-EDPTDLKQK---LKDLEAVMLGT-DTDPET---------
--V---------------------------------------------------------
---------------------DSLEIAIADRLSVEPEEWKNNMVSVPRGDLKELLIACAR
AVEQNN--GY--SIDLMV-PELRKMVSVSG-EPLERLGAYMVEGLVARL-------AASG
SSIY-KAL-------------------------------------------RCKEP----
---------R--SSDLLS--------YMHFLYEACPYFKFGYMSANGAIAEAV------K
GED-----------------------------------RI--HIIDFHIAQ-G-AQWVS-
-LLQALAARPGG------------------------------------------------
-----------------------PP-----FVRVTGIDDPVSA--YARG---GGLELVGK
RLSHIAGLYKVP-FQFD--AVA-I---SG------SEV-E-EG-H--LG-----------
----------------V-VPGEAVAVNFTLELHH-IP---DETV-S-TANHRDRVLRLV-
K--GLSPRVL-TLVEQ---ESNT-NTA----P-FAQRFAETLDYYAAIFESI-D----LA
-LP---------RGDRE-R---INIEQHCLAREIV-NLV-------ACE-----GEE---
------------RVERHEVF-GK-WKAR--LMMAG-FRPS-PL-SALVNAT------IKT
-LLQ------SY---SPDYKLAE--R--------EGVLYL--------GWKN----R--P
LIV----SSAWH*---------------------------
>Zea_mays_Zm00001d026050
------------------------------------------------------------
------------------------------------------------------------
--------MEPGAPWRGPRQGYAYGVGS--------------------------------
ATAMQMQLQE------RADAAA-G---------------GGVLKRSLGELERWQ---HQQ
--------------QHV-----AAQQALYLRAVRQR-----TAAA---------VDIAAL
LGGIPSQ--VVPGSSFG---GGLASPSSTL-SSLTTASRA-AVPLMQPQP------Q---
--------------------------------------------------------RQGP
LMTSSPQTQAFGLSRA-PLPQPSVSSDLFI---LQELEKQLLDDDDDDNEP---------
--VAAMSGTGSAVT--NSEWEET--IQQLSSIAAAPSPGPPAAATPTNNNNNNVGMTRSP
SNS----------------------------SSSTASSSASCSPPTPGAASRQLLSEAAV
AIADGN--HD--AAASHL-AALKRAANQHG-DAEQRLIAMMVAALSSRI-------VPAA
SAPA-QHL----------------------------------------------------
--------AELCGFEQRA--------GSQLLQDISPCFRVALHAASVAIVDAV------G
DH-----------------------------------RAI--HLVDFDVS--L-PQHAA-
-LIQYLADQPV-------QGR---------------------------------------
------------------------------SLKVTAVTDPSSPF--TQSLT-ASLPAIGE
RLKKLAERAGVE-YRFK--VV-SC---RA------AEL-D-AS-R--LC-----------
----------------C-EPGEAVAVNLAFALSH-VP---DESV-S-PANPRDELLRRV-
R--ALGPQVV-TLVEQ---ELNT-NTA----P-LAARFTDACAHYGAILESL-D----AT
-LG---------RETAE-K---ARAEAA-LSRKAA-NAV-------GRD-----GPD---
------------RLERCEVF-GK-WRAR--FGMAG-FRPV-SL-GSSIAEQM-----VAP
-RVG------PV---PPGFTVKA--E--------NGVLRL--------CWMG----R--V
VTV----ASAWR*---------------------------
>Zea_mays_Zm00001d030500
------------------------------------------------------------
------------------------------------------------------------
------------------------------------------------------------
------------------------------------------------------------
-----------------------------MSARDSNHSYKCSDDSQMPYYNNSAPVGENG
RIHMAENSLGHHYSSSD---I--GSQRINNSNPQVFEAQYCTLESSSANGVYPA----QS
STSSHSIS---------------------------------PLS---------GSPLSQH
DSHSDHTYSSPPSASCL----TEVADLLIK---QKELENSIVG---PGLDI---------
------------------------------------------------------------
--------------------SSDCSRSLLQAHVPVRPDNWRQLLGINGGDLMQVVIACGK
AVAEND--VF--ATELLI-SELGHLVSVSG-DPMQRLGAYMLEGIVARL-------SSSG
SMLY-KSL-------------------------------------------KCKEP----
---------T--SSELMS--------YMHLLYEICPFYKFGYMSANGAIAEAI------K
GEN-----------------------------------FV--HIIDFQIAQ-G-SQWVT-
-LLQALAARPGG------------------------------------------------
-----------------------PP-----YIRITGIDDSNSA--YARG---GGLDIVGR
TLCDVANSCGLP-FEFN--AVP-A---AS------HEV-E-LQ-H--LA-----------
----------------I-RHGEIIAVNFAYQLHH-VP---DESV-S-TENHRDRIIRMI-
K--SINPRVV-TLVEQ---ESNT-NTA----P-FFPRYMETLNYYTAMFESI-D----VA
-LP---------RDDRR-R---MSAEQHCVARDIV-NLI-------ACE-----GAE---
------------RVERHELF-GK-WKSR--FAMAG-FRPY-PL-SSVVNNT------INT
-LLH------TY---NSYYRLEE--R--------DGVLYL--------GWKN----R--V
LVV----SSAWC*---------------------------
>Zea_mays_Zm00001d033834
MAYMCADSGNL------------------MAIAQQVIQQQQQQQQ-------HQRHHHHL
PPLPLPL--PP-------------------------------------------------
------------------------------------------------------------
------------------------------------------------------------
------RQAPPMPPAPAPASPHGQIPAASLPYGGGA--WS-QADHFFPDAFVGTSPADA-
-----VFPDLS--------------------------------------AAADFDSDVWM
DSLIG-------------------------------------------------------
------------------------------------------------------------
------DAPVFADSDLERLIFTTPPP-----------------PVDAAAQPESATRASLP
QPA--------AVATAAACS----------SPSSLD--------ASCSAPILQSLLACSR
TAAAD----PG-LAAVEL-VKVRAAASEDG-DPAERVAFYFGDALARRL-------ACGG
GAQA-QPLTAVDA-----------------------------------------------
-------R--FATDELTL--------CYKTLNDACPYSKFAHLTANQAILEAT------G
TAT-----------------------------------KI--HIVDFGIVQ-G-IQWAA-
-LLQALATR--PGE----------------------------------------------
----------------------KPS-----RVRISGLPSPYLG--PKPA---TSLAATSA
RLRDFAKLLGVE-FEFV--PL-LR---SV------HEL-D-RS-D--FL-----------
----------------V-EPDETVAVNFMLQLYH-LL---GDSD-E----PVRRVLRLV-
K--SLDPSVV-TLGEY---EVSL-NRA----G-FVDRFSNALLYYKPVFESL-D----VA
-MP---------RDSPE-R---VRVERCMFGERIR-RAI-------GPE----EGAE---
------------RTDRMAAS-RE-WQTL--MEWCG-FEPV-KL-SNYAMSQ------ADL
LLWNY-----DS---KYKYSLVELP---------PAFLSL--------AWEK----R--P
LLT----VSAWR*---------------------------
>Zea_mays_Zm00001d038225
------------------------------------------------------------
------------------------------------------------------------
------------------------------------------------------------
------------------------------------------------------------
------------------------------------------------------------
------------------------------------------------------------
------------------------------------------------------------
------------------------------------------------------------
------------------------------------------------------------
------------------------------------------------------------
------------------------------------------------------------
------------------------------------------------------------
------------------------------------------------------------
------------------------------------------------------------
------------------------------------------------------------
------------------------------------------------------------
------------------------------------------------------------
------------------------------------------------------------
------------------------------------------------------------
----------------------MNVERQCLAREIV-NIL-------ACE-----GPD---
------------RVERYEVA-GK-WRAR--MAMAG-FVPS-PF-NSGAVDG------IRS
-LLK------SY---CDKYRFEK--V--------QDGLHF--------GWGD----K--T
LVF----SSAWQ*---------------------------
>Zea_mays_Zm00001d048199
------------------------------------------------------------
------------------------------------------------------------
------------------------------------------------------------
------------------------------------------------------------
----------------------------MSTQASNRSYRYPDRTQLPYHNGNPMHVGGNG
NYCVQQNHDDVNYISSD------DGSQSSSSRVQDFQAQFCTLDSSSANCVYPA----HS
STSSQSIS---------------------------------------------GSPLSQQ
ESHSDHAYGSSPSASCITQVPTWT---------LKDLENVMLG---PDSDI---------
------------------------------------------------------------
----------------------GSPDSSFLLDTALHGNNWRELLGIQTGDLRQVIVACGK
AVDENA--VY---MDALM-SELREMVSVSG-EPMQRLGAYMLEGLIARL-------SFTG
HALY-KSL-------------------------------------------KCKEP----
---------VATSSELLS--------YMHLLYEICPFFKFGYMSANGAIAEAV------K
GED-----------------------------------II--HIIDFQIAQ-G-SQWMT-
-MIQALASRPGR------------------------------------------------
-----------------------RP-----YLRITGIDDSNSA--HARG---GGLDMVGQ
RLHRMAQSCGLP-FEFN--AVP-A---AS------HEV-V-FE-D--LC-----------
----------------L-RSGEAIVVNFAYQLHH-TP---DESV-G-IENHRDRILRMV-
K--SLSPKVV-TLVEQ---EANT-NTA----P-FFLRYMETLDYYTAMFEAI-D----VA
-CP---------RDDKK-R---ISTEQHCVARDIV-NLI-------ACE-----GAE---
------------RIERHEPF-GK-WRAR--LVMAG-FRPY-PL-SPVVNRT------IKT
-LLD------SY---HSHYRLEE--R--------DGILYL--------GWKN----R--K
LVV----SSAWC*---------------------------
