# Supplementary material for: A De Novo Transcriptome Assembly of Ceratopteris richardii Provides Insights into the Evolutionary Dynamics of Complex Gene Families in Land Plants
Source: Genome Biol Evol. 2021 Mar 3;13(3):evab042. doi: 10.1093/gbe/evab042 (PMC7975763; doi:10.1093/gbe/evab042)
Supplement: evab042_Supplementary_Data [file evab042_supplementary_data.zip › Note S4 - Alignment of GRAS homologs in OG0000755.txt]

>Amborella_trichopoda_ATR0083G046
------------------------------------------------------------
------------------------------------------------------------
-----------------------------------MDYPFKTFPSTPSPPSKPEI-DGLL
ADAG--YRIKASDLPHVA-HRLEQLETQMINA---------QPTEMT-------HLASET
V-HYNPSDLATWVESMLFELNPSEIPATSGFAGESQ------------------------
------------------------------------------------------------
------------------------------------------------------------
------------------------------------------------------------
------------------------------------------------------------
------------------------------------------------------------
------------------------------------------------------------
------------------------------------------------------------
------------------------------------------------------------
--------------------------------------SPEIGFFAGNQNRGSFSGAA--
----------------------------ILTHEED-S--GIRLIHLLMSCAGSVERGE--
REIALKLVQEMR-L--LL-----CR-NITGVIGKVAVFFVDAL-FWRLSG----------
------------------------------------------------HP----------
------------------------------------------------------------
---SNRVD--SGESEFLYHHFYEGCPYLKFAHFTCNQAILEAF-D--------GCDE---
-------------------VHVIDFNL-IHGLQWPALI-------QALALRP-----GG-
P----P---F-------LRLTGI-G--PPS-----PD-GR--D--------------TIR
EVGIRLAELARSVNVR---FAFRGVAT--------------QRL--------EDL--KPW
M-IHVR-------ST----ETVAVNSVFVLHRLLYTTP----------------------
----------------------DQTQPIKPVLNWVRELG-PK--ILTVVEQEA-------
---------S-HN-GLGFVD---R----------------FTEALH-YYSAMFDSME-GS
----------------------NR------------NNQ-AFAEL--YLEREIK------
----------------NIV-----------------------------------------
-------------CCEGSE------RVERHEP----------LTRWRG------------
--------RF-DK-QD--------------------------------------------
------------SNRLDSVRMRLDRRVCCSLFFR--------------------------
---------------------KMDLGWR-RGMDA*-------------------------
-----------------------------
>Amborella_trichopoda_ATR0559G020
------------------------------------------------------------
------------------------------------------------------------
------------------------------------------------------------
------------------------------------------------------------
------------------------------------------------------------
------------------------------------------------------------
------------------------------------------------------------
------------------------------------------------------------
------------------------------------------------------------
------------------------------------------------------------
------------------------------------------------------------
------------------------------------------------------------
------------------------------------------------------------
------------------------------------------------------------
--------------------------------MVD-S--GIRLVHILMACAEAVQQEN--
MSAAEALVKQIR-M--LA-----VS-Q-TGALRKVATFFAEAL-ARRIFR----------
------------------------------------------------FH----PQD---
------------------------------------------------------------
-----TGG--DSFSNILQMHFYMTCPHLKIAHFTANQAI---------------------
--------------------------------------------------RP--------
------------------------------------------------------------
------------------------------------------------------------
--LQGR------------------------------------------------------
------------------------------------------------------------
-----------------------R------------------------------------
-------------------------------------------EC--MLSISV*------
------------------------------------------------------------
------------------------------------------------------------
------------------------------------------------------------
------------------------------------------------------------
------------------------------------------------------------
-----------------------------
>Amborella_trichopoda_ATR0559G295
------------------------------------------------------------
------------------------------------------------------------
------------------------------------------------------------
------------------------------------------------------------
------------------------------------------------------------
------------------------------------------------------------
------------------------------------------------------------
------------------------------------------------------------
------------------------------------------------------------
------------------------------------------------------------
------------------------------------------------------------
------------------------------------------------------------
------------------------------------------------------------
------------------------------------------------------------
------------------------------------------------------------
------------------------------------------------------------
------------------------------------------------------------
------------------------------------------------------------
------------------------------------------------------------
-------------------------------MQWPALM-------QALALRP-----GG-
P----P---A-------FRLTGI-G--PPQ-----PD-NT--D--------------HLQ
QVSWKLGQLADTLRLE---FESRGFVA--------------RSL--------ADL--EAN
M-LDVT-------PS----EVVAVNSIFELHKLL--------------------------
----------------------AQTGALDKVLARVRALQ-PQ--IVTIVEQDA-------
---------N-HN-RLVFVD---R----------------FAEALH-YYSSLFDSLE-RC
GL------------------PPGS------------RDQ-VMSEV--YLGRQIF------
----------------DIV-----------------------------------------
-------------ACEGAD------RVERHEP----------LTQWTA------------
--------RM-GS-----------------------------------------------
---------RVRARAPRLERV*--------------------------------------
------------------------------------------------------------
-----------------------------
>Amborella_trichopoda_ATR0564G123
------------------------------------------------------------
------------------------------------------------------------
-------------------------MKRAQGDSSSGAYRASHGKSKMQEPQDAGV-DELL
ASLG--YNVRASDMAEVA-QKLEQLEMVMGTA---------QEDGIS-------HLASET
V-HYNPSDIATWIESMLTELNFPPNLGAPYAPNPSNNCWTAAELPPPPLP----------
------------------------------------------------------------
------------------------------------------------------------
--------------------------------DSNAAESCSSNLHPPQLFDSSDF-----
------------------------------------------------------------
------------------------------------------------------------
------------------------------------------------------------
------------------GTSSQISSLVYQSPPR--------------------------
------------------------------------------------------------
------------------------------------------EKKRIKAAPPPEPRPV--
----------------------------VVVDSQE-T--GIRLVHTLMACAEAVQQEN--
MNAAEALVKQIG-M--LA-----VS-Q-AGAMRKVATFFAEAL-ARRIFR----------
------------------------------------------------FH----PQD---
------------------------------------------------------------
-----TVD---LFSDILQMHFYETCPYLKFAHFTANQAILEAF-A--------GKKR---
-------------------VHVIDFSM-KQGMQWPALM-------QALALRP-----GG-
P----P---A-------FRLTGI-G--PPQ-----PD-NT--D--------------PLQ
QVGWKLAQLAETIHVE---FEYRGFVA--------------RSL--------ADL--EAY
M-LDVR-------PS--DVEVVAVNSIFELHNLL--------------------------
----------------------AQPSALDKVLASVRALR-PK--IVTIVEQEA-------
---------N-HN-GPVFMD---R----------------FTEALH-YYSTLFDSLE-GC
GL------------------PPGS------------NDQ-VMSEV--YLGRQIC------
----------------NIV-----------------------------------------
-------------ACEGAD------RVERHET----------LTQWRA------------
--------RM-GA-AG-------F------------------------------------
------APVHLGSNAFRQASMLL------TLFSGG-----------------DG---YKV
EE--NN------------G--CLMLAWHTRPLIATSAWQIALP*----------------
-----------------------------
>Amborella_trichopoda_ATR0582G152
------------------------------------------------------------
------------------------------------------------------------
------------------------------------------------------------
------------------------------------------------------------
------------------------------------------------------------
------------------------------------------------------------
------------------------------------------------------------
------------------------------------------------------------
------------------------------------------------------------
------------------------------------------------------------
------------------------------------------------------------
------------------------------------------------------------
------------------------------------------------------------
------------------------------------------------------------
------------------------------------------------------------
------------------------------------------------------------
------------------------------------------------------------
------------------------------------------------------------
------------------------------------------------------------
------------------------------------------------------------
-------------------MTGL-G--SQL-----E---------------------LVR
ETGRRLADLAHSLRVP---FEFHAVA---------------DPL--------EEL--RPR
A-LGRR-------IG----EALAINAVNRLHHVAP-------------------------
-------------------------HALGPLLALFRDQA-PK--IVTLVEQEA-------
---------S-HN-SPYFLS---R----------------FLEALH-YYSATFDSLD-AT
F-------------------PTDS------------PQRARVEKF--IFAAEIN------
----------------NIV-----------------------------------------
-------------ACEGAA------RVERHER----------LERWRR------------
--------VM-EG-KG-------F------------------------------------
------RGVPLSANAVNQSRMLL------SIYTC------------------DG---YRL
NE--DA------------G--CLLLGWQDRPLIAVSAWRC*-------------------
-----------------------------
>Amborella_trichopoda_ATR0751G121
------------------------------------------------------------
------------------------------------------------------------
------------------------------------------------------------
-----------------------------------------------------------M
LGSLDSSSHEDEDPSDHHLR----------------------------------------
------------------------------------------------------------
------------------------------------------------------------
------------------------------------------------------------
------------------------------------------------------------
------------------------------------------------------------
------------------------------------------------------------
------------------------------------------------------------
------------------------------------------------------------
-------------------------------------------------------IGF--
----------------------------PSHGGSP-P--AQQLRQLLMTCAEHISRSD--
LQSAARILSLLS-S--NS-----SP-YG-DSTDRLVSQFVAAL-SLHLRL----------
------------------------------------------------PL----PQQQQQ
S-PRHIP-----------------------------------------------------
---PSLVT--PQTVESSFLSLNQITPFIRFSHLTANQAILDAL-D--------GHNS---
-------------------VHIVDLNT-MQGVQWPPFM-------QAMAERF--------
P-HHGA---T-------IRITGT-G--PDL-----S---------------------NLH
RTGARLSRFAQTLGLD---FHFHPFLS--------------NSL--------SDLLLLPQ
AIASVA------QPN----EALAVNCVHHLHVHLG-------------------------
-------------------------HDLPSLLRALKGLN-PR--VLTLSEREA-------
---------G-HN-HPSFTE---R----------------FSEALS-HYSALFESLE-AT
V-------------------PPSS------------RERMAVEQV--WFGREIT------
----------------RVL-----------------------------------------
-------------ANEEEI-GRRERERERHER----------FERWAE------------
--------MM-RV-CG-------F------------------------------------
------EGVVLSDFAVSQARLLL------RLHYPS-----------------EG---YNL
HL--HH------------D--ACFLGWQNHPLFSVSSWH*--------------------
-----------------------------
>Amborella_trichopoda_ATR0757G053
MLAGC--SALLSPRHRLRTDSGEQ------------------------------------
------------------------------------------------------------
------------------------------------------------------------
---------------------------------FHSIQTQQKQSCHFQIQDKLYVSQHSS
NSMSTQRLDLPCSFSRKE-----------------------VPRSQPLIESSTTCSLRRN
ARIPAPITSGFRPKAADYNKIEVSETFWER--GKSLKRFCDQNPA-EDFSTSRAKRIRGE
-------------EKLSLSQLGHDDFCFSENVKPESIGLSPGFESFDPPVSFSPPSIEEE
GVYSYTK---------------------PESILSPLPLAKTSAWVESIVTEVLEK-----
------------------------------------------------------------
------------------------------------------------------------
------------------------------------------------------------
------------------GDNKDGETSE------------------EPKKSKTSSSSSET
ESLTHKEENKSPEKDTGEGTS---------------------------------------
-----------------------------------------------VPYQPEEAPES--
----------------------------SENLERE-Q--GLELVSLLVSCTEAITSKN--
FTLISQFLSRLG-E--LA-----SP-EG-TSIHRVVAYFTEAL-TLRVFK----------
------------------------------------------------LW----PHIFHL
F-PL--------------------------------------------------------
---QSDFS--EDDSAIGFRLLNQMNPIPKFMHFTANEMILRAF-E--------GKDQ---
-------------------VHIIDFDI-KQGLQWPGLF-------QSLATRP------N-
P----PS--H-------VRITGI-G--ESK-----H---------------------ELQ
ETGERLAGFAEAMNLK---FEFHAVV---------------DKL--------EDV--RLW
M-LHVK-------EG----ESVVVNCILQLHTVLYDDNV---------------------
-------------------------GALRDLLGLMQSTR-PV--MVVIAEQEA-------
---------S-HN-DPNWEL---R----------------FLRTLK-YYSAIFDSID-AS
F-------------------PRDS------------PARIKVEEM---FAREIR------
----------------NIV-----------------------------------------
-------------ACEGRE------RTERHES----------FETWKR------------
--------LM-EE-VG-------F------------------------------------
------RSLRVEERERLQSQMIL------KMYDC------------------DS---YNV
VKQGEE---------------GLTLCWLDQPLFTVSSWAPIDVAGSSSSFSQPGGEIEG*
-----------------------------
>Anthoceros_agrestis_1kpTWUW2008941
------------------------------------------------------------
------------------------------------------------------------
------------------------------------------------------------
------------------------------------------------------------
------------------------------------------------------------
------------------------------------------------------------
------------------------------------------------------------
------------------------------------------------------------
------------------------------------------------------------
------------------------------------------------------------
------------------------------------------------------------
------------------------------------------------------------
------------------------------------------------------------
------------------------------------------------------------
------------------------------------------LKELLHECVRAVVRSE--
WEKALQLLLAVS-P--RV-----ST-QG-DASERVCAFLAGAL-ASRVGT----------
------------------------------------------------GL----GDIPAS
Q-LVSIPGVLPC------------------------------------------------
---LQPAS--GEELQAAYLALNQVTPFIRFAHLTANQAILEALHE--------SAPA---
-------------------VHIVDLEI-MQGVQWPPLM-------QALAQRE--------
P---VP---R-------LRITACLGPGQSA-----A---------------------SLE
QTGMRLAEFARSLDLP---FDFATCARPGEASL--------DQL----------LLPSPS
S-SGAS-------QD----EALAVNCVLTLHRVLERGP----------------------
-------------------------AALQALLQAVRALR-PQ--VVTLAEREA-------
---------N-HN-QPGLQD---R----------------FDHALH-HYGALFDSLE-AT
L-------------------PPRS------------PERVNVEHM--CFGREIA------
----------------NII-----------------------------------------
-------------ACEGAA------RTERHQT----------SQQWTE------------
--------FM-DA-AG-------F------------------------------------
------THVPFSTFALAQARLLL------RLHYPS-----------------EG---YTL
QE--GD------------M--CLFLGWQERPLYAVSSW----------------------
-----------------------------
>Anthoceros_agrestis_1kpTWUW2008942
------------------------------------------------------------
------------------------------------------------------------
------------------------------------------------------------
------------------------------------------------------------
------------------------------------------------------------
------------------------------------------------------------
------------------------------------------------------------
------------------------------------------------------------
------------------------------------------------------------
------------------------------------------------------------
------------------------------------------------------------
------------------------------------------------------------
------------------------------------------------------------
------------------------------------------------------------
------------------------------------------LKELLHECVRAVVRSE--
WEKALQLLLAVS-P--RV-----ST-QG-DASERVCAFLAGAL-ASRVGT----------
------------------------------------------------GL----GDIPAS
Q-LVSIPGVLPC------------------------------------------------
---LQPAS--GEELQAAYLALNQVTPFIRFAHLTANQAILEALHE--------SAPA---
-------------------VHIVDLEI-MQGVQWPPLM-------QALAQRE--------
P---VP---R-------LRITACLGPGQSA-----A---------------------SLE
QTGMRLAEFARSLDLP---FDFATCARPGEASL--------DQL----------LLPSPS
S-SGAS-------QD----EALAVNCVLTLHRVLERGP----------------------
-------------------------AALQALLQAVRALR-PQ--VVTLAEREA-------
---------N-HN-QPGLQD---R----------------FDHALH-HYGALFDSLE-AT
L-------------------PPRS------------PERVNVEHM--CFGREIA------
----------------NII-----------------------------------------
-------------ACEGAA------RTERHQT----------SQQWTE------------
--------FM-DA-AG-------F------------------------------------
------THVPFSTFALAQARLLL------RLHYPS-----------------EG---YTL
QE--GD------------M--CLFLGWQERPLYAVSSW----------------------
-----------------------------
>Anthoceros_agrestis_1kpTWUW2010341
------------------------------------------------------------
------------------------------------------------------------
------------------------------------------------------------
------------------------------------------------------------
------------------------------------------------------------
------------------------------------------------------------
------------------------------------------------------------
------------------------------------------------------------
------------------------------------------------------------
------------------------------------------------------------
------------------------------------------------------------
------------------------------------------------------------
------------------------------------------------------------
------------------------------------------------------------
----------------------------------------LQLVHLLLACAEAVADDN--
MELAHVLLERLS-T--LV-----AP-LG-SPIQRLAAYFAEAL-AARVTR----------
------------------------------------------------KT----RSDLFR
G-LHG-------------------------------------------------------
---DKSIP--KTEKLEALSVLYDCIPTGKFGHLTSNQVLLDAI-E--------NDQN---
-------------------VHLIDLHM-WYGMQWPAFF-------QALATRE-----GG-
P----P---N-------LRISAV-G--SSY-----D---------------------ELK
ETGETLQECAKQLNLP---LEYCPIV---------------VPL--------EEF--NIR
L-LELR-------RG----EVCVVNSFCQLHCLLHKGA----------------------
-------------------------DNFNRILRGLRSLN-PK--VFALTENDG-------
---------N-HN-SPHFPA---R----------------FMACLH-YYSAVFDAFD-SS
L-------------------PHDS------------PARMKIEQL--FAAQKIR------
----------------NII-----------------------------------------
-------------ACEGTD------RVERHES----------MTEWAK------------
--------RM-EA-AG-------F------------------------------------
------SPVPLSSRAVSQADLLL------NLYYS------------------NN---YTL
AN--NN------------G--YLGLRWSSMPLMGVSAW----------------------
-----------------------------
>Anthoceros_agrestis_1kpTWUW2011774
------------------------------------------------------------
------------------------------------------------------------
------------------------------------------------------------
------------------------------------------------------------
------------------------------------------------------------
------------------------------------------------------------
------------------------------------------------------------
------------------------------------------------------------
------------------------------------------------------------
------------------------------------------------------------
------------------------------------------------------------
------------------------------------------------------------
------------------------------------------------------------
------------------------------------------------------------
---------------------------------------GLVLVHLLLACAEAINECD--
DNLGRDILPRLL-D--HA-----SP-YG-DPMQRIAIYFGEAL-RELLDK----------
------------------------------------------------------------
------RRAALLF-HQSQQQQQSQQMQQQQQQQHQQQHQQQQQQLQQHQQQQQEEMGSRM
GDQNVPGS--SLDHDLAYQALYQVLPFIKFAQFTGNQAILDAV-G--------KRDK---
-------------------IHIIDFDI-KQGLQWPGLI-------QSLAVRQ-----GG-
P----P---E-------LKLTGI-G--TDA-----R---------------------VLA
LTGRRLADFAVSLNVR---LHFKAVV---------------EKV--------ENL--HPL
L-FDLE-------GD----EGLAVNCPTVLHRLLPSQ-----------------------
-------------------------NMLDKVLRMVMNLQ-PA--VVTLLEVEG-------
---------A-PH-NSSFIS---R----------------FVAALH-YYSAMFDSLE-AT
L-------------------ERDS------------TERLRIESL--CLANEIR------
----------------NIL-----------------------------------------
-------------VCDG-----------QHVR----------TDVWRS------------
--------YF-HR-AG-------F------------------------------------
------TGLSLSEHALYQAKLLL------GLYSS------------------SS---YKL
ND--DG------------Y--SATLGWQDIAVVAVSAW----------------------
-----------------------------
>Anthoceros_agrestis_1kpTWUW2051574
------------------------------------------------------------
------------------------------------------------------------
------------------------------------------------------------
------------------------------------------------------------
------------------------------------------------------------
------------------------------------------------------------
------------------------------------------------------------
------------------------------------------------------------
------------------------------------------------------------
------------------------------------------------------------
------------------------------------------------------------
------------------------------------------------------------
------------------------------------------------------------
------------------------------------------------------------
----------------------------GQSQLSA-C--GVEVVHILLAAAEAVAAGH--
TTLACNIVSHLK-R--ML-----SP-HG-SAMQRVATYFTNAL-AFRLGL----------
------------------------------------------------SL----PIPSVV
S-QP--------------------------------------------------------
---LGSAP--TDEALVAYQVFYACCPYLIITHFCANQAILEAF-E--------GERK---
-------------------VHIVDLDI-KQGLQWPSLI-------QALSLRK-----GG-
P----P---A-------LRITAA-GGPNDM-----P---------------------TVL
STGARLQDFARSLQVP---LEFCPLP---------------VPI--------TEL--EGW
M-VQQR-------PG----EVMAVNCVSVLHALVDSPA----------------------
-------------------------RPLPAFLAMVRAWE-PA--LVALVEQDA-------
---------S-HN--DAFIP---R----------------FVDALH-YYSSMFDSLA-ST
L-------------------SSSL------------LERESVEGY--LFGSEIM------
----------------NIV-----------------------------------------
-------------GCEGED------RYKRHMP----------VDSWFR------------
--------AM-SD-AG-------F------------------------------------
------HLSPLSSHSIYQARFLV-GRFIVNLYPAA-----------------GK---YRV
AE--ED------------G--YLSLGWQDNPLFAVSCW----------------------
-----------------------------
>Arabidopsis_thaliana_AT1G14920
------------------------------------------------------------
------------------------------------------------------------
----------------------------MKRDHHHHHHQDKKTMMMNEEDDGNGM-DELL
AVLG--YKVRSSEMADVA-QKLEQLEVMMSNV---------QEDDLS-------QLATET
V-HYNPAELYTWLDSMLTDLNPPS------------------------------------
------------------------------------------------------------
------------------------------------------------------------
--------------------------------------------------SNAEY-----
------------------------------------------------------------
------------------------------------------------------------
------------------------------------------------------------
------------------DLKAIPGDAILNQFAID---------------SASSSNQGGG
GDTYTTNKRLK-CSN---------------------------------------------
------------------------------------------GVVETTTATAESTRHV--
----------------------------VLVDSQE-N--GVRLVHALLACAEAVQKEN--
LTVAEALVKQIG-F--LA-----VS-Q-IGAMRKVATYFAEAL-ARRIYR----------
------------------------------------------------LS----PSQ---
------------------------------------------------------------
----SPID--HSLSDTLQMHFYETCPYLKFAHFTANQAILEAF-Q--------GKKR---
-------------------VHVIDFSM-SQGLQWPALM-------QALALRP-----GG-
P----P---V-------FRLTGI-G--PPA-----PD-NF--D--------------YLH
EVGCKLAHLAEAIHVE---FEYRGFVA--------------NTL--------ADL--DAS
M-LELR-------PS--EIESVAVNSVFELHKLL--------------------------
----------------------GRPGAIDKVLGVVNQIK-PE--IFTVVEQES-------
---------N-HN-SPIFLD---R----------------FTESLH-YYSTLFDSLE-GV
---------------------PSG------------QDK-VMSEV--YLGKQIC------
----------------NVV-----------------------------------------
-------------ACDGPD------RVERHET----------LSQWRN------------
--------RF-GS-AG-------F------------------------------------
------AAAHIGSNAFKQASMLL------ALFNGG-----------------EG---YRV
EE--SD------------G--CLMLGWHTRPLIATSAWKLSTN*----------------
-----------------------------
>Arabidopsis_thaliana_AT1G55580
------------------------------------------------------------
------------------------------------------------------------
------------------------------------------------------------
-----------------------------------------------------------M
LTSFKSSSSSSEDATAT-------------------------------------------
------------------------------------------------------------
------------------------------------------------------------
------------------------------------------------------------
------------------------------------------------------------
------------------------------------------------------------
------------------------------------------------------------
------------------------------------------------------------
------------------------------------------------------------
-----------------------------------------------TTENPPPLCIA--
----------------------------SSSAATS-A--SHHLRRLLFTAANFVSQSN--
FTAAQNLLSILS-L--NS-----SP-HG-DSTERLVHLFTKAL-SVRINR----------
------------------------------------------------QQ----QDQTAE
T-VATWTTNEMTM-SNSTVFTSSVCKEQFLFR----------------------------
---TKNNN--SDFESCYYLWLNQLTPFIRFGHLTANQAILDAT-E--------TNDN---
-----------------GALHILDLDI-SQGLQWPPLM-------QALAERS-----SN-
PSSPPP---S-------LRITGC-G--RDV-----T---------------------GLN
RTGDRLTRFADSLGLQ---FQFHTLVIVE-----------------------EDL--AGL
L-LQIRLLALSAVQG----ETIAVNCVHFLHKIFNDDG----------------------
-------------------------DMIGHFLSAIKSLN-SR--IVTMAEREA-------
---------N-HG-DHSFLN---R----------------FSEAVD-HYMAIFDSLE-AT
L-------------------PPNS------------RERLTLEQR--WFGKEIL------
----------------DVV-----------------------------------------
-------------AAEETE------RKQRHRR----------FEIWEE------------
--------MM-KR-FG-------F------------------------------------
------VNVPIGSFALSQAKLLL------RLHYPS-----------------EG---YNL
QF--LN------------N--SLFLGWQNRPLFSVSSWK*--------------------
-----------------------------
>Arabidopsis_thaliana_AT1G63100
MLAGCSSSSLLSPTRRLRSEAVAA------------------------------------
------------------------------------------------------------
------------------------------------------------------------
----------------------------------------------------TSATVSAH
FPMNTQRLDLPCSSSFSRKETPSSRPLGRS--ISLDNSNNNNNKPIERKTKTSGCSLKQN
IKLPPLATTRGNGEGFSWNNDNNNR-------GKSLKRLAEE----DESCLSRAKRTKCE
NEGGFWFEHFTGQDSSS------------------------------PALPFSLTCSGDD
EEKVCF-------------------------VPSEVISQPLPNWVDSVITELAGI-----
------------------------------------------------------------
------------------------------------------------------------
------------------------------------------------------------
------------------GDKDVESSLP--------------AAVKEASGGSSTSASSES
RSLSHRVPEPTNGSRNPYSHRGAT------------------------------------
-----------------------------------------------EERTTGNINNN--
----------------------------NNRNDLQ-R--DFELVNLLTGCLDAIRSRN--
IAAINHFIARTG-D--LA-----SP-RGRTPMTRLIAYYIEAL-ALRVAR----------
------------------------------------------------MW----PHIFHI
A-PPRE------------------------------------------------------
---FDRTV--EDESGNALRFLNQVTPIPKFIHFTANEMLLRAF-E--------GKER---
-------------------VHIIDFDI-KQGLQWPSFF-------QSLASRI------N-
P----PH--H-------VRITGI-G--ESK-----L---------------------ELN
ETGDRLHGFAEAMNLQ---FEFHPVV---------------DRL--------EDV--RLW
M-LHVK-------EG----ESVAVNCVMQMHKTLYDGTG---------------------
-------------------------AAIRDFLGLIRSTN-PI--ALVLAEQEA-------
---------E-HN-SEQLET---R----------------VCNSLK-YYSAMFDAIH-TN
L-------------------ATDS------------LMRVKVEEM--LFGREIR------
----------------NIV-----------------------------------------
-------------ACEGSH------RQERHVG----------FRHWRR------------
--------ML-EQ-LG-------F------------------------------------
------RSLGVSEREVLQSKMLL------RMYGS------------------DNEGFFNV
ERSDED----NGGEGGRGG--GVTLRWSEQPLYTISAWTTGGN*----------------
-----------------------------
>Arabidopsis_thaliana_AT1G66350
------------------------------------------------------------
------------------------------------------------------------
-----------------------MKREHNHRESSAGEGGSSSMTTVIKEEAAG-V-DELL
VVLG--YKVRSSDMADVA-HKLEQLEMVLG-------------DGIS-------NLSDET
V-HYNPSDLSGWVESMLSDLDPTR------------------------------------
------------------------------------------------------------
------------------------------------------------------------
----------------------------------------------IQEKPDSEY-----
------------------------------------------------------------
------------------------------------------------------------
------------------------------------------------------------
------------------DLRAIPGSAVYPRDEHV-------------------------
------------------------------------------------------------
---------------------------------------TRRSKRTRIESELSSTRSV--
----------------------------VVLDSQE-T--GVRLVHALLACAEAVQQNN--
LKLADALVKHVG-L--LA-----SS-Q-AGAMRKVATYFAEGL-ARRIYR----------
------------------------------------------------IY----PRD---
------------------------------------------------------------
----DVAL--SSFSDTLQIHFYESCPYLKFAHFTANQAILEVF-A--------TAEK---
-------------------VHVIDLGL-NHGLQWPALI-------QALALRP-----NG-
P----P---D-------FRLTGI-G--YSL-----TD---------------------IQ
EVGWKLGQLASTIGVN---FEFKSIAL--------------NNL--------SDL--KPE
M-LDIR-------PG---LESVAVNSVFELHRLL--------------------------
----------------------AHPGSIDKFLSTIKSIR-PD--IMTVVEQEA-------
---------N-HN-GTVFLD---R----------------FTESLH-YYSSLFDSLE-G-
---------------------PPS------------QDR-VMSEL--FLGRQIL------
----------------NLV-----------------------------------------
-------------ACEGED------RVERHET----------LNQWRN------------
--------RF-GL-GG-------F------------------------------------
------KPVSIGSNAYKQASMLL------ALYAGA-----------------DG---YNV
EE--NE------------G--CLLLGWQTRPLIATSAWRINRVE*---------------
-----------------------------
>Arabidopsis_thaliana_AT2G01570
------------------------------------------------------------
------------------------------------------------------------
-------------MKRDHHQFQGRLSNHGTSSSSSSISKDKMMMVKKEEDGGGNMDDELL
AVLG--YKVRSSEMAEVA-LKLEQLETMMSNV---------QEDGLS-------HLATDT
V-HYNPSELYSWLDNMLSELNPPPLPASSNGLDPVL------------------------
------------------------------------------------------------
------------------------------------------------------------
------------------------------------------PSPEICGFPASDY-----
------------------------------------------------------------
------------------------------------------------------------
------------------------------------------------------------
------------------DLKVIPGNAIYQFPAID-----------------SSSSSNNQ
NKRLKSCSSPD-SMV---------------------------------------------
------------------------TSTSTGTQIGGVIGTTVTTTTTTTTAAGESTRSV--
----------------------------ILVDSQE-N--GVRLVHALMACAEAIQQNN--
LTLAEALVKQIG-C--LA-----VS-Q-AGAMRKVATYFAEAL-ARRIYR----------
------------------------------------------------LS----PPQ---
------------------------------------------------------------
----NQID--HCLSDTLQMHFYETCPYLKFAHFTANQAILEAF-E--------GKKR---
-------------------VHVIDFSM-NQGLQWPALM-------QALALRE-----GG-
P----P---T-------FRLTGI-G--PPA-----PD-NS--D--------------HLH
EVGCKLAQLAEAIHVE---FEYRGFVA--------------NSL--------ADL--DAS
M-LELR-------PS--DTEAVAVNSVFELHKLL--------------------------
----------------------GRPGGIEKVLGVVKQIK-PV--IFTVVEQES-------
---------N-HN-GPVFLD---R----------------FTESLH-YYSTLFDSLE-GV
---------------------PNS------------QDK-VMSEV--YLGKQIC------
----------------NLV-----------------------------------------
-------------ACEGPD------RVERHET----------LSQWGN------------
--------RF-GS-SG-------L------------------------------------
------APAHLGSNAFKQASMLL------SVFNSG-----------------QG---YRV
EE--SN------------G--CLMLGWHTRPLITTSAWKLSTAAY*--------------
-----------------------------
>Arabidopsis_thaliana_AT3G03450
------------------------------------------------------------
------------------------------------------------------------
------------MKRGYGETWDPPPKPLPASRSGEGPSMADKKKADDDNNNSNMD-DELL
AVLG--YKVRSSEMAEVA-QKLEQLEMVLSNDDVGS------------------TVLNDS
V-HYNPSDLSNWVESMLSELNNPASSDLDTTRSC--------------------------
------------------------------------------------------------
------------------------------------------------------------
-------------------------------------------------VDRSEY-----
------------------------------------------------------------
------------------------------------------------------------
------------------------------------------------------------
------------------DLRAIPGLSAFPKEEEV-------------------------
------------------------------------------------------------
--------------------------------FDEEASSKRIRLGSWCESSDESTRSV--
----------------------------VLVDSQE-T--GVRLVHALVACAEAIHQEN--
LNLADALVKRVG-T--LA-----GS-Q-AGAMGKVATYFAQAL-ARRIYR----------
------------------------------------------------DY----TAETDV
------------------------------------------------------------
---CAAVN--PSFEEVLEMHFYESCPYLKFAHFTANQAILEAV-T--------TARR---
-------------------VHVIDLGL-NQGMQWPALM-------QALALRP-----GG-
P----P---S-------FRLTGI-G--PPQ-----TE-NS--D--------------SLQ
QLGWKLAQFAQNMGVE---FEFKGLAA--------------ESL--------SDL--EPE
M-FETR------PES----ETLVVNSVFELHRLL--------------------------
----------------------ARSGSIEKLLNTVKAIK-PS--IVTVVEQEA-------
---------N-HN-GIVFLD---R----------------FNEALH-YYSSLFDSLE-DS
Y-------------------SLPS------------QDR-VMSEV--YLGRQIL------
----------------NVV-----------------------------------------
-------------AAEGSD------RVERHET----------AAQWRI------------
--------RM-KS-AG-------F------------------------------------
------DPIHLGSSAFKQASMLL------SLYATG-----------------DG---YRV
EE--ND------------G--CLMIGWQTRPLITTSAWKLA*------------------
-----------------------------
>Arabidopsis_thaliana_AT5G17490
------------------------------------------------------------
------------------------------------------------------------
----------------------MKRSHQETSVEEEAPSMVEKLENGCGGGGDDNM-DEFL
AVLG--YKVRSSDMADVA-QKLEQLEMVLSNDIASSS-----------------NAFNDT
V-HYNPSDLSGWAQSMLSDLNYYPDLDPNRIC----------------------------
------------------------------------------------------------
------------------------------------------------------------
------------------------------------------------------------
------------------------------------------------------------
------------------------------------------------------------
------------------------------------------------------------
------------------DLRPITDDDECCSSNSN-------------------------
------------------------------------------------------------
------------------------------------SNKRIRLGPWCDSVTSESTRSV--
------------------------------VLIEE-T--GVRLVQALVACAEAVQLEN--
LSLADALVKRVG-L--LA-----AS-Q-AGAMGKVATYFAEAL-ARRIYR----------
------------------------------------------------IH----PS----
------------------------------------------------------------
---AAAID--PSFEEILQMNFYDSCPYLKFAHFTANQAILEAV-T--------TSRV---
-------------------VHVIDLGL-NQGMQWPALM-------QALALRP-----GG-
P----P---S-------FRLTGV-G--NPS--------NR--E--------------GIQ
ELGWKLAQLAQAIGVE---FKFNGLTT--------------ERL--------SDL--EPD
M-FETR------TES----ETLVVNSVFELHPVL--------------------------
----------------------SQPGSIEKLLATVKAVK-PG--LVTVVEQEA-------
---------N-HN-GDVFLD---R----------------FNEALH-YYSSLFDSLE-DG
V-------------------VIPS------------QDR-VMSEV--YLGRQIL------
----------------NLV-----------------------------------------
-------------ATEGSD------RIERHET----------LAQWRK------------
--------RM-GS-AG-------F------------------------------------
------DPVNLGSDAFKQASLLL------ALSGGG-----------------DG---YRV
EE--ND------------G--SLMLAWQTKPLIAASAWKLAAELRR*-------------
-----------------------------
>Asplenium_platyneuron_1kpKJZG2063777
------------------------------------------------------------
------------------------------------------------------------
------------------------------------------------------------
------------------------------------------------------------
------------------------------------------------------------
------------------------------------------------------------
------------------------------------------------------------
------------------------------------------------------------
------------------------------------------------------------
------------------------------------------------------------
------------------------------------------------------------
------------------------------------------------------------
------------------------------------------------------------
------------------------------------------------------------
---------------------------------QE-L--GIRLVHLLMACAEAIPKNE--
LAAALDMVREIK-R--LA-----SS-N-SGAMGKVANYFVDAL-ARRIYG----------
------------------------------------------------AS----IED---
--WA--------------------------------------------------------
---SLSQA--DALSEALYSHFYEACPYLKFAHFTANQAILEAF-K--------DHKF---
-------------------VHVIDFNL-MQGSQWPALI-------HALALRA-----GG-
P----P---H-------LRMTGI-G--PPQ-----PD-NK--D--------------VLQ
EVGMKLAQIAGSVNVE---FSFRGVVA--------------TKL--------DDV--KPW
M-FEIK-------QG----EAIAVNSILQLHRLLVGHIT--------------------S
N---------------------PSIAPIDEVLNSIKSLS-PK--VVTVVEQEA-------
---------N-HN-SPLFLE---R----------------FVEALH-YYCTMFDSLE-AC
SF------------------PPQS------------PEM-ACTEM--YLAREIV------
----------------NIV-----------------------------------------
-------------ACEGLA------RTERHEP----------LSQWRK------------
--------RM-LS-AG-------F------------------------------------
------QPLHLGSNAFKQASLLL------KLS-SG-----------------EG---YTV
EE--NK------------G--CLTLGWHSRPLIAASAWQC--------------------
-----------------------------
>Asplenium_platyneuron_1kpKJZG2053481
------------------------------------------------------------
------------------------------------------------------------
------------------------------------------------------------
------------------------------------------------------------
------------------------------------------------------------
------------------------------------------------------------
------------------------------------------------------------
------------------------------------------------------------
------------------------------------------------------------
------------------------------------------------------------
------------------------------------------------------------
------------------------------------------------------------
------------------------------------------------------------
------------------------------------------------------------
------------------------------------------------------------
------------------------------------------------------------
------------------------------------------------------------
------------------------------------------------------------
------------------------------------------------------------
------------------------------------------------------------
------------------------------------------------------------
------------------------------------------------------------
------------------------------------------------------------
------------------------------------------------------------
---------------------------------------------------LFESLE-AT
L-------------------PPSS------------AERSNVERV--WFRGEIM------
----------------NLL-----------------------------------------
-------------SSSEADGDHNQGSILMEWQ----------RSKWRD------------
--------AM-KN-QG-------F------------------------------------
------LPVTHSGFAVSQARLLL------RLHYPS-----------------QG---YQL
KEDDSD---------------CLLLGWQGTPLFGVTAW----------------------
-----------------------------
>Azolla_filiculoides_Azfi_s0018.g014987
------------------------------------------------------------
------------------------------------------------------------
------------------------------------------------------------
------------------------------------------------------------
------------------------------------------------------------
------------------------------------------------------------
------------------------------------------------------------
------------------------------------------------------------
------------------------------------------------------------
------------------------------------------------------------
------------------------------------------------------------
--------------------------------------------------------MIDS
LYERFIGLSKNPDSTAEQVDLTPSLPRLS-------TQTPDDSSCDRC------------
-----------------------------------------------QMISTTELNTQ--
----------------------------LQLGSRDNNQILLRLLDDSDDSSDGDGDED--
EGGGLDAAGHIQ----------------STVNMKVVEHFLEGF-RARIEM----------
------------------------------------------------------------
-------------------------------EKMESIRQNSHQIHTDNRGFSCSLMDCRN
YINDNYMQ--MKEVKDAYLAFNQATPFLRFAHLTANQVILEAMME-----------R---
-------------------LAAATTATASSADESSEILANRMDCNESLQQRE-----ST-
D----PQEREW------IKNNGD-GEELPESNGHHEE--------------------HLE
RTRLRLSQFAASLRLP---FQF--SVA--------------GSV--------EEL--SSA
S-VGTA---AAGRRA----RLVVVNCVFAPRDA---------------------------
-------------------------GPGPGLADVIRALH-PD--IVTLGERHEPHSGSSA
GPVHGPPEPS-RN-RPAPAS---R----------------FPGIFR-HFAAFAQSLE-AT
L-------------------PPSS------------PHRLALEDT--LLKHQIKSCILSY
DHMRKQIHGHGSSYNYNAL-----------------------------------------
-------------GCNSII------RSQVHDHGPDTDSDEVGVDTWSSDGNHHHHHHHHH
HHHHHHSTLL-IM-NG-------Y------------------------------------
------TPLAISPFAIAQAKLLL------RLHYPS-----------------EG---YKL
YHHDDDEDHGESSYVVSSN--SLLLGWQHTPLFQVSAWQHHHHHHHHHHHHHHVN*----
-----------------------------
>Azolla_filiculoides_Azfi_s0068.g036465
------------------------------------------------------------
------------------------------------------------------------
---------------------------------------------MGSSSSDMDM-DSLL
ANAG--YSVRVSELAHVA-QRLEQLESVVSNYSSPDEYATLSSHFLS-------TTTESV
N-HCNPSDMAAWIECMIQELGPSTDQEEDEEEEDEEIEGEENEGRSRHGSLSLNHTSKAT
TKTTTTATVTATTTNTNGFSSNLKKE----------------------------------
------------------------------------------------------------
----VISCHDSASPVFTMGGYIGKD-------LFCSDQQVCTTTTNMPSPHG--S-----
------------------------------------------------------------
------------------------------------------------------------
------------------------------------------------------------
------------------YGTPAYESFPNPQPPQMMMMMMMDEEM--DTTDIMNANPNPN
PNPNPNPSISR-SPNVMTPFYE--NTQSAGIDEAGSVVSIPKGSSHGTPYQYHDLHAAA-
------------------------------------------------------------
----------------------------AAAAAQE-S--GIRLIHLLMACAECVQNNE--
STLALSVAREIT-G--LA-----AS-Q-RGAIGKVAHFFVDAL-ARRACG----------
------------------------------------------------VN----NTP---
--DSPIPLL---------------------------------------------------
---LLSHS--DGFSEMLYFHFYETCPYLKFAHFTANQAILEAF-Q--------GHKV---
-------------------VHVIDFNL-MQGLQWPALI-------QALALRP-----GG-
P----P---H-------LRITGI-G--LPQ-----VD-NK--D--------------VLR
EIGMKLARLASSVNVE---FSFRGVIA--------------TKL--------NDV--KPA
M-LEVK-------EG----EAVAVNSILQLHRLLNGETSTGSGGNGSGSSSSSSSSSNGV
S---------------------NSIAPIDEVLQSVKAFN-PK--VVTVVEQEA-------
---------R-HN-DPRFLN---R----------------FVEALH-YYCTMFDSLE-AC
GL------------------PPQC------------REM-AYTEE--YLGREIM------
----------------NIV-----------------------------------------
-------------ACEGVA------RVERHEP----------LEAWRQ------------
--------RM-LN-SG-------F------------------------------------
------RPSHLGSDAFKQASMLL------TLF-SG-----------------EG---YTV
EE--NN------------G--CLTLGWHSRPLIAASAWHCG*------------------
-----------------------------
>Azolla_filiculoides_Azfi_s0460.g072066
------------------------------------------------------------
----------------------MDRHRFMRNPKREAEAQPPPPPPPYLMSPFQSNAKFSP
SSAAAAATVPLKSFHHSSDADTIMAKQIIVSPAPSTIGRNEGIYHGILPSPSSDQ-DLLL
AQSG--YNVKASELPILA-ERLEQLESLINEA---------NSEDFP-------YFPPEG
YVMHNPSDMGGWLENLLGELNPPAMANPNPNPNLNP------------------------
------------------------------------------------------------
------------------------------------------------------------
------------------------------------------------------------
------------------------------------------------------------
------------------------------------------------------------
------------------------------------------------------------
------------------------------------------------------------
------------------------------------------------------------
------------------------------------------NPNFDQFQYYSSTATP--
----------------------------MEEEEEG-S--G--------------------
----------IK-L--LA-----SS-N-RGAMGKVASYFVRAL-EARVKGPLYGAVCSGS
GLGSGLGSGLGSGSVSVSGLGSGLAPRVNTPYSGTHATRVEESTNGNANAPYFGPHPEPE
P-EPEPGPGP--------------------------------------------------
---EPELD--PSLLDVLYSHFYDSCPYLQFSHFMANHAILEAF-E--------GHAS---
-------------------VHVIDFGL-MQGLQWPPLI-------QALAMRP-----EG-
P----P---R-------LRMTGI-G--PPQ-----RP-GTRGD--------------TLH
EVGLRLSAVARMLRVE---FSFRGLVA--------------SSL--------DEV--KPW
M-LEPR-------PG----EAVAVNSIFQLHRLLLDGHTDTDPGPHPKLNAVSIPGSGSG
SGSGSGLGPGPGLGPGPVPRFVAGSPPIDSVLRSVLTLH-PK--VFTMVEQEA-------
---------N-HN-SPVFLE---R----------------FVETFH-YYCTMFDSLE-AS
----------------HTSSPPPPPPGGGEEEHGDPIEL-TCTEL--YLGREIM------
----------------NIV-----------------------------------------
-------------ACEGPA------RVERHEP----------LARWRQ------------
--------RM-CS-AG-------F------------------------------------
------RPMHLGSNAFKQARMLL------SIHYSK-----------------EG---YTV
EE--NK------------G--CLTLGWQNRPLIAASAWQCAS*-----------------
-----------------------------
>Azolla_filiculoides_Azfi_s0538.g076295
------------------------------------------------------------
------------------------------------------------------------
------------------------------------------------------------
--SG--YNVKASELPILA-ERLEQLESLINEA---------NSEDFP-------YFPPEG
YVMHNPSDMGGWLENLLGELNPPAMANPNPNPNLNP------------------------
------------------------------------------------------------
------------------------------------------------------------
------------------------------------------------------------
------------------------------------------------------------
------------------------------------------------------------
------------------------------------------------------------
------------------------------------------------------------
------------------------------------------------------------
------------------------------------------NPNFDQFQYYSSTATP--
----------------------------MEEEEEG-S--G---------NGSAAEGAS--
MAMIMEMLCQIK-L--LA-----SS-N-RGAMGKVASYFVRAL-EARVKGPLYGAVCSGS
GLGSGLGSGLGSGSVSVSGLGSGLAPRVNTPYSGTHATRVRRAPMAMRTRPTSARIPSPS
P-NPSPDPGP--------------------------------------------------
---EPELD--PSLLDVLYSHFYDSCPYLQFSHFMANHAILEAF-E--------GHAS---
-------------------VHVIDFGL-MQGLQWPPLI-------QALAMRP-----EG-
P----P---R-------LRMTGI-G--PPQ-----RP-GTRGD--------------TLH
EVGLRLSAVARMLRVE---FSFRGLVA--------------SSL--------DEV--KPW
M-LEPR-------PG----EAVAVNSIFQLHRLLLDGHTDTDPGPHPKLNAVSIPGSGSG
SGSGSGLGPGPGLGPGPVPRFVAGSPPIDSVLRSVLTLH-PK--VFTMVEQEA-------
---------N-HN-SPVFLE---R----------------FVETFH-YYCTMFDSLE-AS
----------------HTSSPPPPPPGGGEEEHGDPIEL-TCTEL--YLGREIM------
----------------NIV-----------------------------------------
-------------ACEGPA------RVERHEP----------LARWRQ------------
--------RM-CS-AG-------F------------------------------------
------RPMHLGSNAFKQARMLL------SIHYSK-----------------EG---YTV
EE--NK------------G--CLTLGWQNRPLIAASAWQCAS*-----------------
-----------------------------
>Azolla_filiculoides_Azfi_s0626.g079976
------------------------------------------------------------
------------------------------------------------------------
-------------------MTL--------------------------------------
-----------------AFPSSYHLHYLQDSAIATELDAPEYVFADNPPFSSSSSSPSSV
SSSGHERFASRTMQVHSPFVMSSSSGSRRGSSHGVHPQDLYATKLEIVESSSIGQYHSSI
SSQHENLYQKLFQDQSSHGVCVAAEIAMKEGRSMFQNQYSREVSVAADMAMKERKSMFRN
ECGHEVSPSTVMEMKERKSVFSYTAPTREVALSQTEKYQIVQDQYSPVSFADMDMTERQS
VLASTSLMASCGRESHGTVSTAIFHSTTQGYDTKHEMMESSNLYHHHTHVSQPEQYHILQ
DQHNLADMAMKEIHGSVLPVPRQIESLQDEDFTQVKHPLTDQGKDYVVAPWQVITSSDRL
YTRNLGDLDKKEKQNSMSLPLQSCTETALVDNALQVDRETIARKGSSLTVQVNQQQQGKD
HQLPATWQIFCNDGYGGSTLLISPTQYCTTSEADQAAEAGFWTSIYNNYNKVDQINGVVV
TADPASSSVSSPLPAEFIGVSSSETVATNYTADSARGSCSPSSSSVCILGQHSPSPSPSP
SMAFHFESSSIDVAISSRSSSLPAPAIHASTENQFCLEPAEAYNYTEEKHLEQKLKVNRN
LVEVPHQLGEATDHLDIYPVQYTISSAKLPSVSPLPLLATNLPDMILMATQRQKVEEG--
----------------------------RRKEEED-L--GIELIELLTACVEAISAGD--
LTSVNQLFARLG-R--LA-----SP-TG-NSVQRLSAYFTEAM-ACRASR----------
------------------------------------------------LW----PQMYQT
L-PVLYTQTADLV-C---------------------------------------------
---NTNEV--GDPAAIAWQALNQVTPLVKFSQYTANEIILQAF-E--------GEEK---
-------------------VHIIDLDL-KQGLQWPSLF-------HSLATRA-----GG-
P----PK--L-------VRLTGI-G--ECK-----D---------------------DVQ
DAGDRLAEFAEELGLR---LEFHGVV---------------DKL--------EDV--RLW
M-LHVK-------TK----EAVAVNCVLQLHRVLRDESG---------------------
-------------------------EEARKLLALIHSMK-PK--VVAMVEQEVLHDCL--
-----------HD-EPAMEA---R----------------FAGAIR-YFSALFDALQ-GG
G-------------------QGDHTPTDCR------ETRLKVEEF---LGAQIR------
----------------NIV-----------------------------------------
-------------ACEGEM------RVERYQP----------WRRWKA------------
--------LL-ED-AG-------F------------------------------------
------CNQRLSHRSRVQAQLLL------RMFSSSCSSKAVVAKKTSSFPSAYS---YRL
LPDEPD-------------HHRLTLAWLDQTLLTASAWAPLPPPWPTQTQTQTQTSASAS
LSS*-------------------------
>Azolla_filiculoides_Azfi_s0015.g014055
------------------------------------------------------------
------------------------------------------------------------
------------------------------------------------------------
------------------------------------------------------------
------------------------------------------------------------
------------------------------------------------------------
------------------------------------------------------------
------------------------------------------------------------
------------------------------------------------------------
------------------------------------------------------------
------------------------------------------------------------
------------------------------------------------------------
------------------------------------------------------------
------------MRTNSDSEASSAGVAERNNAEAKLETDQFHLVSGNKSSSSDEVNGL--
----------------------------GGGGGNI-A--ALNVKDLLTDCVMSVCQGR--
WQRSLELLRVLK-E--KS-----SADNGDGGDQRMVSQFTAVL-SARIQE----------
------------------------------------------------TS----------
----------------------------------TYNNEYRSWMQRHELEGNTTRLDNIA
MDAMQNID--EEGIQNASLSFNQVTPYLRFLHLTANQAILEAV-E--------RKQR---
-------------------IHVVDIEI-MQGLQWPPFM-------QAMAERD-----GG-
P----PT--L-------LKITGG-G--RER-----R---------------------VLE
QVGERLRKFAESVGIEG--FEYEVLEYGVNNNINSTSTHHGPRLRPLFRSGNEE---DDE
E-EEDD-------DD----ETMVVNCILQVGDMPWNYSTRDQIVTSLFPSASSNLPSSSC
LSSIC--------------------SSWMMLSDVLMRYR-PF--LVTIAEPEV-------
---------DFSS-SSSFEV---R----------------FAQAIR-HYSAIFESLD-AT
L-------------------PPSC------------QHRAIVENV--WLRSQIA------
----------------SLL----------------------------LHGNNTRNDNNAG
QLYGHPGPNSFNNGCRDGL------LYQSFTC----------SSSWRA------------
--------SL-CS-RG-------F------------------------------------
------EAIPLSDFAISQARLLL------RLRYPS-----------------EG---YSL
RQFYNN------NNASGGDQHCLALGWQDTPLFTVSAWKCPSSS*---------------
-----------------------------
>Brachypodium_distachyon_Bradi1g11090
------------------------------------------------------------
------------------------------------------------------------
-------------MKREYQDGGGSRGGG---DMGSSKDKMMVAAPA---EEED-M-DELL
AALG--YKVRASDMADVA-QKLEQLEMAMGMGGV-GAGAAPDDSFVA-------HLATDT
V-HSNPSDLSSWVESMLSELNAPPPPLPPAPQAPRLSSNSSTVTG---------------
------------------------------------------------------------
------------------------------------------------------------
--------------------------------GGGSGGGYFDGLPPSVDSSSSTY-----
------------------------------------------------------------
------------------------------------------------------------
------------------------------------------------------------
------------------ALRPIPSPVVT-PAEPS-ADPAREPKR---------------
-----MRTGGG-STSSSSSSSSSLGGGGTMSSVVEAAPPA--------------------
--------------------------------------------APASAAANAPALPV--
----------------------------VVVDTQE-A--GIRLVHALLACAEAVQQEN--
LSAAEALVKQIP-L--LA-----AS-Q-GGAMRKVAAYFGEAL-ARRVFR----------
------------------------------------------------FR----PQPD--
------------------------------------------------------------
---SSLLD--AAFADLLHAHFYESCPYLKFAHFTANQAILEAF-A--------GCRR---
-------------------VHVVDFGI-KQGMQWPALL-------QALALRP-----GG-
P----P---S-------FRLTGV-G--PPQ-----PD-ET--D--------------ALQ
QVGWKLAQFAHTIRVD---FQYRGLVA--------------ATL--------ADL--EPF
M-LQPEGEEDPNEEP----EVIAVNSVFEMHRLL--------------------------
----------------------SQPGALEKVLGTVRAVR-PR--IVTVVEQEA-------
---------N-HN-SGSFLD---R----------------FTESLH-YYSTMFDSLE-GA
GS-------GQSEISPGA--AAGA------------TDQ-VMSEV--YLGRQIC------
----------------NVV-----------------------------------------
-------------ACEGPE------RTERHET----------LGQWRG------------
--------RL-GQ-AG-------F------------------------------------
------ETVHLGSNAYKQASTLL------ALFAGG-----------------DG---YKV
EE--KD------------G--CLTLGWHTRPLIATSAWRMAAP*----------------
-----------------------------
>Brachypodium_distachyon_Bradi1g32070
------------------------------------------------------------
------------------------------------------------------------
------------------------------------------------------------
------------------------------------------------------------
------------------------------------------------------------
------------------------------------------------------------
------------------------------------------------------------
------------------------------------------------------------
------------------------------------------------------------
------------------------------------------------------------
------------------------------------------------------------
------------------------------------------------------------
------------------------------------------------------------
-----------PSTGPAASSPLIETVPPPSTQAAATTNTNTNNRVN-PSTYTSHSLQP--
----------------------------AMSLHER-A--AIRLVHMLVTCAAAIQAGD--
YGAAATYLIEARTILVNT-----IP-TS-SGIGRVTIHFATAL-AHRLNS----------
------------------------------------------------AS----PNSSLS
P-SS--------------------------------------------------------
---SSPSA--NNHASEQYRQFYDQVPHLKFAHFTANQAFLEAF-R--------GHDR---
-------------------VHIIDLAI-MCGLQWLSLI-------KAFSIWP-----GG-
P----P---S-------IRITGV-G--PTH-----TG-SR--D--------------ELR
EVGLMLTEHARVLNVP---FSFHIVTG--------------DNL--------EGL--KPW
M-FHLV-------QG----EAIAVNSICQLHRLLVDPDAAST------------------
----------------------SLPPPIDTVLGWITSMR-PK--VFTVVEQEA-------
---------D-HN-KPTLVE---R----------------FTNALF-YYGAMFDSME-AV
A-------------------TRSRT-----------GAAERGAEV--HLKREIF------
----------------NIV-----------------------------------------
-------------CNEGSS------RVERHET----------LPRWRA------------
--------RL-RR-AG-------L------------------------------------
------AQVPLRPNNLRHASMLL------HDL-SG-----------------DG---YHV
ME--RG------------D--GLMLAWHNNPLFSVSVWHIMEEELEDNKNKVVRRS---S
THLATAGAMLSMQ*---------------
>Brachypodium_distachyon_Bradi1g36180
------------------------------------------------------------
------------------------------------------------------------
------------------------------------------------------------
------------------------------------------------------------
------------------------------------------------------------
---------MHMTLLEGNDEVQVETMMGFLIWGLRHSIQSWA------------------
------------------------------------------------------------
-------INEDP-TKGQNMRWLETW-ACLHSTNYYSMQAQQCSMGISHEMWMWWI-----
------------------------------------------------------------
------------------------------------------------------------
------------------------------------------------------------
------------------RVCMH-----------------VVIFVLKIILRR--------
---SADVMLGSL------HSSSSSSDTDT-------TT----NNNNSG------------
-----------------------------------------------GVEAAAQGGIG--
----------------------------HALQQAA-A--PPSARDLVLACADLLHRGD--
LAAARRAAEILL-S--TS-----SP-RG-DAADRLAYHFARAL-ALRVDA----------
------------------------------------------------------------
-----------------------------------------MAGHV------VPFASSSG
SPRQSSGG--PGASAGPYLAFNQIAPFLRFAHLTANQAILDSIPA--------GARR---
-------------------VHILDLDA-AHGVQWPPLL-------QAIADRADPALGLG-
P----P---E-------VRITGA-G--ADR-----D---------------------ALL
RTGNRLRAFARSIRLP---FHFAPLLLS--QSTKHQQEDSVAGSGSGSSHAGSGS--SQQ
L-VELH-------PD----ETLAVNCVLFLHKLGGQ------------------------
-------------------------EELAAFLKWVKAMA-PA--VVTVAERESSHPTAIE
HPAMAMGIDGREQ-DELLPR---R----------------VGAAMD-HYAAVFEALE-AT
V-------------------PPGS------------RERLAVEQD--VLGREIE------
----------------AAV-----------------------------------------
-------------S---GV------GGRWRGG----------LERWAA------------
--------AA-RA-TG-------F------------------------------------
------AARPLSPFAVSQARLLL------RLHYPS-----------------EG---YLV
QE--AR------------G--ACFLGWQTRPLLSVSSWH*--------------------
-----------------------------
>Brachypodium_distachyon_Bradi1g47900
------------------------------------------------------------
------------------------------------------------------------
------------------------------------------------------------
------------------------------------------------------------
------------------------------------------------------------
------------------------------------------------------------
------------------------------------------------------------
------------------------------------------------------------
------------------------------------------------------------
------------------------------------------------------------
------------------------------------------------------------
------------------------------------------------------------
---------------------------------------------------------MRN
FLLG------WPSMGPANSSLLTGTVPSPSTQAVAT--TNTNNRVDPPSTHASHHLHP--
----------------------------AMSLHEH-A--AIRLVHILVTCAAAIQAGD--
YGVAVNNLAEAHTLLATT-----IP-TS-SGIGRVTSHFATAL-AYRLFS----------
------------------------------------------------AS----PHSSMP
P-SS--------------------------------------------------------
---SSPSP--NNQAGEQYRQFYDMVPHLKFAHFAANQAILEAF-Q--------GHDQ---
-------------------VHIIDLAI-MRGLQWLPLI-------QAFSLQS-----GG-
P----P---S-------IRITGV-G--PTP-----TG-PH--D--------------DIQ
EVGLLLTEHARVLNVP---FSFHSVTC--------------DSL--------EGL--KPW
M-FHLI-------HS----EAVAINSIFQLHRLLGDPDAAST------------------
----------------------SLPPPIDTVLGWITAMR-PK--VFTIVEQEA-------
---------D-HN-KPELVE---R----------------FTNALF-YYGVAFDSME-AI
V-------------------PRSQA-----------GTAGLAAEA--HLQREIF------
----------------DIV-----------------------------------------
-------------CNEGSG------RVERHET----------LQCWRG------------
--------RL-RR-AG-------L------------------------------------
------AQVPLGPNNLRHASMLL------RIF-SG-----------------AG---YHV
ME--RG------------D--GLMLAWHGNPLFSVSVWHVMEEELEDNKNNVVRH-----
---VTTGAMLSMQ*---------------
>Brachypodium_distachyon_Bradi1g49630
------------------------------------------------------------
------------------------------------------------------------
------------------------------------------------------------
------------------------------------------------------------
------------------------------------------------------------
------------------------------------------------------------
------------------------------------------------------------
------------------------------------------------------------
------------------------------------------------------------
------------------------------------------------------------
----------------------------MLAGFSLSSRHQMSSTAQRLP------CGFSK
RGGRGHGEGGAAAPRVAGDGRGGSSGACSFRAHPAPPVSQAVSWGATATAKPEPCVGDVG
GGGWERRSRALKRAHDEAAAVDEQEEGEYGAVARAKRTRMMGGAGDEVWFHKSIAGPMPM
IQAAAGGEE-EEEEEKVFLVPSAAAFPHGMIHAAAAGAGTSTLAPAKEEEYSKSPSSHSS
SSSGTDGGSSAAMPLV----------MASSSQPEL-E--ALELVRALMVCAESLGAGN--
HEAANYYLARLG-E--SA-----SP-SGPTPLHRLAAYFAEAL-AIRAAT----------
------------------------------------------------TW----PHLFHV
S-PPRHLT----------------------------------------------------
---DLTDD--EEEDAVALRVLNSVTPIPRFLHFTLNERLLREF-D--------GHDR---
-------------------VHVIDFDI-KQGLQWPSLL-------QSLAARR-----PD-
P----PA--H-------VRITGV-G--PSK-----L---------------------ELQ
ETGARLSAVAASLGLA---FEFHAVVE--------------LRL--------EDV--RLW
M-LHVK-------RG----ERVAVNCVLAAHRLLRDG-----------------------
-------------------------GAMAAFLSLARSTG-AD--LLLLGEHEA-------
---------EGLN-GGRWEP---R----------------FARALR-HYAALFDAVGAAG
L-------------------DAAS------------PARINAEEM---FAREIR------
----------------NAV-----------------------------------------
-------------AFEGAD------RCERHEG----------FPQWRR------------
--------RM-ED-GG-------F------------------------------------
------RNAGFGDREAMQGRMIA------RMVAPP-----------------GN---YGV
RAQGDD-------------GEGLTLQWLDNPLYTVSAWTPAGDGAGSTVSASTTASHSLQ
S*---------------------------
>Brachypodium_distachyon_Bradi2g45117
------------------------------------------------------------
------------------------------------------------------------
------------------------------------------------------------
----------------------------------------------------MAMGSFPF
QWSMDPAPLSSGVDGSLLPSFLPPPPAAAVPDDGTA------------------------
------------------------------------------------------------
------------------------------------------------------------
------------------------------------------------------------
------------------------------------------------------------
------------------------------------------------------------
------------------------------------------------------------
------------------------------------------------------------
------------------------------------------------------------
--------------------------YYAASDMHSVPCLPELAAPFQSRDSAAAELAM--
----------------------------RRAEEEV-A--GIRLVHLLMSCAGAVEAGD--
HEAAAALLADAN-ASLAA-----VS-T-SSGIGRVAVHFTDAL-SRRLFL----------
------------------------------------------------SP----PAGATP
T-----------------------------------------------------------
---PPAAA--DPEHAFLYHHFYEACPYLKFAHFTANQAILEAF-H--------GCDS---
-------------------VHVVDFSL-MQGLQWPALI-------QALALRP-----GG-
P----P---F-------LRITGI-G--PPS-----PPGGR--D--------------ELR
DVGLRLAELARSVRVR---FSFRGVAA--------------NTL--------DEV--HPW
M-LQIA-------PG----EAVAVNSVLQLHRLLASPADL--------------------
----------------------QAQAPIDAVLDCVASLR-PK--IFTVVEQEA-------
---------D-HN-KPGFLD---R----------------FTEALF-YYSAVFDSLD-AT
S-------------------AGAS------------SNA-AMAEA--YLQREIC------
----------------DIV-----------------------------------------
-------------CHEGAA------RTERHEP----------LSRWRD------------
--------RL-GR-AG-------L------------------------------------
------RAVPLGPGALRQARMLV------GLF-SG-----------------EG---HSV
EE--AE------------G--CLTLGWHGRTLFSASAWRAAGDGGGGEENIDSNNSNIGG
GSSGSDSNNSSCGVVGAANMFL*------
>Brachypodium_distachyon_Bradi3g07160
------------------------------------------------------------
------------------------------------------------------------
------------------------------------------------------------
------------------------------------------------------------
------------------------------------------------------------
------------------------------------------------------------
------------------------------------------------------------
------------------------------------------------------------
------------------------------------------------------------
------------------------------------------------------------
------------------------------------------------------------
------------------------------------------------------------
-------MLGPPEPDDDDATASASPPHHG-------P-----------------------
------------------------------------------------------------
---------------------------------------DPTPRELVLACAGLLHRGD--
LAAARRLADQAL-S--AA-----DP-RG-EASDRLAHHFARAL-ALRAPD----------
------------------------------------------------------------
-----------------------------------------NGGDSPS---PAPVASTSS
SS-SSSVS--SAAAAAAYLAYNKIAPFLRFAHLTANQAILEAFFSSHADRPQHHSRV---
-------------------LHIVDLDA-AHGVQWPPLL-------QALRDRA-----ADD
P----PV--E-------VRVTGA-G--PDR-----D---------------------ALL
RTGNRLRAFAASIDLP---FRFHPLLLP--CPG-------------------AAS--AGL
E-LELH-------PD---EETLAVNCVFFLHRLSND------------------------
-------------------------GELATFLRWVNSMN-PA--VLTIAEREG-------
---------SSEP-ADELPR---R----------------VAAAMDLYYAAVFDALE-AT
V-------------------PPGS------------AERMAVEEE--ILGREID------
----------------AVV-----------------------------------------
----------------AGG------SGSRTRG----------FEAWAA------------
--------AA-RG-AG-------L------------------------------------
------SPRPASAFAAAQARLLL------RLHYPS-----------------EG---YAA
EE--AH------------G--ACFLGWQRRPLMSVSSWQ*--------------------
-----------------------------
>Brachypodium_distachyon_Bradi4g18390
------------------------------------------------------------
------------------------------------------------------------
------------------------------------------------------------
------------------------------------------------------------
------------------------------------------------------------
------------------------------------------------------------
-------------------------------------------MCSRMGTLNCSDTTS--
SVKLQ-QQQGPTSPTASFSESNIVAS--STDPDAIDALA----GLQALRFD--GDI-DGE
IQSPDLAMWESLFADQIGAS--GADFLM-SSPRRDF----SP-LRDFMVSSPKRDYMV--
SSPKRDYMM-SSPKRDYMMSSPKRDYMVSSPKREMGVSSPRRSTFS-NLYSSTINQA---
----NQQSYMHGMEGSP--------QTQYSNLASQGNKGKSSPSPLHKVYINNVNAHSNS
G--KSNGPSSLSCSSSY----AHGENLPLPSMDP-FLEEYKEG--YLA-YQLPEKA----
-------G-----GSESARTT---APTSS--Q-LPTLSECLAMPEPGY--GDGDDDTAAA
IVARAGIQVGGLQQTDHLYY--ASQFGAAEG-----SLSSLQHQMAKPE-QW-ADSSS--
---------------LHSMLGSVIQSEADQQQEQD-S--GLQLVHLLLACADLVSKGD--
QPSALRHLHLLR-R--VA-----SP-LG-DSMQRVASYFADAL-AARLAL----------
------------------------------------------------AC-----PSSVV
SP--------GG-----AP-----------------------------------------
---FPFPP--SPDTLKIYQILYQACPYIKFAHFTANQAIFEAF-Q--------GEDR---
-------------------VHVVDLDI-LQGYQWPAFL-------QALAARP-----GG-
P----P---T-------LRLTGV-G--HPA-----A---------------------AVR
ETGRHLASLAASLRVP---FEFHAAVA--------------DKL--------ERL--RPA
A-LQRR-------VG----EALAVNAVNRLHRVPG-------------------------
-------------------------AHLAPLLSMIRDQA-PK--IMTLVEQEA-------
---------G-HN-GPYFLG---R----------------FLEALH-YYSAIFDSLD-AT
F-------------------PADS------------APRMKVEQC--LLAPEIR------
----------------NVV-----------------------------------------
-------------ACEGAE------RVARHER----------LDRWRR------------
--------IM-EG-RG-------F------------------------------------
------EAVPLSPAAVGQSQVLL------GLYGAG-----------------DG---YRL
NE--DK------------G--CLLLGWQDRAIIGASAWRC*-------------------
-----------------------------
>Ceratopteris_richardii_Cri3640_DN338287_c0_g1_i1
------------------------------------------------------------
------------------------------------------------------------
-----------------------------------------------------MKCSIHH
NHYHHRRLYWVRWGRRCSNELSVLLPPRSIIPLALQRHRTCFSLYSGHSLHLQAFGFNEM
LGNSDAEATGGDSDSSSGARRNEDDTASPFLLPA--------------------------
------------------------------------------------------------
------------------------------------------------------------
------------------------------------------------------------
------------------------------------------------------------
------------------------------------------------------------
------------------------------------------------------------
------------------------------------------------------------
------------------------------------------------------------
------------------------------------------------------------
------------------------------------APLHSSLENLIVECSAAIAQEK--
WRRSFQLIRHLG-Q--RT-----SGPEG-DSTDRVITHFVDSL-TARVIT----------
------------------------------------------------KV----GETEAV
R-QLGQEWRS--------------------------------------------------
---SSRMT--DAELYGAYLSLNQVTPFIRFTHLTANQAILEAF-Q--------GWSS---
-------------------VHIVDINV-MQGVQWPPLM-------QALAART-----EG-
S----P---R-------IRISAI-G--PSL-----S---------------------LLE
QTGSLLTTFASSLGLPM--FEFCPLHAQEN-----------DIL--------HIL--SPS
S-LGLR-------ED----ETLAINMSIPHPKFSL-------------------------
-------------------------ANQDAFIRIFRSLR-PS--IITVADREV-------
---------N-HN-TEC------S----------------VIEAFR-HYRAFFGSLE-AT
L-------------------PPSS------------QERSNVEGV--WLRGEIM------
----------------HLF-----------------------------------------
-------------AGCSGH-EEDGCQILGGAP----------CLKWRE------------
--------LL-SR-NG-------F------------------------------------
------RPLSHSPFAISQARLLL------RLHYPS-----------------QG---YEL
KD--DD------------D--ALLLGWQGTPLFGVSSWNA--------------------
-----------------------------
>Ceratopteris_richardii_Cri6955_DN357787_c0_g1_i1
------------------------------------------------------------
------------------------------------------------------------
------------------------------------------------------------
-----------------------------------------SPLWPYPALRLHLPFLNEM
LGYSDAPQASDGS-----------------------------------------------
------------------------------------------------------------
------------------------------------------------------------
------------------------------------------------------------
------------------------------------------------------------
------------------------------------------------------------
------------------------------------------------------------
------------------------------------------------------------
------------------------------------------------------------
------------------------------------------------------------
----------------------------SATGGGS-S--GSLLHDLACACVQSLVQGE--
WQRSIQLINALS-E--RA-----SA-HG-DASERVASYFRDGL-VAWIAA----------
------------------------------------------------AL----GESRVS
A-QLSDTALSALY-NV--------------------------------------------
---MLPIS--AEESQAAFLSFNQVSPFLRFSHLTANQAILEAI-E--------GWEA---
-------------------VHIVDVDI-MQGVQWPPFL-------QALAERD-----GG-
P----P---R-------VRISGV-G--LNA-----S---------------------LLE
QTGQRLTTFADSLGLPM--FEFHSILC--------------DSS--------QDL--TAQ
I-VERR-------PR----EALAMNCMPQLRHMMTRS-----------------------
-------------------------GSQGWLLSLLRCTQ-PT--IITLAEQTA-------
---------D-YS-QVPTER---R----------------FRDAYG-HYAALFESLE-AT
L-------------------PPLN------------QERRLVEEV--WLKGEIV------
----------------NVV-----------------------------------------
-------------SAREGN------IIENQ------------YPRWRE------------
--------LI-RE-NG-------F------------------------------------
------HVVQHSAFALSQARMLL------RLRYPA-----------------EG---YTL
QE--GD------------D--SLLLGWQGVPLFAVSAWSSSR------------------
-----------------------------
>Ceratopteris_richardii_Cri9072_DN360470_c0_g1_i1
------------------------------------------------------------
------------------------------------------------------------
------------------------------------------------------------
-----------------------MHSLLLPPRSTIREQHARFLPHPERSQQLHALVFHEM
PGISDAQAVGESFSGTSAIPDNDVISSALISN----------------------------
------------------------------------------------------------
------------------------------------------------------------
------------------------------------------------------------
------------------------------------------------------------
------------------------------------------------------------
------------------------------------------------------------
------------------------------------------------------------
------------------------------------------------------------
------------------------------------------------------------
------------------------------------ALVRASLEDLVMECATAVAGGR--
WRRSFQLIHHLM-Q--RT-----SGAER-DALDRVVRHFVDGL-AARVVS----------
------------------------------------------------QL----GESHVT
G-QLLPQ-----------------------------------------------------
---SSTIT--NTELQTAYLSLNRVTPFIRFAHLTANQAILEAF-Q--------GSHS---
-------------------VHIIDMNI-MQGVQWPPLM-------QALAGRE-----GG-
A----P---R-------IRISGV-G--SDW-----R---------------------ILE
RTGNLLTTFAASLGLPM--FEFHALHARYGR----------DLL--------DIC--SPS
S-LDIR-------EG----DALAINVSIPQHKLIL-------------------------
-------------------------QDQYSFVRLVRSLR-PD--IVTLSDRQM-------
---------N----RPDIHS--------------------LRDAFR-HYRALFDSLE-AT
V-------------------PPSS------------QDRINVEDV--WLRGEIM------
----------------QLF-----------------------------------------
-------------SDSSTI-DYDGLQMMVGFP----------HLEWKR------------
--------LL-RL-EG-------F------------------------------------
------QPIPHSAFAVSQARLLL------RLHYPS-----------------EG---YEI
RGEDGD---------------SLLMGWQDISLFGVSAWIV--------------------
-----------------------------
>Ceratopteris_richardii_Cri11675_DN362343_c10_g2_i1
------------------------------------------------------------
------------------------------------------------------------
------------------------------------------------------------
-------MHSLLQLPIYRSISVIVPNDSLRNSKSNSSSCSGSPLWPYPALRLHLPFLNEM
LGYSDAPQASDGS-----------------------------------------------
------------------------------------------------------------
------------------------------------------------------------
------------------------------------------------------------
------------------------------------------------------------
------------------------------------------------------------
------------------------------------------------------------
------------------------------------------------------------
------------------------------------------------------------
------------------------------------------------------------
----------------------------SATGGGS-S--GSLLHDLACACVQSLVQGE--
WQRSIQLINALS-E--RA-----SA-HG-DASERVASYFRDGL-VAWIAA----------
------------------------------------------------AL----GESRVS
A-QLSDTALSALY-NV--------------------------------------------
---MLPIS--AEESQAAFLSFNQVSPFLRFSHLTANQAILEAI-E--------GWEA---
-------------------VHIVDVDI-MQGVQWPPFL-------QALAERD-----GG-
P----P---R-------VRISGV-G--LNA-----S---------------------LLE
QTGQRLTTFADSLGLPM--FEFHSILC--------------DSS--------QDL--TAQ
I-VERR-------PR----EALAMNCMPQLRHMMTRS-----------------------
-------------------------GSQGWLLSLLRCTQ-PT--IITLAEQTA-------
---------D-YS-QVPTER---R----------------FRDAYR-HYAALFESLE-AT
L-------------------PPLN------------QERRLVEEV--WLKGEIV------
----------------NVV-----------------------------------------
-------------SAREGN------IIENQ------------YPRWRE------------
--------LI-RE-NG-------F------------------------------------
------HVVQHSAFALSQARMLL------RLRYPA-----------------EG---YTL
QE--GD------------D--SLLLGWQGVPLFAVSAWSSSR------------------
-----------------------------
>Ceratopteris_richardii_Cri13363_DN363369_c0_g1_i3
------------------------------------------------------------
------------------------------------------------------------
------------------------------------------------------------
-------------------PETRSCVTCVRLECRLQRHLRATPLGLLQARDFSTVTFNDD
MGSSILSQAPRLLLSRLEDGSNA-------------------------------------
------------------------------------------------------------
------------------------------------------------------------
------------------------------------------------------------
------------------------------------------------------------
------------------------------------------------------------
------------------------------------------------------------
------------------------------------------------------------
------------------------------------------------------------
-----------------------TGLAVEAGHPRSIFSSSSHSEMPSLVHAQRLVNAS--
----------------------------YSENSET-E--NTELVDLLVACVDAISAGS--
VSAVNHLLARLG-R--LA-----SP-EGESPMHRLAAYFAEGL-AWRASR----------
------------------------------------------------MW----PHIYQP
M-QQKGGLALGGEGW---------------------------------------------
---DDAAS--AADSASFWQALNEATPLVKFSHFTANEVILGAF-E--------GEEA---
-------------------VHVIDLDI-KQGLQWPALF-------HGLATRN-----GG-
P----PR--H-------IRVTGV-G--RAR-----E---------------------EVQ
EVGDRLMEFAEEIGLR---LEFHGVV---------------DRL--------EDV--RLW
M-LHVK--GNESAGR----EAVAINCILQLHHSLGDSSG---------------------
-------------------------ASLRNLLELLRSAR-PK--VVVMVEQEA-------
---------DCHD-QPSLAA---R----------------FPPALR-YFAALFDALD-DS
L-------------------PPSS------------PSRRQIESH---FADHIR------
----------------NIV-----------------------------------------
-------------ACDGGQ------RVERYQP----------LRRWER------------
--------LL-ST-AG-------F------------------------------------
------SCLPLTERCRLQAQLLL------RAFSSN----------------------YRI
LPELSP-KLSQSPSCLPPG--HLTLAWIDHPLLTLSAWTPSTG-----------------
-----------------------------
>Ceratopteris_richardii_Cri13835_DN363561_c0_g1_i1
------------------------------------------------------------
------------------------------------------------------------
---------------MRPDSRLSQASVTQAEMLCCPSDSTFSQRQSMGLGREADI-EALL
ADAG--YNVKASDLALVA-QRLEQLDSLCASQ---------DTGALS-------YLSSEA
V-HYNPSDMAAWLECMIGELGPSSVPGDVGGTQRPASENPLPPLSSTFYDFGNVNSSVPC
SSVVKNSFIDQKSSVHSPFVDCPPKQAVPQPALGILDPTAEGLPSISQLIKDAIGHNGGA
PAAS---ATLKGYPGIALKDRTPGGLQQHKIIEDQGSSNQVGAFFPRSSAGDPP------
----QLSNMSTLQQAVPIPSPKMHG-------NPSLSMQHQMQSQSLFSSVSIPP-----
------------------------------------------------------------
------------------------------------------------------------
------------------------------------------------------------
------------------PNPASSQSSSNKVPRTGSPSPVHVQRQCHRPPQNQGTVRTST
AMVMASVSPSN-SSPVSISYQD-HSSPHDKEASYVHIQSPSAKRTRSQTVHECPYDDIS-
------------------------------------------------------------
----------------------------NDENAQE-S--GIKLVHLLMACAEAIQNDE--
LAAAVDMVREIK-R--LA-----SC-T-SGAMSKIASYFAESL-SQRIYP----------
------------------------------------------------AS----KDN---
--WA--------------------------------------------------------
---RIYEA--EAVSEMLYASFYEACPYLKFAHFTANQAILEAF-Q--------GHKV---
-------------------VHIIDFNL-MQGSQWPELI-------KALAVRS-----EG-
P----P---H-------LRMTGI-G--PPR-----PD-NK--D--------------VLQ
EVGVKLAELAGSVNVE---FSFRGMVA--------------AKL--------DDV--KPW
Y-FEVK-------PG----EAIAVNSILQMHRLLYGHVA--------------------S
D---------------------PSKALIDEVLSSIKSLN-PK--VVTVVEQEA-------
---------N-HN-SNMFLE---R----------------FVEALH-YYSTMFDSLE-AS
SL------------------DPLG------------PEM-VCSEM--YLGREIA------
----------------NIV-----------------------------------------
-------------AREGAE------RVERHEP----------LSAWRK------------
--------RM-SN-AG-------F------------------------------------
------KQVHLGSNAFDQVSYML------KYF-SG-----------------EG---YTV
EE--NR------------G--CLTLGWHNRPLIAASAWECG-------------------
-----------------------------
>Ceratopteris_richardii_Cri32355_DN369049_c13_g1_i1
------------------------------------------------------------
------------------------------------------------------------
--------------------------------MFQSPSDSLLPQNQTMGLGDADI-ETLL
AGAG--YNVKASDLALVA-QRLELLDSLCSSH---------DAGALS-------YLSSEA
V-HYNPSDMASWLECMIGELAPSS-APTDICSFQGVLEGHFSQQTSGHYGIDDVYGPFGC
TRGTDYQLNKPNTFLQDSFPNPQPKQGALPSVL--LQTPVECVTSIPQLIRDAIGNQGGA
SATADRNESRSSYPGVTLPKRDVGGLHHYKELEDQGSCNQAKGFCAGNSTQPCLISHVSL
QKSCSMPSLHQLQQAGHISATQARG-------SFSFHTQHQTQGQSFSSPAA--S-----
------------------------------------------------------------
------------------------------------------------------------
------------------------------------------------------------
------------------PATTSSQNSNNKATYHEAPSVRFQQQL--HRKVNQEEVKITE
PEVTADLSPSS-SSPMSVSYQE--HCSPQDKDSIYHMRYAPSKHANSQTMQTCPYTEVV-
------------------------------------------------------------
----------------------------DYENVQE-S--GIKLVHLLMACAEAIQNNA--
LAAAVDMVREIK-R--LA-----SS-T-RGTMSKVANYFVESL-ARCIYP----------
------------------------------------------------GN----KCD---
--WA--------------------------------------------------------
---YLCQA--DALSELLYANFYEALPYLKFAHFTANQAILEAF-Q--------GHKF---
-------------------VHIIDFNL-MQGSQWPALI-------QALADRE-----EG-
P----P---Y-------LRMTGI-G--LPH-----QD-NK--D--------------VLQ
EVGKELAELAHSVNVK---FSFRGMVA--------------TKL--------EDV--KPW
Y-FEVN-------PG----EAIAVNSILQMHRLLYGCVG--------------------S
D---------------------PSKAPIDEVLSFIKSLK-PK--VVTLVEQEA-------
---------N-HN-GSIFLE---R----------------FVEALH-YYSTMFDSLE-AS
SL------------------DPQS------------SEM-ACAEA--YLAREIT------
----------------NVL-----------------------------------------
-------------ACEGAE------RVERHEP----------LSQWRK------------
--------RM-SN-AG-------F------------------------------------
------KPLHLGSNAFNKVSVLL------KVF-SG-----------------EG---YTV
EE--NK------------G--CLTLGWHNRPLIASSAWQCG-------------------
-----------------------------
>Cryptogramma_acrostichoid_1kpWQML2070556
------------------------------------------------------------
------------------------------------------------------------
------------------------------------------------------------
------------------------------------------------------------
------------------------------------------------------------
------------------------------------------------------------
------------------------------------------------------------
------------------------------------------------------------
------------------------------------------------------------
------------------------------------------------------------
------------------------------------------------------------
------------------------------------------------------------
------------------------------------------------------------
------------------------------------------------------------
---------------------------------QE-S--GIKLVHLLMACAEAIQNSE--
LAASVDMVREIK-R--LA-----SS-T-SGAMSKVANHFVEAL-ARRIYP----------
------------------------------------------------GS----NED---
--WA--------------------------------------------------------
---YLSQA--DAFSELLYSNFYEACPYLKFAHFTANQAILEAF-Q--------GHKF---
-------------------VHVIDFNL-MQGLQWPALI-------QALALRP-----GG-
P----P---H-------LRMTGI-G--PPH-----PD-SK--D--------------VLQ
EIGMKLAQLAGSVNVE---FSFRGMVA--------------TKL--------DDV--KPW
Y-FEVK-------QG----EAIAVNSILQLHRLLYGHTS--------------------S
D---------------------PSKAPIDEVLSSIKSLN-PK--VVTLVEQEA-------
---------N-HN-SNVFLE---R----------------FVEALH-YYSTMFDSLE-AC
SL------------------HPQC------------SEV-ACTEM--YFAREIA------
----------------NIV-----------------------------------------
-------------ACEGLE------RVERHEP----------LSQWRK------------
--------RM-SN-AG-------F------------------------------------
------RPLHLGSNAFKQASMLL------KYF-SG-----------------EG---YTV
EE--NK------------G--CITLGWHSRPLIAASAWQC--------------------
-----------------------------
>Cycas_micholitzii_CMI00005967
------------------------------------------------------------
------------------------------------------------------------
------------------------------------------------------------
------------------------------------------------------------
------------------------------------------------------------
------------------------------------------------------------
------------------------------------------------------------
------------------------------------------------------------
------------------------------------------------------------
------------------------------------------------------------
------------------------------------------------------------
------------------------------------------------------------
------------------------------------------------------------
------------------------------------------------------------
-----------------------------------------------MGCADAIQRND--
LKVAIDVVREIR-M--MV-----AS-P-CGAMGKVASHFVEAL-RRRIYE----------
------------------------------------------------LN----SPE---
--S---------------------------------------------------------
---MMNGG--DGQSDVLYHHFYEACPYLKFAHFTANQAILEAF-A--------GHDR---
-------------------VHVIDFNL-MHGLQWPALI-------QALALRP-----GG-
P----P---F-------LRLTGI-G--PRQ-----SD-DR--D--------------VLQ
EIGTKLAQLADSVNVE---FDFRGVVA--------------NKL--------DDV--KPW
M-LQVR-------QG----EIIAVNSILQLHRLLYCD-----------------------
----------------------PSGSPIDEVLSSVRSLR-PK--IMTIVEHEA-------
---------N-HN-VPVFLD---R----------------FMEALH-YYSTMFDSLE-AC
NL------------------PAQS------------PEK-LLAEM--YIQKEIC------
----------------NIV-----------------------------------------
-------------ACEGPY------RVERHEP----------LSQWRV------------
--------RL-SS-AG-------F------------------------------------
------RPSHLGSNAFKQASMLL------TLF-SG-----------------EG---YTV
EE--NN------------G--SLTLGWHNRPLIAASAWQGF*------------------
-----------------------------
>Cycas_micholitzii_CMI00008652
------------------------------------------------------------
------------------------------------------------------------
------------------------------------------------------------
------------------------------------------------------------
------------------------------------------------------------
------------------------------------------------------------
------------------------------------------------------------
------------------------------------------------------------
------------------------------------------------------------
------------------------------------------------------------
------------------------------------------------------------
------------------------------------------------------------
------------------------------------------------------------
------------------------------------------------------------
----------------------------MIGAAHD-P--GVRLVHTLMGCAEAVQQNN--
LAVVDEMVKEIR-M--LA-----SS-L-GGAMGKVATYFAEAL-ARRIYG----------
------------------------------------------------FP----TQD---
--N---------------------------------------------------------
---MYMKN--DSLSDLLQIHFYETCPYLKFAHFTANQAILEAL-D--------GHKR---
-------------------VHVIDFNL-RQGVQWPALI-------QALALRP-----GG-
P----P---A-------FRLTGI-G--PPR-----PD-GN--D--------------VLH
EVGLKLAQLAKSIHVD---FDFQGYLA--------------SNL--------SDV--KLW
M-LDIR-------PG----EAVAVNSVFQLHRPLRWSLS--------------------W
D---------------------STPAPIDQVLSSVKRLN-PR--IVTIVEQEA-------
---------N-HN-SPVFLE---R----------------FTESLH-YYSTMFDSLE-AC
IL------------------PPQS------------PEQ-VLSEM--YLGREIC------
----------------DIV-----------------------------------------
-------------ACEGPE------RVERHQT----------LMQWRL------------
--------LM-HG-AG-------F------------------------------------
------RPLHLGSNAFKQASMLL------SLF-SG-----------------GR---RRI
QS--RR------------E------QWLSHSWLAQSSSHRRFCLAMLLTMPSNLLY---H
IPSVECSLNI*------------------
>Dipteris_conjugata_1kpMEKP2104491
------------------------------------------------------------
------------------------------------------------------------
------------------------------------------------------------
------------------------------------------------------------
------------------------------------------------------------
------------------------------------------------------------
------------------------------------------------------------
------------------------------------------------------------
------------------------------------------------------------
------------------------------------------------------------
------------------------------------------------------------
------------------------------------------------------------
------------------------------------------------------------
------------------------------------------------------------
------------------------------------------------------------
------------------------------------------------------------
------------------------------------------------------------
------------------------------------------------------------
------------------------------------------------------------
------------------------------------------------------------
------------------------------------------------------------
------------------------------------------------------------
------------------------------------------------------------
------------------------------------------------------------
---------------------------------------------------MFDSLE-AC
SL------------------PPQS------------SEV-AFTEE--YLGREIL------
----------------NIV-----------------------------------------
-------------ACEGAA------RLERHET----------LAQWRV------------
--------RM-SR-AG-------F------------------------------------
------KPLHLGSNAFKQASMLL------TLF-SG-----------------EG---YTV
EE--NN------------G--CLTLGWHSRPLIAASAW----------------------
-----------------------------
>Dipteris_conjugata_1kpMEKP2108712
------------------------------------------------------------
------------------------------------------------------------
------------------------------------------------------------
------------------------------------------------------------
------------------------------------------------------------
------------------------------------------------------------
------------------------------------------------------------
------------------------------------------------------------
------------------------------------------------------------
------------------------------------------------------------
------------------------------------------------------------
------------------------------------------------------------
------------------------------------------------------------
------------------------------------------------------------
---------------------------------QE-S--GVRLVHLLMACAEAVQNSE--
LGAAHEMIREIR-R--LA-----SP-Q-SGAMGKVATHFVEAL-ATRIYG----------
------------------------------------------------VN----SQD---
--W---------------------------------------------------------
---LGVQA--NTLSELLYYHFYETCPYLKFAHFTANQAILEAF-E--------GHKF---
-------------------VHVIDFNL-MQGLQWPALI-------QALALRP-----GG-
P----P---R-------LRVTGI-G--PPQ-----PD-DK--D--------------VLQ
EIGMKLAQLADSVNVE---FHFRGVVA--------------TKL--------DDV--KPW
M-LQVQ-------AG----EAVAVNSILQLHKLLHEENS---------------------
P---------------------AATAPIEEVLQSVRSLD-PR--IVTVVEQEA-------
---------N-HN-SPYFLD---R----------------FMQALH-YYSTMFDSLE-AC
NL------------------PPQS------------LEV-ALTGM--YLGREIA------
----------------NIV-----------------------------------------
-------------ACEGVP------RYERHET----------LSKWRI------------
--------RM-SG-AG-------F------------------------------------
------RPLHLGSNAFKQASMLL------TLF-SG-----------------EG---YTV
EE--NS------------G--CLTLGWHSRPLIAASAWQC--------------------
-----------------------------
>Equisetum_diffusum_1kpCAPN2003222
------------------------------------------------------------
------------------------------------------------------------
------------------------------------------------------------
------------------------------------------------------------
--ELEPGE----------------------------------------------------
------------------------------------------------------------
------------------------------------------------------------
------------------------------------------------------------
------------------------------------------------------------
------------------------------------------------------------
------------------------------------------------------------
------------------------------------------------------------
------------------------------------------------------------
------------------------------------------------------------
----------------------------LGEGCQE-L--GIQLVCSLLACAQAIHEHQ-P
LHTARALVARTQ-E--LLIGLPPVQ-K-AGAMAKVATHFAAAL-ARRLSG----------
------------------------------------------------DT----LLPPL-
------------------------------------------------------------
---EITGA--DPLSELLHAHFYEACPYLKFAHFTANQAILEAM-R--------GHER---
-------------------VHVIDLDL-AQGLQWPALI-------QALALRP-----GG-
P----P---S-------MRLTGI-G--PPR-----AD-GR--D--------------ALQ
EIGTKLAKLAQFVHVE---FEFRGVVA--------------TKL--------EDI--HPW
L-LKVR-------PG----EAVAVNSIFHLHRLLHHNEEELEPQAHAQSLYNNTTTTAC-
----------------------ARVNPVEHVLEWVRGLN-PC--VVTLVEQEA-------
---------N-HN-SPVFYD---R----------------FMQALY-HYSTIFDSLE-AS
PL------------------SSNE------------LQR-ELAEE--YLGREIS------
----------------NIV-----------------------------------------
-------------AYEGAS------RVERHEM----------LTQWRL------------
--------RM-TK-AG-------F------------------------------------
------QPLPMGPNALKQVSMLL------THF-SV-----------------DG---YTV
ED--NN------------G--CLTLGWHTRPLIAASAW----------------------
-----------------------------
>Equisetum_diffusum_1kpCAPN2005169
------------------------------------------------------------
------------------------------------------------------------
------------------------------------------------------------
------------------------------------------------------------
------------------------------------------------------------
------------------------------------------------------------
------------------------------------------------------------
------------------------------------------------------------
------------------------------------------------------------
------------------------------------------------------------
------------------------------------------------------------
------------------------------------------------------------
------------------------------------------------------------
------------------------------------------------------------
--------------------------------EEE-L--GVRMVCLLVACAQAVQDRN--
HHLASTLLKQIQ-ED-LSGGSRLRQ-R-GGAMAKVATHFAEAL-MIRAYS----------
------------------------------------------------LQ----------
------------N-----------------------------------------------
---SANFG--DYLTDFLYCRFYEACPYLKFAHFTANQAILEAF-E--------GHKS---
-------------------VHIIDLNL-MQGLQWPSLI-------QALASRP-----EG-
P----PE--T-------IKLTGI-G--PPR-----TD-GK--N--------------SLQ
EAGDRLSELAKMVNLN---LRFEPVVI--------------SNL--------DEI--QPW
M-VQSS-------PG----EAVVVNSIFHLHRLL--------------------------
----------------------QGSDRVNRVLEWIKSLA-PAGVTLTMVEQEA-------
---------S-HN-SHVFYD---R----------------FMQALH-HYSAMFDSLE-AS
LAKSMVAGRNQQQAGGAVGEEEEG------------EFG-AAAGM--YLGREIC------
----------------NVV-----------------------------------------
-------------ACEGVD------RVERHEP----------LSQWRA------------
--------RM-AE-RGNLLPWGTF------------------------------------
------EPVTMGYHALEQSSKLV------SLF-SG-----------------EG---YTV
ND--DQ------------G--CLTLSWHSRPLIAASAW----------------------
-----------------------------
>Equisetum_hyemale_1kpJVSZ2004068
------------------------------------------------------------
------------------------------------------------------------
------------------------------------------------------------
------------------------------------------------------------
------------------------------------------------------------
------------------------------------------------------------
------------------------------------------------------------
------------------------------------------------------------
------------------------------------------------------------
------------------------------------------------------------
------------------------------------------------------------
------------------------------------------------------------
------------------------------------------------------------
------------------------------------------------------------
--------------------------------EQE-L--GVYMVCLLVACAQAVQDQN--
LLHADTLLKQIR-QH-LA--ENLQQ-Q-GGAMAKVAAHFSEAL-AIRVYN----------
------------------------------------------------RQ----EEACQN
------------------------------------------------------------
---SANFG--DYLADFLYCHFYEACPYLKFAHFTANQAILEAF-E--------GHKL---
-------------------VHIIDLNL-MQGLQWPSLI-------QALAFRP-----EG-
P----PE--I-------IKLTGI-G--PPR-----TD-GK--S--------------SLQ
EAGNRLSDLAKMVNLN---LQFEPVVI--------------STL--------DEI--RPW
M-VQSS-------PE----EAVAVNSIFHLHKLL--------------------------
----------------------QSSGRVNCVLEWIRGLT-PAGVTLTMVEQEA-------
---------N-HN-SPVFYD---R----------------FMEALH-HYSAMFDSLE-AS
LVKNVKHSQE----------EDDG------------EFG-GAAGM--YLGREIC------
----------------NIV-----------------------------------------
-------------ACEGTA------RVERHEP----------LSQWRV------------
--------RM-AE-QG-------F------------------------------------
------EPVAMGYHALEQSSKLV------SLF-SG-----------------EG---YTV
NQ--DQ------------G--CLTLSWHNRPLIASSAWHS--------------------
-----------------------------
>Equisetum_hyemale_1kpJVSZ2014459
------------------------------------------------------------
------------------------------------------------------------
----------------------------VLLLVSMDSSSWHSSGIVSPGLSEEEQ-ELLL
ANAG--YSIRSSELFSVA-QRLEYLDNIMTAS---------DDAYLS-------CLSSES
V-QCDPSDLASWIECMISELAPKDSTPDLATSVDSSATPIAAETTVTSSTSPSPSPPLLP
TVTEVVSDNTVTLPQRCLQHQKLSITPLHQSLSQNPVS----------------------
------------------------------------------------------------
------------------------------------------------------------
------------------------------------------------------------
------------------------------------------------------------
------------------------------------------------------------
------------------------------------------------------------
------------------------------------------------------------
------------------------------------------------------------
----------------------------QNPAVQE-L--GIQIVCSLLACAQAVHEHQ-P
LSTTHALVARTQ-Q--LLNGLPPIQ-K-AGAMAKVATHFAAAL-ARRLSA----------
------------------------------------------------DT----QAYPL-
------------------------------------------------------------
---EIAGA--DPISELLHAHFYEACPYLKFAHFTANQAILEAV-R--------GHEH---
-------------------VHVIDFDL-AQGLQWPALI-------QALALRP-----GG-
P----P---S-------MRLTGI-G--PPH-----VE-GK--D--------------ALQ
ETGRKLAQLAQFVHME---FEFRGVVA--------------SKL--------EDV--HPR
I-LKVR-------PG----EAVAVNSIFHLHRLLHHNE---EVESQAQALYNNNMTVH--
----------------------TRLSPVDHVLEWVKGLN-PR--VVTLVEQEA-------
---------N-HN-SPVFYD---R----------------FMQALY-HYSTIFDSLE-AS
SL------------------SSNE------------LQR-ELAEA--YLGREIS------
----------------NIV-----------------------------------------
-------------ACEGAS------RVERHEA----------LTQWRF------------
--------RM-TK-AG-------F------------------------------------
------RPLPMGPNALKQASMLL------THF-SG-----------------DG---YTV
QD--NN------------G--CLTLGWHTRPLIASSAW----------------------
-----------------------------
>Ginko_biloba_GBI00001476
------------------------------------------------------------
------------------------------------------------------------
------------------------------------------------------------
------------------------------------------------------------
------------------------------------------------------------
------------------------------------------------------------
------------------------------------------------------------
------------------------------------------------------------
------------------------------------------------------------
------------------------------------------------------------
------------------------------------------------------------
------------------------------------------------------------
------------------------------------------------------------
------------------------------------------------------------
------------------------------------------------------------
------------------------------------------------------------
------------------------------------------------------------
------------------------------------------------------------
------------------------------------------------------------
-----------------------------------ALI-------QALALRS-----GG-
P----P---A-------FKLTGI-G--PRQ-----QD-GT--D--------------ALN
EVGLKLAHLAESINVE---FSFRGYVV--------------SNL--------SEL--KSW
M-LDLA-------P----------------------------------------------
------------------------------------------------------------
------------------------------------------------------------
------------------------------------------------------------
------------------------------------------------------------
------------------------------------------------------------
------------------------------------------------------------
------------------------------------------------------------
------------------------------------------------------------
-----------------------------
>Ginko_biloba_GBI00001964
------------------------------------------------------------
------------------------------------------------------------
------------------------------------------------------------
------------------------------------------------------------
------------------------------------------------------------
------------------------------------------------------------
------------------------------------------------------------
------------------------------------------------------------
------------------------------------------------------------
------------------------------------------------------------
------------------------------------------------------------
------------------------------------------------------------
------------------------------------------------------------
------------------------------------------------------------
------------------------------------------------------------
------------------------------------------------------------
------------------------------------------------------------
------------------------------------------------------------
---------------------------MKFAHFTANQAILEAF-E--------GHER---
-------------------VHVIDFNL-MHGLQWPALI-------QALALRP-----GG-
P----P---S-------LRLTGI-G--PRQ-----P------------------------
------------------------------------------------------------
------------------------------------------------------------
------------------------------------------------------------
------------------------------------------------------------
------------------------------------------------------------
------------------------------------------------------------
------------------------------------------------------------
------------------------------------------------------------
------------------------------------------------------------
------------------------------------------------------------
-----------------------------
>Ginko_biloba_GBI00008986
------------------------------------------------------------
------------------------------------------------------------
------------------------------------------------------------
------------------------------------------------------------
------------------------------------------------------------
------------------------------------------------------------
------------------------------------------------------------
------------------------------------------------------------
------------------------------------------------------------
------------------------------------------------------------
------------------------------------------------------------
------------------------------------------------------------
------------------------------------------------------------
------------------------------------------------------------
------------------------------------------------------------
------------------------------------------------------------
------------------------------------------------------------
------------------------------------------------------------
------------------------------------------------------------
------------------------------------------------------------
------------------------------------------------------------
-----------SVNVE---FDFRVVMA--------------DKL--------DDV--KPW
M-LQVR-------PG----EIIAVNSILQLHRLLYCDAS---------------------
------------------------------------------------------------
------------------------------------------------------------
------------------------------------------------------------
------------------------------------------------------------
------------------------------------------------------------
------------------------------------------------------------
-----------GSY----------------------------------------------
------------------------------------------------------------
-----------------------------
>Ginko_biloba_GBI00013129
------------------------------------------------------------
------------------------------------------------------------
------------------------------------------------------------
------------------------------------------------------------
------------------------------------------------------------
------------------------------------------------------------
------------------------------------------------------------
------------------------------------------------------------
------------------------------------------------------------
------------------------------------------------------------
------------------------------------------------------------
------------------------------------------------------------
------------------------------------------------------------
------------------------------------------------------------
------------------------------------------------------------
------------------------------------------------------------
------------------------------------------------------------
------------------------------------------------------------
------------------------------------------------------------
------------------------------------------------------------
------------------------------------------------------------
------------------------------------------------------------
------------------------------------------------------------
------------------------------------------------------------
---------------------------------------------H-YYSTMFDSLE-AC
NL------------------PPQS------------TEK-LLAEM--YIQKEIC------
----------------NIV-----------------------------------------
-------------ACEGPY------RVERHEP----------LSQWRI------------
--------RL-AS-AG-------F------------------------------------
------KPLHLGSNAFKQASMLL------TLF----------------------------
------------------------------------------------------------
-----------------------------
>Huperzia_selago_1kpYHZW2021819
------------------------------------------------------------
------------------------------------------------------------
------------------------------------------------------M-DELL
ANAG--YKVRASELALVA-QRLEQLESALGAA---------QDAGLS-------HLSTEA
V-HYNPSDLAGWIECMLDELTPAITGDTAPPQN--------------LYNIIDYGNIVSG
SASQMEPASCIRSPMENRL-----------------------------------------
-----------------------------------------------------LRAGAVA
CTTIASELPQDVVEAHHDSAVQRSGFKEKIALGGIFGSIYSAEQLGLNEEASRNR-----
------------------------------------------------------------
------------------------------------------------------------
------------------------------------------------------------
------------------ESHLLPTVSTEFQTEIKHPLCGYSVPA---------------
--------NEK-CTFQINRASELYCNAHGFDQSSMQQPEGQIVAPFMISTPQATTIGPE-
------------------------------------------------------------
----------------------------GSDSAQE-S--GLRLVHLLLACAESIQRDE--
LISAEKIVRQIR-V--VA-----EP-Q-SGPMKKVASQFVEAL-ARRIYG----------
------------------------------------------------IN----SQE---
--T---------------------------------------------------------
---TGNHM--DSVSELLHFHFYETCPFLKFGHFTANQAILEAF-E--------NHRQ---
-------------------VHVIDLNL-MHGLQWPALI-------QALALRP-----GG-
P----P---F-------LRITGI-G--PPQ-----PS-GN--D--------------VLQ
QIGLKLAQLAKSVNVE---FDFRGVVA--------------GKL--------DDV--KPW
M-LQVS-------QG----EAVAVNSILQLHRLIYTE----------------------N
P---------------------NISPPIAEVLQTVKILN-PK--IITVVEQEA-------
---------N-HN-SPVFLE---R----------------FMEALY-YYSTMFDSFE-AC
NL------------------DHQG------------LEV-MLAET--YLGREIC------
----------------NIV-----------------------------------------
-------------ACEGVE------RVERHET----------LDLWRI------------
--------RM-RK-AG-------F------------------------------------
------QPLHLGSNAFKQARMLS------TLF-SG-----------------DG---FVV
EE--NG------------G--CLTLGWQSRPLIAASAWQ---------------------
-----------------------------
>Huperzia_selago_1kpYHZW2034933
------------------------------------------------------------
------------------------------------------------------------
----------------------------------------------------VGV-DELL
ANAG--YKVRASELAVVA-QRLEQLENVLGAA---------QDAGIS-------HLSTEA
V-HYNPSDLAGWIECMIEELSPNF-------------TGDERHQPLMHMCNTDYHGMLPG
STSTLESTVCVKSPTGNEH-----------------------------------------
-----------------------------------------------------LQQGAVS
FASMASEVPHELVEVHKSGYKDRYL-------GGVFGNIYSAEQLGLDQSAKQAP-----
------------------------------------------------------------
------------------------------------------------------------
------------------------------------------------------------
------------------PHTFAATSKDFHPQKQNIHPV---------------------
CGYSKSMEMEV-KPFHVNGASEAYSFSHDLNQASMQ----QSLRHSEAFAQQAPGIILE-
------------------------------------------------------------
----------------------------GSDSAQE-S--GLRLVHLLLACAESIQRNE--
FVAAEKIVREIR-I--IL-----ET-Q-SGPMKRVATQFVEAL-ARRIYG----------
------------------------------------------------ID----SQD---
--T---------------------------------------------------------
---LGNNR--DSVSELLHFHFYETCPFLKFAHFTANQAILEAF-E--------NHRQ---
-------------------VHVIDFNL-MHGLQWPALI-------QALSLRP-----GG-
P----P---F-------LRITGI-G--PPQ-----PN-GN--D--------------LLR
EIGLNLAQLAKSLNVE---FDFRGVVA--------------SKL--------DDV--KPW
M-LQIS-------RG----EAVAVNSILQLHRLVYTE----------------------D
P---------------------AASPPIMEVLQAVRSLN-PK--IVTVVEQEA-------
---------N-HN-SPIFLE---R----------------FMEALH-YYSTMFDSFE-AC
SV------------------DQES------------LKL-MLAET--YLGREIC------
----------------NII-----------------------------------------
-------------ACEGVE------RVERHET----------LDMWKI------------
--------RM-CN-AG-------F------------------------------------
------QPLHLGSNAFKQARMLL------TLF-SG-----------------EG---YVV
EE--NS------------G--CLTLGWQSRPLIAASAWQCC-------------------
-----------------------------
>Lindsaea_linearis_1kpNOKI2017615
------------------------------------------------------------
------------------------------------------------------------
------------------------------------------------------------
------------------------------------------------------------
------------------------------------------------------------
------------------------------------------------------------
------------------------------------------------------------
------------------------------------------------------------
------------------------------------------------------------
------------------------------------------------------------
------------------------------------------------------------
------------------------------------------------------------
------------------------------------------PHGQPHMTQQSAAYVDA-
------------------------------------------------------------
----------------------------NDDGGQE-P--GIRLVHLLMACAEAIQNSE--
LAAAVDMVREIK-R--LA-----SS-S-SGAMAKVATQFVEAL-ARRIYG----------
------------------------------------------------AN----KED---
--WA--------------------------------------------------------
---SLSLA--DPLSELLYSNFYEACPYLKFAHFTANQAILEAF-E--------GHKF---
-------------------VHVIDFNL-MQGLQWPPLI-------QALALRP-----GG-
P----P---H-------LRMTGI-G--PPQ-----PD-NK--D--------------VLQ
EIGMKLAQLAGSVNVE---FSFRGVVA--------------TKL--------DDV--KPW
M-LEVK-------QG----EAVAVNSILQLHRLLH-GTN--------------------P
K---------------------SGLAPIDEVLTSIKSLS-PK--IVTIVEQEA-------
---------N-HN-SPVFLE---R----------------FVEALH-YYCTMFDSLE-AC
FL------------------HPQC------------SEM-ACTEM--YLGREIV------
----------------NIV-----------------------------------------
-------------ACEGMA------RIERHEP----------LSQWRR------------
--------RM-LN-AG-------F------------------------------------
------HPLHLGSNAFKQASMLL------KLF-SG-----------------EG---YTV
EE--NH------------G--CLTLGWHSRQLIAASVWQC--------------------
-----------------------------
>Lindsaea_linearis_1kpNOKI2018437
------------------------------------------------------------
------------------------------------------------------------
------------------------------------------------------------
------------------------------------------------------------
------------------------------------------------------------
------------------------------------------------------------
------------------------------------------------------------
------------------------------------------------------------
------------------------------------------------------------
------------------------------------------------------------
------------------------------------------------------------
------------------------------------------------------------
------------------------------------------------------------
------------------------------------------------------------
------------------------------------------------------------
------------------------------------------------------------
------------------------------------------------------------
------------------------------------------------------------
-------A--DPLSELLYSNFYEACPYLKFAHFTANQAILEAF-E--------GHKF---
-------------------VHVIDFNL-MQGLQWPALI-------QALALRA-----GG-
P----P---H-------LRMTGI-G--PPQ-----PD-NK--D--------------VLQ
EIGMKLAQLASSVNVE---FSFRGVVA--------------TKL--------DDV--KPW
M-LEAK-------EG----EAIAVISIFQLHRLLH-CAN--------------------P
K---------------------SGGAPIDEVLMSIKRLS-PK--IVTVVEQEA-------
---------N-HN-GPVFLE---R----------------FVEALH-YYCTMFDSLE-AC
FL------------------HPQC------------SEM-ACTEM--YLGREIV------
----------------NI------------------------------------------
-------------------------RIERHEP----------LLQWRQ------------
--------RM-LN-AG-------F------------------------------------
------HPLHLGSNAFKQASMLV------KLF-SG-----------------EG---YTV
EE--NK------------G--CLTLGWHSRPLIAASAWQC--------------------
-----------------------------
>Lindsaea_linearis_1kpNOKI2087264
------------------------------------------------------------
------------------------------------------------------------
------------------------------------------------------------
------------------------------------------------------------
------------------------------------------------------------
------------------------------------------------------------
------------------------------------------------------------
------------------------------------------------------------
------------------------------------------------------------
------------------------------------------------------------
------------------------------------------------------------
------------------------------------------------------------
------------------------------------------------------------
------------------------------------------------------------
--------------------------------DQE-C--GLRLVHLLLACARAIQNGD--
LNVAHEMVNEIK-V--LA-----YP-QTKGAMSKVAAFFVEAL-AMRIYG----------
------------------------------------------------FN----SPSESQ
H-----------------------------------------------------------
---QQGPA--DAFSNLLYYHFYEICPYLKFAHFTANQAILEAF-Q--------GKKF---
-------------------VHVIDFSL-MQGLQWPALI-------QALALRP-----GG-
P----P---Y-------LRLTGI-G--TPQ-----AD-EK--D--------------VLQ
EIGMKIAHFADSVNVE---FDF--------------------------------------
------------------------------------------------------------
------------------------------------------------------------
------------------------------------------------------------
------------------------------------------------------------
------------------------------------------------------------
------------------------------------------------------------
------------------------------------------------------------
------------------------------------------------------------
------------------------------------------------------------
-----------------------------
>Lindsaea_linearis_1kpNOKI2085981
------------------------------------------------------------
------------------------------------------------------------
------------------------------------------------------------
------------------------------------------------------------
------------------------------------------------------------
------------------------------------------------------------
------------------------------------------------------------
------------------------------------------------------------
------------------------------------------------------------
------------------------------------------------------------
------------------------------------------------------------
------------------------------------------------------------
------------------------------------------------------------
------------------------------------------------------------
------------------------------------------------------------
------------------------------------------------------------
------------------------------------------------------------
------------------------------------------------------------
--------------------------------------------------------A---
-------------------VHIVDIDI-MQGVQWPPLM-------QAMAERD-----GG-
P----P---R-------VRITGI-G--PNA-----G---------------------LLD
QTGNWLTTFAASVGLPS--FEFQSLRA--------------NNM--------ENLI-GLD
L-LHAR-------AG----EALAINCILPARRRSTA------------------------
-------------------------QNQASFVSLLHNLQ-PT--VVTLADREP-------
---------N-YN-QGTVME---R----------------FNEAFI-HYSALFDSLE-AT
L-------------------PPSS------------AER---------------------
------------------------------------------------------------
------------------------------------------------------------
------------------------------------------------------------
------------------------------------------------------------
------------------------------------------------------------
-----------------------------
>Lindsaea_linearis_1kpNOKI2088028
------------------------------------------------------------
------------------------------------------------------------
------------------------------------------------------------
------------------------------------------------------------
------------------------------------------------------------
------------------------------------------------------------
------------------------------------------------------------
------------------------------------------------------------
------------------------------------------------------------
------------------------------------------------------------
------------------------------------------------------------
------------------------------------------------------------
------------------------------------------------------------
------------------------------------------------------------
------------------------------------------LEDLVAECGLAIAEGR--
WQRSIQLISYLR-Q--RA-----VS-DG-DSIERVVSHFVDTL-AAIVVS----------
------------------------------------------------KL----GESQAS
R-QLLAGQQNSP------------------------------------------------
---SRPLT--EAELQAAYLSLNQVTPFIRFTHLTANQ-----------------------
------------------------------------------------------------
------------------------------------------------------------
------------------------------------------------------------
------------------------------------------------------------
------------------------------------------------------------
------------------------------------------------------------
------------------------------------------------------------
------------------------------------------------------------
------------------------------------------------------------
------------------------------------------------------------
------------------------------------------------------------
------------------------------------------------------------
-----------------------------
>Lindsaea_microphylla_1kpYIXP2002624
------------------------------------------------------------
------------------------------------------------------------
------------------------------------------------------------
------------------------------------------------------------
------------------------------------------------------------
------------------------------------------------------------
------------------------------------------------------------
------------------------------------------------------------
------------------------------------------------------------
------------------------------------------------------------
------------------------------------------------------------
------------------------------------------------------------
------------------------------------------------------------
------------------------------------------------------------
------------------------------------------------------------
------------------------------------------------------------
------------------------------------------------------------
------------------------------------------------------------
------------------------------------------------------------
------------------------------------------------------------
------------------------------------------------------------
------------------------------------------------------------
------------------------------------------------------------
------------------------------------------------------------
------------------------------------------EALH-YYCTMFDSLE-AC
FL------------------HPQC------------SEM-ACTEM--YLGREIV------
----------------NIV-----------------------------------------
-------------ACEGMA------RIERHEP----------LLQWRQ------------
--------RM-LN-AG-------F------------------------------------
------QPLHLGSNAFKQASMLV------KLF-SG-----------------EG---YTV
EE--NK------------G--CLTLGWHSRPLIAASAW----------------------
-----------------------------
>Lindsaea_microphylla_1kpYIXP2006659
------------------------------------------------------------
------------------------------------------------------------
------------------------------------------------------------
------------------------------------------------------------
------------------------------------------------------------
------------------------------------------------------------
------------------------------------------------------------
------------------------------------------------------------
------------------------------------------------------------
------------------------------------------------------------
------------------------------------------------------------
------------------------------------------------------------
------------------------------------------------------------
------------------------------------------------------------
------------------------------------------------------------
------------------------------------------------------------
------------------------------------------------------------
------------------------------------------------------------
-------------------------------------------------------KF---
-------------------VHVIDFNL-MQGLQWPALI-------QALALRA-----GG-
P----P---H-------LRMTGI-G--PPQ-----PD-NK--D--------------VLQ
EIGMKLAQLASSVNVE---FSFRGVVA--------------TKL--------DDV--KPW
M-LEAK-------EG----EAIAVISIFQLHRLLH-CAN--------------------P
K---------------------SGGTPIDEVLMSIKRLN-PK--IVTVVEQEA-------
---------N-HN-GPVFL-----------------------------------------
------------------------------------------------------------
------------------------------------------------------------
------------------------------------------------------------
------------------------------------------------------------
------------------------------------------------------------
------------------------------------------------------------
-----------------------------
>Lindsaea_microphylla_1kpYIXP2053779
------------------------------------------------------------
------------------------------------------------------------
------------------------------------------------------------
------------------------------------------------------------
------------------------------------------------------------
------------------------------------------------------------
------------------------------------------------------------
------------------------------------------------------------
------------------------------------------------------------
------------------------------------------------------------
------------------------------------------------------------
------------------------------------------------------------
------------------------------------------------------------
------------------------------------------------------------
------------------------------------------------------------
------------------------------------------------------------
------------------------------------------------------------
------------------------------------------------------------
-------------------------------------------------------KF---
-------------------VHVIDFSL-MQGLQWPALI-------QALALRP-----GG-
P----P---Y-------LRLTGI-G--PPQ-----AD-EK--D--------------VLQ
EIGMKIAHFADSVNVE---FDFRGIVA--------------ERL--------DDV--EPW
M-FHVH-------QG----EAIAVNSVLQLHCLLHRDEN---------------------
----------------------TELVPIDEVLRSVKNLR-PK--VFTIVEQEA-------
---------D-HN-QAIFED---R----------------FMQALQ-YYCTMFDSLE-AC
QL------------------SFPS------------NEV-ALAEM--YLGREIA------
----------------NVV-----------------------------------------
-------------ACEGPA------RRERHET----------LDKWRK------------
--------RM-EG-AG-------F------------------------------------
------QSLHLGSNAFKQARMLL------NVF-SG-----------------EG---YTV
QE--NL------------G--CLTLGWHGLPLIAASAWQC--------------------
-----------------------------
>Lindsaea_microphylla_1kpYIXP2057287
------------------------------------------------------------
------------------------------------------------------------
------------------------------------------------------------
------------------------------------------------------------
------------------------------------------------------------
------------------------------------------------------------
------------------------------------------------------------
------------------------------------------------------------
------------------------------------------------------------
------------------------------------------------------------
------------------------------------------------------------
------------------------------------------------------------
------------------------------------------------------------
------------------------------------------------------------
---------------------------------------GIRLVHLLMACAEAIQNSE--
LAAAVDMVREIK-R--LA-----SS-S-SGAMAKVATQFVEAL-ARRIYG----------
------------------------------------------------AN----IED---
--WA--------------------------------------------------------
---SLSRA--DPLSELLYSNFYEACPYLKFAHFTANQAILEAF-E--------GHKF---
-------------------VHVIDFNL-MQGLQWPPLI-------QALALRP-----GG-
P----P---H-------LRMTGI-G--PPQ-----PD-NK--D--------------VLQ
EIGMKLAQLAGSVNVE---FSFRGVVA--------------TKL--------DDV--KPW
M-LEVK-------QG----EAVAVNSILQLHRLLH-STN--------------------P
K---------------------SGLAPIDEVLTSIKSLS-PK--IVTIVEQEA-------
---------N-HN-SPVFLE---R----------------FVEALH-YYCTMFDSLE-AC
FL------------------HPQC------------SEM-ACTEM--YLGREIV------
----------------NIV-----------------------------------------
-------------ACEGMA------RIERHEP----------LSQWRR------------
--------RM-LN-AG-------F------------------------------------
------HPLHLGSNAFKQASMLL------KLF-SG-----------------EG---YTV
EE--NH------------G--CLTLGWHSRPLIAASVWQC--------------------
-----------------------------
>Lygodium_japonicum_1kpPBUU2003907
------------------------------------------------------------
------------------------------------------------------------
------------------------------------------------------------
------------------------------------------------------------
------------------------------------------------------------
------------------------------------------------------------
------------------------------------------------------------
------------------------------------------------------------
------------------------------------------------------------
------------------------------------------------------------
------------------------------------------------------------
------------------------------------------------------------
------------------------------------------------------------
------------------------------------------------------------
------------------------------------------------------------
------------------------------------------------------------
------------------------------------------------------------
------------------------------------------------------------
------------------------------------------------------------
------------------------------------------------------------
------------------------------------------------------------
------------------------------------------------------------
------------------------------------------------------------
------------------------SSPLDDVLRSVKSLN-PK--IITVVEQEA-------
---------N-HN-NPFFLE---R----------------FMDALQ-YYCAMFDSIE-AS
AG------------------TAES------------IAM-ALAEM--HLGREIV------
----------------NIV-----------------------------------------
-------------ACEGEA------RLERHEK----------LSQWRS------------
--------RM-SN-AG-------F------------------------------------
------RPLHLGSNASKQTSMLL------SLF-SG-----------------DG---YTV
QE--ND------------G--CLTLGWHSHPLS---------------------------
-----------------------------
>Lygodium_japonicum_1kpPBUU2009240
------------------------------------------------------------
------------------------------------------------------------
------------------------------------------------------------
------------------------------------------------------------
------------------------------------------------------------
------------------------------------------------------------
------------------------------------------------------------
------------------------------------------------------------
------------------------------------------------------------
------------------------------------------------------------
------------------------------------------------------------
------------------------------------------------------------
------------------------------------------------------------
------------------------------------------------------------
--------------------------------AQE-S--GIRLVHLLMACAEAVHNNE--
LAAAVEMVGEIK-R--LA-----SP-Q-NGTMGKVANKFVDAL-TARICG----------
------------------------------------------------LS----TKDWIT
------------------------------------------------------------
---HHQSD--AGLSDLLYCNFYETCPYLKFAHFTANQA----------------------
------------------------------------------------------------
------------------------------------------------------------
------------------------------------------------------------
------------------------------------------------------------
------------------------------------------------------------
------------------------------------------------------------
------------------------------------------------------------
------------------------------------------------------------
------------------------------------------------------------
------------------------------------------------------------
------------------------------------------------------------
------------------------------------------------------------
-----------------------------
>Lygodium_japonicum_1kpPBUU2015231
------------------------------------------------------------
------------------------------------------------------------
------------------------------------------------------------
------------------------------------------------------------
------------------------------------------------------------
------------------------------------------------------------
------------------------------------------------------------
------------------------------------------------------------
------------------------------------------------------------
------------------------------------------------------------
------------------------------------------------------------
------------------------------------------------------------
------------------------------------------------------------
------------------------------------------------------------
------------------------------GADQA-C--GVEVVYLLMACAEAVQKHE--
LKVAHNLVKEIQ-A--LS-----YP-QANGPMAKVAAHFVEGL-ARRIYN----------
------------------------------------------------IN----CLHQ--
------------------------------------------------------------
---QQPQT--DAYTDLLYFHFYETCPYLKFAHFTANQAILEAF-E--------GHKM---
-------------------VHLIDFSL-MQGLQWPVLI-------QALALRP-----GG-
P----PA--R-------VRLTGI-G--PPQ-----PD-EK--D--------------VLQ
EVGIKLAQIADSVNVE---FDFRGVVA--------------SKL--------DDV--EPW
M-----------------------------------------------------------
------------------------------------------------------------
------------------------------------------------------------
------------------------------------------------------------
------------------------------------------------------------
------------------------------------------------------------
------------------------------------------------------------
------------------------------------------------------------
------------------------------------------------------------
-----------------------------
>Lygodium_japonicum_1kpPBUU2016431
------------------------------------------------------------
------------------------------------------------------------
------------------------------------------------------------
------------------------------------------------------------
------------------------------------------------------------
------------------------------------------------------------
------------------------------------------------------------
------------------------------------------------------------
------------------------------------------------------------
------------------------------------------------------------
------------------------------------------------------------
------------------------------------------------------------
------------------------------------------------------------
------------------------------------------------------------
------------------------------------------LVHLLMACAEAVQNNA--
LQVALEMVGEIK-R--LV-----SP-Q-YGAMGKVASHFAEAL-ARRIYG----------
------------------------------------------------IN----SDSWIA
------------------------------------------------------------
---VTQAE--ANLLDALYSGFYDSTPYLKFAHFTANLAIMEAF-E--------GHNF---
-------------------VHVIDLNL-MHGSQWPALL-------QALACRP-----GG-
P----P---H-------VKLTGI-G--PPQ-----PD-NK--D--------------VLR
ETGTSLAEFAEALHVK---FKFRGVVA--------------TKL--------NDV--KPW
M-LQVQ-------PG----EAIAVNSIFQLHRLLYVDPNA--------------------
----------------------SVPAPIDVILDSIKSLN-PK--VVAIVEQEA-------
---------E-HN-SPVFIE---R----------------FSQALH-YYCTMFDSLE-AA
KL------------------PPQC------------PER-SCAEA--YLGREIV------
----------------NIV-----------------------------------------
-------------ASEGAS------RIERHET----------LPQWRL------------
--------RM-SR-AG-------F------------------------------------
------RPLHIGSHAFNQAGCLL------DYY-AG-----------------KS---YTL
EE--NY------------G--CLTLGWHSRPLIAVSAWQC--------------------
-----------------------------
>Lygodium_japonicum_1kpPBUU2079145
------------------------------------------------------------
------------------------------------------------------------
------------------------------------------------------------
------------------------------------------------------------
------------------------------------------------------------
------------------------------------------------------------
------------------------------------------------------------
------------------------------------------------------------
------------------------------------------------------------
------------------------------------------------------------
------------------------------------------------------------
------------------------------------------------------------
------------------------------------------------------------
------------------------------------------------------------
------------------------------------------------------------
------------------------------------------------------------
------------------------------------------------------------
------------------------------------------------------------
------------------------------------------------------------
--------------------HVIDFNL-MHGLQWPALI-------QALALRP-----GG-
P----P---H-------LRLTGI-G--PPQ-----PD-NK--D--------------VLQ
DIGMRLAEIAASVNVT---FSFQGVVA--------------TKL--------DDV--KPR
M-LQAR-------PG----EAVAVNSVFQLHRLLYSDNS---------------------
----------------------SAEAPINQVLQSIKSLS-PK--IVTVVEQEA-------
---------N-HN-SPNFLD---R----------------FIQALH-YYSTMFDSLE-AC
GL------------------PPDCEPELYNEMC---QAL-HFTEM--YLGKEII------
----------------NIV-----------------------------------------
-------------ACEGAA------RTERHEP----------LSQWRM------------
--------RM-FK-AG-------F------------------------------------
------RPLHLGSNAFNQASMLL------RIF-SA-----------------EG---YTV
EE--NN------------G--CLTLGWHSRPLIASSAWQC--------------------
-----------------------------
>Marchantia_polymorpha_Mapoly0003s0271
------------------------------------------------------------
------------------------------------------------------------
--------------------MNYGGAPDFQLASFLDGLDAMMISMDQGGGNQQSSSPSPY
ANAGVSYGQSPSPVSQSSFVDVSSVQSPPDSVYNDTLDSEIAQSDMS-------ALTQNF
VVNEPWFDDSGNLVSFPISSDAPSKNSAIGRSPAPA------------------------
------------------------------------------------------------
------------------------------------------------------------
------------------------------------------------------------
------------------------------------------------------------
------------------------------------------------------------
------------------------------------------------------------
---------------------GLDQSYTQDLFEQQFCHEEEDMRPQFPSHSFGSAYGFNN
TPFSLLKGTDTASSVGSCGNGSSGSSLSRGRSVGSVSSPRSFGVAPQRMLLPPLRSNSST
RIQAYPNSIFQQEPGVMKWSAQPAQASAPQQQQQQQQQQRQQQQQQQQQQALRRPALP--
----------------------------VEPEQED-S--GLRLVHLLMACAKAIQAGD--
RHSAEATVRKIK-QAVSM-----APQQSAGPMIKVAAHFAEAL-TRRIYG----------
------------------------------------------------VS----PNFQ--
------------------------------------------------------------
---EAMLS--SASMKADFENFYDLSPYLRFAHFSTNQAILEAF-T--------GANH---
-------------------VHVIDFHL-NYGLQWPCLM-------QALAMRP-----GG-
P----P---T-------LKLTGI-G--PPE-----LG-GE--D--------------SLQ
DIGRSLATMAGELNVN---FKFRGVVA--------------ERL--------DDI--QPW
M-LQVQ-------PG----EVVAVNSIFQLHKLLHAEG----------------------
----------------------SNEAGLDEVLRAVKSLN-PK--VVTIAEQEA-------
---------N-HN-IHNFLD---R----------------FVEALH-FYSSMFDSLE-AS
KR------------------PTDSSDPRTAHQR---QEMYKGAER--YLGREIC------
----------------NIV-----------------------------------------
-------------ACEGAK------RVERHEN----------LEMWKL------------
--------RL-RN-AG-------Y------------------------------------
------QQLRMPSTAYNTASLLL------NLY-SG-----------------QG---YRV
ED--NC------------G--CITLCWDGKPLLTASAWQ*--------------------
-----------------------------
>Marchantia_polymorpha_Mapoly0014s0183
MPSAHCAEAPDLLLQRQHAPTHSLARFAASKRARRRTRGNLHARSLRWIQPDEENDLIDR
RIFRVLWRLNNSERAELDAAEFRSRIESDEAISSSSSSSSSSRTSRHDEKEPKRGRTSRS
ELRGLRRIPRLHVSARPHLALALRLAAWNCGGAAVRAVMREGCTALMGSSVHGANGYGFL
DDASFQHQDMPKIQCLDQHMVFYPSSPGPTPSMSMSRDQRCKYAKPESELVIHVLDDRAD
EAEVCHARDLAPWPSDEADRARGPDSDYETPSPALPVEPSPSSSAMASPAVSRSHSHSHS
PDIKRNTPEPRSVLDLAISPRASARSSVANFGFPNGVLDVHDSFLNDFHRVD--------
------------------------------------------------------------
---------SGHLLALVEEDSSRWGDPPTNSGDESLSQQNSQLWMDSFIEDFGVS-----
------------------------------------------------------------
------------------------------------------------------------
------------------------------------------------------------
------------------STPTSLPGLE------TEGEEARTNSFDTPTSTPSEGHKSST
SDQDQSEEEGNEDATAEEGS----------------------------------------
-----------------------------------------------PPPQQANSEPP--
----------------------------TRKPHRE-V--GLELVNLLLACAEAVATKS--
LSLVNPLFAQLG-E--LA-----SP-EG-TSMQRVAAYYTEGL-ATRCSR----------
------------------------------------------------LW----PQIYQP
L-PY--------------------------------------------------------
---NLDLS--EEDSLSAFHILNHVCPYTKFSHFTANEIILQAF-E--------QCDR---
-------------------VHVIDFDI-KQGLQWPALF-------QSLAARP-----GG-
P----PS--H-------VRVTGV-G--DCK-----E---------------------DVQ
DTGDRLAEFAEALDLQ---FEFHAVI---------------DKL--------EDV--RLW
M-LHVK-------EK----EVVAVNCLLQLHRTLHDAE----------------------
-------------------------SGIKDMLGLIMSTK-PK--VVAVVEQEA-------
---------S-HN-GPFFEGRSPR----------------FLESLQ-YYAAVFDSLD-LN
M-------------------PSDS------------MARMKVEQF---FAREIR------
----------------NII-----------------------------------------
-------------ACEGPE------RVERHER----------IEKWRE------------
--------HM-TQ-AR-------F------------------------------------
------ESVPLSKRAKSQAKLLL------EMFAC------------------KS---YTL
SE--DA------------G--ALTLGWRSRPLFTASAWAPTKLSS*--------------
-----------------------------
>Marchantia_polymorpha_Mapoly0031s0041
------------------------------------------------------------
------------------------------------------------------------
------------------------------------------------------------
--------------------------------MHSLSLLQTTLNRHHNPFVCSPFLLHEM
LSSVDAKLSA--------------------------------------------------
------------------------------------------------------------
------------------------------------------------------------
------------------------------------------------------------
------------------------------------------------------------
------------------------------------------------------------
------------------------------------------------------------
------------------------------------------------------------
------------------------------------------------------------
-----------------------------------------------ALEPASASAAR--
----------------------------GRDSRAL-D--GSPLRELIFECAQAVARHD--
LDRSLGILRYLA-S--KV-----PE-AG-DAGERVGAYFTRAL-ACRVAK----------
------------------------------------------------RL----EAAGGN
G-PEGDHSELLAS-LRI-------------------------------------------
---PDAPS--QEEIHAAYLALNRVTPFLRFAHLTANQAIVEEM-E--------GEDI---
-------------------VHLVDFEI-MQGVQWPPLM-------QALAERP-----GG-
P----P---H-------LRLTGI-G--SSP-----D---------------------ILR
QTGNRLADFARTLNLP---FEFLPLVA--------------GGI--------EQV--SVD
M-FSKR-------EG----EVVAVNCVLQLNRFLEKGP----------------------
-------------------------DSLKAFLEMIQTLR-PK--VVTLAEREA-------
---------N-HN-QPQFLD---R----------------FGEAYR-HYAIIFDSLE-AT
L-------------------PPRS------------PDRVTVEEV--WFGREIA------
----------------NIV-----------------------------------------
-------------SCDGAD------WVERHET----------FEQWRE------------
--------IM-ES-AG-------F------------------------------------
------HSLPPSTFALAQAKLLL------R-YYPS-----------------EG---YRL
FE--ND------------D--CLLLGWQDHPLFTVSSWH*--------------------
-----------------------------
>Marchantia_polymorpha_Mapoly0058s0044
------------------------------------------------------------
------------------------------------------------------------
--------------MDSSADYARRVRARPSSSSASDLTGVTSPQYRHHSGSVGVD-QQLL
AHTGGYSNVRSGDMGL---RLEQQLDTVLGVS---------QDGPIS-------HLSAEA
AQHYNPADLAGWIECMICDMQPSSSQAQLHTSQQQQQQQHSPTPTHSSFVSMESSLDSMD
SQAPLQP-----------------------------------------------------
------------------------------------------------------------
------------------------------------------------------------
------------------------------------------------------------
------------------------------------------------------------
------------------------------------------------------------
------------------------------------------------------------
------------------------------------------------------------
---------------------------ALPSAAAAAVMPDMYPADDISDSMAGALCPQ--
----------------------------EDTGVEE-S--GVRLVHLLLACAEAVQRSD--
VRMAEDTVRRIQ-M--LA-----TP-Q-RGPMGKVAAHFVEAL-ARRIFG----------
------------------------------------------------IS----AEP---
------------------------------------------------------------
------TS--DPLTELLHFQFYETCPYLKFAHFTANQAILEAV-Q--------NHKR---
-------------------IHVIDCNL-MHGLQWPALI-------QALALRP-----GG-
P----P---I-------LRLTGI-G--PPH-----QS-GN--D--------------VLQ
EIGMKLAQLADLVSVQ---FEFRGVYA--------------QKL--------DDV--KPY
M-LHVR-------QG----EAVAVNAVMQLHRLLHNDN----------------------
----------------------NCVPAVHEVLQSMRSLN-PK--IVTLVEHEA-------
---------N-HN-SPVFLD---R----------------FMEALH-YYSTMFDSLE-AC
SS------------------SSQS------------SEQ-LLAEM--YVGREIC------
----------------NIV-----------------------------------------
-------------ACEGFD------RVERHEN----------LVQWRR------------
--------RM-TD-AG-------F------------------------------------
------QLRHLGSNAFKQASMLL------TLF-PG-----------------DG---YRV
EE--NN------------G--CLTLGWHSRPLIAASAWHCS*------------------
-----------------------------
>Marchantia_polymorpha_Mapoly1576s0001
------------------------------------------------------------
------------------------------------------------------------
------------------------------------------------------------
------------------------------------------------------------
------------------------------------------------------------
------------------------------------------------------------
------------------------------------------------------------
------------------------------------------------------------
------------------------------------------------------------
------------------------------------------------------------
------------------------------------------------------------
------------------------------------------------------------
----------------------------------------MTSAGLGGSYHNIEQPAFQY
SRGPT-AYGPNQSMAS--HSLQSSVGHQ-EQQQQQQHPDIGRLHLSGGHPGLSNALPA--
----------------------------PGSVMPA-T--GLQLVHLLLACAEAVAEDN--
LELAKVILVRLR-G--HV-----LP-DG-NPMQRLAAYFEQAL-RARLTK----------
------------------------------------------------EN----NSPIFK
G-LTG-------------------------------------------------------
---DKSIP--QAEVLEAFSVFYDCIPIGKFGHLTCNQILLDAV-E--------KERT---
-------------------VHVLDLQI-WHGMQWPAFL-------QALALRP-----GG-
P----P---K-------LRMSAL-G--IDL-----K---------------------ELE
ETGEKLQECARNLHVP---FEFCPLV---------------TEL--------VQF--EPS
M-LDMR-------RG----EVLVVNSFVQFHCLLNKGP----------------------
-------------------------DLLTKILRGLRMLN-PR--VVAFAENDG-------
---------N-HN-SPSFLT---R----------------FVECLR-YYSAVFDAFD-AS
L-------------------PPDS------------PARMKMEQI--FAAQKIR------
----------------NII-----------------------------------------
-------------ACEGPS------RVDGHET----------MRYWHK------------
--------RM-ET-AN-------F------------------------------------
------RNTSLSSRAVSQANLLL------NLYYS------------------NG---YTL
NT--SE-----------CG--YLALGWHGMPLMGVSAWN*--------------------
-----------------------------
>Medicago_truncatula_Medtr3g065980
------------------------------------------------------------
------------------------------------------------------------
------------------------------------------MWREEKETNGGGM-DELL
AALG--YKVRSSDMADVA-QKLEQLEMVMGSA---------QEEGIN-------HLSSDT
V-HYDPTDLYSWVQTMLTELNPDSSQINDPLASLGS------------------------
------------------------------------------------------------
------------------------------------------------------------
----------------------------------------SSEILNNTFNDDSEY-----
------------------------------------------------------------
------------------------------------------------------------
------------------------------------------------------------
------------------DLSAIPGMAAYP-----------------------PQEENTA
AKRMKTWSEPE-SEP---------------------------------------------
------------------------------------------AVVMSPPPAVENTRPV--
----------------------------VLVDTQE-T--GVRLVHTLMACAEAIQQKN--
LKLAEALVKHIS-L--LA-----SL-Q-TGAMRKVASYFAQAL-ARRIYG----------
------------------------------------------------NP----------
------------------------------------------------------------
---EETID--SSFSEILHMHFYESSPYLKFAHFTANQAILEAF-A--------GAGR---
-------------------VHVIDFGL-KQGMQWPALM-------QALALRP-----GG-
P----P---T-------FRLTGI-G--PPQ-----AD-NT--D--------------ALQ
QVGWKLAQLAQTIGVQ---FEFRGFVC--------------NSI--------ADL--DPN
M-LEIR-------PG----EAVAVNSVFELHTML--------------------------
----------------------ARPGSVEKVLNTVKKIN-PK--IVTIVEQEA-------
---------N-HN-GPVFVD---R----------------FTEALH-YYSSLFDSLE-GS
NSSSNNSNSNSTGL------GSPS------------QDL-LMSEI--YLGKQIC------
----------------NVV-----------------------------------------
-------------AYEGVD------RVERHET----------LTQWRS------------
--------RM-GS-AG-------F------------------------------------
------EPVHLGSNAFKQASTLL------ALFAGG-----------------DG---YRV
EE--NN------------G--CLMLGWHTRSLIATSAWKLPQNESK*-------------
-----------------------------
>Medicago_truncatula_Medtr4g102790
MLAGCSSSTLLSPTHRLRSEASAQ------------------------------------
------------------------------------------------------------
------------------------------------------------------------
----------------------------------------------------FQACHFQL
PSMSTQRLDLPCSFPRKDGSSRSQQPL-RP--VGIS-----VEKPEVKNNSSSTCSLQQN
IRLPPLATTAQS-------LGEIKDEEFWEKGGRSLKRLAEHGSL-DESFANRAKRKKGN
GGDENFDEFER--ESFSLAQFGAGNFW---SVHSFGGF-------NSPSLPFSLNCSGDE
ERVCFAP----------------------AEVISAPLPLSNNPWLESAVTKITNF-----
------------------------------------------------------------
------------------------------------------------------------
------------------------------------------------------------
------------------GEGSHQHQHH-----------------HHVNEGSVSNGSSES
QSLSLRLNENASEHEEGNGSGN-PYQH---------------------------------
-----------------------------------------------EGTEVETG--E--
----------------------------EDEEEEH-R--GFELLSLLTGCVDAIGSRN--
VAAVNHFIAKLG-D--LA-----SP-RG-TSISRICAYFTEAL-AIRVTR----------
------------------------------------------------LW----PHVFQI
SATSR-------------------------------------------------------
---DFDRVVDDDETVTALRLLNQVTPIPKFLHFTSNEMLLRAF-E--------GKER---
-------------------VHVIDFDI-KQGLQWPSFF-------QSLASRT------N-
P----PS--H-------VRITGV-G--ESK-----Q---------------------ELN
ETGDRLAGFAEALNLP---FDFHPVV---------------DRL--------EDV--RLW
M-LHVK-------EH----ETVAVNCVLQLHKTLHDGSG---------------------
-------------------------GALRDFLGLIRSTN-PT--IVVMAEQEA-------
---------E-HN-EARLDS---R----------------VCNSLK-YYSALFDSIDHSG
L-------------------PLES------------PMRIKIEEM---LAREIR------
----------------NIV-----------------------------------------
-------------ACEGRD------RLERHQS----------FGNWRK------------
--------MIVEH-GG-------F------------------------------------
------RCMGVTDRELIQSQFLL------KMYSC------------------DN---YSV
QKQEQE------------GATALTLGWLDQPLYTVSSWTPIDVAGSSSSFSQPA*-----
-----------------------------
>Medicago_truncatula_Medtr4g122240
------------------------------------------------------------
------------------------------------------------------------
------------------------------------------------------------
------------------------------------------------------------
------------------------------------------------------------
------------------------------------------------------------
------------------------------------------------------------
------------------------------------------------------------
------------------------------------------------------------
------------------------------------------------------------
------------------------------------------------------------
------------------------------------------------------------
------------------------------------------------------------
------------------------------------------------------------
--------MGVTFFQLQHYFRRLNPLDRWFLFDSQ-A--GVELVHTLMVCGEALQLNN--
LELAYMLVNRIV-L--SA-----SL-PT-GAMSKVAKYFAEAF-ARRINR----------
------------------------------------------------------------
------------------------------------------------------------
------------FQRRILHELLSASPYLKLAHLIADQAILKAF-----------------
------------------------------------------------------------
------------------------------------------------------------
------------------------------------------------------------
------------------------------------------------------------
------------------------------------------------------------
------------------------------------------------------------
------------------------------------------------------------
------------------------------------------------------------
------------------------------------------------------------
-----------------------*------------------------------------
------------------------------------------------------------
------------------------------------------------------------
-----------------------------
>Medicago_truncatula_Medtr7g027190
------------------------------------------------------------
------------------------------------------------------------
------------------------------------------------------------
------------------------------------------------------------
------------------------------------------------------------
------------------------------------------------------------
---------------------------------------MINSLCGSSNSLKEKC-----
-------L-QPNSSNQTNTHSKKNATNSCGDLEQINVLTPQSLNLPSLKFD--LDG-DVE
VQSPDSSMWEAFFNDHL--------------------------DNDFMISSPIRNINPNS
PQASTYNNCNYN----YAQGMQIQSLSGCSPPRF---ASQIGSLNS--------------
---------------------------------NNQQKGKGL-SPLHRVF----------
-----NSPN-----NQYM---QHVENLSLPAIEE-FLEDFQGD-------------VD--
-------------HFSSTKVSSECFDMET--P-ISTILDSLTMQNSSSY-GASVNEESTL
L--HGGNSSSQISQESDIYHQ-MGSMAS-AS-----LSQALQQERYQEKH----------
-----QKMQAQQQSLT-------VPIQIGIEQEQD-S--GLQLVHLLLACAEAVAKGE--
YMLARRYLHQLN-R--VV-----TP-LG-DSMQRVASCFTESL-SARLAA----------
------------------------------------------------TL----TTKSSS
TKKLAPSSLSSSS-SSSCL-----------------------------------------
---STFPSNPM-EVLKIYQIVYQACPYIKFAHFTANQAIFEAF-E--------AEER---
-------------------VHVIDLDI-LQGYQWPAFM-------QALAARP-----GG-
A----P---F-------LRITGV-G--PCI-----E---------------------SVR
ETGRCLTELAHSLRIP---FEFHPVG---------------EQL--------EDL--KPH
M-FNRR-------VG----EALAVNTVNRLHRVPG-------------------------
-------------------------NHLGNLLSMIRDQA-PN--IVTLVEQEA-------
---------S-HN-GPYFLG---R----------------FLEALH-YYSAIFDSLD-AT
F-------------------PVES------------APRAKVEQY--IFAPEIR------
----------------NIV-----------------------------------------
-------------ACEGEE------RIERHER----------LEKWRK------------
--------IM-EG-KG-------F------------------------------------
------KGVPLSPNAVTQSRILL------GLYSC------------------DG---YRL
TE--DK------------G--CLLLGWQDRAIIAASAWRC*-------------------
-----------------------------
>Oryza_sativa_LOC_Os01g45860
------------------------------------------------------------
------------------------------------------------------------
------------------------------------------------------------
----------------------------------------------------MAMDTFPF
QWPMDPAASSG------LDAGFLPPPAAVAPDDGVG------------------------
------------------------------------------------------------
------------------------------------------------------------
------------------------------------------------------------
------------------------------------------------------------
------------------------------------------------------------
------------------------------------------------------------
------------------------------------------------------------
------------------------------------------------------------
----------------------YYDPPAGADVDAAALPEFAAAFPPCAPDAAAAVLAM--
----------------------------RREEEEV-A--GIRLVHLLMSCAGAIEAGD--
HALASAQLADSH-AALAA-----VS-A-ASGIGRVAVHFTTAL-SRRLFP----------
------------------------------------------------SP----------
------------V-----------------------------------------------
---APPTT--DAEHAFLYHHFYEACPYLKFAHFTANQAILEAF-H--------GCDH---
-------------------VHVIDFSL-MQGLQWPALI-------QALALRP-----GG-
P----P---F-------LRITGI-G--PPS-----PT-GR--D--------------ELR
DVGLRLADLARSVRVR---FSFRGVAA--------------NSL--------DEV--RPW
M-LQIA-------PG----EAVAFNSVLQLHRLLGDPAD---------------------
------------------------QAPIDAVLDCVASVR-PK--IFTVIEQEA-------
---------D-HN-KTGFLD---R----------------FTEALF-YYSAVFDSLD-AA
S-------------------ASGG------------AGN-AMAEA--YLQREIC------
----------------DIV-----------------------------------------
-------------CGEGAA------RRERHEP----------LSRWRD------------
--------RL-TR-AG-------L------------------------------------
------SAVPLGSNALRQARMLV------GLF-SG-----------------EG---HSV
EE--AD------------G--CLTLGWHGRPLFSASAWEAAGDGGGDNNNNSNSNVSGSS
GSDSNNSGSSNGKSSGARDGSSVCL*---
>Oryza_sativa_LOC_Os02g10360
------------------------------------------------------------
------------------------------------------------------------
------------------------------------------------------------
------------------------------------------------------------
------------------------------------------------------------
------------------------------------------------------------
------------------------------------------------------------
------------------------------------------------------------
------------------------------------------------------------
------------------------------------------------------------
------------------------------------------------------------
------------------------------------------------------------
-------MLGSSPARDRGGGDDA-------------------------------------
-----------------------------------------------EASEQPQPQPQ--
----------------------------PPLSPRA-G--GGEARGLVLACADLVHRGD--
LDGARRVAEAVL-A--AA-----DP-RG-EAGDRLAHHFARALLALRGGG----------
------------------------------------------------------------
-----------------------------------------KGGHG--------------
---GGGGG--VVPSSAAYLAYIKIAPFLRFAHLTANQAILEAAAADAGGA---HRRV---
-------------------LHIVDLDA-AHGVQWPPLL-------QAIADRADPA--VGP
P----P---E-------VRLTGA-G--TDR-----D---------------------VLL
RTGDRLRAFSSSLNLP---FRFHPLILP--CTAEL-----------------AAD--PTA
A-LELH-------PD----ETLAVNCVLFLHKLGGD------------------------
-------------------------GELAAFLRWVKSMN-PA--VVTIAEREG-------
--VLGGDVDDDNV-PDELPR---R----------------VAAAMD-YYSSVFDALE-AT
V-------------------PPAS------------ADRLAVEQE--ILSREID------
----------------AAV-----------------------------------------
-------------AAPGAG------GGGRARD----------FDAWAS------------
--------AA-RA-AG-------L------------------------------------
------APRPLSAFAASQARLLL------RLHYPS-----------------EG---YKA
DDDGGR------------G--ACFLRWQQRPLMSVSSWQPQP*-----------------
-----------------------------
>Oryza_sativa_LOC_Os03g37900
------------------------------------------------------------
------------------------------------------------------------
------------------------------------------------------------
------------------------------------------------------------
------------------------------------------------------------
------------------------------------------------------------
------------------------------------------------------------
------------------------------------------------------------
------------------------------------------------------------
------------------------------------------------------------
------------------------------------------------------------
------------------------------------------------------------
------------------------------------------------------------
----------------------------------------MGAGRRRRQKMMPPPLSN--
--------------------FDARNGVPTPGQAEQ-E--TMELVRMLTACADSVSAGN--
HEAAIYYLARLC-E--MA-----SL-AGPMPIHRVAAYFIEVL-TLRVVR----------
------------------------------------------------MW----PHMFNI
S-PPRELT----------------------------------------------------
---NDAFS--GDDDAMALRILNTITPIL--------------------------------
------------------------------------LL----------------------
------------------------G-----------------------------------
------------------------------------------------------------
------------------------------------------------------------
------------------------------------------------------------
------------------------------------------------------------
------------------------------------------------------------
------------------------------------------------------------
----------------------------KHS*----------------------------
------------------------------------------------------------
------------------------------------------------------------
------------------------------------------------------------
-----------------------------
>Oryza_sativa_LOC_Os03g49990
------------------------------------------------------------
------------------------------------------------------------
-------------MKREYQEAGGSSGGGSSADMGSCKDKVMAGAAG---EEED-V-DELL
AALG--YKVRSSDMADVA-QKLEQLEMAMGMGGV-SAPGAADDGFVS-------HLATDT
V-HYNPSDLSSWVESMLSELNAPLPPIPPAPPAARHASTSSTVTG---------------
------------------------------------------------------------
------------------------------------------------------------
--------------------------------GG--GSGFFE-LPAAADSSSSTY-----
------------------------------------------------------------
------------------------------------------------------------
------------------------------------------------------------
------------------ALRPISLPVVA-TADPSAADSARDTKR---------------
-----MRTGGG-STSSSSSSSSSLGGGASRGSVVEAAPPA--------------------
--------------------------------------------TQGAAAANAPAVPV--
----------------------------VVVDTQE-A--GIRLVHALLACAEAVQQEN--
FAAAEALVKQIP-T--LA-----AS-Q-GGAMRKVAAYFGEAL-ARRVYR----------
------------------------------------------------FR----PA-D--
------------------------------------------------------------
---STLLD--AAFADLLHAHFYESCPYLKFAHFTANQAILEAF-A--------GCHR---
-------------------VHVVDFGI-KQGMQWPALL-------QALALRP-----GG-
P----P---S-------FRLTGV-G--PPQ-----PD-ET--D--------------ALQ
QVGWKLAQFAHTIRVD---FQYRGLVA--------------ATL--------ADL--EPF
M-LQPEGEADANEEP----EVIAVNSVFELHRLL--------------------------
----------------------AQPGALEKVLGTVHAVR-PR--IVTVVEQEA-------
---------N-HN-SGSFLD---R----------------FTESLH-YYSTMFDSLE-GG
SS-------GQAELSPPAAGGGGG------------TDQ-VMSEV--YLGRQIC------
----------------NVV-----------------------------------------
-------------ACEGAE------RTERHET----------LGQWRN------------
--------RL-GR-AG-------F------------------------------------
------EPVHLGSNAYKQASTLL------ALFAGG-----------------DG---YRV
EE--KE------------G--CLTLGWHTRPLIATSAWRVAAA*----------------
-----------------------------
>Oryza_sativa_LOC_Os05g49930
------------------------------------------------------------
------------------------------------------------------------
------------------------------------------------------------
------------------------------------------------------------
------------------------------------------------------------
------------------------------------------------------------
------------------------------------------------------------
------------------------------------------------------------
------------------------------------------------------------
------------------------------------------------------------
------------------------------------------------------------
------------------------------------------------------------
-----------------------------------------------MAQFGGFGGWSAM
DVAA------AAAAALGNVSGAVYHADPAAAVYASLVPGMAVVPGRAPPSAVQIEAAR--
----------------------------RWKELEK-M--ALRSVNLMVTCAGAIQAGD--
YAAAAGSLSDAR-EIFAK-----MP-TTRTGIGRVLTHFADAL-AERLFP----------
------------------------------------------------AF----PQSAP-
------------------------------------------------------------
---PPPPP--RGEQRELFRGFYEAGPYLKFAHLAANQAILEAF-E--------GCNS---
-------------------VHVIDFAL-TDGIQWPSLI-------QALAVRP-----GG-
P----P---F-------LRITGI-G--PHA-----AG-NR--D--------------ELR
DVGLRLAEFARSCSVP---FAFRGIAA--------------DQL--------DGL--RPW
M-FQVA-------PG----EAVAINSVLQLHRLLVDQDAAAAA-----------------
----------------------SFPAPIDGVLDWVASMN-PR--VFTVVEQEA-------
---------D-HN-KSSLLE---R----------------FTNSLF-YYASMFDSLE-AI
S-------------------RHGGGD----------GAGNPLAEA--YLQGEIA------
----------------DIV-----------------------------------------
-------------SREGSS------RVERHEQ----------MPRWVE------------
--------RL-RR-GG-------M------------------------------------
------TQLPLGATGLWQAAMQL------REFSG------------------AG---FGV
QE--NG------------G--FLTLTWHSQRLYSASAWRATAGKKMTMMASGAADA---M
EESQNSNTNGGGGGSSGGGHGALNQIMQ*
>Oryza_sativa_LOC_Os06g03710
------------------------------------------------------------
------------------------------------------------------------
------------------------------------------------------------
------------------------------------------------------------
------------------------------------------------------------
------------------------------------------------------------
------------------------------------------------------------
------------------------------------------------------------
------------------------------------------------------------
------------------------------------------------------------
----------------------------MLAGCSFSSSRHQMSTAQRFDILPCGFSKRGS
R-----GDGAAPRVA---GDARSGATTCSFRTHPAPPVTQSVSWGAKPEP----------
GGNGNGA----HRAVKR-AHDEDAVEEY-GPIVRAKRTR-MGGDGDEVWFHQSIAG---T
MQATAAGEGEEAEEEKVFLVPSAAAFPHGM------AAAGPSLAAAKKEEYSKSPSDS-S
SSSGTDGGSSAMMPPPQPPEFDARNGVPAPGQAER-E--ALELVRALTACADSLSAGN--
HEAANYYLARLG-E--MA-----SP-AGPTPMHRVAAYFTEAL-ALRVVR----------
------------------------------------------------MW----PHMFDI
G-PPRELTD---------------------------------------------------
---DAFGG--GDDDAMALRILNAITPIPRFLHFTLNERLLREF-E--------GHER---
-------------------VHVIDFDI-KQGLQWPGLL-------QSLAARA------V-
P----PA--H-------VRITGV-G--ESR-----Q---------------------ELQ
ETGARLARVAAALGLA---FEFHAVV---------------DRL--------EDV--RLW
M-LHVK-------RG----ECVAVNCVLAMHRLLRDD-----------------------
-------------------------AALTDFLGLARSTG-AT--ILLLGEHEG-------
---------GGLN-SGRWEA---R----------------FARALR-YYAAAFDAVDAAG
L-------------------PEAS------------PARAKAEEM---FAREIR------
----------------NAV-----------------------------------------
-------------AFEGPE------RFERHES----------FAGWRR------------
--------RM-EDGGG-------F------------------------------------
------KNAGIGEREAMQGRMIA------RMFGP------------------DK---YTV
QAHGGG---------GSGGGEALTLRWLDQPLYTVTAWTPAGD---GAGGSTVSAS---T
TASHSQQS*--------------------
>Oryza_sativa_LOC_Os06g40780
------------------------------------------------------------
------------------------------------------------------------
------------------------------------------------------------
------------------------------------------------------------
-----------------------MHESDELLLLVAFLTLGISLSPSCPLLALCEGWKQGI
SACCGCMTQMHMSLLVGNDGVQVEVMIDCLIWGLRHSIQGCPMPCPHIHSQLVELSPSPP
LFAIFHLFANVLYQDALDYMQCETLTQLDQVWGVCLFLLQGSYLEA--------------
------IINEDP-TKGQNMRWLETWEAAIASPDVGRARSPSLLNPPSSD-----------
------------------------------------------------------------
------------------------------------------------------------
------------------------------------------------------------
---------------------APSPPPP------SPPPPPPSPAAHRRCSSSGGGGGDDD
GYGGGDGMLRSL-------HSSSSSDTDN-------NSGGCKNNGGGG------------
-----------------------------------------------GEAAAAVEGGG--
----------------------------DQRAVAA-A--APSTRDLLLACADLLQRGD--
LPAARRAAEIVLAA--AA-----SP-RG-DAADRLAYHFARAL-ALRVDA----------
------------------------------------------------------------
-----------------------------------------KAGHG-----HVVV-----
---GGGAA--RPASSGAYLAFNQIAPFLRFAHLTANQAILEAV-D--------GARR---
-------------------VHILDLDA-VHGVQWPPLL-------QAIAERADPA--LG-
P----P---E-------VRVTGA-G--ADR-----D---------------------TLL
RTGNRLRAFARSIHLP---FHFTPLLLS--CATTAPHHVA-GTSTGAAAAASTAA--AAT
G-LEFH-------PD----ETLAVNCVMFLHNLAGH------------------------
-------------------------DELAAFLKWVKAMS-PA--VVTIAEREA-------
----GGGGGGGDH-IDDLPR---R----------------VGVAMD-HYSAVFEALE-AT
V-------------------PPGS------------RERLAVEQE--VLGREIE------
----------------AAV-----------------------------------------
----------------GPS------GGRWWRG----------IERWGG------------
--------AA-RA-AG-------F------------------------------------
------AARPLSAFAVSQARLLL------RLHYPS-----------------EG---YLV
QE--AR------------G--ACFLGWQTRPLLSVSAWQPSSS*----------------
-----------------------------
>Oryza_sativa_LOC_Os11g31100
------------------------------------------------------------
------------------------------------------------------------
------------------------------------------------------------
------------------------------------------------------------
------------------------------------------------------------
------------------------------------------------------------
--------------------------------------------------------MAGG
GAKLQ-QQQAPTSPTASVSESNIVASTASADPEANDALA----GLQALRFDGGGDIDDVE
IQSPDIALWESIFADQIGVSGAGADFLLSMS-----SAAASP-RRDFMACSPKRDYMVTT
SSPKRDYMVTSSPKRDYMVSSPKREYMVTSPRREM-ATSPRRATFS-NLYTSSHGGGGGG
GHHLHHQSYVHG-GGMEGGGGGHGAQPQYGGLAG-HGKGKAQ-SPLHKVYINNVGGGSGG
GGVKSNTPSTLSCASSYVVHGGESGLPSLPSMDP-FLEE-----GYLGSYQLPEKA--AG
GVGGGGGGDINRSGASVSVVT---APASS--QLLPTLSECLAMPEPAAYRGGGDEAVAAA
MAVAGELPVGAFVQP-EMYYGGGGEFGGEG------MTPPLQHQM--------AADSS--
---------------LHSMLGSVIQSEA--EQEQD-S--GLQLVHLLLACADLVSKGD--
HPAALRHLHLLR-R--VA-----SP-LG-DSMQRVASHFADAL-AARLSL----------
------------------------------------------------LS----SPTSAS
PSP-------RAA-AAAAP-----------------------------------------
---YPFPP--SPETLKVYQILYQACPYIKFAHFTANQAIFEAF-H--------GEDR---
-------------------VHVVDLDI-LQGYQWPAFL-------QALAARP-----GG-
P----P---T-------LRLTGV-G--HPP-----A---------------------AVR
ETGRHLASLAASLRVP---FEFHAAAA--------------DRL--------ERL--RPA
A-LHRR-------VG----EALAVNAVNRLHRVPS-------------------------
-------------------------SHLPPLLSMIRDQA-PK--IITLVEQEA-------
---------A-HN-GPYFLG---R----------------FLEALH-YYSAIFDSLD-AT
F-------------------PAES------------TARMKVEQC--LLAPEIR------
----------------NVV-----------------------------------------
-------------ACEGAE------RVARHER----------LERWRR------------
--------LM-EG-RG-------F------------------------------------
------EAVPLSAAAVGQSQVLL------GLYGAG-----------------DG---YRL
TE--DS------------G--CLLLGWQDRAIIAASAWRC*-------------------
-----------------------------
>Physcomitrella_patens_Pp3c11_23910
------------------------------------------------------------
------------------------------------------------------------
------------------------------------------------------------
-----------------------------------------MTATHVASNKRSSTSFPEF
VTAPCKRWKSEAAWHHVEEIVPEPPPAQDFDLKVKTCYSNMVHPEPTSVLDLQTSPGRSC
-SSTSLS--------------------------------SGTDSPHSVSTDSSNFSTTLQ
QVEQDDIANWVDCMGLPEFEECGRPLEEVLKSDIDFNTTDIDFGFEMTSLEHCSAVAEHD
FSVSLLSDFLGEPDENLLLPESFHYAKRLQELDDSLSSMLNEV-----------------
------------------------------------------------------------
------------------------------------------------------------
------------------------------------------------------------
------------------------------------------------------------
------------------------------------------------------------
--RSSGSDSESSIPTTAELVRLVEAQSCEDLGRQRACGAR-NHHHSRAGSLGSTSEPQ--
----------------------------TLQQPEN-S--GLQLVHLLLACAEAIDKSH--
FHKANPILDQLG-R--FS-----NA-YG-GPMQRIALYFGNAL-SNHLAG----------
------------------------------------------------------------
-----------------------------------------------------------V
VSPTDPHS--PSDSKFAYQAFYKILPFAKFSHVTANQTIYEAV-L--------RSQN---
-------------------VHVVDLDI-QQGLQWPCFI-------QSLAMRP-----GG-
A----P---H-------LRISAV-G--MNM-----E---------------------SLQ
TTKRWLTEFAEDLKVP---FEFTPVL---------------STL--------ENL--TPA
M-LNIR-------AD----EDLAINCSQVLHTLSGDE-----------------------
-------------------------AVLEKLLCMFRNLR-PN--VVTLLEAEA-------
---------N-YN-AASFIT---R----------------FIEALH-YYCALFDSLE-GA
L-------------------GRDS------------ADRFHIEST--AFAAEIN------
----------------DIL-----------------------------------------
-------------ASKDSS------RRVRHVR----------SETWRA------------
--------LF-KK-AG-------F------------------------------------
------RSMAFSSYTVRQAQMLL------EILTSKHLMQA------------NSPIPYKL
SE--ES------------T--SLILGWQETPVIGVSAWSC*-------------------
-----------------------------
>Physcomitrella_patens_Pp3c11_23930
------------------------------------------------------------
------------------------------------------------------------
------------------------------------------------------------
------------------------------------------------------------
------------------------------------------------------------
------------------------------------------------MADGDLTSIFSQ
RTQPISDPWGVAVPQQQLLHYRQFPQLLQDLDNARRDYSSCQPPQSPCDIQEQNSNLSNR
MLQAKVGSYNPGFSSLRPSALPSQNHLNFPAVSPQI---VQYSLPQALVGTKGDY-----
------------------------------------------------------------
------------------------------------------------------------
------------------------------------------------------------
------------------QGSDFHLQGSQPTIAAGSNAFTEVISRISPVGRDTLAGADQQ
HQALFVESGKNIEHPQLSTWPSITTLYKVDERATELQTDTLGELRSGPEYVADLYTGGLL
LCGQVYNEGRCMEVQS--NSLSSGAESM-PILQQNFLGDGGIIKV------LDTASNR--
----------------------------QSQPTSA-T--GLQIVQLLLSCAEAISNQQ--
IDVAYVFLRRLN-G--ML-----GH-CT-TTMQRLGTVLVDAL-YARITN----------
------------------------------------------------SI----DSGRYK
G-LEK-------------------------------------------------------
---DGDVA--ILDMLHSFSVIYDYTPFIKFPNLTLNQIILDAV-E--------GAQH---
-------------------VHVIDLNTGWRGMQWPAVI-------QSLALRP-----GG-
P----P---H-------LRITSI-G---KL-----D---------------------DLE
QSREKLQDFARNLQVP---FEFCPLV---------------VDM--------KSF--DVR
L-LDLR-------DW----EVLCINSANQFHQLLTWGD----------------------
-------------------------ERFHRFLCDLRSLN-PR--VVAFSENDA-------
---------D-HN-SPKFLN---R----------------FFECLR-YYSAVYDALD-AA
L-------------------PSGS------------PALQQVEHL--FTGQKIR------
----------------NIV-----------------------------------------
-------------ACEGED------RITRHEP----------MKNWSR------------
--------RM-EL-AG-------F------------------------------------
------RPMPLSTRAISQARALL------EIYFSL-----------------SG---YNL
RT--EN------------G--ILVLGWDNTPLVGVSAWRA*-------------------
-----------------------------
>Physcomitrella_patens_Pp3c18_4830
------------------------------------------------------------
------------------------------------------------------------
------------------------------------------------------------
-------------------------------------------MTLQILSKRSCPVEVGP
SAKRWKSQSSWAIEGVAPVAATSAAAEAAEGSACVKQEDPITLQEPTSVLDLQTSPGRSS
SSGSLSSHSSLSGDETSFPSLAGTDICSEDQTSSELLPVSTVESVHNDHDIASWMECMED
PNGPLALTDFSKCEEGGEVRQAEVKLDGGIETGIDHFVNADIDFGFELSLDDNDHEAFAN
YMLSDPGLCLMDEPKFLNFPEGFQDAHRLLELGDSLSSMIDSA-----------------
------------------------------------------------------------
------------------------------------------------------------
------------------------------------------------------------
------------------------------------------------------------
------------------------------------------------------------
--------------------PGIGVGEVQSSDASSTPGSDVSYEPGYSGSQNWESNPL--
----------------------------EVQQPLD-S--GLQLVHLLLACAEAIEESN--
FDTARPMLSRLK-A--IS-----NP-YG-DPMQRISLYFADAL-SDRLTK----------
------------------------------------------------ES----------
-------------------------------------------------------ETPVS
AAPISSPV--ELDTDLAYQSFYEVLPFAKFTHFTANQAIFEAV-G--------YHNK---
-------------------IHVVDLDI-QQGLQWPSFL-------QTLALRP-----GG-
P----P---S-------LKITAV-G--TNA-----A---------------------SLQ
LTKRRLSEFAQALEVP---FELIVLV---------------EDL--------DNL--DKE
K-FQIE-------PD----EALAVNCSQVLHRLSGSE-----------------------
-------------------------AVLQKLLLLLRSLN-PE--VVTLLEVEA-------
---------N-HN-GANLIS---R----------------FVEALH-YYCALFDALE-AS
V-------------------SSDS------------PDRFRIENI--TLASEIR------
----------------GIV-----------------------------------------
-------------ALEGSG------RGARHVK----------SETWQS------------
--------HF-TK-CG-------F------------------------------------
------RNRPLSSYAVQQAQLLL------GYFVTGET---------------PT---YKL
SE--EF------------G--VLIMGWQDTPVMAVSSWSC*-------------------
-----------------------------
>Physcomitrella_patens_Pp3c19_8310
------------------------------------------------------------
------------------------------------------------------------
-----------------------------------------MAYQYSPGGSRWKP-TGGT
LVDGRLRHDKFTQASDAV-QQLEELHTSLGSV---------SQDSLNIPAYYTLGSSSQA
V-SNCSTDLAGWIDCMIEELSSNTACPIMAPQQQHGLLEGSFLKNDHDASSCRDSLLETG
SHRLSNV-----------------------------------------------------
------------------------------------------------------------
------------------------------------------------------------
------------------------------------------------------------
------------------------------------------------------------
------------------------------------------------------------
------------------------------------------------------------
------------------------------------------------------------
--------------------QFQDTSAARNKSSTAPHNGTSQVNAIRTTAAGLEQQLN--
----------------------------KMGEDEN-N--GIQLVHSLLACAESIQRGN--
LSFAEETLRRIE-L--LS-----LP---PGPMGKVATHFIGAL-TRRIYG----------
------------------------------------------------VA----SSSGNN
S-----------------------------------------------------------
---SSNQS--DSLLGLLHFYFYESCPFLRFAHFTANQAILEAV-T--------GLKE---
-------------------VHVIDFNL-MQGLQWPALI-------QALSLRQ-----GG-
P----P---R-------LRLTGI-G--PPQ-----PS-GS--D--------------TLQ
EIGTKLAELAKTVRVD---FEFRGVIA--------------VKL--------DDI--KPW
M-LQIR-------HG----EAVAVNSVLQLHKLLYSA-----------------------
----------------------GPEAPIDAVLLLVRELK-PK--IFTIVEHEA-------
---------N-HN-QPSFLG---R----------------FIEALH-YYSTMFDALE-AC
NL------------------PSEN------------NEQ-VLIEM--YLGREIY------
----------------NIV-----------------------------------------
-------------ACEDGA------RTERHEN----------LFQWRL------------
--------RL-LK-AG-------Y------------------------------------
------RPIQLGLNAFKQASMLL------TMF-SG-----------------EG---YRV
EE--KL------------G--CLTLGWHSRPLIAASAWKCA*------------------
-----------------------------
>Physcomitrella_patens_Pp3c1_15560
------------------------------------------------------------
------------------------------------------------------------
MREIGVLEYGEMLYTGELDELFRLPAVKTGRSSSPSLPCSNASSQYGLHSQRSELGLSGS
PSHRGGMSGNNRVLLPGKFVLKKGLEPWSTVERRGEQLSSTDPAGSPSFRRAGTTMWPDK
TSTACEAETSTGQWTSPRCGEDPRNEGDL-IHFHQHQNQSTSNSPLCPGTPIRHHYSQMA
PSSPLQIISSPDVKKCIAPMSEPRSVLDLTISPQQHQLPTIRATLPRRFRETFLEHNVAP
VTAPSLSPSPRVLNFESCSNGSTKSGTFADQYGPSPTNASTWAPDLATQGYPTSIPTHKV
EELPVLP----TAQSFIQ-ETSSLDEWEAATITSPQHKLRAKQWMVSLMEDLRNA-----
------------------------------------------------------------
------------------------------------------------------------
------------------------------------------------------------
------------------EDANSAQETEECTTPFTPGVDSCAPYFLTSQNGLGSPCPSDY
TGDDTPRGSRLEHLQVESPCGT--------------------------------------
-----------------------------------------------PRGGGDG--ED--
----------------------------AQNSPVM-V--GHELVTLLIACAEAVSTQS--
LSLVNHLLQKLG-E--HA-----SP-QG-TAMQRVAAYFTEGL-ACRVAH----------
------------------------------------------------LW----PHVYQP
L-PT--------------------------------------------------------
---HSNLN--DEQLQTAFHLLNHVVPYTKFAHFTVNDIILQAF-N--------GADR---
-------------------VHVIDFDI-KQGLQWPALF-------QSLAERE-----CG-
P----PS--H-------IRITGI-G--ECK-----D---------------------DLL
ETGDRLAEFAEEFNIP---FSFHAVI---------------DRL--------EDV--RLW
M-LHVK-------EN----EAVAVNCISQFHRLLYDSG----------------------
-------------------------ETIKDFLNLIGSTK-PR--VVAIVEQEG-------
---------S-HN-SPHFEG---R----------------FLESLK-YYSAIFDSLE-AN
L-------------------SRES------------CVRVQVEQL---FALEIR------
----------------NIL-----------------------------------------
-------------SCEGAE------RVERHED----------TARWSV------------
--------LL-SQ-SD-------F------------------------------------
------VNVPLEDSANTQAQILL------RMFDS------------------DG---YTL
TA--EN------------G--SLTLGWVEQPLLTVSAWKPDKDFVLTGKSLVTNEKQQAV
*----------------------------
>Physcomitrella_patens_Pp3c22_7230
------------------------------------------------------------
------------------------------------------------------------
-----------------------------------------MAYQYYPGSTRYEA-TGGA
LVDGQFRHANFMQPSDLV-QHLEQLHSVLGTV---------SQDSPNIPAHHTLDAGAQT
S-NNRTSDLAGWIDGMIDELSFNNAGTMAAPQQR-SLTEDSLHQNELEASSSHDSSLDTG
SSRLPTL-----------------------------------------------------
------------------------------------------------------------
------------------------------------------------------------
------------------------------------------------------------
------------------------------------------------------------
------------------------------------------------------------
------------------------------------------------------------
------------------------------------------------------------
--------------------HYQNTPAVGNNFLATPQNDASQLNANRATGAVLEQQPS--
----------------------------PMGEDED-N--GVRLVHSLLACAESIQRGN--
LNLAEQTLRRIQ-L--LS-----LP---PGPMGKVATHFIDAL-TCRIYG----------
------------------------------------------------VA----FSSGNN
V-----------------------------------------------------------
---GSNQS--DSLSELLHFHFYETCPYLKFAHFTANQAILEAF-A--------GQKQ---
-------------------VHVIDFNL-MHGLQWPALI-------QALALRP-----GG-
P----P---R-------LRLTGI-G--PPQ-----SG-GS--D--------------VLQ
EIGMKLAQLAETVKVE---FEFRGVVA--------------VKL--------DDI--KPW
M-LQIC-------HG----EAVAVNSVFQLHKLLYSA-----------------------
----------------------GSVIPIDEVLRSARALK-PK--IFTIVEHEA-------
---------N-HN-QPSFLG---R----------------FTEALH-YYSTMFDSLE-AC
SL------------------PSDS------------SEQ-VLAEM--YLGREIN------
----------------NIV-----------------------------------------
-------------ACEDAA------RVERHEN----------LVQWQM------------
--------RM-LK-AG-------Y------------------------------------
------RPIQLGLNAFKQASMLL------TMF-SG-----------------DG---YRV
EE--KL------------G--CLTLGWHTRPLISASAWQCA*------------------
-----------------------------
>Physcomitrella_patens_Pp3c2_18410
------------------------------------------------------------
------------------------------------------------------------
------------------------------------------------------------
---------MAEITHYRPHSDTNTVKFATVPDLQTYLGISSWLELNQHWRLGDATKFFKV
AEHEGQNSMSSAVDSKRLDSGKSGNQHSTALAMSKEPTSVLDLPSSCSVSLSSQHSMNSV
SDGISKALQTVADQLLSDEQDSAHPMQSATPETSNMLMDQDVMTWMSLTRGSDHSASDMD
PVPDWFHKQPERLDLNAQQYYCSKTGLD--------------------------------
------------------------------------------------------------
------------------------------------------------------------
------------------------------------------------------------
------------------------------------------------------------
------------------FHKNPGTMERICNNLPSSHHHYVAQPFKLISQAQLTMSETAG
NQQTGFFDTSTSSNQRAFQQCRNVKAQGATLMSMIDGTGAITGSQLLNSTVVPTPELWKL
LSSQHDASPQCGNQGPPNKQAPITQARDQQNRSTSLAIPTQQPQPQLPYHFGQTLYPG--
----------------------------VTPQDQE-T--GIHMVHLLLACAEAVDMCQ--
SATAGPMLARLR-S--IY-----DP-EG-EPMRRIALYFAEAL-FERLTI----------
------------------------------------------------------------
-----------------------------------------EMNRKQSSHHGSCVRFPEP
EVDSAASP--SLECDIAYQAYYQILPFKKFTHLTANQALLEGV-A--------NYPR---
-------------------VHIIDFNI-RQGLQWPSFI-------QSLAMLP-----RG-
P----P---Q-------LKFTAV-Q--TDA-----A---------------------TVQ
KTGNRLAEFARTMHVP---FEFYILE---------------ESV--------ESF--HQG
M-ISPR-------AE----EALAVNCSDMLHRLLRKE-----------------------
-------------------------GKLTELLGKIRSLQ-PV--VVTVLEVDA-------
---------N-HN-EPSFMP---R----------------FVHALH-YYCAVFDSLE-AA
L-------------------LRNS------------LDRLRIENH--CFSTQIR------
----------------SII-----------------------------------------
-------------ALEDVD------REIRHVR----------AETWQS------------
--------HF-LQ-AG-------F------------------------------------
------RAVTVSRYAADQAQLLL------GLYKP------------------SDRMPFTL
SS--GF------------G--GLSLGWRETPVVAVSSWTFSPPPY*--------------
-----------------------------
>Physcomitrella_patens_Pp3c2_21080
------------------------------------------------------------
------------------------------------------------------------
-----------MLFTGELDEVFRLPAVKTGRSSSPSQPRSGVSSPHGAPGPGSSPGLSGS
PSYRGVVGGNNRVLSPGKFMLKKGLEPRQIIERRGEQLSNTDTAGSPSFRRAGTTMWPDQ
TATTCEAEKSSGQWRSPRCGEDHRSEGEPGGFFHQHQNQSASNSPLCPGTPIRQHYPRTA
PSTPLQGISSPDVKKCIAPMSEPRSVLDLTISPQQHQLPTIRATLPRRFRETFLDHNVAP
VAAPSLSSSPRVLNFESCGSVSPISGPFPSQYGPSLAKTTTWAPDLATQGYPTSITTHKV
EELSVLP----TSQNYVQATTSSLDEWEAATTTSTQHNLRAKQWMASLMEDLRNG-----
------------------------------------------------------------
------------------------------------------------------------
------------------------------------------------------------
------------------DYSTSAQETEECTTPFTPGVDSCSPHFLAFQRGHSSPCPSDY
TGDDNPGGSGLEYLQVESPGGT--------------------------------------
-----------------------------------------------PRGGGDGDVDD--
----------------------------THNSPAV-V--GHELVTLLIACAEAVSTQS--
LSLVNHLLPKLG-E--LA-----SP-QG-TAMQRVAAYFTEGL-ACRVAH----------
------------------------------------------------LW----PHIYQP
L-PI--------------------------------------------------------
---ESSLN--EEELQTAFHLLNHVVPYTKFAHFTANDIILQGF-E--------GADR---
-------------------VHVIDFDV-KQGLQWPALF-------QSLAVRE-----CG-
P----PS--H-------IRITGI-G--ECK-----E---------------------DLL
ETGDRLAEFAEEFNIP---FTFHAVI---------------DRL--------EDV--RLW
M-LHVK-------EN----EAVAVNCISQLHRLLYDSG----------------------
-------------------------ETIEGFLNLIGSTK-PK--VVAVVEQEG-------
---------S-HN-SPQFEG---R----------------FLESLQ-YYSAVFDSLE-AN
I-------------------SRES------------SARVQVEQL---FAREIR------
----------------NIL-----------------------------------------
-------------SCEGTD------RMERHEN----------ISRWRS------------
--------IM-SR-SG-------F------------------------------------
------VKVPLEDSAYTQALILL------RMFDS------------------DG---YTL
AE--EN------------G--AVTLGWMEQPLLTASAWKPDKDFVPTGTSLVTNEKQRAV
*----------------------------
>Physcomitrella_patens_Pp3c5_17790
------------------------------------------------------------
------------------------------------------------------------
------------------------------------------------------------
---------------------------MQLSVPPLRMRVLSHNFSSLQLSLRSPAILHEM
LGSVGSNPSASRELAPE-------------------------------------------
------------------------------------------------------------
------------------------------------------------------------
------------------------------------------------------------
------------------------------------------------------------
------------------------------------------------------------
------------------------------------------------------------
------------------------------------------------------------
------------------------------------------------------------
-----------------------------------------------VSSPRQTYGYV--
----------------------------DHSSFSG-G--LMQLRDLLLETAQLISQCD--
WDRARPLLQLLS-R--RV-----ST-TG-DSSERVASCFFEAL-ATRFSR----------
------------------------------------------------VS----------
----------------------------------------------------GIQINELL
PSRIQGPS--NQEMISAYLALNQVTPFMRFAHLTANQALLEAL-T--------GENF---
-------------------VHIVDLEI-GHGIQWPLFM-------QALADLR-----GE-
EGYTIQ---H-------LRITGV-G--QDR-----D---------------------VLN
RTGIRLAEFAQSINLP---FEFSPLV---------------QIS--------EHL--VPR
M-LGLR-------VG----EAVAINCMLQLHRLLAKGP----------------------
-------------------------EKLISFLCMLESLT-PK--VVTLAELEA-------
---------S-HN-QPHFLD---R----------------FAEALN-HYSTLFDSLD-AT
L-------------------PPTS------------ADRIRVEQT--WCKMEIV------
----------------NIV-----------------------------------------
-------------ACDGAE------RIVRHQR----------FELWRR------------
--------YF-HR-AG-------F------------------------------------
------QLLSTSRFATSQARLLL------RLHYPC-----------------DD---YQL
LENVDD------------G--CLLLGWQDHPLFCVSSWNTNNM*----------------
-----------------------------
>Physcomitrella_patens_Pp3c7_1494
------------------------------------------------------------
------------------------------------------------------------
------------------------------------------------------------
------------------------------------------------------------
------------------------------------------------------------
------------------------------------------------MADGDLASIFRQ
HTQPVSDPWGVAVPQHQLSHFQQMPQTLQDTDNVRWDYPNSLSPQSPFDIQDHNSNFSTR
MLQSKVGSYNHSYSSLRPSTIPPQSHLQFSTISPQLVEPVQSLQSQTLSGNKRDF-----
------------------------------------------------------------
------------------------------------------------------------
------------------------------------------------------------
------------------QGSSFQVQNKQPTRSAGRNIYSEVVTSTSPVGQENLVTV-SH
HQSQFSGNNYNISHGQPSTWPTAPTGCKVGELATELQPEILGDLRPGPGYLADHYPGRLL
QSGQAYNQNQNLGPQGNPNDLPSGSGTLSSSLQQNFPGDDGMIRV------LDTACSR--
----------------------------RNQQTSA-T--GLQLVHLLLLCAEAISNQQ--
MDLAHVVLTRLN-A--ML-----VP-CT-STMQRLAAVFVDAL-HARITN----------
------------------------------------------------SA----TTGRYK
G-LER-------------------------------------------------------
---DNDVA--ILDMLQSFSVIYDHTPFIKLPHLTLNQIILDAV-E--------GEPH---
-------------------VHVIDLNTGWRGMQWPGFI-------QALALRP-----GG-
P----P---K-------LRITAI-G---KA-----D---------------------DLE
HSREKLQDYARHLQVP---FEFCPLV---------------VDM--------KSF--DVR
L-LDMR-------DW----EVVCINSANQFHQLLIWGD----------------------
-------------------------ECFHKFLCDLKSLN-PR--VLAFTENDA-------
---------D-HN-SPKFLN---R----------------FFECLR-YYSAVYDALD-SS
L-------------------PNGS------------AALQQVEHL--FTGQKIR------
----------------NIV-----------------------------------------
-------------AMEGED------RITRHES----------LTSWSR------------
--------RM-EM-AG-------F------------------------------------
------RPVPVSSRAISQAGLLL------RMYFAQ-----------------SG---YTL
RT--EN------------G--NVSLGWDNMSLVGASAWRA*-------------------
-----------------------------
>Physcomitrella_patens_Pp3c7_1530
------------------------------------------------------------
------------------------------------------------------------
------------------------------------------------------------
-----------------------------------------MAATHVVSKKRSPTIFSEV
ATATCKRWKSEAAWHHVEEMAPEPPPIQDFDLKVKTSCLKMVQPEPTSVLDLQASPGRSC
SSSTSLS--------------------------------SGTDSPHSISTDSPNFSTTVQ
QVEPVDIASWVDCMALPEFEDCDRHLEEVLKSDIDFASTDLDFGFELTSLDHCSVVTEHG
YSVSLLSEFLGDPDENLLLPESFHDAKRLQELDDSLSSMLSEV-----------------
------------------------------------------------------------
------------------------------------------------------------
------------------------------------------------------------
------------------------------------------------------------
------------------------------------------------------------
--RSSGSDSGSSVPTTVELARLVESLPCSDLRRHGGVDTKHHHHHSRSESWGSTSKLQ--
----------------------------TLQHPED-S--GLQLVHMLLACAEAIEKSD--
FNKAKPILDQLL-R--SS-----DP-YG-DPMQRIALYFGEAL-TDHLAG----------
------------------------------------------------------------
-----------------------------------------------------------V
VSPSETHL--LSDSKLAYQAFYKVLPFAKFSHVTANQTIYEAV-V--------RSQN---
-------------------VHVVDLDI-QLGLQWPCFI-------QSLAMRP-----GG-
A----P---H-------LRISAI-G--TNA-----E---------------------NLQ
TTKRRLSEFAEALKVP---FEFTPVL---------------SSL--------ENL--TAA
M-LDIR-------SE----EDLAINCSQVLHTLSGEE-----------------------
-------------------------AVLDKLLSMFHNLK-PN--VVTLLEAEA-------
---------N-HN-GASFIA---R----------------FVEALH-YYCALFDSLE-GA
L-------------------GRDS------------ADRYHIEST--ALAAEIK------
----------------EIV-----------------------------------------
-------------AFKGNR------RRVRHVR----------SETWRG------------
--------LF-AK-AG-------F------------------------------------
------LSMAFSSYTVQQAQMLL------EVLTSKPMQQA------------NATMPYKL
SQ--ES------------T--SLILGWQETPVIGVSAWTC*-------------------
-----------------------------
>Picea_abies_PAB00002789
------------------------------------------------------------
-------------------MRPKPNTQGRNQQKKHRQLGVVAGGLGFCVHIIPVRLRSFA
IKDCVRARRWPGWRPARKSEPRVVVSRKGSTAEGSRLDNFERDLGNLDYTGAAGYLAGSQ
IMSPRKRIVKARQQPEHQQQQQQKKKLEHYRQENKKGRSFYNIFCDSLQLYAAASSFNEM
LGSSDSHDEEEESERPEQTGV---------------------------------------
------------------------------------------------------------
------------------------------------------------------------
------------------------------------------------------------
------------------------------------------------------------
------------------------------------------------------------
------------------------------------------------------------
------------------------------------------------------------
------------------------------------------------------------
------------------------------------------------------------
----------------------------MDTGTES-G--AAHLRNLLTECAEYVGQCA--
WQRADRMISILS-T--RA-----ST-RG-DSTERLVAQFTQAL-KIRSDL----------
------------------------------------------------------------
-------------------------------------------------------AIARP
PPQPAGAT--EREIESAYLCLNQVTPFIRFAHLTANQAILEALDT--------DSPS---
-------------------IHVVDINI-MQGVQWPPFM-------QALAERP-----AG-
P----PG--H-------IRLTGA-G--TDA-----E---------------------ALR
RTGRRLERFAHTLGLR---FEFNPWILD------------------------DDI--SSL
A-ISTR-------PG----ESLAINCVLHLHELLDEAHN---------------------
-------------------------EKLKSFLVRIRSLE-PK--VVALAEREA-------
---------D-HN-RPGFAD---R----------------FAEALN-HYSALFESLE-AT
L-------------------PPRS------------QERLDVEQV--WFGREIT------
----------------NIV-----------------------------------------
-------------ALEGHG------RSERHQR----------FERWTE------------
--------IM-NE-CG-------F------------------------------------
------TSLSLSEFALSQARLLL------RLHYPS-----------------EG---YQL
HS--RN------------N--AAFLGWQNTPLFSVSSWH*--------------------
-----------------------------
>Picea_abies_PAB00009807
------------------------------------------------------------
------------------------------------------------------------
------------------------------------------------------------
-----------------------MERRREFTGTMMAKNAETLWESSTSRENLKRLSDYSA
AEGFCEDRAKRLRGSPPEDLTGNFSVNELGSHWFGESSEKIDSASEIGGSSGPSATLFSS
PKQKNNSYEPRSVLDLVISPGLKPQTSSSLCSQPMQQLFTETADYNQGFTIS--------
--------------------------------------------DLQDIQKSSSVLTNLQ
QPEALLP----------------------RTIIPSSFPFSSNAWVESIISDFASR-----
------------------------------------------------------------
------------------------------------------------------------
------------------------------------------------------------
------------------GQADAATNGQ--------------------PNRTNSSSCSEP
LTSHRNDDGNSSGNDSGNGSGPHEEHPSF-------------------------------
-----------------------------------------------VQPQSGDGAIS--
----------------------------REQTQME-Q--GLELANLLIACAEAVTSKN--
LQLVNRLLSRLG-E--LA-----SP-EG-SPMHRVAAYFTEGL-TLRVTK----------
------------------------------------------------LW----PHIFQP
I-VG--------------------------------------------------------
---DLDLC--EEDLMTGFQLLNHTSPIPKFFQYTANEVILKAF-E--------DKDR---
-------------------VHIIDFDI-KQGLQWPALF-------HSLASRP------R-
P----PS--H-------VRITGI-G--ESK-----E---------------------DLQ
DTGDRLAGFAEALNLP---FEFHAVV---------------DKL--------EDV--RLW
M-LHVK-------EK----ETVAVNCMLQLHKTLYDNG----------------------
-------------------------AALRGILGLIQSTK-PA--VVVVVEQEA-------
---------N-HN-DQIFEG---R----------------FLQALQ-YYSAIFDSID-AN
L-------------------PSDS------------PARLKMEQF---FAREIR------
----------------NII-----------------------------------------
-------------ACEGPE------RIERHEK----------FEHWKQ------------
--------MM-EE-GG-------F------------------------------------
------TAVPLGEREHCQARILL------DMFPC------------------KN---YRV
KL--ED------------G--RLTLGWLDQPLYTASAWAPQEGGNGGASTSSPA*-----
-----------------------------
>Picea_abies_PAB00010329
------------------------------------------------------------
------------------------------------------------------------
------------------------------------------------------------
------------------------------------------------------------
------------------------------------------------------------
------------------------------------------------------------
------------------------------------------------------------
------------------------------------------------------------
------------------------------------------------------------
------------------------------------------------------------
------------------------------------------------------------
--------------------------------------MPPMILGKPAEATAGDSDPSVR
CNIYSGLPLRS-GDSSTLPSFQAQSFSTQSSDEGSSLSSTRRGTAQQA------------
------------------------------------------------------------
----------------------------MDNGAQE-S--GIRVVHLLMGCAEAIQRND--
LKVASDMVREIRMT--VN-----SS-P-CGAMGKVASHFVEAL-TRRICG----------
------------------------------------------------LN----GAE---
--S---------------------------------------------------------
---ILSQA--DAQSEILYQHFYEVCPYLKFAHFTANQAILEAF-E--------GHGS---
-------------------VHVIDLNL-MHGLQWPALI-------QALALRP-----GG-
P----P---L-------LRLTAI-G--PRQ-----PD-GR--D--------------VLQ
EIGMKLAQLADSVNVE---FDFRGVMA--------------DKL--------EDI--KPW
M-FQVK-------PG----EVIAVNSVLQLHRLLYIDAP---------------------
----------------------TGSSPIDVVLKSIGSLR-PK--IVTVVEHEA-------
---------N-HN-GPHFLD---R----------------FVEALH-YYSTMFDSLE-AC
NV------------------LPNS------------IEK-LLAEL--YIQKEIC------
----------------NIV-----------------------------------------
-------------ACEGRD------RIERHET----------LSHWRM------------
--------RL-SR-AG-------F------------------------------------
------RQSHLGSNAFRQASMLL------TLF-SG-----------------EG---YTV
EE--TN------------G--SLTLGWHSRPLIAASAWQGF*------------------
-----------------------------
>Picea_abies_PAB00023561
------------------------------------------------------------
------------------------------------------------------------
------------------------------------------------------------
------------------------------------------------------------
------------------------------------------------------------
------------------------------------------------------------
------------------------------------------------------------
------------------------------------------------------------
------------------------------------------------------------
------------------------------------------------------------
------------------------------------------------------------
------------------------------------------------------------
------------------------------------------------------------
------------------------------------------------------------
------------------------------------------------------------
------MVKEVR-I--LA-----SA-Q-GGAMSKVATYFAEAL-ARRIYG----------
------------------------------------------------FL----PQD---
--TL--------------------------------------------------------
---RFNQN--DPLSDVLQFHFYQTCPYLKFAHFIANQAILDAF-S--------GYQQ---
-------------------VHVIDFNL-KQGIQWPALI-------QAL------------
------------------------------------------------------------
------------------------------------------------------------
------------------------------------------------------------
------------------------------------------------------------
------------------------------------------------------------
------------------------------------------------------------
------------------------------------------------------------
------------------------------------------------------------
------------------------------------------------------------
------------------------------------------------------------
------------------------------------------------------------
-----------------------------
>Picea_abies_PAB00042525
------------------------------------------------------------
------------------------------------------------------------
------------------------------------------------------------
------------------------------------------------------------
------------------------------------------------------------
------------------------------------------------------------
------------------------------------------------------------
------------------------------------------------------------
------------------------------------------------------------
------------------------------------------------------------
------------------------------------------------------------
------------------------------------------------------------
------------------------------------------------------------
------------------------------------------------------------
------------------------------------------------------------
------------------------------------------------------------
------------------------------------------------------------
------------------------------------------------------------
------------------------------------------------------------
------------------------------------------------------------
------------------------------------------------------------
------------------------------------------------------------
------------------------------------------------------------
----------------------------------IRGLN-PK--IVTVVEQEA-------
---------D-HN-RPVFLE---R----------------FTEALH-YYSTVFDSLE-AR
GL------------------QATS------------EEQ-VMSEV--YLGREIC------
----------------NIV-----------------------------------------
-------------ACEGSE------RVERHEP----------LLNWSV------------
--------RL-RN-AG-------F------------------------------------
------WPMHLGS-----------------------------------------------
------------------------------------------------------------
-----------------------------
>Picea_abies_PAB00043886
------------------------------------------------------------
-------------------MRPKPNTQGRNQQKKHRQLGVVAGGLGFCVHIIPVRLRSFA
IKDCVRARRWPGWRPARKSEPRVVVSRKGSTAEGSRLDNFERDLGNLDYTGAAGYLAGSQ
IMSPRKRIVKARQQPEHQQQQQQKKKLEHYRQENKKGRSFYNIFCDSLQLYAAASSFNEM
LGSSDSHDEEEES-----------------------------------------------
------------------------------------------------------------
------------------------------------------------------------
------------------------------------------------------------
------------------------------------------------------------
------------------------------------------------------------
------------------------------------------------------------
------------------------------------------------------------
------------------------------------------------------------
------------------------------------------------------------
------------------------------------------------------------
------------------------------------------------------------
------------------------------------------------------------
------------------------------------------------------------
------------------------------------------------------------
------------------------------------------------------------
------------------------------------------------------------
------------------------------------------------------------
------------------------------------------------------------
------------------------------------------------------------
------------------------------------------------------------
------------------------------------------------------------
------------------------------------------------------------
------------------------------------------------------------
------------------------------------------------------------
------------------------------------------------------------
------------------------------------------------------------
-----------------------------
>Pilularia_globulifera_1kpKIIX2003306
------------------------------------------------------------
------------------------------------------------------------
------------------------------------------------------------
------------------------------------------------------------
------------------------------------------------------------
------------------------------------------------------------
------------------------------------------------------------
------------------------------------------------------------
------------------------------------------------------------
------------------------------------------------------------
------------------------------------------------------------
------------------------------------------------------------
------------------------------------------------------------
------------------------------------------------------------
------------------------------GSAQE-A--GIRLVHLLMSCAEAVQNHE--
LTGALDMAREVK-G--LA-----SY-H-NGAMGKVANHFVEAL-ARRICG----------
------------------------------------------------GG----SGNVDD
A-GA--------------------------------------------------------
---LLTQT--DAFSELLYFHFYETCPYLKFAHFTANQAILEAF-E--------GHKF---
-------------------VHVIDFNL-MQGLQWPALI-------QALALRP-----GG-
P----P---H-------LRITGI-G--LPQ-----PD-NR--D--------------VLQ
EIGLNLARLAESVNVE---FSFRGVIA--------------TKL--------NDV--KPR
M-LEVK-------EG----EAIAVNSILQLHRLLNGQTS--------------------S
A---------------------SVPAPIDQVLESVKTLK-PK--IVTIVEQEA-------
---------S-HN-SPLFLD---R----------------FVQALH-YYCTMFDSLE-AC
CL------------------PPHC------------ADFRTYAEM--YLGREIV------
----------------NIV-----------------------------------------
-------------ACEGVS------RIERHEP----------LMQWRQ------------
--------RM-MS-AG-------F------------------------------------
------RSLHLGSNAFKQASMLL------TLF-SG-----------------EG---YTV
DE--TS------------G--CLTLGWHSRPLIAASAWQC--------------------
-----------------------------
>Pilularia_globulifera_1kpKIIX2091769
------------------------------------------------------------
------------------------------------------------------------
------------------------------------------------------------
------------------------------------------------------------
------------------------------------------------------------
------------------------------------------------------------
------------------------------------------------------------
------------------------------------------------------------
------------------------------------------------------------
------------------------------------------------------------
------------------------------------------------------------
------------------------------------------------------------
------------------------------------------------------------
------------------------------------------------------------
-------------------------------DQAE-S--GVLLVQLLMACADAIQKNE--
LGPAGRMQMEIS-K--LV-----ST-NYTGAMGKVARHFAEAL-SVRIHG----------
------------------------------------------------IR----VDDWPP
------------------------------------------------------------
---CYRPD--PTLVQGLYEHFYECCPYLKFSHFMANQAILEAF-E--------GQKV---
-------------------VHVIDFNL-MKGLQWPALI-------QALAVRP-----GG-
P----P---R-------FRMTGI-G--PPQ-----PD-KR--D--------------ILQ
EVGMDLARLANDLKVE---FSFRGVVA--------------TKL--------DDV--KPW
M-FEVQ-------PG----EAIAVNSIFQLHRLLDSQNPN--------------------
----------------------GSVSPVNAVLRLIRSLN-PN--IVTIVEQEA-------
---------N-HN-IPVFIE---R----------------FVEALH-YYSTMFDSLE-AC
DL------------------PPDC------------DML-KNTEI--YLGREIM------
----------------NIV-----------------------------------------
-------------ACEGSN------RVERHEP----------LTKWRD------------
--------RM-LG-AD-------F------------------------------------
------RPSHLGSNAYKQASLLL------SLF-NG-----------------EG---YTV
QE--DL------------G--CLTLGWHSRPLIAASAWQC--------------------
-----------------------------
>Pityrogramma_trifoliata_1kpUJTT2011603
------------------------------------------------------------
------------------------------------------------------------
------------------------------------------------------------
------------------------------------------------------------
------------------------------------------------------------
------------------------------------------------------------
------------------------------------------------------------
------------------------------------------------------------
------------------------------------------------------------
------------------------------------------------------------
------------------------------------------------------------
------------------------------------------------------------
------------------------------------------------------------
------------------------------------------------------------
---------------------------------QE-S--GIKLVQLLMACAEAMQNNE--
LAAAVDMVKEIK-K--LA-----SI-T-SGAMGKVAKYFVEAL-ARRIYP----------
------------------------------------------------GC----NED---
--LA--------------------------------------------------------
---YLSQA--DAVSDLLYSNFYEACPYLKFAHFTANQAILEAF-Q--------GHKF---
-------------------VHVIDFNL-MQGLQWPALI-------HALALRP-----GG-
P----P---H-------LRMTGI-G--PPH-----PD-SK--D--------------VLQ
EVGMKLAQLAGSVNVE---FSFRGMVA--------------TKL--------DDV--KPW
Y-FEVK-------PN----EAIAVNSILQLHRLLYGQVS--------------------S
N---------------------LSKAPIDEVLSSIKSLN-PK--VVTLVEQEA-------
---------N-HN-SNVFLK---R----------------FVEALH-YYSTMFDSLE-AC
SL------------------HPQC------------SEM-A-TEL--YLAREII------
----------------NIV-----------------------------------------
-------------ACEGAE------RVERHEP----------LSKWRK------------
--------RM-SN-AG-------F------------------------------------
------KPLHLGSNAFNQASMLL------KYF-SG-----------------EG---YTV
EE--NT------------G--CITLGWHSRPLIAASAWQ---------------------
-----------------------------
>Polytrichum_commune_1kpSZYG2003269
------------------------------------------------------------
------------------------------------------------------------
------------------------------------------------------------
------------------------------------------------------------
------------------------------------------------------------
------------------------------------------------------------
------------------------------------------------------------
------------------------------------------------------------
------------------------------------------------------------
------------------------------------------------------------
------------------------------------------------------------
------------------------------------------------------------
------------------------------------------------------------
--------------------------------------------------------EQ--
----------------------------QQPPEED-P--GLHLVHLLLACAEAIDESD--
FDIAKPMLSRLR-A--IS-----NP-HG-DPMQRIALYFANAL-SDRLDM----------
------------------------------------------------------------
------------------------------------------------------EMAEDS
SSPPPPPP--SFDSKLAYQAFYEVLPFAKFSHFTANQTIFEVV-G--------CNSK---
-------------------VHVVDLDI-REGLQWPSLI-------QSLAMRP-----EG-
Q----P---H-------IRITGV-G--ACA-----T---------------------NLE
LTKRRLSEFAESLNVP---FEFSCVVI--------------ERV--------ECL--EQN
L-LRIE-------PD----EALVINCSQILHSLSSNQ-----------------------
-------------------------AALEKLMFLLRNLN-PV--VVTLLEVEA-------
---------N-HN-GETLIS---R----------------FVEALH-YYCALFDSLE-GS
L-------------------GRDS------------PDRYRVESM--SFASEIK------
----------------SIV-----------------------------------------
-------------AKD-----------ESRIK----------SDAWQS------------
--------LF-TK-FG-------F------------------------------------
------RNLPSSSYAVQQAQLLL------KLFTSG-E---------------MS---YKL
SE--ES------------G--ALTLGWQETPI--VSSWSC--------------------
-----------------------------
>Polytrichum_commune_1kpSZYG2010718
------------------------------------------------------------
------------------------------------------------------------
------------------------------------------------------------
--------------------------------------DGVQHMEQVHSMQHQESSITAD
STAQNSGDLVGWIEGMIEELSSSNHTPLAPHYHQDASYQNSLV-----------------
------------------------------------------------------------
------------------------------------------------------------
------------------------------------------------------------
------------------------------------------------------------
------------------------------------------------------------
------------------------------------------------------------
------------------------------------------------------------
------------------------------------------------------------
----------RIRDPTPDYHHQPSTRTGSNTHQGYDHELVDHSQQEKGESSHKDDVAE--
----------------------------EMGEEEN-C--GVQLVHSLLACAECIQRGD--
IRLAKETLNRIQ-A--LG-----LP-VVPGPMSKVAAHFVDAL-TRRLYG----------
------------------------------------------------VT----QQNPLE
N-NN--------------------------------------------------------
---NNNPDQLNSLAELLHFQFYETCPYLKFAHFTANQAILEAC-E--------GQTT---
-------------------VHVIDLNL---------------------------------
------------------------------------------------------------
------------------------------------------------------------
------------------------------------------------------------
------------------------------------------------------------
------------------------------------------------------------
------------------------------------------------------------
------------------------------------------------------------
------------------------------------------------------------
------------------------------------------------------------
------------------------------------------------------------
------------------------------------------------------------
-----------------------------
>Populus_trichocarpa_Potri.001G109400
MLAGCSSSTLLSPRHRLRSESPAQ------------------------------------
------------------------------------------------------------
------------------------------------------------------------
----------------------------------------------------FQACHFQL
PSMSTQRLDLPCTFSRKE-SSRS-QPI-RPVGVGLS-----VDKP--LESKTSSCSLKQN
IRLPPLATSNQS----------VKD-EFWEK-GKSLKRFAEQ-SV-DESCINRAKRKRGN
NDNVKPDDFCEGGDSLSLGQLGSGNFWFQPSLEVPRGL-------NPQQFPFSLTCSGDE
ERVYFVP----------------------SEVISPPLPLSNNPWVGSVITEITDL-----
------------------------------------------------------------
------------------------------------------------------------
------------------------------------------------------------
------------------GE-KDGESSQ-----------------RPVKEASGSSTSSES
QSLGLRLSENVVEQEVGNGSRN-PHPQ---------------------------------
-----------------------------------------------EGAAMEAA-----
----------------------------ETDQREF-Q--GFELVSLLTACVEAITLKN--
IAGINHFLAELG-G--LA-----SP-KG-IPISRLAAYYTEAL-ALRVTR----------
------------------------------------------------LW----PHIFHI
T-APR-------------------------------------------------------
---ELDRV--DDDSGTALRLLN--------------------------------------
---------------------------------------------QSLASRT------N-
P----PS--H-------VRITGI-G--ESK-----Q---------------------ELN
ETGDRLAGFAEALNLP---FEFHPVV---------------DRL--------EDV--RLW
M-LHVK-------ER----ECVAINCVFQMHKTLYDGSG---------------------
-------------------------GALRDFLGLIRSTN-PA--IVIVAEQEA-------
---------E-HN-APNLET---R----------------VCNSLK-YYSALFDSID-SS
L-------------------PFDS------------PVRIKIEEM---YAREIR------
----------------NIV-----------------------------------------
-------------ACEGSD------RHERHEM----------LDNWKK------------
--------LM-EQ-GG-------L------------------------------------
------RCLVISEREMLQSQILL------KMYSC------------------DS---YQV
KKHGQE------------GA-ALTLSWLDQPLYTVSAWTPLDIAGSSSSFSQPS*-----
-----------------------------
>Populus_trichocarpa_Potri.001G326000
------------------------------------------------------------
------------------------------------------------------------
------------------------------------------------------------
------------------------------------------------------------
------------------------------------------------------------
------------------------------------------------------------
---------------------------------------MINALCGSMGSLKSENSCN--
------KL-QPTSPNESSSVTESKKTTQSFEFEQ-NSLTPTSLNLPAVKFE--LDG-DVE
VQSPDSSMWESFFTDNF--------------------------DSDFMISSPVRNL--PS
PQTSSY---NHN----YAHAMQGQSLSGCSPPRY---LSQLGAAFS--------------
----------------------------------SIHKGKGQ-SPLHRMC----------
-----NSPN-----NQFM---Q-VESLSLPGIED-FLDDFQRDGYGEGYQQ----PPK--
-------------MSGSSGSSTQLFDMST--T-VPAMLDCLTIQNPSRFCSGSVSETS--
-------SGSPMTQESDIF-Q-MGSIGI-AP-----SSQKLLQENQQQPQPLPQPTTQPQ
PPPTTQSLQQQPQSLNHTL---MVSLPIGSEQEQD-S--GLQLLNLLLACAEAVSNED--
YMLARRYLHHLN-R--VV-----SP-LG-DSMQRVASCFTEAL-SARLAA----------
------------------------------------------------TL----TTK---
---------PSTS-SSKAF-----------------------------------------
---SPFPPNSM-EILKIYQILYQACPYVKFAHFTANQAIFEAF-E--------TEER---
-------------------VHVIDLDI-LQGYQWPAFM-------QALAARP-----GG-
A----P---F-------LRITGV-G--SSM-----E---------------------NVR
ETGRCLTELAHSLHVP---FEYHPVA---------------EEL--------VDL--KPH
M-FNRR-------VG----EALAVNSVNRLHRVPG-------------------------
-------------------------NCLGNLLAMIRDQA-PN--IVTVVEQEA-------
---------S-HN-GPYFLG---R----------------FLEALH-YYSAIFDSLD-ST
F-------------------PPDS------------SQRAKVEQY--IFAPEIR------
----------------NIV-----------------------------------------
-------------ACEGAE------RFERHER----------LEKWRK------------
--------LM-EG-KG-------F------------------------------------
------KGVPLSANAVTQSKILL------GLYSC------------------DG---YRL
TE--DK------------G--CLLLGWQDRAILAASAWRC*-------------------
-----------------------------
>Populus_trichocarpa_Potri.001G473200
------------------------------------------------------------
------------------------------------------------------------
------------------------------------------------------------
------------------------------------------------------------
-------------MSSPNSHDHDQEQDQ--------------------------------
------------------------------------------------------------
------------------------------------------------------------
------------------------------------------------------------
------------------------------------------------------------
------------------------------------------------------------
------------------------------------------------------------
------------------------------------------------------------
------------------------------------------------------------
------------------------------------------------------------
----------------------------EEEINPPTLTTAFHTRQLLVSCADLISQSD--
FSAAQRLLSHLL-STYNS-----SP-YG-DSTERLVHQFVRAL-SLRLNR----------
------------------------------------------------HA----NPARST
TTAPLVFNMNSIAPPPPPPCTTTNTNNNKRMVIS--------------------------
---YESMD--QDTLQSCYLSLNQITPFIRFSHLTANQAILEAIQV--------GQQA---
-------------------IHIIDFDI-MHGVQWPPLM-------QALADRS-----NN-
TLHPPP---M-------LRITGT-G--HDL-----S---------------------ILH
RTGDRLLKFAHSLGLR---FQFHPLLLLNNDP---------ASL--------ALY--LSS
A-ITLL-------PD----EALAVNCVLCLHRFLMDDS----------------------
-------------------------RELLLLLHKIKALN-PN--VVTVAEREA-------
---------N-HN-HLLFLQ---R----------------FLEALD-HYTALFDSLE-AT
L-------------------PPNS------------KERLSVEQI--WFGREIM------
----------------DIV-----------------------------------------
-------------AAEGEG------RRERHQR----------FETWEM------------
--------ML-KS-SG-------F------------------------------------
------SNVPLSPFALSQAKLLL------RLHYPS-----------------KG---YQL
QI--VN------------N--SFFLGWQNHSLFSVSSWH*--------------------
-----------------------------
>Populus_trichocarpa_Potri.003G122400
MLAGCSSSTLLSPRHRLRSESPAQ------------------------------------
------------------------------------------------------------
------------------------------------------------------------
----------------------------------------------------FQACHYQL
PSMSTQRLDLPCTFSRKE-SSRS-QPM-RPVGVGLA-----VDKS--LESKTSSCSLMQN
IRLPPLATSNQS----------VKD-EFWEK-GKSLKRFAEQ-SV-DESSFNRAKRKKGN
NDNGKSDDICE-GDSLSLGQLGSGNSWFQPSLEVPRSL-------NPQQFPFSLTFSGDE
ERVCFVP----------------------SEVISPPLPLSNNPWVDSVITEIADL-----
------------------------------------------------------------
------------------------------------------------------------
------------------------------------------------------------
------------------GE-KYGESSQ-----------------RPVKEASGSSTSSES
QSLGLRLSENVVEHEVGKGSSNPPHPQ---------------------------------
-----------------------------------------------EG-AVEAA-----
----------------------------EDDQREH-Q--GFELVSFLTACVEEIGLKN--
IASINHFIAKLG-E--LA-----SP-KG-IPISRLAAYYTEAL-ALRVTR----------
------------------------------------------------IW----PHIFHI
T-APR-------------------------------------------------------
---ELDRV--DDDSGTALRLLNQVSPIPKFIHFTANEMLLRAF-E--------GKDR---
-------------------VHIIDFDI-RQGLQWPSLF-------QSLASRT------N-
P----PS--H-------VRITGI-G--ESK-----Q---------------------ELN
ETGDRLAGFAEALNLP---FEFHPVV---------------DRL--------EDV--RLW
M-LHVK-------ER----ECVAINCIFQMHKTLYDGSG---------------------
-------------------------GALRDFLGLIRSTN-PT--IVLLAEQEA-------
---------E-HN-APNLET---R----------------VCNSLK-YYSAIFDSID-SS
L-------------------PFNS------------PVRIKLEEM---YAREIR------
----------------NVV-----------------------------------------
-------------ACEGSD------RHERHES----------FDKWKK------------
--------LM-EQ-GG-------L------------------------------------
------RCVGIDEREMLQAQMLL------KMYSC------------------DS---YKV
KKQGHE------------EA-ALTLSWLDQPLYTVSAWTPLDIAGSSTSFSQPP*-----
-----------------------------
>Populus_trichocarpa_Potri.004G089800
------------------------------------------------------------
------------------------------------------------------------
------------------------------------------------------------
------------------------------------------------------------
------------------------------------------------------------
------------------------------------------------------------
------------------------------------------------------------
------------------------------------------------------------
------------------------------------------------------------
------------------------------------------------------------
------------------------------------------------------------
------------------------------------------MKLTPIGSNIAPAPSVNS
LQSPTASSTSS-SSP---------------------------------------------
------------------------------------------QAMAVSGTLSEPTRPV--
----------------------------VLVDSQE-T--GVRLVHTLLACAEAIQQEN--
LKLADALVKHIG-L--LA-----AS-Q-TGAMRKVATYFAEAL-ARRIYK----------
------------------------------------------------IF----PQD---
------------------------------------------------------------
----YCLD--SSCSDTLEMHFYETCPYLKFAHFTANQAILEAF-A--------NASR---
-------------------VHVIDFGL-KQGMQWPALM-------QALALRP-----GG-
P----P---A-------FRLTGI-G--PPQ-----PD-NT--D--------------ALQ
QVGWKLAQLAQTIGVE---FEFRGFVA--------------NSL--------ADL--DAE
M-LGLL-------PP--EVEAVAVNSVFELHRLL--------------------------
----------------------GRPGGIDKVLESIKAMR-PK--IVTIVEQEA-------
---------N-HN-GPVFLD---R----------------FTEALH-YYSSLFDSLE-GS
GL------------------TPPS------------QDL-VMSEL--YLGRHIC------
----------------NVV-----------------------------------------
-------------ACEGAD------RVERHET----------LAQWRT------------
--------RF-DS-AG-------F------------------------------------
------DPVHLGSNAFKQASMLL------ALFAGG-----------------DG---YRV
EE--NN------------G--CLMLGWHTRPLIATSAWQLAAGDSQQ*------------
-----------------------------
>Populus_trichocarpa_Potri.008G131700
------------------------------------------------------------
------------------------------------------------------------
-MKREHPNLHPQQISDPSTLAAAGYS-TSTSAMAPHNGKAKIWEEGEGHQADGGM-DELL
AVLG--YKVRSSDMAEVA-QKLEQLEEVMGHA---------QEDGLS-------HLASDS
V-HYNPSDLSTWLESMISELNPNLNFDPSADSLLAPAESSTITS----------------
------------------------------------------------------------
------------------------------------------------------------
--------------------------------IDFSDHKHHQQQKLFEESSSSDY-----
------------------------------------------------------------
------------------------------------------------------------
------------------------------------------------------------
------------------DLKVIPGKAVFSQTQID-----------------SRESKRLK
TDLYQTSSSSSLSSA---------------------------------------------
------------------------------------------TTLGSFGISTESTRPV--
----------------------------VLVDSQE-N--GIRLVHLLMACAEAVQESN--
FTLAEALVKQIG-F--LA-----VS-Q-AGVMRKVATYFAEAL-ARRIYK----------
------------------------------------------------LC----PQN---
------------------------------------------------------------
-----STD--HSLSDILQIHFYETCPYLKFAHFTANQAILEAF-E--------GKKR---
-------------------VHVIDFSM-NQGMQWPALM-------QALAVRP-----GG-
P----P---A-------FRLTGI-G--PPA-----HD-NT--D--------------HLQ
EVGWKLAQLAETIHVE---FEYRGFVA--------------NSL--------ADL--DAS
M-LELR-------PT----ESVAVNSVFELHKLL--------------------------
----------------------SRPGAIEKVLSVVKQMK-PE--IVTVVEQEA-------
---------N-HN-GPIFLD---R----------------FTESLH-YYSTLFDSLE-GS
---------------------VST------------QDK-IMSEV--YLGKQIC------
----------------NVV-----------------------------------------
-------------ACEGPD------RVERHET----------LTQWRT------------
--------RL-GS-AG-------F------------------------------------
------APVHLGSNAFKQASMLL------ALFAGG-----------------DG---YRV
EE--NN------------G--CLMLGWHTRPLIATSAWRLNTNQPVVGAA*---------
-----------------------------
>Populus_trichocarpa_Potri.010G110700
------------------------------------------------------------
------------------------------------------------------------
-MKREHSNLHPQQLTNPSSLAAGGYSLTSTGTMTSNNGKAKTWEEEKGRQADGGM-DELL
AVLG--YKVRSSDMAEVA-QKLEQLEEVMGHA---------QEDGLS-------HLASDS
V-HYNPSDLSTWLESMLSELNPNHHFDLSADSLLAPAESSTVTS----------------
------------------------------------------------------------
------------------------------------------------------------
--------------------------------IDFTDRKHHQQPKLFEESSSSEY-----
------------------------------------------------------------
------------------------------------------------------------
------------------------------------------------------------
------------------DLKVIPGKAVFSPTQID-----------------SRESKRLK
TDLYQTSSSPS-SSS---------------------------------------------
------------------------------------------TTLGSLVASTESTRPV--
----------------------------VLVDSQE-N--GVRLVHLLMACAEAVQENN--
LNLAEALVKQIG-F--LA-----VS-Q-AGAMRKVATYFAEAL-ARRIYK----------
------------------------------------------------LY----PQN---
------------------------------------------------------------
-----STD--HSLSDILQIHFYETCPYLKFAHFTANQAILEAF-E--------GKKR---
-------------------VHVIDFSM-NQGMQWPALM-------QALALRP-----GG-
P----P---A-------FRLTGI-G--PPA-----HD-NT--D--------------QLQ
EVGWKLAQLAETIHVE---FEYRGFVA--------------NSL--------ADL--DAS
M-LELR-------PT--EFESVAVNSIFEFHKLL--------------------------
----------------------AIPGAMKKVLSVVKQMK-PE--IVTVVEQEA-------
---------N-HN-GPVFLD---R----------------FTESLH-YYSTLFDSLE-GS
---------------------VST------------QDK-VMSEV--YLAKQIC------
----------------NVV-----------------------------------------
-------------ACEGSS------RVERHET----------LTQWRT------------
--------RL-SS-AG-------F------------------------------------
------APVHLGSNAFKQASMLL------ALFAGG-----------------DG---YRV
EE--NN------------G--CLMLGWHTRPLIATSAWRVNNHHPVGGAA*---------
-----------------------------
>Populus_trichocarpa_Potri.012G020200
------------------------------------------------------------
------------------------------------------------------------
------------------------------------------------------------
-----------------------------------------------------------M
LGSWSQLQTQSQLMSSSNSHDRHQE-----------------------------------
------------------------------------------------------------
------------------------------------------------------------
------------------------------------------------------------
------------------------------------------------------------
------------------------------------------------------------
------------------------------------------------------------
------------------------------------------------------------
------------------------------------------------------------
------------------------------------------------------------
----------------------------EETPGPP-T--AFHMRQLLVSCADLISQSD--
YSAAKRFFSILS-S--NS-----SP-YG-DSTERLVHQFIRAL-SLRLNG----------
------------------------------------------------HG----ISTSTA
P-AAHVFNINNMV--TSRPCGTNDKMLI--------------------------------
---SYEAD--QETLRSCYLSLNKITPFIRFCHLTANQAILEAIQV--------GQQA---
-------------------IHIIDFDI-MHGVQWPPLM-------QALAERS-----NN-
TLHPPP---M-------LRITGT-G--HDL-----N---------------------VLH
RTGDRLLKFAQSLGL---------------------------------------------
-------------------------------RFLKDDS----------------------
-------------------------RELLLFLHKIKALN-PK--VVTVAEREA-------
---------N-HN-HPLFLQ---R----------------FLEALD-HYTALFDSLE-AT
L-------------------PPNS------------RERLAVEQI--WFGREIM------
----------------DIV-----------------------------------------
-------------AAEGEG------RRERHQR----------FETWEM------------
--------ML-KS-VG-------F------------------------------------
------IKVPLSPFALSQAKLLL------RLHYPS-----------------DG---YQL
QI--LN------------N--SFFLGWRNHSLFSVSSWN*--------------------
-----------------------------
>Populus_trichocarpa_Potri.015G008300
------------------------------------------------------------
------------------------------------------------------------
------------------------------------------------------------
-----------------------------------------------------------M
LG--SQLQSQSQLMSSSTSHVQGQE-----------------------------------
------------------------------------------------------------
------------------------------------------------------------
------------------------------------------------------------
------------------------------------------------------------
------------------------------------------------------------
------------------------------------------------------------
------------------------------------------------------------
------------------------------------------------------------
------------------------------------------------------------
----------------------------EEIPRPQ-T--AFQLRQLLVTCADLITQSD--
YSAAKRLLSILS-S--NS-----SP-YG-DSIERLVYQFVRAL-SLRLDR----------
------------------------------------------------HG----IPTSPA
P-APHVFNINNIV-HTSPPCGTNNKMLN--------------------------------
---SYDSD--QETLRSCYLSLNQITPFIRFSHLTANQAILEAVQG--------GQQA---
-------------------IHIIDFDI-MHGVQWPPLM-------QALADRP-----NN-
TLHPPP---M-------LRITGT-G--HDL-----N---------------------ILH
RTGDRLLKFAQSLGLR---FQFHPLLLLNNDP---------TTL--------ALY--LPS
A-ITLL-------PD----EALAVNCVLYLHRFLKDDS----------------------
-------------------------RELLLFLHKIKALN-PK--VVTVAEREA-------
---------N-HN-QPLFLQ---R----------------FLEALD-HYKALFDSLE-AT
L-------------------PPNN------------RERLAVEQI--WFGREIL------
----------------DIV-----------------------------------------
-------------AAEGEG------RRERHQK----------FETWEM------------
--------ML-KS-VG-------F------------------------------------
------NKVPLSPFALSQAKLLL------RLHYPS-----------------EG---YQL
QI--LK------------N--SFFLGWQNHSLFSISSWH*--------------------
-----------------------------
>Populus_trichocarpa_Potri.017G125200
------------------------------------------------------------
------------------------------------------------------------
--------MKRDHQETIGGAGNSIGNKAESSSSSMATGKGKLWVEDDQDA--GGM-DELL
AVLG--YKIKSSEMADVA-QKLEQLEMVLGS-----------EDGIS-------HLASDT
V-HYNPSDLSGWVQSMLSELN-NLPSSDLDSSTLLSNNQDSNPSTMTSLD----------
------------------------------------------------------------
------------------------------------------------------------
---------------------------------------FPNNSQSKAFVDDSEY-----
------------------------------------------------------------
------------------------------------------------------------
------------------------------------------------------------
------------------DLRAIPGVAAYPQQEFDKSNDRKRMKLTLVGSNTAPTLAVNS
LQSSNSSCTPS-SPQ---------------------------------------------
------------------------------------------AIMAVSGTLSEPTRPV--
----------------------------VLIDSQE-T--GVRLVHTLLACAEAIQQEN--
LKLADALVKHIG-V--LA-----AS-Q-AGAMRKVATYFAEAL-ARRIYK----------
------------------------------------------------IF----PQD---
------------------------------------------------------------
----HCLD--SSYSDTLEMHFYETCPYLKFAHFTANQAILEAF-A--------NASR---
-------------------VHVIDFGL-KQGMQWPALM-------QALALRP-----GG-
P----P---A-------FRLTGI-G--PPQ-----PD-NT--D--------------ALQ
QVGWKLAQLAQTIGVE---FEFRGFVA--------------SSL--------ADL--EAE
M-LDLR-------PP--EVEAVAVNSVFELHRLL--------------------------
----------------------DRPGGIDKVLGSIKAMR-PK--IVTIVEQEA-------
---------N-HN-GPVFLD---R----------------FTEALH-YYSSLFDSLE-GS
GV------------------TPTS------------QDL-VMSEL--YLGRQIC------
----------------NVV-----------------------------------------
-------------ACEGAD------RVERHET----------LAQWRT------------
--------RF-DS-AG-------F------------------------------------
------DPVHLGSNAFKQASMLL------ALFAGG-----------------DG---YRV
EE--NN------------G--CLMLGWHTRPLIATSAWQLAAGDSRLRVNSAEFEL---P
SQ*--------------------------
>Salvinia_cucullata_Sacu_v1.1_s0005.g002822
------------------------------------------------------------
--------------------------------------------------------MATT
PNPTANSRHRLNQRHSPSSQILTPNPPNHYYLPPSTSAAADPAPCPLASAAATDV-DILL
AQSG--YNVKSSDLPLLA-ERIEQLETLLRAQ---------DAPDLP-------SFTSDA
V-LYNPSDMVTWFDSLIGEIGAPPPPAPPPVPSENAFNHVDSLSGGCLWDSTSPDPVEFL
DYSGSSWLLHDHDDYYATLEDRVSSSSTQQPLDIPSPSRHPSLAAPPAQIEHIPAPPATN
PPATRRCLSNPPHSEHQPTVADQITESPASNFNVNPSVDQQAAVG---------------
--------------------------------NRRSKNPSTVRQRQPLAKFPTAS-----
------------------------------------------------------------
------------------------------------------------------------
------------------------------------------------------------
------------------SAASIASSNVHGANSYDGVNVKAANRR---------------
-----KRKNGA-GEAGAQQGNERKTPVLSASSAGVIRRGGV-------------------
--------------------EEDEDLKEIRQIPAALAVGSVNDCRKITAEDGCDAAAA--
----------------------------AEDDDDE-S--GVTLVHLLMACADAIQKNE--
MILASDMVRDID-R--IA-----AS-N-RGAMGRVAKHFVAAL-DQRIGS----------
------------------------------------------------GG----GAV---
------------------------------------------------------------
---VAALP--LDPADFAYAHFYEATPYLKFSHFMANQAILEAF-D--------GKSE---
-------------------VHIIDFNL-MQGSQWPPLM-------HALAGRD-----GG-
P----P---R-------LRLTGI-G--PPP-----QP-PD--DGSNNNSRSVAAAESTLA
EVGRKLAEVAKMWGID---FSFQAVVA--------------TRL--------EDVMAEPA
L-LGVK-------SG----EAVAVNAVFQLHRLLH-------------------------
----------------------SRAAPLRRLLAFVRRLS-PA--VFTVVEQHA-------
---------N-HN-SPIFLE---R----------------FVDALH-YYCTMFDSLD-AA
----------------STGGGAISADSDHSSGA---ALL-TYAEH--YLGREIA------
----------------NIV-----------------------------------------
-------------ACEGAA------RVERHER----------LERWRQ------------
--------RL-HE-AG-------F------------------------------------
------RPRHLGSNAFVQASMLL------NWC-SG-----------------DG---YAV
QE--NG------------G--CLTLGWHSWPLIAASAWQCAGG*----------------
-----------------------------
>Salvinia_cucullata_Sacu_v1.1_s0021.g008340
------------------------------------------------------------
------------------------------------------------------------
------------------------------------------------------------
------------------------------------------------------------
------------------------------------------------------------
------------------------------------------------------------
------------------------------------------------------------
-----------------MLLSLLTMHCSVAIAAPSSSFSSSSPFSYLFRLPLPLP-----
------------------------------------------------------------
------------------------------------------------------------
------------------------------------------------------------
------------------PPPLHLHVVA------LMPEYSSLVISNLASSDSAAAKLPSP
ALRHDDVAPSTAPASDVASSVGELLLELC-------ATTASKHDRHRL------------
-----------------------------------------------VLAVSQKLASA--
----------------------------AAAEEEEIDGIAVRVVRPFLDGLDALDHQH--
LQRAAKRRRR------HAQQQEHKE-EGNDATTAAATATAPVV-AMDSGG----------
------------------------------------------------------------
-----------------------------------------------ASSSSTDDDDCCS
IPSIPSAP--TESMDAAYLAFNHATPYLRFAHLTANQVMLEAM-A--------AERRRQR
HTSAAASQAAGSSSSSTMELHIVDVGLTAMGLQWPPLM-------QAIAADT-----AA-
A----AEEVDHQRTFIGVRLTLL-G--------------------------------GDA
DTGRRLAEFAASLRLP---FQF--FIA--------------PTL--------PSL--LDH
L-LAAASSSSSPPPS-----SAAAGAVSSLPEEKSDRHK---------------------
-------------GLIVLNCIYPSESSAAAVAVIRSAIR-PD--IVTIAGRHMSDPPP--
---------SSHS-KSSATDLRLRLTSSVKGGVSQPTENEFLAFLR-HFSAIYRSLD-ST
L-------------------SPSN------------PHRQAIENA--LLNRQIF------
----------------DFLFSYHQRQMRHLHDSRRQETDAAGECSSAAADGRNSRRRRNS
PSCAEATAIDEAEAAEAVD------RLIRQVS--QGRHQQHRDTSYGKCRNIKIGSTSGR
PQTAVAPEAAEPTSSG-------FGTHESIVATLVVAALPYGGGEITNNGSGGRLGDVTA
TGAIVHRPLPLSSAAVAQAKLLL------RQHYPS-----------------EG---YRL
NENGTN---------------SLVLGWQNTPLFAFSAWHQRPQ*----------------
-----------------------------
>Salvinia_cucullata_Sacu_v1.1_s0035.g011365
------------------------------------------------------------
------------------------------------------------------------
----------------------------------------------MAFHSVEDV-DVLL
SHAG--YSVRTSDLPILA-HRLEHLDSVVSTTTNNCAAAAASP-----------TSSAHL
LLHCNPSDMAAWIDCMFGELHAPPPPPPPDLPIAKRPCPPPFIPSSYELIVADGCGDPSS
GYDGGEGGSLIFAPVSYCSDDPCSDMLLLDDITSADINASHNDTNKSVAEDPSP------
------------------------------------------------------------
------------------------------------------------------------
------------------------------------------------------------
------------------------------------------------------------
------------------------------------------------------------
------------------------------------------------------------
-----GAATSA-SASASASSSSNVIAAADHESVDTVFSGAFNAAPQQEGATPDSSAAAIL
MPET------VSSSAPAPHPPAPSATASSSSSRCSYGSSPYDAHYLHSPPQSPPYPPAFL
QNNVDADMHEPLHSDISGGDVLYLDGSGRAVASQE-A--GIRLVHMLMACAEAVQAAE--
MREALAMAAEIV-Q--TA-----RM-E-GGAMGKVAAYYADAL-AMRAYG----------
------------------------------------------------GG----------
-----------CG-----------------------------------------------
---AVTAA--DGLTEALYLAFYEACPYLKFAHFTANQAILDAV-E--------GHES---
-------------------VHIIDFNL-MQGLQWPALI-------HALANRP-----GG-
A----P---R-------LRITGV-G--LPQ-----AD-DR--D--------------ALR
EVGMRLAELAASLNVN---FSFRGVIA--------------TKL--------NDV--KPR
M-LEIE-------KG----EAVAVNAVLQLHRLLGGSDCAMSAAGCNAAIGE--------
----------------------FGGGAILEVLESIRLLS-PK--VVTVAEQEA-------
---------N-HN-STSFVD---R----------------FVQSLH-YYCTMFDSLQ-AC
GL------------------APDS------------REM-VLAGE--YLGREIG------
----------------NIV-----------------------------------------
-------------ACEGAE------RVERHET----------MAKWRR------------
--------RM-EA-AG-------F------------------------------------
------RALRLGQKAMAQASLLL------TLF-SG-----------------EG---YTV
AE--AE------------EGLFLTLAWHSTPLISSCAWRCRG*-----------------
-----------------------------
>Salvinia_cucullata_Sacu_v1.1_s0047.g013498
------------------------------------------------------------
------------------------------------------------------------
------------------------------------------------------------
------------------------------------------------------------
------------------------------------------------------------
------------------------------------------------------------
------------------------------------------------------------
------------------------------------------------------------
------------------------------------------------------------
------------------------------------------------------------
------------------------------------------------------------
------------------------------------------------------------
--------------------------------------------------------MHSA
SSECICPAAAAPPSPEQQHNRSHRILTPSSAAPLVGGLPSPLAFHQMLTSLRDQLSSV--
----------------------------TGDDDDD-G--MGALIDMLAECGMALWQGR--
WERARDLVRQLW-R--RS-----AP-DG-DATERMASHLTDVL-AVRLLE----------
------------------------------------------------AS----------
---------------------------------------------CRSLFSDDEQQRLLP
VSSTLMPS--EDRIQAASLSFNQATPYLRFVHLTANQAILEAM-E--------GKQR---
-------------------VHIVDIEI-MQGLQWPPLM-------QSMAERS-----GG-
A----PR--S-------IRITAG-G--RDA-----A---------------------LLD
QVGERLRGFAQSLGFDSSCFEYESIQYGDAGAGSQR-----RLL--------DDL--FRQ
G-SHDD-------GG----CMVVINSILQLGDLPWAVSSSNVGRYGHINPSSNSSSPYLW
RRGAGEDSEAAMSFQSPS-------ALLWEIVARIGGRRFPA--LLTVAEPQA-------
---------DFSAGGGGFAA---R----------------FGAALR-HYAALFESLE-AT
L-------------------PPAC------------AQRVAVEGV--WLKSQLA------
----------------RLV-----------------------------------------
------------LGSEGGR------GMMTQEQQVADGGGGLGAGTWMA------------
--------VM-AA-RG-------L------------------------------------
------RNVAPSGFALSQARLLL------RLRYAS-----------------EG---YVL
HS--QH------------N--RLLLGWQDTPLFGVSAWLAASTS*---------------
-----------------------------
>Salvinia_cucullata_Sacu_v1.1_s0061.g015329
-----------------------------------------------MTSLPPSDCPASS
QLLRGSSSTLGSTHTAACSTHHALLESGPPHHHYHLFDIDRSLDRKFATCSNRSYTDYQA
MIAVEDIWCGSGGGAGEVVKISSGSGQLPLQTAVVGKENNNVQVNAGLWPPPLLSDGGGY
GVIHSPHECCSNDDVTAAADLMFWGSHHSAVSLYRNDDFDDSAGDLIDAIFMAAAAASSS
LSPSSQLQQLDGVFSGADSARGSCSPPSSSVQHVTSSHPTDHEFSSPISDPSSCIAMFQQ
QQGSP-------------------------------------------------------
------------------------------------------------------------
------------------------------------------------------------
------------------------------------------------------------
------------------------------------------------------------
------------------------------------------------------------
------------------YPAQPQQVSPYPAHQPVFPSLMQQQDSPYAAQQQVSSSPAQH
QLPIHHFGFSIGLAMTSTTSSPPESSHTSSLAPQFCTEK---------------------
LLPQPIGIVSHVNEGGNNTTRFSPLIKPSSALAQMHGSRGFSPPVQVEMKQQQKQSGR--
----------------------------GKEREIE-E--GVDIINLLAACVEAISAGN--
ITTVNHLLARLG-R--QA-----SP-TGSSSVHRMAAYFTEGL-ACRVSK----------
------------------------------------------------LW----PQLYHP
LSVAQITQASTETTQT--------------------------------------------
---EAFSD--MDPSTSAWQVLNRATPLVKFSQYTANEMILQAF-E--------GEEK---
-------------------VHVIDLDI-REGLQWPALF-------HSLASRH-----GG-
P----PK--H-------IRLTGI-G--ECK-----E---------------------DVQ
DAGDRLAEFAEEMGLN---FEFHGVV---------------DKL--------EDV--RLW
M-LHVK----QEAKR----EAVAVNCVLQLHRSLRDETG---------------------
-------------------------DEATKLLSLIRSTR-PK--VVAVIEQEA-------
---------GCEG-GKTMEA---R----------------CAAAMR-YFAALFDAIE-AG
S-------------------EQGG---------------GEMAEA--YLGEQIR------
----------------NIV-----------------------------------------
-------------ACDGEE------RVERYQE----------VKQWRE------------
--------LL-SR-LG-------F------------------------------------
------QSVGVSDRARLQAQMLL------RMFSSAGTRYCLHPPWPSAGAAEAT---TSP
LEPGDD---------------HLTLLWGNQPLLTASAWAPLPP*----------------
-----------------------------
>Salvinia_cucullata_Sacu_v1.1_s0075.g017422
------------------------------------------------------------
------------------------------------------------------------
--------------MATSSSTLLSSSSSSAAALPRRPSHASSFPIDMLDDVDGEI-DVLL
AESG--YKVRPSDLPHLV-ERIEQLESLFAAPPLP-------------------TPSVHD
TVLYNPSDMAACLHSLFHDLHPATIAPNSLHSAALEQQHPRTLEEE--------------
------------------------------------------------------------
------------------------------------------------------------
------------------------------------------------------------
------------------------------------------------------------
------------------------------------------------------------
------------------------------------------------------------
------------------------------------------------------------
-----DKYRVL-EEDGASSNQRSHGVYVQLQSSAESARDEKLESDPPGSAATERESALSH
KRAR------QAKEQEGREGAVEEAKRSRATSIHIHGGGGVTALMQPLVYNEEETAAE--
----------------------------GGGDQAS-G--GIQLVHLLTTCADAIQKQE--
LGAAAEMVREIWRRLSIA-----EEGGGVGPMFKVATHFARAL-DQRILR----------
------------------------------------------------LT----TASTA-
------------------------------------------------------------
---PLPQP--HLPPDVLYSHFYESCPSLKFSHFMANQAILRAF-R--------GHRN---
-------------------VHVLDLDL-LHGFQWPALI-------QALALRE-----EG-
P----PL--Q-------LRITTI-A--SAH-----ST-TM--D--------------SLR
DAGQKLADIARDFKLR---FSFK--VA--------------DSV--------DHL--HPP
W---RR-------SG----EVLAVNCMFQLHRLLRDPGGG--------------------
----------------------GGAAPIDRFLATIRRLN-PE--VVTVAEHEA-------
---------N-HN-SPIFLE---R----------------FAEALY-YYCTMFDSLE-EE
G-------------------AEEEE-----------EGRRWAAEE--HLGREIM------
----------------DIV-----------------------------------------
-------------AMEGEG------RVERHEM----------LWKWRR------------
--------RM-VA-AG-------F------------------------------------
------KALHLGSDAFTQARLLL------SLRSK------------------HG---FSV
QE--NS------------G--CLTLAWHTTPLVSASAWHCHNAS*---------------
-----------------------------
>Sceptridium_dissectum_1kpEEAQ2089642
------------------------------------------------------------
------------------------------------------------------------
------------------------------------------------------------
------------------------------------------------------------
------------------------------------------------------------
------------------------------------------------------------
------------------------------------------------------------
------------------------------------------------------------
------------------------------------------------------------
------------------------------------------------------------
------------------------------------------------------------
------------------------------------------------------------
------------------------------------------------------------
------------------------------------------------------------
-----------------------------------------QLIDLLVACVDAISSTS--
FTFINHLLANLG-R--LA-----SP-EG-SSMQRVAAYFTEGL-ACKISK----------
------------------------------------------------MW----PQIYDP
L-PC--------------------------------------------------------
---EFDMG--DDELMGAFQVLNHATPFVKFAHYTANDIILQAF-E--------GEER---
-------------------VHVIDFDI-KQGLQWPALF-------QSLASRL-----GG-
P----PS--H-------VRITGI-G--DCK-----E---------------------DLQ
DTGDRLAEFAEAAGLP---FEFHSVV---------------DKL--------EDV--RLW
M-LHVK-------DK----EAVAVNCLFQLHKTLYDSG----------------------
-------------------------IAVKNFLGLIQSAK-PK--VVALVEQEA-------
---------N-HN-HPSFQA---R----------------FVESLQ-YYSAVFDALD-AS
L-------------------PPDS------------TARLKAERF---FAREIR------
----------------NVL-----------------------------------------
-------------ACEGSE------RTERHEK----------ALKWQQ------------
--------TM-EQ-GG-------F------------------------------------
------QSVLLAERAVLQARLLL------EMFSC------------------KN---YKV
RK--DG------------E--ALIFGWLEKPLLSASAW----------------------
-----------------------------
>Sceptridium_dissectum_1kpEEAQ2003092
------------------------------------------------------------
------------------------------------------------------------
------------------------------------------------------------
------------------------------------------------------------
------------------------------------------------------------
------------------------------------------------------------
------------------------------------------------------------
------------------------------------------------------------
------------------------------------------------------------
------------------------------------------------------------
------------------------------------------------------------
------------------------------------------------------------
------------------------------------------------------------
------------------------------------------------------------
---------------------------------------GIRLVHLLLACAEAVQGSD--
LAAADEMVREIR-R--LA-----SP-Q-GGAMGKVAGYFVEAL-ARRIYG----------
------------------------------------------------ID----FQD---
--S---------------------------------------------------------
---TNCQA--DSLSELLYFHFYETCPYLKFAHFTANQAILEAF-E--------GHKQ---
-------------------VHVIDFNL-MQGLQWPALI-------QALALRP-----GG-
P----P---H-------LRLTGI-G--PPQ-----PD-GK--D--------------FLQ
EIGMKLAQLAESVNVE---FDFRGVVA--------------TKL--------DDV--KPW
M-LQVR-------QG----EAVAVNSIMQLHRLLYCE-----------------------
----------------------ASGPPIDEVLESVRSLN-PR--IITVVEQEA-------
---------N-HN-SPIFLD---R----------------FMQSLH-YYSTMFDSLE-AC
NL------------------PPQS------------SEQ-LLAEM--YLGREIC------
----------------NIV-----------------------------------------
-------------SCEGML------RLERHET----------LSQWRM------------
--------RM-SV-AG-------F------------------------------------
------RPLHLGSNAFKQARMLL------TLF-SG-----------------EG---YTV
EE--NN------------G--CLTLGWHSRPLIAASAWQC--------------------
-----------------------------
>Selaginella_moellendorffii_SMO141G0071
------------------------------------------------------------
------------------------------------------------------------
------------------------------------------------------------
------------------------------------------------------------
------------------------------------------------------------
------------------------------------------------------------
------------------------------------------------------------
------------------------------------------------------------
------------------------------------------------------------
------------------------------------------------------------
------------------------------------------------------------
------------------------------------------------------------
------------------------------------------------------------
----------------MVALGGGGVSRAGGGDYNSNHHHHLGQQQQQQQQQRHHSNNF--
----------------------------PKFEPVD-Q--QLRLVRMLLSCAGAVAIDN--
LDLARAILVQLR-A--LV-----VP-HG-SPMQRLASYVTEAL-VARLSR----------
------------------------------------------------NT----RSSHFQ
G-----------------------------------------------------LIADHS
LQQLSSAT--RSDMLEAFWVFYEYIPIGKFTHLTMNQILLEAA-D--------RERA---
-------------------IHVVDFQV-WYGAQWPSFL-------QSLAMRP-----GG-
P----P---V-------VRMTAV-G--SSL-----R---------------------DLQ
EAGSKLLDCARSLGVP---FEYCILR---------------VEL--------EDF--HAG
M-VELR-------DG----EAVLVNSLCQFHRFLK-------------------------
-------------------------RDLDQFLQGLRSLR-PR--LVVMAENDA-------
---------D-HN-SPDFMH---R----------------FMACLH-YYSAVFDAFD-AS
LHM-----------------PGTL------------PGRKKLEEL--IAAQKLR------
----------------NMI-----------------------------------------
-------------ACEGSE------RVERHES----------MRAWNA------------
--------RM-EG-VG-------F------------------------------------
------RAVSMSHKAINQASLLL------KLYYS------------------DG---YTL
TN--QE------------G--FLILGWRGMPLNGVGAWI*--------------------
-----------------------------
>Selaginella_moellendorffii_SMO266G0072
------------------------------------------------------------
------------------------------------------------------------
------------------------------------------------------------
---------------------------------------------MERLESLGVERFDQD
AVHSNPSDISGWIDSLIEQQTRGSPLDSQQDNTSSSPSPPSLLISC--------------
------------------------------------------------------------
------------------------------------------------------------
------------------------------------------------------------
------------------------------------------------------------
------------------------------------------------------------
------------------------------------------------------------
------------------------------------------------------------
------------------------------------------------------------
-----------------------------PHDSSRIATTTTTTNALPLHMIHTQPDDE--
----------------------------QQDDQEA-N--GLKLIHLLFACGACLGREDDK
SAKAEEFLDQIR-MLLLS-----MG-DSAGAIGRVAAYFVEGL-SRRILF----------
------------------------------------------------------------
------------------------------------------------------------
GSLPAAQA--EEADPAFLESFYRTCPFLKFGHFTANQAMYEEL-E--------EERS---
-------------------VHIIDFEF-GLGVQWPPLI-------QMLAIRP-----GG-
P----P---S-------LRLTAI-A--PDH-----LQF-------------------QVH
HTGNRLARFAASIGVD---LQFQTVN-------------------------------SIA
S-VLVY-------PG----EALAVNSMLHLHRLVD-------------------------
-------------------------DSLDSVLASVRRLS-PK--IFTLLEQDA-------
---------S-HN-SPDFDN---R----------------FNECLH-YYSAIFDSIY-QQ
F-------------------GQVE------------QAVLESEA---HLGREIV------
----------------NIL-----------------------------------------
-------------ACEGRA------RVERHER----------LEQWTR------------
--------RM-SG-MG-------F------------------------------------
------KPRHLGSNAYNQAATFL------TIFPG------------------GG---HTI
QE--TA------------G--CLTLGWQSRTLFAASAWRC*-------------------
-----------------------------
>Selaginella_moellendorffii_SMO340G0048
------------------------------------------------------------
------------------------------------------------------------
------------------------------------------------------------
------------------------------------------------------------
------------------------------------------------------------
------------------------------------------------------------
------------------------------------------------------------
------------------------------------------------------------
------------------------------------------------------------
------------------------------------------------------------
------------------------------------------------------------
------------------------------------------------------------
------------------------------------------------------------
------------------------------------------------------------
---------------------------------------GLQLIHMLLGCGEKIDQED--
YIYAGNLLHQLK-Q--LA-----SP-TG-DSIHRVATHFTDAL-YARLNG----------
------------------------------------------------TG----YRSYTA
L-RA--------------------------------------------------------
---YDPAS--LEEILGAYHILYQVCPYIKFAHFTSNQAIFEAF-E--------GEQS---
-------------------VHIIDLEI-LQGYQWPAFM-------QALAARQ-----GG-
A----P---H-------LRITGV-G--MPL-----E---------------------AVQ
ETGKRLADLAATLRVP---FEYHAVG---------------ERL--------EDL--QSH
M-LHRR-------HG----EALAVNCIDRFHRLFTDDHLVV-------------------
-------------------------NPVVRILSMIREQA-PR--IVTLVEQEA-------
---------N-HN-TNSFLK---R----------------FLEAMH-YYSAIFDSLE-AT
L-------------------PQVS------------PERAKVEQV--VFSSEIM------
----------------NIV-----------------------------------------
-------------ACEGSQ------RIVRHEK----------VDKWCK------------
--------IM-ES-IG-------F------------------------------------
------YNVALSPSAVHQSKLLL------RLYQT------------------DG---YTL
VE--DK------------G--CLLLGWQDRAIIGASAWRC*-------------------
-----------------------------
>Selaginella_moellendorffii_SMO340G0095
------------------------------------------------------------
------------------------------------------------------------
------------------------------------------------------------
------------------------------------------------------------
------------------------------------------------------------
------------------------------------------------------------
------------------------------------------------------------
-------------------------------MERSGSPASDDAFLIAAGSFDRHH-----
------------------------------------------------------------
------------------------------------------------------------
------------------------------------------------------------
------------------SAFDREQGLL------RDDGDEQQQWEALVEGVLDCSADAQS
ESIGGQGYLDAQHQ----------------------------------------------
-----------------------------------------------DDDDHRAAENA--
----------------------------TSDSNKE-E--KIELVDLLVACAQAISAKS--
TSLIHCLLARLG-E--LA-----SP-HGSTAMERLAAYFTEGL-ACRLAS----------
------------------------------------------------QR----PDLYKP
L-SLETDPSPGSA-----------------------------------------------
---CSSEA--EEESIAAYHILNHVSPIVKFAHFSANDAILEAF-Q--------GRKK---
-------------------VHVIDLDV-GQGLQWPALF-------QALANRS-----EG-
P----PS--L-------VRISGI-G--PFK-----D---------------------SVQ
ETGDRLAEFAQALGLC---FEFHAVV---------------ERL--------EEI--RLW
M-LHVK-------DG----EAVAVNCIGQLHRSLLDR-----------------------
-------------------------QQIQGVMELIRSTK-PE--VVAIVEHEA-------
---------E-HN-VECFEA---R----------------FAGSLR-YYAAMFDALD-SS
VVVVDG--------------ESSL------------SARTRVEKT--IFAREIR------
----------------NIV-----------------------------------------
-------------GCEGED------RIERHER----------FEGWKR------------
--------ML-EE-EG-------F------------------------------------
------RNRGMSQRAIVQAKLLL------EMFLC------------------PE---YRI
DKLEGKDENGSRECCE-----GITLGWLDQPLVTVSAWSLIR*-----------------
-----------------------------
>Selaginella_moellendorffii_SMO351G0544
------------------------------------------------------------
------------------------------------------------------------
------------------------------------------------------------
------------------------------------------------------------
------------------------------------------------------------
------------------------------------------------------------
------------------------------------------------------------
------------------------------------------------------------
------------------------------------------------------------
------------------------------------------------------------
------------------------------------------------------------
------------------------------------------------------------
----MQQQPPSSHQHHHQEQPQFLGHTGG-------IGTGAGAGTGFG------------
-----------------------------------------------FGVGGAGSEGS--
----------------------------SGGAGTHHN--DGGLRELLVECAASVTSSD--
WHRAIRCLVHLS-R--AA-----SP-HG-DAVERLAFYFSAAL-ARCLCS----------
------------------------------------------------LS----TPCASE
I-RSLLRLNNLHF-LLEEDQPPPSFED---------------------------------
---DLFYY--SGGAEEAYLALNQVTPFIRFSHLSANQAILEAV-D--------NERA---
-------------------VHIVDLGI-MQGLQWPPLM-------QALPPTL-----SS-
SSSSSSTTLT-------LRITGT-G--PSI-----S---------------------LLE
QTGARLRDFARTLHLD---FEFDAVCT--------------TSR--------HVVASLQQ
H-LELR-------RG----EALVVNCMTQLHKLLPAAHR---------------------
-------------------------AALPHALEFMRSLC-PR--ILTVAEKES-------
---------E-HDLSQSFLE---R----------------FLVTLD-HYVAVFDSLE-AT
L-------------------PPRS------------PQRLMIERL--VLAKEIS------
----------------GIV-----------------------------------------
-------------LEDGGG-DDENLAVVRHQS----------FGNWRR------------
--------DM-EA-AG-------F------------------------------------
------QLVPPSDFAIAQAKLLL------RLHYPA-----------------DG---YRL
LVENQH------------G--SLFLSWHDKPLVALSTWSC*-------------------
-----------------------------
>Selaginella_moellendorffii_SMO351G0599
------------------------------------------------------------
------------------------------------------------------------
------------------------------------------------------------
------------------------------------------------------------
------------------------------------------------------------
------------------------------------------------------------
------------------------------------------------------------
------------------------------------------------------------
------------------------------------------------------------
------------------------------------------------------------
------------------------------------------------------------
------------------------------------------------------------
------------------------------------------------------------
------------------------------------------------------------
------------------------------------------------------------
MATSKLILDHLAASSRDH-----PP-HLSSPIERVSTHICKAL-SERITK----------
------------------------------------------------TS----------
------------------------------------------------------------
--IFDATT--SDDLAFARRAFYQHFPFLKFAHFTANQAILESL-R--------GCSK---
-------------------LHIVDLDI-DQGMQWPSLI-------QALSQIE-----NA-
-----P---S-------LRITGV-G--SSL-----A---------------------ELQ
STGRRLTEFATSIGYHK--LDYHPVRL--------------DSP--------DQL--DPS
A-FSLG-------DDDDQDLGLAVNCSMFLHRLLGNH-----------------------
-------------------------PALERTLCMIRAWN-PR--IVTVSEMEA-------
---------N-HN-TPSFVD---R----------------FVEALH-FYSAVFDCLE-SA
L-------------------ARTD------------PDRIYIEGA--MFAGEIR------
----------------SIL-----------------------------------------
-------------ACEGAD------RIVRHAR----------SESWRD------------
--------FM-RW-SG-------F------------------------------------
------KDVGLSDHSLYQAHVFL------TLYS-------------------QA---YRL
TR--EE------------Q--ALILGWHDTPVVSISTWSC*-------------------
-----------------------------
>Selaginella_moellendorffii_SMO367G1030
------------------------------------------------------------
------------------------------------------------------------
----------------------------------------------------MGM-DELL
AHAG--YNVRASDLTHVA-QRIEELDSLLGAAAPAD------------------ILAQDT
V-HYNPSDLVSWIEGMLDELVPQQPTATSSSDMESVNEVGVV------------------
------------------------------------------------------------
------------------------------------------------------------
------------------------------------------------------------
------------------------------------------------------------
------------------------------------------------------------
------------------------------------------------------------
--------------------------------------------------ASHSQIAAST
TPRPASGSSSS-TSPHGIPP----------------------------------------
--------------------------------------------HAAGGMTSAAAMPT--
----------------------------IQESDEL-S--GVRLVHLLLACANAVQRGD--
LAAAGDMVAQLR-I--LV--AHPSS-S-SSAMARVATQFVEAL-SRRIQN----------
------------------------------------------------SC----YNESSD
P-----------------------------------------------------------
---GNTNN--GAMDEILHFHFYETCPYLKFAHFTANQAILEAL-E--------GHKS---
-------------------VHVVDLDL-QYGLQWPALI-------QALALRP-----GG-
P----P---T-------LRLTGI-G--PPQ-----PH-RH--D--------------LLH
EIGLKLAQLADSVNVD---FAFHGVVA--------------ARL--------NDV--QPW
M-LTVR-------RG----EAVAVNSVFQMHKAL--------------------------
----------------------VEEPPIDEVLRLVRNLK-PK--IVTLVEQDA-------
---------D-HN-SPVFME---R----------------FMAALH-YYSTMFDSLE-AC
NL------------------APGS------------VEQ-MVAET--YLGQEIG------
----------------NIV-----------------------------------------
-------------ACEGAA------RTERHET----------LTQWRI------------
--------RM-AR-SG-------F------------------------------------
------QPLYLGSNAFKQANMLL------TLF-SG-----------------DG---YRV
EE--KD------------G--CLTLGWHSRPLVAASAWECC*------------------
-----------------------------
>Setaria_italica_Seita.1G048800
------------------------------------------------------------
------------------------------------------------------------
------------------------------------------------------------
------------------------------------------------------------
------------------------------------------------------------
------------------------------------------------------------
------------------------------------------------------------
------------------------------------------------------------
------------------------------------------------------------
------------------------------------------------------------
------------------------------------------------------------
------------------------------------------------------------
-------MLGAPRHDGDAAARA--------------------------------------
-------------------------------------------------RHQEQDAAA--
------------------------------------A--PSSPRGLVLACAGLLHRGD--
VDGARRAAGEVL-S--AA-----DP-RG-DAADRLAHHFARAL-ARRVDG----------
------------------------------------------------------------
-------------------------------------------GDDKAGGEEEDATSAPA
GA-APTVP--GAPSATAYLAYNQIAPFLRFAHLTANQVILDAAAAT-------GARR---
-------------------LHIVDLDA-AHGVQWPPLL-------QAFADR---------
-----------------VRITGA-G--PDH-----D---------------------VLL
RTGDRLRAFASSLNLP---FHFHPLPLP--CTTQL-----------------AGD--PAA
V-LELH-------PD----ETLAVNCVLFLHKLGGE------------------------
-------------------------GEIAAFLSWVKSMN-PA--VVTLAEREA-------
------SVGR-DC-PEDLHR---R----------------VAAAMD-YYSAVFDALE-AT
V-------------------PPGS------------ADRLSVERE--VLGQEID------
----------------EVV-----------------------------------------
----------------APG-----RAGGRTRG----------FESWAA------------
--------AA-RA-AG-------L------------------------------------
------SPRPLSAFAVSQARLLL------RLHYPS-----------------EG---YVA
EE--AR------------G--ACFLGWQTRPLMSVSSWQ*--------------------
-----------------------------
>Setaria_italica_Seita.3G137200
------------------------------------------------------------
------------------------------------------------------------
------------------------------------------------------------
------------------------------------------------------------
------------------------------------------------------------
------------------------------------------------------------
------------------------------------------------------------
------------------------------------------------------------
------------------------------------------------------------
------------------------------------------------------------
------------------------------------------------------------
------------------------------------------------------------
-----------------------------------------------MGLIPFSWLPMEP
AAAA------TFTGGIPPPFPAAADNGAAYCIDPTTLLASLLPPGRQPAVPAAAEAAR--
---------------------------RRQEEEEA-A--AIRLVHLLVTCTGAIQAGD--
YSAAHGNLAEAR-SILAV-----IA-NS-TGMGRVATHFADAL-AQRLFP----------
------------------------------------------------AY----PNAA--
------------------------------------------------------------
---PPAPP--HTATAEQYSHFYDAGPYLNFAYSTANQAILDAF-E--------GCDR---
-------------------VHVVDFAL-MQGLQWPSLI-------HALSKRE-----GG-
P----P---R-------LRITGI-G--PHP-----TG-AG--D--------------ELR
EVGIRLADFARSLGVP---FCFRGVCV--------------DQL--------DGL--SKW
M-LKIV-------PG----EALAFNSIMQLHRLLVDPDADP-------------------
----------------------AVPAPIDILLDLVTELQ-PR--IFTVVEQEA-------
---------D-HN-RPPLLE---R----------------FTNALF-HYAAMFDSMV-AA
G-------------------NHAAGG----------SSTCSLAEA--YLRSEIF------
----------------DIV-----------------------------------------
-------------CGEGSA------RAERHEL----------LGRWRE------------
--------RL-AR-AG-------L------------------------------------
------TQVLFGPNEVRLATAQL----ISATSFSG-----------------DG---YSI
LE--CA------------G--SLALAWHDRPLYAATAWRAAGGGSAASAVAHDEWR---D
DGRRRARNGGRESYGFGNLAIV*------
>Setaria_italica_Seita.4G017100
------------------------------------------------------------
------------------------------------------------------------
------------------------------------------------------------
------------------------------------------------------------
------------------------------------------------------------
------------------------------------------------------------
------------------------------------------------------------
------------------------------------------------------------
------------------------------------------------------------
------------------------------------------------------------
----------------------------MLAGCSFSSSRHQMSTAQRFDILPYGFSKR-S
NRGDG-GGGGAPRVAAGDART-GGAATCSFRAHPAPPVTQAVSWGAKPEP----------
GGNGAGGVWERSRAVKR-AH-----EEYGGPVVRAKRTR-MGGDGDEVWFHQPIAG---T
VQAAGGGEGEEPEEEKAFLVPSAAAFPH----------AGTSLAAAKEEEFSKSPSNSPA
SSGGTDGGSSAVPP---PE-LHARNGVPAPEEAGR-E--AMELVVALTACADSLAARN--
HNAASYYLARLG-E--MA-----SP-AGPTPMHRVAAYFAEAL-ALRVVR----------
------------------------------------------------TW----PHLFDV
T-PPRELT----------------------------------------------------
---DGA-A--GDDDATALRILNAVTPIPRFLHFTLNERMLRAF-D--------GHDR---
-------------------VHVIDFDI-KQGLQWPGLL-------QSLAMRA------V-
P----PA--H-------VRITGV-G--ESR-----Q---------------------ELQ
ETGARLGRVAATLGLA---FEFHAVV---------------DRL--------EDV--RLW
M-LHVK-------RG----ECVAVNCVLAAHRLLRDDTG---------------------
-------------------------AALADFLGLARSTG-AA--ILLLGEHE--------
---------DALN-SGRWEA---R----------------FARALR-YYAAAFDAVDAAG
L-------------------SDAS------------PARLKAEEM---FAREIR------
----------------NAV-----------------------------------------
-------------AFEAAD------RFERHES----------FAGWQQ------------
--------RM-EE-GG-------F------------------------------------
------QNAGIGDREAMQGRMIA------RMFAP------------------GN---YSV
QAQGDG--------------EGLTLRWLDQPMYTVSAWTPMGDGGGGGSTVSASVS---T
TASHSQQS*--------------------
>Setaria_italica_Seita.4G219200
------------------------------------------------------------
------------------------------------------------------------
------------------------------------------------------------
------------------------------------------------------------
------------------------------------------------------------
------------------------------------------------------------
------------------------------------------------------------
------------------------------------------MHALLLLLHPLML-----
------------------------------------------------------------
------------------------------------------------------------
------------------------------------------------------------
------------------LACHHRRLRP------PPPPLIRGLAPVKKKLQRGG------
---TVGAMLGSLHHHHHHHHSSSSSDTDN-------NN-DNKNGSNSS------------
-----------------------------------------------GGVLAA-------
------------------------------------A--APSARDLVLACADLLQRGD--
LPAARRAAGVLL-S--AA-----SP-RA-DAADRLAYHFARAL-ALRADA----------
------------------------------------------------------------
-----------------------------------------RAAAAAGRVAPGLV-----
----SAAA--RPASSGAYLAFNQIAPFLRFAHLTANQAILDAV-E--------GARR---
-------------------IHILDLDA-AHGVQWPPLL-------QAIAERADPA--AG-
P----P---E-------VRITGA-G--ADR-----D---------------------TLL
RTGSRLRAFARSIQLP---FHFTPLLLS--CAATHHHEVAGGSATT------ASS--AAT
S-LELH-------PD----ETLAVNCVMFLHKLGGQ------------------------
-------------------------DEVAAFLKWVKAMA-PA--VVTVAEREM-------
------IGGGYDR-IDDLPQ---R----------------AAVAMD-HYSAVFEALE-AT
V-------------------PPGS------------RERLAVEQE--VLGREIE------
----------------ASL-----------------------------------------
----------------GPA------GGRWWRG----------LERWGA------------
--------AA-RA-AG-------F------------------------------------
------AARPLSAFAVSQARLLL------RLHYPS-----------------EG---YLV
QE--AR------------G--ACFLGWQTRPLLSVSSWQ*--------------------
-----------------------------
>Setaria_italica_Seita.5G243400
------------------------------------------------------------
------------------------------------------------------------
------------------------------------------------------------
---------------------------------------------------MAMGGAFPF
QWPAEPG----------LDVSLPPLPTVVPDAAGVA------------------------
------------------------------------------------------------
------------------------------------------------------------
------------------------------------------------------------
------------------------------------------------------------
------------------------------------------------------------
------------------------------------------------------------
------------------------------------------------------------
------------------------------------------------------------
-------------------------------YYADAAADMHAAMPAVLPDFAAALAAM--
----------------------------RREEEEA-A--GIRLVHLLMSCAGAVEAGD--
HAGASAHLADAH-AALAA-----VS-P-GSGIGRVAVHFTAAL-SRRLFP----------
------------------------------------------------PT----PSPPPP
Q-P---------------------------------------------------------
---AAADA--DADHAFLYHHFYEAGPYLKFAHFTANQAILEAV-Q--------GCKH---
-------------------VHIIDFNL-MQGLQWPALI-------QALALRP-----GG-
P----P---F-------LRLTGI-G--PPS-----PP-GR--D--------------DLR
DVGVRLADLARSVRVH---FSFRGVAA--------------NRL--------DEI--RPW
M-LQVS-------QG----EAVAVNSVLQLHRLVADPSTAAD------------------
----------------------DARAPIDAVLDCVSSMR-PR--VFTVVEQEA-------
---------D-HN-KPGFLD---R----------------FTEALF-YYSAVFDSLD-AA
S---------------------GG------------AGD-AAAEA--YLEREIC------
----------------DIV-----------------------------------------
-------------CGEGAE------RRERHEP----------LRRWRD------------
--------RL-GR-AG-------L------------------------------------
------AGVPLGANALRQARMLV------GLF-SG-----------------EG---HCV
EE--AD------------G--CLTLGWHGRPLFSASAWRAEENNHSDSNADGSSGSEESN
ISCSS*-----------------------
>Setaria_italica_Seita.8G129500
------------------------------------------------------------
------------------------------------------------------------
------------------------------------------------------------
------------------------------------------------------------
------------------------------------------------------------
------------------------------------------------------------
-----------------------------------------------MGMLNCADTSS--
GAKLQ-QLQAPTSPTASVSESNIVVS--STDPDANDALA----GLQALKFD--GDI-DVE
IQSPDIAMWESLFAEQMGAS--GGDFLMSFSPRRDFTATGSP-RRDFMVSSPKRDYMM--
SSPKRDYMV-SSPKRDYMMSSPKREYMVTSPRRD---SSPRRSTFS-NLYSGT--GS---
----HQQGYVDGVHGAEGGSGSGGGQPLYGGLAN-HGKGKSQ-SPLHKVYIN--NAHSNG
G--RSTGPSSLSCSSSY----GHGESLSLPSMDP-FLDEYKEGGGYLAGYQLP-------
-VKTGMEN-----GAASAATVTTVAPSPS--Q-LPTLSECLAMPEPVY--GGSEAAAAGG
LQMGAGLPA-------ELYY--GGQFGGDG--------FTLQHQMAKSD-QW-AGDSS--
---------------LHSMLGSVIQTEA--EQEQD-S--GLQLVHLLLACADFVSKGD--
QPSALRHLHLLR-R--VA-----SP-LG-DSMQRVASYFADAL-AARLSL----------
------------------------------------------------SS----NPSSSS
SSSGAATPRGGAA-AGVAP-----------------------------------------
---YTFPP--SPETLKIYQILYQACPYIKFAHFTANQAIFEAF-A--------GEDR---
-------------------VHVVDLDI-LQGYQWPAFL-------QALAARP-----GG-
P----P---T-------LRLTGV-G--HPA-----A---------------------AVR
ETGRHLASLAASLRVP---FEFHAAAA--------------DRL--------ERL--RPA
A-LQRR-------VG----EALAVNAVNRLHRVPS-------------------------
-------------------------AHLGPLLSMIRDQA-PK--IMTLVEQEA-------
---------G-HN-GPYFLG---R----------------FLEALH-YYSAIFDSLD-AT
F-------------------PADS------------APRMKVEQC--LLAPEIR------
----------------NVV-----------------------------------------
-------------ACEGAE------RVARHER----------LDRWRR------------
--------LM-EG-RG-------F------------------------------------
------EPVPLSPAAIGQSQVLL------GLYGAS-----------------DG---YRL
TE--DK------------G--CLLLGWQDRAIIAASAWQC*-------------------
-----------------------------
>Setaria_italica_Seita.9G123000
------------------------------------------------------------
------------------------------------------------------------
-------------MKREYQDAGGSGG-----DMGSSKDKMMAAAAGAGEQDEE-V-DELL
AALG--YKVRSSDMADVA-QKLEQLEMAMGMG---GAGAAADDGFVS-------HLATDT
V-HYNPSDLSSWVESMLSELNAPPPPLPPAPPAPRLASTSSTVTG---------------
------------------------------------------------------------
------------------------------------------------------------
--------------------------------GAAAGGVYFD-LPPAVDSSSSTY-----
------------------------------------------------------------
------------------------------------------------------------
------------------------------------------------------------
------------------ALKPIPSPAAA-SADPS-TDSAREPKR---------------
-----MRTGGG-STSSSSSSSSSLDGGRTRSSVVEAAPPA--------------------
--------------------------------------------AQASAAASGPAVPV--
----------------------------VVVDTQE-A--GIRLVHALLACAEAVQQEN--
FAAAEALVKQIP-M--LA-----SS-Q-GGAMRKVAAYFGEAL-ARRVYR----------
------------------------------------------------FR----PAPD--
------------------------------------------------------------
---SSLLD--AAFADLLHAHFYESCPYLKFAHFTANQAILEAF-A--------GCRR---
-------------------VHVVDFGI-KQGMQWPALL-------QALALRP-----GG-
P----P---S-------FRLTGV-G--PPQ-----PD-ET--D--------------ALQ
QVGWKLAQFAHTIRVD---FQYRGLVA--------------ATL--------ADL--EPF
M-LQPD-GEDTDDEP----EVIAVNSVFELHRLL--------------------------
----------------------AQPGALEKVLGTVRAVR-PR--IVTVVEQEA-------
---------N-HN-SGSFLD---R----------------FTESLH-YYSTMFDSLE-GA
GS--------DNSAADASPAPAGG------------TDQ-VMSEV--YLGRQIC------
----------------NVV-----------------------------------------
-------------ACEGTE------RTERHET----------LGQWRN------------
--------RL-GR-AG-------F------------------------------------
------EPVHLGSNAYKQASTLL------ALFAGG-----------------DG---YRV
EE--KD------------G--CLTLGWHTRPLIATSAWRAAAP*----------------
-----------------------------
>Solanum_lycopersicum_Solyc01g009840.1
------------------------------------------------------------
------------------------------------------------------------
------------------------------------------------------------
------------------------------------------------------------
------------------------------------------------------------
------------------------------------------------------------
------------------------------------------------------------
------------------------------------------------------------
------------------------------------------------------------
------------------------------------------------------------
------------------------------------------------------------
------------------------------------------------------------
------------------------------------------------------------
-----------------------------------------MLTGCSSSLDLPQAHHL--
----------------------------PNNQWDD-D--AAELISLL--CVEAIGSRN--
VTGVNQLIARLG-R--LA-YLRGSP-DLVSNFHIIPTQVLDCL-----------------
------------------------------------------------------------
------------------------------------------------------------
----------DVFSSTVLRLLNQVRPISKFIHFTSNEIMVRAF-E--------GKDQ---
-------------------AYIIDFDT-EQVLQWPNLF-------QSLVSRH-----KP-
-----PSQIH-------VRITGI-G--ESK------------------------------
----------------------------------------------------QDLGIDLW
M-HHVK-------EG----ENVAV------------------------------------
------------------------------------------------------------
----------------------------------------F------HWTALVG------
---------------------------------------FKTEEL---FARDIR------
----------------NII-----------------------------------------
-------------AREGRD------MIERHEY----------FGKWRK------------
--------LM-EQ-GG-------FQMHRDY------------------------------
------RKGTASESNSVEDVLI*-------------------------------------
------------------------------------------------------------
-----------------------------
>Solanum_lycopersicum_Solyc02g094340.1
------------------------------------------------------------
------------------------------------------------------------
------------------------------------------------------------
------------------------------------------------------------
------------------------------------------------------------
------------------------------------------------------------
-------------------------------MGSLKNDIIKNEVGSEITSFKDQNSYI--
------KL-LPEDSLASSESKKVTPISSDFELDC-GSLIPTSLTFPPGGGD---DD-DVE
IQSPDNSIWESFFADQL--------------------------EADFMISSPVRNLSSTS
TFCTTTTTHNNNTYTHHNQGIHGQSMMMCSPPR-----SPLRPNNY--------------
---------------------------------NSTNKGKGL-SPFQKVF----------
-----NSPN-----NQFM---Q-IESFNLPALES-FLDDDL-----ASEYSTLKVSDV--
-------------GSSSESL--------S--V-IPDFLECLALPNSSSN------TSASF
M--GSLLSNTSVGQVDDEIFQ-TGSI---AP-----LSQQLHQERHHEKQQKQIPTHVQL
P----STQQQYTQMINHNL---VVAAP-DQMQEQD-S--GLQLVHLLLACAEAVSKED--
YMLARRYLHHLN-R--VV-----TP-IG-DSMQRVASCFTEAL-TARLAA----------
------------------------------------------------TL----ATK---
---------PSTS-VPKPF-----------------------------------------
---NPFPPNSL-EILKIYQILYQACPYVKFAHFTANQAIFEAF-E--------AEER---
-------------------VHVIDLDI-LQGYQWPAFM-------QALAARP-----GG-
A----P---F-------LRITGV-G--SYP-----E---------------------AVR
ETGRCLTELAQSLHVP---FEFHPVG---------------EQL--------EDL--KPH
M-FNRR-------IG----EALAVNSVNRLHRVPG-------------------------
-------------------------NCIGNLLGMIRDQA-PN--IVTIVEQEA-------
---------S-HN-GPYFLG---R----------------FLEALH-YYSAIFDSLD-AT
F-------------------PGDS------------SQRAKLEQY--IFGPEIM------
----------------NIV-----------------------------------------
-------------SCEGME------RMVRHER----------LEKWRR------------
--------VM-EG-KG-------F------------------------------------
------KGVALSANAVTQSKILL------GLYSC------------------DG---YKL
TE--DN------------G--CLLLGWQDRAILAASAWRC*-------------------
-----------------------------
>Solanum_lycopersicum_Solyc07g066250.1
------------------------------------------------------------
------------------------------------------------------------
------------------------------------------------------------
-----------------------------------------------------------M
LGSFGSSSSQSHPHHDEESSDHHQQ-----------------------------------
------------------------------------------------------------
------------------------------------------------------------
------------------------------------------------------------
------------------------------------------------------------
------------------------------------------------------------
------------------------------------------------------------
------------------------------------------------------------
------------------------------------------------------------
-----------------------------------------------RRFTATATTIT--
----------------------------TTTITTS-P--AIQIRQLLISCAELISQSD--
FSAAKRLLTILS-T--NS-----SP-FG-DSTERLVHQFTRAL-SLRLNR----------
------------------------------------------------YI----SSTTNH
F-MTPVETTPTDS-----------------------------------------------
---SSSSS--LALIQSSYLSLNQVTPFIRFTQLTANQAILEAING--------NHQA---
-------------------IHIVDFDI-NHGVQWPPLM-------QALADRY--------
---PAP---T-------LRITGT-G--NDL-----D---------------------TLR
RTGDRLAKFAHSLGLR---FQFHPLYIANNNHDH------------------DEDPSIIS
S-IVLL-------PD----ETLAINCVFYLHRLLKDR-----------------------
-------------------------EKLRIFLHRVKSMN-PK--IVTIAEKEA-------
---------N-HN-HPLFLQ---R----------------FIEALD-YYTAVFDSLE-AT
L-------------------PPGS------------RERMTVEQV--WFGREIV------
----------------DIV-----------------------------------------
-------------AMEGDK------RKERHER----------FRSWEV------------
--------ML-RS-CG-------F------------------------------------
------SNVALSPFALSQAKLLL------RLHYPS-----------------EG---YQL
GV--SS------------N--SFFLGWQNQPLFSISSWR*--------------------
-----------------------------
>Solanum_lycopersicum_Solyc08g080400.1
MLAGCS-SSLLSPRHRLRSEASAQ------------------------------------
------------------------------------------------------------
------------------------------------------------------------
----------------------------------------------------FQACNF--
PSMSTQRLDLPCSFARKD-TSRS-QSISRP--VGLS-----VEKP--IEAKNSTCSLKQN
IRLPPSSTSAQT--SYVEGRRESKD-EFWEK-GRSLKRYAEQGCIDDESCMSRAKRKKSN
R---KSGDSSEDGYDLSLSQLGGGDFWLQSGFNAARSVPLIAGLHPPQAAPFSFSCSGEE
ESVCYVP----------------------NEVISPPLPMSNNPWIESVVTEITNF-----
------------------------------------------------------------
------------------------------------------------------------
------------------------------------------------------------
------------------GD-KNVSTSQ-----------------DLAREASVSSASLDS
HGLVLRPNENLGEHEVGNGSRL-PNPN---------------------------------
-----------------------------------------------DRGEVVTAHNG--
----------------------------HNNHRED-D--AAELISLLVSCVEAIGSRN--
VTGVNQLIARLG-Q--LA-----SP-RG-SPVSRLTAYFTEAL-ALRVAR----------
------------------------------------------------IW----PHIFHI
I-PPR-------------------------------------------------------
---DLDRL--DDDSSTALRLLNQVSPIPKFIHFTSNEILLRAF-E--------GKDR---
-------------------VHIIDFDI-KQGLQWPSLF-------QSLASRP------N-
P----PT--H-------VRITGI-G--ESK-----Q---------------------DLV
ETGDRLAEFAEALNLA---FEFHPVV---------------DRL--------EDV--RLW
M-LHVK-------EG----ESVAVNCVLQMHRLLYDSSG---------------------
-------------------------GILRDFLGLIRSTN-PT--IILMAEQEA-------
---------E-HN-EPSLEA---R----------------LVNSLR-YYAAVFDSIA-FG
L-------------------PLDS------------PARIKIEEL---FARDIR------
----------------NII-----------------------------------------
-------------ACEGRD------RTERHEC----------FGKWRK------------
--------LM-EQ-GG-------F------------------------------------
------RCTGITERELLQSQMLL------KMYSC------------------ED---YRV
TKQGND------------DA-ALTLSWLDQPLCTVSAWTPIDAAGSSSSYYQPS*-----
-----------------------------
>Solanum_lycopersicum_Solyc10g086370.1
------------------------------------------------------------
------------------------------------------------------------
------------------------------------------------------------
-------------------------------------MSSREISMDTIMEDEDSFVSNTN
AIIYAASDISGWTHSLFSDNNIPNSSSSTSVDE---HHQQISTAAGDGGKEDDSMIVSSS
ASSSWFNDNKQIDDHQEIRIFNVDFSSLCNNTCSGFESHGGLLPDT--------------
------------------------------------------------------------
------------------------------------------------------------
------------------------------------------------------------
------------------------------------------------------------
------------------------------------------------------------
------------------------------------------------------------
------------------------------------------------------------
------------------------------------------------------------
----------------------------GRTVNGD-A--SVLLVNIIVACAKADKKNY--
SCLADRLIRNII-RRFEV-----AQ-FG-GAMKKVATHFADAF-DNKIHR----------
------------------------------------------------LI----PQDIVG
L-----------------------------------------------------------
--------------SYNHTSVYGNCLFLKFAHFTANQSILEAF-A--------NFNR---
-------------------VHVIDFSF-NQGLQWQALL-------QALALRP-----GG-
P----P---A-------FRLSGISG--QPKSDDGSD---------------------PLQ
EVGFKLAQFAESIGVE---FEFCGFMA--------------YAL--------ADL--EAS
M-LNIR-------PS--NEEAVAVNSVFELQPLFSIP-----------------------
-------------------------GAIEKVMDLIKQIE-PK--VVTITEQEV-------
---------N-HN-GRVFSS---R----------------IIEASR-YYSTMFDFLENLE
SI------------------SPNN------------LDTVMEKQCLDVMVSEIY------
----------------NLV-----------------------------------------
-------------ACEGTK------RIVRRGT----------LGQWQV------------
--------RI-YS-AG-------F------------------------------------
------NLVPLTSDTYKQGAMLL------ASFPNA-----------------EG---YKV
EV--KD------------G--SLMLSWNSLPLIANSTWRLCSQV*---------------
-----------------------------
>Solanum_lycopersicum_Solyc10g086380.1
------------------------------------------------------------
------------------------------------------------------------
------------------------------------------------------------
-------------------------------------MSSLEISMDTIMEDEDSFVSNTE
AIIYAASDISGWTHSLISDHNIPNSSSSTSLDEHHHHHQQISTAAGGGGNEDDSMIVSSC
ASSRWFNNNKQIDDQQEIRIFNVDLRALCEN----RLKSCGGSESR--------------
------------------------------------------------------------
------------------------------------------------------------
------------------------------------------------------------
------------------------------------------------------------
------------------------------------------------------------
------------------------------------------------------------
------------------------------------------------------------
------------------------------------------------------------
----------------------------DCLVYEE-S--SVRLVNTLMACAEAIQDNN--
LSLADELISDIR-R--IS-----VSQMG-GAMKKEATYFADAL-YHKIHR----------
------------------------------------------------TN----SEDIDE
S-SY--------------------------------------------------------
-----------PKDQVLSMSFYDSCLFLKFAHFIANQSILEAF-A--------DSKR---
-------------------VHVIDFSL-NQGSQWPALL-------QALTLRP-----GG-
P----P---A-------LRLTGIRG--HSQPEDTTD---------------------ALQ
EVGRELAQLAESTGVE---FEFRGFVV--------------HTL--------ADL--EAP
M-LNIR-------PS--NVESVAVNSVFKLHRLFSIP-----------------------
-------------------------GAIEKVLDLIKQID-PK--IVTIAEREV-------
---------N-HN-ETVFMN---R----------------IKEAWY-YYSTMFDLLENSE
W-------------------TKRS------------TIDLEIAAE--HLGREIY------
----------------NLV-----------------------------------------
-------------ACEGTK------RVVRHET----------FGQWRV------------
--------RF-NS-AG-------F------------------------------------
------NLVPLGSNTYRHANMLL------ALYTNG-----------------KR---YRV
EE--KD------------G--CLMLSWHSRPLITTSAWRGYVANSRD*------------
-----------------------------
>Solanum_lycopersicum_Solyc11g011260.1
------------------------------------------------------------
------------------------------------------------------------
--------------MKRDRDRDREREKRAFSNGAVSSGKSKIWEEDEEEKPDAGM-DELL
AVLG--YKVKSSDMADVA-QKLEQLEMAMGTT---------MEDGIT-------HLSTDT
V-HKNPSDMAGWVQSMLSSISTNFDMCNQENDVLVSGCGSSSSI----------------
------------------------------------------------------------
------------------------------------------------------------
----------------------------------------IDFSQNHRTSTISDD-----
------------------------------------------------------------
------------------------------------------------------------
------------------------------------------------------------
------------------DLRAIPGGAVFNS---------------------------DS
NKRHRSTTSSF-S-----------------------------------------------
------------------------------------------TTSSSMVTDSSATRPV--
----------------------------VLVDSQE-T--GVRLVHTLMACAEAVQQEN--
LTLADQLVRHIG-I--LA-----VS-Q-SGAMRKVATYFAEAL-ARRIYK----------
------------------------------------------------IY----PQD---
------------------------------------------------------------
-----SME--SSYTDVLQMHFYETCPYLKFAHFTANQAILEAF-T--------GCNK---
-------------------VHVIDFSL-KQGMQWPALM-------QALALRP-----GG-
P----P---A-------FRLTGI-G--PPQ-----PD-NT--D--------------ALQ
QVGWKLAQLAETIGVE---FEFRGFVA--------------NSL--------ADL--DAT
I-LDIR-------PS--ETEAVAINSVFELHRLL--------------------------
----------------------SRPGAIEKVLNSIKQIN-PK--IVTLVEQEA-------
---------N-HN-AGVFID---R----------------FNEALH-YYSTMFDSLE-SS
GSSSSASPTGILPQP-----PVNN------------QDL-VMSEV--YLGRQIC------
----------------NVV-----------------------------------------
-------------ACEGSD------RVERHET----------LNQWRV------------
--------RM-NS-SG-------F------------------------------------
------DPVHLGSNAFKQASMLL------ALFAGG-----------------DG---YRV
EE--ND------------G--CLMLGWHTRPLIATSAWKLLPDSGTGAGEVEL*------
-----------------------------
>Taxus_baccata_TBA00005255
------------------------------------------------------------
-------------------------------------------------------MKRQH
YQFQQAQQQKQQQQQRQSHGFCSGPGANPAMAASGSKGKEPVLYCNKDGNVGMGV-DKEL
ASMG--YSVKSSDLLQVA-QRLEQLEMVMCSA---------QEDGIS-------HLSSEA
V-HYNPSDLAGWIESMLTELNVPNCADHPLDQSSVAREAS--------------------
------------------------------------------------------------
----------NSVPESSTSTSRPDRVDHFTGMYDALDGSEYLQEYMDHMVGLFSQPSEVS
EPLLINPGSSGLIEQEQRVQRQRQN-------QNQNQNQNQNQHQALVSRDEPSP-----
------------------------------------------------------------
------------------------------------------------------------
------------------------------------------------------------
------------------PSTVLIPSSSNSSLEVQSRDLHQKQPPQPQPQEDLDVTGGRR
EKKRLRADPEA-DRFLPAD------------------------------------RPMV-
------------------------------------------------------------
----------------------------MGADPQE-S--GVRLVHMLMACAEAVQENR--
LPVAGKMVKEIR-I--LA-----SN-Q-GGAMGKVATYFAEAL-ARRIYG----------
------------------------------------------------FL----PQD---
--AL--------------------------------------------------------
----LNHN--DPLSDILQFHFYETCPYLKFAHFTANQAILEAF-A--------GHKR---
-------------------VHVIDFNL-KQGMQWPALI-------QALALRP-----GG-
P----P---A-------FRLTGI-G--PPQ-----PD-GS--D--------------VLQ
EVGLKLAQLAESINVE---FSFRGYVA--------------SNL--------SNL--KPW
M-LEIN------PEV----EAVAVNSILQLHRLIDDDPS---------------------
----------------------VQPSAIDEVLAMVRSLN-PK--IVTVVEQEA-------
---------D-HN-RPIFLD---R----------------FTESLH-YYSTIFDSLE-AC
RL------------------PPQS------------EQQ-VMSEI--YLGREIC------
----------------NIV-----------------------------------------
-------------ACEGSE------RVERHEP----------LMQWRL------------
--------RM-YS-AG-------F------------------------------------
------RAMNLGSNAFKQASMLL------TLFPGG-----------------EG---YRV
EE--NT------------G--CLTLGWHSRPLIAASAWQCSP*-----------------
-----------------------------
>Taxus_baccata_TBA00012517
------------------------------------------------------------
------------------------------------------------------------
------------------------------------------------------------
------------------------------------------------------------
------------------------------------------------------------
------------------------------------------------------------
------------------------------------------------------------
------------------------------------------------------------
------------------------------------------------------------
------------------------------------------------------------
------------------------------------------------------------
------------------------------------------------------------
------------------------------------------------------------
------------------------------------------------------------
------------------------------------------------------------
------------------------------------FYASEAL-KKHSVK----------
------------------------------------------------------------
--------------------------------------------------------QGRS
EGKNGVKS--CLEDDLAYQALYQLLPYHKFLHFTGNQAILEAV-G--------SASH---
-------------------IHIIDLEI-RQGLQWPSFL-------QSLSLRP-----EG-
P----PK--L-------LKITAI-G--NDE-----K---------------------RLK
QTGRRLLEFAQSMGIE---FFFHPLI---------------AEM--------EEL--DES
A-FSIE-------AH----ETVAVNCSVVLNRMLCKSG----------------------
------------------------------------------------------------
------------------------------------------------------------
------------------------------------------------------------
------------------------------------------------------------
------------------------------------------------------------
--------KI----HG-------L------------------------------------
------------------------------------------------------------
------------------------------------------------------------
-----------------------------
>Taxus_baccata_TBA00026157
------------------------------------------------------------
------------------------------------------------------------
------------------------------------------------------------
------------------------------------------------------------
------------------------------------------------------------
------------------------------------------------------------
------------------------------------------------------------
------------------------------------------------------------
------------------------------------------------------------
------------------------------------------------------------
------------------------------------------------------------
------------------------------------------------------------
------------------------------------------------------------
---------------------------------AQWESVGMAVQHMPTRYGGVHPAVN--
----------------------------GDEGAQE-L--GIRLVHLLMACAEAIQRND--
LKMGSNIVREIR-M--IL-----RN-PS-GAMGKVASHFVEAL-ARRIYG----------
------------------------------------------------------------
------------------------------------------------------------
------------------------------------------------------------
------------------------------------------------------------
------------------------------------------------------------
------------------------------------------------------------
------------------------------------------------------------
------------------------------------------------------------
------------------------------------------------------------
------------------------------------------------------------
------------------------------------------------------------
------------------------------------------------------------
-----------------------L------------------------------------
------------------------------------------------------------
------------------------------------------------------------
-----------------------------
>Taxus_baccata_TBA00030310
------------------------------------------------------------
------------------------------------------------------------
------------------------------------------------------------
------------------------------------------------------------
------------------------------------------------------------
------------------------------------------------------------
------------------------------------------------------------
------------------------------------------------------------
------------------------------------------------------------
------------------------------------------------------------
------------------------------------------------------------
------------------------------------------------------------
------------------------------------------------------------
------------------------------------------------------------
------------------------------------------------------------
-------------------------------------------------G----------
------------------------------------------------PT----SPK---
--S---------------------------------------------------------
---SLGQA--DAQSEIMYHHFYETCPYLKFAHFTANQAILEAV-E--------GHER---
-------------------IHVIDFNL-MHGLQWPALI-------QALALRA-----GG-
P----P---F-------LRLTGI-G--PRQ-----PD-GR--D--------------VLQ
EIGMKLAQLAESVNVE---FDFRGVMA--------------DKL--------DDV--KPW
M-LQLR-------AG----EVIAVNSIFQLHRLLYDYKD---------------------
P---------------------SAASPIDAVLKSVRSLK-PK--LVTVAEQEA-------
---------N-HN-APLFLD---R----------------FTEALH-YYSTMFDSLE-AC
NL------------------PPHS------------AEK-LVAEM--YIEREIC------
----------------NIV-----------------------------------------
-------------ACEGPY------RVERHEP----------LSRWRM------------
--------RL-AG-AG-------F------------------------------------
------RPAHLGSNAFKQASMLL------TLF-SG-----------------EG---FTV
EE--NN------------G--SL-------------------------------------
-----------------------------
>Taxus_baccata_TBA00030905
------------------------------------------------------------
------------------------------------------------------------
------------------------------------------------------------
------------------------------------------------------RLSTDA
V-HYNPSDLGGWIDSMLQELSTPTAVGTHGLLAENGGAQDEIEDPGFEYLPEAAGFLNE-
------------------------------------------------------------
------------------------------------------------------------
--------------------------------EDHNVDGLFGLLGGSTDDDDDDE-----
------------------------------------------------------------
------------------------------------------------------------
------------------------------------------------------------
------------------ALMEVPLICNIREQQQGQEQVEKEDRPYDLRLPDLHKVPELH
EPYLLLKQAQS-SSCSSASTDENFKLGQCSASSVQGIEPQQP------------------
--------------------DQTDDMSNDIDSYIHDIDPDASDTAQPLFNPQQVEGSS--
----------------------------PAVEECA-P--GVRLVHTLMACAEAVQRNN--
VGAAQEMLKQIK-L--LS-----SS-T-GGAMEKIAQYFSEAL-LRRIYG----------
------------------------------------------------FS----IRDA--
------------------------------------------------------------
---MYLKN--DSLSELLHIHFYENCPYLKFAHFTANQAILEAF-Q--------GHKR---
-------------------VHVIDFSL-KQGIQWPALI-------QALALRP-----GG-
P----P---A-------LRLTGI-G--PPH-----PE-GN--D--------------VLH
EVGLKLAQLADSVNVE---FDFRG------------------------------------
------------------------------------------------------------
------------------------------------------------------------
------------------------------------------------------------
------------------------------------------------------------
------------------------------------------------------------
------------------------------------------------------------
------------------------------------------------------------
------------------------------------------------------------
------------------------------------------------------------
-----------------------------
>Vitis_vinifera_GSVIVG01011710001
------------------------------------------------------------
------------------------------------------------------------
------------MGERDIKKENVREYHHPHHPTCSTSPTGKGKMWDADPQQDAGM-DELL
AVLG--YNVKASDMAEVA-QKLEQLEEVIVNAQEDGLS----------------HLASET
V-HYNPSDLSNWLGSMLSDTQPKQEPSIFDSPSLDY------------------------
------------------------------------------------------------
------------------------------------------------------------
------------------------------------------------------------
------------------------------------------------------------
------------------------------------------------------------
------------------------------------------------------------
------------------------------------------------------------
------------------------------------------------------------
-------------------------------DLKAIPANSVSSVIGGWGVPTESARPV--
----------------------------VLVDSQE-T--GIRLVHTLMACAEAVQQEN--
LKLAEALVKQIG-F--LA-----VS-QA-GAMRKVATYFAEGL-ARRIYR----------
------------------------------------------------------------
------------------------------------------------------------
--------------------LYPDKP----------------------------------
----------------------LDSSM-KQGMQWPALM-------QALALRP-----GG-
P----P---S-------FRLTGI-G--PPS-----TD-NT--D--------------HLH
EVGWKLAQLAETIHVE---FEYRGFVA--------------NSL--------ADL--DAS
M-LELR-------DG----ESVAVNSVFELHSLLARP-----------------------
-------------------------GGIERVLSAVKDMK-PD--IVTIVEQEA-------
---------N-HN-GPVFLD---R----------------FTESLH-YYSTLFDSLE-GC
GV----------------------------------------------------------
------------------------------------------------------------
-------------SPFGNK-----------------------------------------
--------RI----GP-------F------------------------------------
----------FGSNSMMKSLFQL------NLDF*--------------------------
------------------------------------------------------------
-----------------------------
>Vitis_vinifera_GSVIVG01014862001
------------------------------------------------------------
------------------------------------------------------------
------------------------------------------------------------
-----------------------------------------------------------M
LGSFSSSHEEEEDPSDLQYQIPQ-------------------------------------
------------------------------------------------------------
------------------------------------------------------------
------------------------------------------------------------
------------------------------------------------------------
------------------------------------------------------------
------------------------------------------------------------
------------------------------------------------------------
------------------------------------------------------------
------------------------------------------------------------
----------------------------PSRAFSP-P--AIQMRQLLISCAELVSQSD--
FSAARRLLSILS-S--NS-----SP-FG-DSTERLVHQFSAAL-SLRLSR----------
------------------------------------------------YA----TPATSS
GAMSASAN----------------------------------------------------
---TAAAD--SEAFHSTYLSLNQITPFIRFSQLTANQAILEAI-E--------GQRA---
-------------------IHILDFDI-MHGVQWPPLM-------QAIAERC-----GN-
-LHPPP---M-------IRITGT-G--EDL-----G---------------------ILQ
RTGDRLLKFAQSLGLK---FQFHPLLLRNDP----------TSV--------PLY--LPS
A-LQLL-------PD----ETLAVNCVLYLHRLLKDDS----------------------
-------------------------RDLRLFLHKIKAME-PK--VVTIAEREA-------
---------N-HN-HPLFLQ---R----------------FVEALD-HYTAVFDSLE-AT
L-------------------PPTS------------RERLAVERI--WFGREIV------
----------------DIV-----------------------------------------
-------------SAEGDN------RRERHER----------FESWEV------------
--------ML-RS-SG-------F------------------------------------
------SNVPLSPFALSQAKLLL------RLHYPS-----------------EG---YRL
QI--IN------------D--SFFLGWQNQALFSVSSWH*--------------------
-----------------------------
>Vitis_vinifera_GSVIVG01019809001
MLAGC--STLLSPRHRLRSETSAQ------------------------------------
------------------------------------------------------------
------------------------------------------------------------
----------------------------------------------------FQACHFQL
PSMSTQRLDLPCSFPRKD-ASRS-QPI-RP--VGLS-----VEKS--MEAKTSTCSLKQN
IRLPPSATSAQT--TFIEGRREIKD-EFWEK-GKSLKRFAEQGSV-DESCMSRAKRKRRS
-----------------------------------------------QLVSFPLTCSGEE
ERVCFVP----------------------SEVISPPLPLSNNPWLESVVTEITSL-----
------------------------------------------------------------
------------------------------------------------------------
------------------------------------------------------------
------------------GD-NDLETSH-----------------GVVKEASGSSNSSES
HPLALRLHESTVEQEIGNGSSL-PHLH---------------------------------
-----------------------------------------------EGPKM--SGDD--
----------------------------ENNQGEH-Q--GFELISLLMACVEAIGSRN--
IAAISHFIAKLG-D--LA-----SP-KG-SPISRVTAYFTEAL-ALRVSR----------
------------------------------------------------LW----PAIFHV
T-TPR-------------------------------------------------------
---ELDRA--DDDTWTALRLLNQVSPIPKFIHFTSNEILLRAF-E--------GKDR---
-------------------VHIIDFDI-KQGLQWPSLF-------QSLASRT------N-
P----PS--H-------M*-----------------------------------------
------------------------------------------------------------
------------------------------------------------------------
------------------------------------------------------------
------------------------------------------------------------
------------------------------------------------------------
------------------------------------------------------------
------------------------------------------------------------
------------------------------------------------------------
------------------------------------------------------------
------------------------------------------------------------
-----------------------------
>Vitis_vinifera_GSVIVG01030735001
------------------------------------------------------------
------------------------------------------------------------
------------------------------------------------------------
-------------MVDVA-QKLEQLEMVMGNA---------QEDGIS-------HLSSGT
V-HYNPSDLSGWVQSMLTELNPPSSAFASSSQQTPI------------------------
------------------------------------------------------------
------------------------------------------------------------
------------------------------------------------------------
------------------------------------------------------------
------------------------------------------------------------
------------------------------------------------------------
------------------------------------------------------------
------------------------------------------------------------
--------------------------------------DDPLLAPSDAIPGVASTRPV--
----------------------------VVVDSQE-T--GVRLVHTLMACADAVQQDN--
MKLADALVKHIG-L--LA-----AS-Q-AGAMRKVATYFAEAL-ARRIYR----------
------------------------------------------------IY----PQD---
------------------------------------------------------------
-----SLE--SSYSDILQMHFYEACPYLKFAHFTANQAILEAF-A--------GANR---
-------------------VHVIDFGL-KQGMQWPALM-------QALALRP-----GG-
P----P---S-------FRLTGI-G--PPQ-----PD-NT--D--------------AC-
------------------------------------------------------------
------------------------------------------------------------
------------------------------------------------------------
--------------IACWLD---R------------------------------------
------------------------------------------------------------
------------------------------------------------------------
----------------GPS-----------------------------------------
--------RR--------------------------------------------------
------------------------------------------------------------
---------------------CCRL---SKP*----------------------------
-----------------------------
>Vitis_vinifera_GSVIVG01033046001
------------------------------------------------------------
------------------------------------------------------------
------------------------------------------------------------
------------------------------------------------------------
------------------------------------------------------------
------------------------------------------------------------
---------------------------------------MINSLCGSMGSLNSESSCT--
------KLQQPTSPNK--SILESRKAPLSSDLES-NSLAPSSLNLHGLKFD--VDG-DAE
VQSPDSSMWEAFFTDHF--------------------------DSDFMISSPVR------
---SSPMNYNYN----HVQSMQGQSLLGCSPPRN---SSQLGSFSS--------------
-----------------------------------THKGKGQ-SPLHKVF----------
-----NSPT-----YQYI---Q-PDTLSLPPLDS-LLDDYQRDGVGASSYPMMKIPAV--
-------------GISGASSLAQYLDMPI--T-IHPTALDLPLQNTWRF-SGPVSESS--
-----ATGGSQLTQEKDMY-Q-MGSMSSTAS-----LSQQLQEEHQQEQQ-LQQ------
----KQQQLQEIQNPNHGL---MVPHPLGSEQEHD-S--GLQLVHFLLACAEAVAKED--
YMLARRYLHHLN-R--VV-----TP-LG-DSMQRVASCFTEAL-SARLAA----------
------------------------------------------------TL----TPK---
---------PSTS-TTKPF-----------------------------------------
---NPFPPNSL-EILKIYQILYQACPYIKFAHFTANQAIFEAF-E--------AEER---
-------------------VHVIDLDI-LQGYQWPAFI-------QALAARP-----GG-
A----P---F-------LRITGV-G--CSP-----E---------------------SVR
ETGRCLTELAHSLHVP---FEFHPVG---------------EEL--------EDL--KPH
M-FNRR-------VG----EALAVNSANRLHRVPT-------------------------
-------------------------NFLGNLLAMIRDQA-PN--IVTIVEQEA-------
---------S-HN-GPYFLG---R----------------FLEALH-YYSAIFDSLD-AT
F-------------------PPDS------------AQRAKLEQY--IFAPVIR------
----------------NIV-----------------------------------------
-------------ACEGAE------RVMRHER----------LEKWRK------------
--------LM-EG-KG-------F------------------------------------
------QGVPLSANAVTQSKILL------GLYSC------------------DG---YRL
TE--DK------------G--CLLLGWQDRAILAASAWRC*-------------------
-----------------------------
>Woodsia_ilvensis_1kpYQEC2077398
------------------------------------------------------------
------------------------------------------------------------
------------------------------------------------------------
------------------------------------------------------------
------------------------------------------------------------
------------------------------------------------------------
------------------------------------------------------------
------------------------------------------------------------
------------------------------------------------------------
------------------------------------------------------------
------------------------------------------------------------
------------------------------------------------------------
------------------------------------------------------------
------------------------------------------------------------
---------------------------------------GIRLVHLLMACAEAIPKNE--
LAAALDMVREIK-K--LA-----SS-N-SGAMGKVANYFVDAL-ARRIYG----------
------------------------------------------------AN----IED---
--WA--------------------------------------------------------
---SLSQA--DALSEVLYSHFYEACPYLKFAHFTANQAILEAF-K--------DHKF---
-------------------VHVIDFNL-MQGSQWPALI-------QALALRP-----GG-
P----P---H-------LRMTGI-G--PPQ-----PD-NK--D--------------VLQ
EVGMKLAQIAGSVNVE---FSFRGVVA--------------TKL--------DDV--KPW
M-FEAK-------QG----EAIAVNSILQLHRLLFGHIN--------------------T
N---------------------PSMSPIDEVLSSIKSLS-PK--VVTLVEQEA-------
---------N-HN-SPVFLE---R----------------FVEALH-YYCTMFDSLE-TC
SF------------------PPQS------------PEM-AWTEM--YLAREIV------
----------------NIV-----------------------------------------
-------------ACEGLG------RTERHEP----------LSQWRK------------
--------RM-VN-AG-------F------------------------------------
------RPLHLGSNAFKQASLLL------KLS-SG-----------------EG---YTV
EE--NR------------G--CLTLG----------------------------------
-----------------------------
>Woodsia_ilvensis_1kpYQEC2076116
------------------------------------------------------------
------------------------------------------------------------
------------------------------------------------------------
------------------------------------------------------------
------------------------------------------------------------
------------------------------------------------------------
------------------------------------------------------------
------------------------------------------------------------
------------------------------------------------------------
------------------------------------------------------------
------------------------------------------------------------
------------------------------------------------------------
------------------------------------------------------------
------------------------------------------------------------
---------------------------------EKTHMINLNLLHLLLACAEAVSEDN--
LEVASVVLTRLQ-E--LS-----CK-YG-SPLQRLSFCLCNAV-EARILP----------
------------------------------------------------SA----QAEFRR
S-L---------------------------------------------------------
---KMPLP--PCDMLETFCVFYNVNPIGRFCHLTLNQLILDNT-L--------SDTH---
-------------------VHIVDLHI-GYGMQWAAFL-------QAIALRP-----HG-
P----P---K-------LRLTAV-G--PRE-----E---------------------HMV
STGKKLMDMAGTLQVP---FEYCPIA---------------SQL--------QSL--DVG
M-IDIR------------------------------------------------------
------------------------------------------------------------
------------------------------------------------------------
------------------------------------------------------------
------------------------------------------------------------
------------------------------------------------------------
------------------------------------------------------------
------------------------------------------------------------
------------------------------------------------------------
-----------------------------
>Woodsia_scopulina_1kpYJJY2002497
------------------------------------------------------------
------------------------------------------------------------
------------------------------------------------------------
------------------------------------------------------------
------------------------------------------------------------
------------------------------------------------------------
------------------------------------------------------------
------------------------------------------------------------
------------------------------------------------------------
------------------------------------------------------------
------------------------------------------------------------
------------------------------------------------------------
------------------------------------------------------------
------------------------------------------------------------
---------------------------------QE-L--GIRLVHLLMACAEAIPKNE--
LGAAVDMVREIK-K--LA-----SS-N-SGAMGKVANYFVDAL-ARRIYG----------
------------------------------------------------AK----IDD---
--WA--------------------------------------------------------
---SLSQT--DALSEVLYSHFYEACPYLKFAHFTANQAILEAF-K--------DHKF---
-------------------VHVIDFNL-MQGSQWPALI-------QALALRP-----GG-
P----P---H-------LRMTGI-G--PPQ-----PD-NK--D--------------VLQ
EVGMKLAQIAGSVNVE---FSFRGVVA--------------TKL--------DDV--KPW
M-FEAK-------QG----EAIAVNSILQLHRLLFGHIN--------------------T
N---------------------PSMSPIDEVLTSIKSLS-PK--VVTLVEQEA-------
---------N-HN-SPVFLE---R----------------FVEALH-YYCTMFDSLE-TC
SF------------------PPQG------------PEM-AWTEM--YLAREIV------
----------------NIV-----------------------------------------
-------------ACEGLA------RTERHEP----------LSQWRK------------
--------RM-LN-AG-------F------------------------------------
------RPLHLGSNAFKQASLLL------KLS-SG-----------------EG---YTV
EE--NR------------G--CLTLGWHSRPLIAASAWQC--------------------
-----------------------------
>Zea_mays_Zm00001d009646
------------------------------------------------------------
------------------------------------------------------------
------------------------------------------------------------
------------------------------------------------------------
------------------------------------------------------------
------------------------------------------------------------
------------------------------------------------------------
------------------------------------------------------------
------------------------------------------------------------
------------------------------------------------------------
------------------------------------------------------------
------------------------------------------------------------
---------------------------------------------------------MDP
FTAM------ALSGTLSPSFSTTSTNDTMYNLNP-ALYASLVPPIRKPATPTTLEVGR--
----------------------------QCKEEED-A--SIRLVHLLITCTSAIETGD--
YSIAQGNLSEAR-KILGE-----IP-TS-TGIGRVGKHFIDAL-VQRLFP----------
------------------------------------------------AY----PHAA--
------------------------------------------------------------
---PPSPS--PSTSIDLHNNFYDAGPYLKFAYSTANQAILKAI-K--------GYNH---
-------------------VHIIDFSL-MQGLQWPALM-------DVFSARE-----GG-
P----P---K-------LRITGI-G--PNP-----IG-GR--D--------------ELH
EVGIRLAKYAHSVGID---FTFQGVCV--------------DQL--------DRL--CDW
MLLKPI-------KG----EAVAINSILQLHRLLVDPDANP-------------------
----------------------VVPAPIDILLKLVIKIN-PM--IFTVVEHEA-------
---------D-HN-RPPLLE---R----------------FTNALF-HYATMFDSLE-AM
H-------------------RCTSGR----------DITDSLTEV--YLRGEIF------
----------------DIV-----------------------------------------
-------------CGEGSA------RTERHEL----------FGHWRE------------
--------RL-TY-AG-------L------------------------------------
------TQVWFDPDEVDTLKDQL----IHVTSLSG-----------------SG---FNI
LV--CD------------G--SLALAWHNRPLYVATAWCVTGGNAASSMVGNICKG---T
NDSRRKENRNGPME*--------------
>Zea_mays_Zm00001d013465
------------------------------------------------------------
------------------------------------------------------------
-------------MKREYQNAGGNDG-----YRGSSKDKSMAAAAGAGEQEEE-V-DELL
AALG--YKVRSSDMADVA-QKLEQLEMAMGMG---GACPTADDGFVS-------HLATDT
V-HYNPSDLSSWVESMLSELNAPPPPLPPATPAPRLASTSSTVTS---------------
------------------------------------------------------------
------------------------------------------------------------
--------------------------------GAAAGAGYFD-LPPAVDSSSSTY-----
------------------------------------------------------------
------------------------------------------------------------
------------------------------------------------------------
------------------ALKPIPSPVAAASADPS-PDSAREPKR---------------
-----MRTGGG-STSSSSSSSSSMDGGRTRSSVVEAAPPA--------------------
-----------------------------------------------TQAANGPAVPV--
----------------------------VVVDTQE-A--GIRLVHALLACAEAVQQEN--
FSAADALVKQIP-V--LA-----SS-Q-GGAMRKVAAYFGEAL-ARRVYR----------
------------------------------------------------LR----PAPD--
------------------------------------------------------------
---GSLLD--AAFADLLHAHFYESCPYLKFAHFTANQAILEAF-A--------GCRR---
-------------------VHVVDFGI-KQGMQWPALL-------QALALRP-----GG-
P----P---S-------FRLTGV-G--PPQ-----PD-ET--D--------------ALQ
QVGWKLAQFAHTIRVD---FQYRGLVA--------------ATL--------ADL--EPF
M-LRPEGGGDTDDEP----EVIAVNSVCELHRLL--------------------------
----------------------AQPGTLDKVLGTVRAVR-PR--IVTVVEQEA-------
---------N-HN-SGTFLD---R----------------FTESLH-YYSTMFDSLE-GA
GS-GSGSGSGSGQPTDAS--PPAG------------TDQ-VMSEV--YLGRQIC------
----------------NIV-----------------------------------------
-------------ACEGAE------RTERHET----------LVQWRG------------
--------RL-GG-SG-------F------------------------------------
------EPVHLGSNAYKQASTLL------ALFAGG-----------------DG---YRV
EE--KD------------G--CLTLGWHTRPLIATSAWRVAAP*----------------
-----------------------------
>Zea_mays_Zm00001d015815
------------------------------------------------------------
------------------------------------------------------------
------------------------------------------------------------
------------------------------------------------------------
------------------------------------------------------------
------------------------------------------------------------
------------------------------------------------------------
------------------------------------------------------------
------------------------------------------------------------
------------------------------------------------------------
------------------------------------------------------------
------------------------------------------------------------
-------MLGAPGHDGDDAAE---------------------------------------
-------------------------------------------------RAQEQAAAA--
----------------------------AAAAADD-A--PSSPRGLVVASAGLLHRGD--
VDGARRATAEVL-S--TM-----DQ-RG-DAADRLAHHFARAL-ARLVDD----------
------------------------------------------------------------
-------------------------------------------KAAAAGG--GDVAAAPA
GG-APP-P--APPGPTAYLAYNQIAPFLRFAHLTANQAILDAAASTSG-----GARR---
-------------------LHIVDLDA-AHGVQWPPLL-------QAIANRADPA--VG-
P----L---E-------VRITGA-G--PDR-----D---------------------VLL
RTGDRLRAFASSLNLP---FRFHPLHLP--YSVQL-----------------AAD--PNT
G-LELH-------SD----ETLAVNCVLFLHRLGGE------------------------
-------------------------GEVATFLKWVKSMN-PA--VVTIAEKEA-------
-----NSIGSDDC-SDDLPR---R----------------VTAAMS-YYSAVFDALE-AT
V-------------------PPGS------------ADRLLVESE--VLGREID------
----------------AAL-----------------------------------------
----------------TPG-----RVGEHSWG----------FDAWAS------------
--------AA-RT-AG-------L------------------------------------
------SPRPLSAFAVSQARLLL------RLHYPS-----------------EG---YVA
EE--AR------------G--ACFLGWQTRPLMAVSSWQ*--------------------
-----------------------------
>Zea_mays_Zm00001d033680
------------------------------------------------------------
------------------------------------------------------------
-------------MKREYQDAGGSGG-----DMGSSKDKMMAAAAGAGEQEEEDV-DELL
AALG--YKVRSSDMADVA-QKLEQLEMAMGMGGVGGAGATADDGFVS-------HLATDT
V-HYNPSDLSSWVESMLSELNAPPAPLPPATPAPRLASTSSTVTS---------------
------------------------------------------------------------
------------------------------------------------------------
--------------------------------GAAAGAGYFD-LPPAVDSSSSTY-----
------------------------------------------------------------
------------------------------------------------------------
------------------------------------------------------------
------------------ALKPIPSPVAAPSADPS-TDSAREPKR---------------
-----MRTGGG-STSSSSSSSSSMDGGRTRSSVVEAAPPA--------------------
--------------------------------------------TQASAAANGPAVPV--
----------------------------VVVDTQE-A--GIRLVHALLACAEAVQQEN--
FSAAEALVKQIP-M--LA-----SS-Q-GGAMRKVAAYFGEAL-ARRVYR----------
------------------------------------------------FR----PPPD--
------------------------------------------------------------
---SSLLD--AAFADLLHAHFYESCPYLKFAHFTANQAILEAF-A--------GCRR---
-------------------VHVVDFGI-KQGMQWPALL-------QALALRP-----GG-
P----P---S-------FRLTGV-G--PPQ-----PD-ET--D--------------ALQ
QVGWKLAQFAHTIRVD---FQYRGLVA--------------ATL--------ADL--EPF
M-LQPE-GDDTDDEP----EVIAVNSVFELHRLL--------------------------
----------------------AQPGALEKVLGTVRAVR-PR--IVTVVEQEA-------
---------N-HN-SGTFLD---R----------------FTESLH-YYSTMFDSLE-GA
GA-------GSGQSTDASPAAAGG------------TDQ-VMSEV--YLGRQIC------
----------------NVV-----------------------------------------
-------------ACEGAE------RTERHET----------LGQWRS------------
--------RL-GG-SG-------F------------------------------------
------APVHLGSNAYKQASTLL------ALFAGG-----------------DG---YRV
EE--KD------------G--CLTLGWHTRPLIATSAWRVAAAAAP*-------------
-----------------------------
>Zea_mays_Zm00001d041498
------------------------------------------------------------
------------------------------------------------------------
------------------------------------------------------------
------------------------------------------------------------
------------------------------------------------------------
------------------------------------------------------------
------------------------------------------------------------
------------------------------------------------------------
------------------------------------------------------------
------------------------------------------------------------
------------------------------------------------------------
------------------------------------------------------------
-----------------MALCGRGAGPLSGPMRRTRARR--------------------T
AQAVGSDDGDKAEEEKAFLVPSAAVFPHGM----SAAAAGLSLAVAKKKEFSKSPSNSMA
SSGGTDGGSSVVLW---PEQLHAQNGAP----ARV-E--AMEPVIALTACTNSVAAYN--
HDATNYYLARLG-E--MV------------------------------------------
---------------------------------------------------------FNI
S-LPREIT----------------------------------------------------
---NGAVA--IADDAMALRVLNVVTPIPRFLHFTLNERVLCAF-D--------GHDC---
-------------------VHVIDFDI-KQGLQWPSLL-------QILTMRG--------
------------------------------------------------------------
------------------------------------------------------------
------------------------------------------------------------
------------------------------------------------------------
-----------------------------------------SRALR-YYVAAFDVVEAAG
L-------------------ADAS------------PARAKAEEM---FAREIR------
----------------NAV-----------------------------------------
-------------AFEAAD------RFERHET----------FAGWRW------------
--------RM-QE-GR-------F------------------------------------
------QNTGIGDREALQGCMIA------RMFAP------------------GN---YSM
QALLSY---------GTNAGAGVLILYCS---FSVQCFKLALK*----------------
-----------------------------
>Zea_mays_Zm00001d044065
------------------------------------------------------------
------------------------------------------------------------
------------------------------------------------------------
---------------------------------------------------MAMGGAFPF
QWPEGPAD------PVLDDVTLPPLPTAAPDAGVAA------------------------
------------------------------------------------------------
------------------------------------------------------------
------------------------------------------------------------
------------------------------------------------------------
------------------------------------------------------------
------------------------------------------------------------
------------------------------------------------------------
------------------------------------------------------------
-------------------------------YYAD-AADVH-AMHMALPDFAAALAAM--
----------------------------RREEEEA-A--GIRLVHLLMSCAGAVEAAD--
HAGASAHLADAH-AALAA-----VS-P-TSGIGRVAVHFTAAL-SRRLFP----------
------------------------------------------------PT--PSPSPSPP
P-P---------------------------------------------------------
---APHAA--DADRAFLYHRFYEAGPYLKFAHFTANQAILEAV-Q--------GCKH---
-------------------VHIIDFSI-MQGLQWPALI-------QALALRP-----GG-
P----P---S-------LRLTGI-G--PPS-----PP-GR--D--------------DLR
DVGVRLADLARSVRVH---FSFRGVAA--------------NRL--------DEV--RPW
M-LQVS-------QG----EAVAVNSVLQLHRLLADAPSSG-------------------
----------------------DARAPIDAVLECVASVR-PR--VFTVVEQEA-------
---------D-HN-KPGFLD---R----------------FTEALF-YYSAVFDSLD-AA
S---------------------GG------------AGD-AAAEA--YLEREIC------
----------------DIV-----------------------------------------
-------------CGEGAG------RRERHEP----------LWRWRD------------
--------RL-GR-TG-------L------------------------------------
------AAVPLGANALRQARMLV------GLF-SG-----------------EG---HCV
EE--AE------------G--CLTLGWHGRPLFSASAWRAEENNQSDSRSR-SSGSEESN
ISCSS*-----------------------
>Zea_mays_Zm00001d045507
------------------------------------------------------------
------------------------------------------------------------
------------------------------------------------------------
------------------------------------------------------------
------------------------------------------------------------
------------------------------------------------------------
------------------------------------------------------------
------------------------------------------------------------
------------------------------------------------------------
------------------------------------------------------------
----------------------------MLAGCSFSSSRHQMSTAQRFDILPYGFSKRAS
NRGD--GSGAAPRVAAPDARSGGGGGTCSFRAHPAPPVTQAVSWGAKPEP----------
GGNGA--AWERSRAVKR-AHEEDAGEEYGGPVVRAKRTR-MGGDGDKVWFHRSIAG---T
VQAAGSGDGHEAEEEKAFLVPSAAAFPHGM----SAAAAGPSLAVAKKEEFSKSPSNSPA
SSGGTDGGSSAVPW---PEQLHAQNGA----AARV-E--AMELVVALTACADSVAACN--
HDAANYYLARLG-E--MA-----SP-AGPTPMHRVAAYFAEAL-TLRVVR----------
------------------------------------------------MW----PQVFDV
S-PPRELT----------------------------------------------------
---DGAVA--ADDDATALRVLNAVTPIPRFLHFTLNERVLRAF-D--------GHDR---
-------------------VHVIDFDI-KQGLQWPGLL-------QSLATRV------A-
P----PA--H-------VRITGV-G--ESR-----Q---------------------ELQ
ETGARLGRVAAALGLA---FEFHAVV---------------DRL--------EDV--RLW
M-LHVK-------RG----ECVAVNCVLAAHRLLRDETG---------------------
-------------------------AAVADFLGLTRSTG-AA--ILLLGEHE--------
---------DALN-SGRWEA---R----------------FARALR-YYAAAFDAVEAAG
L-------------------ADAS------------PARAKAEEM---FAREIR------
----------------NAV-----------------------------------------
-------------AFEAAD------RFERHET----------FTGWRQ------------
--------RM-QE-GG-------F------------------------------------
------QNAGIGDREALQGRMIA------RMFAP------------------GN---YSV
QVQGDG--------------EGLTLRWMDQAMYTVSAWTPVSD---GGSTVSASVS---T
TASHSQHS*--------------------
>Zea_mays_Zm00001d046783
------------------------------------------------------------
------------------------------------------------------------
------------------------------------------------------------
------------------------------------------------------------
------------------------------------------------------------
------------------------------------------------------------
------------------------------------------------------------
-----------------------------------------------------ML-----
------------------------------------------------------------
------------------------------------------------------------
------------------------------------------------------------
------------------LACHHRRLRP------PPP-----LKKKKLGLRRPT------
---TDEAMLSSL-----HHHSSSSSDTDN-------NNGNNKNGSSNN------------
-----------------------------------------------SDVLAAA------
------------------------------------A--VPSARDLVLACADLLQRGD--
LQAARRAVGVLL-S--AA-----SP-RA-DAADRLAYHFARAL-ALRADA----------
------------------------------------------------------------
-----------------------------------------RAAAT------GLV-----
---AAAAA--RPASSAAYLAFNQIAPFLRFAHLTANQAILDAV-E--------GARR---
-------------------IHILDLDA-AHGVQWPPLL-------QAIAERADPA--AG-
P----P---E-------VRITGA-G--ADR-----D---------------------TLL
RTGSRLRAFARSIQLP---FHFTPLLLS--CAATHQQQVVTSASTTTNTTTSSAA--TTS
Q-LELH-------PD----ETLAVNCVMFLHKLGGH------------------------
-------------------------DELAAFLKWVKAMA-PA--VVTIAERET-------
------IGGGFDR-IDDLPQ---R----------------SAVAMD-HYSAVFEALE-AT
V-------------------PPGS------------RERLAVEHE--VLGREID------
----------------AAL-----------------------------------------
----------------GPS------GGRWWRG----------LERWGA------------
--------AA-RG-AG-------F------------------------------------
------AARPLSAFAVSQARLLL------RLHYPS-----------------EG---YLV
QE--AR------------G--ACFLGWQTRPLLSVSSWQ*--------------------
-----------------------------
>Zea_mays_Zm00001d049249
------------------------------------------------------------
------------------------------------------------------------
------------------------------------------------------------
------------------------------------------------------------
------------------------------------------------------------
------------------------------------------------------------
-------------------------------------------MCSSMGMLNCVDTTSGA
GAKLQHQQQAPTSPTASVSESNIVAPSVSADIDANDALA----SLQALRFD--GDI-DVE
IQSPDIAMWESLFAEQMGAA--GGDFLM-LSPRRDFMAAGSPSRRDFMVSSPKRDYMV-S
SSPKRDYMM-SSPMRDLMASSPKREYMVSSPRRD--SSSSRRSPFSPNLFSTSGGG----
----HQHGYAA--HGPTDGGVGGAGQPLYGGLANHHGKGKSQ-SPLHKGYIN------NS
GNKQSTGPSSLSCSSSY----GHADN-DLPSMDTCFLDDYKDGGYIGYQQQMPGKQQAAP
GIMVNNNG-----GCSTAVTTVGVAPSPSSHQ-LPTLSECLAMPEPAF--VGGEEAAAGG
LQMGVGLPS-------DLYY--AGQFAGGGGGGLTTTSSSLQHQMAKSDHQWAAAESS--
---------------LHSMLGSVIQTEA-DEQEQD-S--GLQLVHLLLACADFVSKGD--
QPSALRHLHLLR-R--VA-----SP-LG-DSMQRVASYFADAL-AARLSS----------
------------------------------------------------NN-----PSSSA
GA--------GAG-AGVAP-----------------------------------------
---YTFPP--SPDTLKVYQILYQACPYIKFAHFTANQAIFEAF-H--------GEDR---
-------------------VHVVDLDI-LQGYQWPAFL-------QALAARP-----GG-
P----P---T-------LRLTGV-G--HPA-----A---------------------AVR
ETGRHLASLAASLRVP---FEFHAAVA--------------DRL--------ERL--RPA
A-LHRR-------VG----EALAVNAVNRLHRVPA-------------------------
-------------------------VHLGPLLSMIRDQA-PK--IMTLVEQEA-------
---------G-HN-GPYFLG---R----------------FLEALH-YYSAIFDSLD-AT
F-------------------PADS------------AQRMKVEQC--LLAPEIR------
----------------NVV-----------------------------------------
-------------ACEGAE------RVARHER----------LDRWRR------------
--------IM-EG-RG-------F------------------------------------
------EPVPLSPAAVAQSQVLL------GLYGAG-----------------DG---YRL
TE--DR------------G--CLLLGWQDRATIAASAWRC*-------------------
-----------------------------
