# Supplementary material for: A De Novo Transcriptome Assembly of Ceratopteris richardii Provides Insights into the Evolutionary Dynamics of Complex Gene Families in Land Plants
Source: Genome Biol Evol. 2021 Mar 3;13(3):evab042. doi: 10.1093/gbe/evab042 (PMC7975763; doi:10.1093/gbe/evab042)
Supplement: evab042_Supplementary_Data [file evab042_supplementary_data.zip › Note S5 - Alignment of GRAS homologs in OG0001609.txt]

>Amborella_trichopoda_ATR0733G023
-------------------------------MNPLLSIAQHHQ-----------------
------------------------------AHP---------------------------
---------------------PHPACAPALEPTSV----LDLRSS------------PTP
AP------P---------------------------------------------------
------------------------------------------------------------
------------------------------------------------------------
---------------------------------------LW-----------AQQQPPP-
---------------------------------------------ME-------------
----EWD-----------------------------SL-L--------------------
------LDEP------------------------------------SLMRWIMG------
------------------------GEI---------------------------------
-------------------DETGNPSS---------------------------------
------------------------------------------------------------
-----LSRPQFAS-----------------------------------------------
-----------------TEPAPVE------------------------------------
---------------------------PVY-----------------------------P
IDPFSFP--------SIEPTATFSSLPFVAANNPHFDQFGFER-----------------
------------------------------------------------------------
------------------------------------------------------------
-----------------------EQVY--------SGHHHQSGGLVANDE--WWLE-QLV
RVAQSLEGG------NVAMAQAILARLNHT---LP----------------PS-------
----VGR------PHQRALFQFKEALCGLLGP-------HAPA-----------------
------------PMLPLD-IVHKIGAYKAFSEAIPLTQFSNFTANQALLEAF--EG---A
PAVWVIDLDMGL-GGQWASLMQ--ELA---HRP-GG--------------PP-AM-RLTA
IG--------------E-------LGFEMGLARENL----RHFARELGLVF--EFNIASG
---LEGLC---------ASNG---EAIGVMVGA-G-------------------------
--------MPPSSPVARSVRRLGPRVVAVVEAENGR--------AEASLSRRLTRGIQYY
TSLMESLEA---S---------AIG---------------------------------N-
VVERGI-ERLIMRPGIEASVVGAPRST-------------------CGT-----------
----ST--ASWREAMAGAGFSVAGLTNFTETQAQCLVERT--------------------
----------------------------------------------------QV------
-----------RGFHVE-KRG-A---------------------------------ALV-
-LCWQRR-----------PLVAASAWR---------------------------------
------------------------------------------------------------
--------------CC------*-------------------------------------
------------------
>Arabidopsis_thaliana_AT2G45160
----------------------------------MPLSFERFQ-GEGVFGL---------
--SSSSF-----YSDS--------------------QKIWSNQDKTEA------------
----KQEDLGYVV------------GGFLPEPTSV----LDALRS------------PSP
LAS----YS--STTTTL-------SSSHGGG-------GT------TVTNTTVTAGDD--
------------------------------------------------------------
------------------------------------------------------------
------------------------------------------------------------
-----------------------------NNNNKCS------QMGLD-------------
----DLD-----------------------------GV-L-----------SASSP----
------GQEQ------------------------------------SILRLIM-------
------------------------------------------------------------
--------------------DPGSA-----------------------------------
--------------------------------------------------------FG--
-----VFDPGFGFGSGSGP---------------------VSAP----------------
---------------VSDNSNLLCNF-----------------PFQEITN----------
---------------------------PAEA-----------LIN---------------
--PS--------------NHCLFYNPP-------------------------LSPPAK--
------------RFNSGSLH-----------QPVFP----------------------LS
DPDP--GHDPVRRQHQFQFPFYHNNQQQQFPSS---SSSTAVAMVPVPSP----------
-------------------GMAGDD-----------------------QS--VIIE-QLF
NAAELIGTTGNNNGDHTVLAQGILARLNHH---LN----------------TSSN-----
----HKS------PFQRAASHIAEALLSLIHN-------ESSP-----------------
-----------PLITPEN-LILRIAAYRSFSETSPFLQFVNFTANQSILESCNESG---F
DRIHIIDFDVGY-GGQWSSLMQ--ELA---SGV-GGRR---------RNRAS-SL-KLTV
FAP-------------PPSTVSD--EFELRFTEENL----KTFAGEVKIPF--EIELLSV
ELLLNPAY-WPLS-LR-SSEK---EAIAVNLPV-N--------------------SVA--
--------SGYLPLILRFLKQLSPNIVVCSDRGCDR--------NDAPFPNAVIHSLQYH
TSLLESLDA-------------NQN-----------------------------------
QDDSSI-ERFWVQPSIEKLLMKRHRWI---------------------E-----------
----RS--PPWRILFTQCGFSPASLSQMAEAQAECLLQRN--------------------
----------------------------------------------------PV------
-----------RGFHVE-KRQ-S---------------------------------SLV-
-MCWQRK-----------ELVTVSAWK---------------------------------
------------------------------------------------------------
--------------C*--------------------------------------------
------------------
>Arabidopsis_thaliana_AT3G60630
----------------------------------MPLPFEQFQ-GKGVLGFLD-------
--SSSS----------------------------PGYKIWANPEKLHGR-----------
----VEEDLCFVV-----------NNGGFSEPTSV----LDSVRS------------PSP
FV------S--SSTTTL-------SSSHGGP-------SG-----GGAAAATFSGA----
------------------------------------------------------------
------------------------------------------------------------
------------------------------------------------------------
-------------------------------DGKCD------QMGFE-------------
----DLD-----------------------------GV-L-----------SGGSP----
------GQEQ------------------------------------SIFRLIMA------
------------------------GDV---------------------------------
-------------------VDPGSE-----------------------------------
------------------------------------------------------------
---FVGFDIGSG-----------------------------SDP----------------
---------------VIDNPNPLFGY-----------------GFPFQNA----------
---------------------------PEEEKFQI-------SIN---------------
-----------------PNPGFFSDPP-------------------------SSPPAK--
------------RLNSGQPGSQHL-------QWVFP----------------------FS
DPGHE-SHDPF-----------------------------------LTPP----------
-------------------KIAGED-----------------QNDQDQSA--VIID-QLF
SAAAELTTNGGDN--NPVLAQGILARLNHN---LNNNN-----------DDTNNN-----
----PKP------PFHRAASYITEALHSLLQD-------SSLSPP---------------
-----------SLSPPQN-LIFRIAAYRAFSETSPFLQFVNFTANQTILESF--EG---F
DRIHIVDFDIGY-GGQWASLIQ--ELAGKRNRS-SS--------------AP-SL-KITA
FA--------------SPSTVSD--EFELRFTEENL----RSFAGETGVSF--EIELLNM
EILLNPTY-WPLSLFR-SSEK---EAIAVNLPI-S--------------------SMV--
--------SGYLPLILRFLKQISPNVVVCSDRSCDR-------NNDAPFPNGVINALQYY
TSLLESLDS---G---------NLN--------------------------------NA-
EAATSI-ERFCVQPSIQKLLTNRYRWM---------------------E-----------
----RS--PPWRSLFGQCGFTPVTLSQTAETQAEYLLQRN--------------------
----------------------------------------------------PM------
-----------RGFHLE-KRQ-SS------------------------------SPSLV-
-LCWQRK-----------ELVTVSAWK---------------------------------
------------------------------------------------------------
--------------C*--------------------------------------------
------------------
>Arabidopsis_thaliana_AT4G00150
----------------------------------MPLPFEEFQ-GKGISCFSS-------
-FSSSF------PQPPSS--------------------PLLSHRKARGGE----------
----EEEE-----------------EVPAAEPTSV----LDSLIS---------------
--------P--TSSSTV-------SSSHGGNSA----VGGGGD--ATT------------
------------------------------------------------------------
------------------------------------------------------------
------------------------------------------------------------
-------------------------------DEQCG------AIGLG-------------
----DWE-----------------------------EQ-VPH------------------
------DHEQ------------------------------------SILGLIM-------
------------------------GDS---------------------------------
-------------------TDPSLE----------LNSILQTSPTFH-------------
-----------DSDY-------------------------------------SSPGFG--
-----VVDTGFGL-D---------------------------------------------
------HHSV--------------------------------------------------
---------------------------PP-------SHVSGLLINQ---SQTH-------
---------------YTQNPAAIF-----------YGHHHH-----------TPPPAK--
------------RLNPGPV-----------------------------------------
------------------------------------------------------------
----------------------------------------------------GITE-QLV
KAAEVIES-------DTCLAQGILARLNQQ---LS---------------SP--------
----VGK------PLERAAFYFKEALNNLLHN-------VSQT-----------------
-------------LNPYS-LIFKIAAYKSFSEISPVLQFANFTSNQALLESF--HG---F
HRLHIIDFDIGY-GGQWASLMQ--ELV---LRD-NA--------------APLSL-KITV
FA--------------SPA-NHD--QLELGFTQDNL----KHFASEINISL--DIQVLSL
DL-LGSIS-WP----N-SSEK---EAVAVNISA-A------------------SFSH---
-----------LPLVLRFVKHLSPTIIVCSDRGCER--------TDLPFSQQLAHSLHSH
TALFESLDA---V---------NAN---------------------------------L-
DAMQKI-ERFLIQPEIEKLVLDRSRPI---------------------E-----------
---RPM--MTWQAMFLQMGFSPVTHSNFTESQAECLVQRT--------------------
----------------------------------------------------PV------
-----------RGFHVE-KKH-N---------------------------------SLL-
-LCWQRT-----------ELVGVSAWR---------------------------------
------------------------------------------------------------
--------------CRSS*-----------------------------------------
------------------
>Populus_trichocarpa_Potri.002G144200
----------------------------------MPLPFENFQ-GKGLPDF---------
--SSSST-----TSSPDP--------------------FHQHHH--------KWQN---N
D---SKESCGFLVG--------------STEPTSV----LDTISR------------QSP
--------P--TSSSTL-------SSSQGGG-------GGGGG--ASTETTNDVAAACG-
--------------SSPSV-----------------------------------------
------------------------------------------------------------
------------------------------------------------------------
-------------------------------DEKCG-----PQLGME-------------
----DWE-----------------------------SV-LSG------------SP----
------SQEQ------------------------------------SIIRLIM-------
------------------------GDI---------------------------------
-------------------EDPALG----------LNKLLQSGSRSQ-------------
-----------DTEL-------------------------------------NASGFG--
-----VVDQVFGF-E---------------VPN--MCTASANLV----------------
----VNNNNID--------PSSIHG-----------------------------------
ISLLPGL---FQQHQQQQASFDQDEK-PQ-------ILNPGAITNQ---NQHQ-------
---------------FVQNPAMLLPLS--------YAQLEEHHN---NLHFLSPPPLK--
------------RLNSGHVGA-----------NYMPK-------------------VFDL
RPPE----LFLPLQ-QQ--------QQQ------------NHQFQMM--------QQQRQ
GMI------TKQKIAI-------DELA----------------NQQQLQH--AIIN-PIC
EAAELIETG------NPVLAQGILARLNHQ---LS---------------VP--------
----IGK------PYQRTAFYFKEALQLLLNM-------NNNNSI---------------
-------------GTAYN-PIFKIGAYKSFSEISPILQFANFTCNQALLEAF--EG---F
ERIHVVDFDIGY-GGQWASLMQ--ELA---LRN-GG--------------AP-SL-KITA
FV--------------SPS-SHDELELELGFTQENL----RIFASEINMPF--ELEILSL
ES-LGSVS-RPMT-LC-TLDK---EVIAVNLPL-G------------------VFSNY--
--------PSTLPVVLRFVKQLSPKVVVSLDSGCDR--------SDLPFAHHINHAIQSY
TSLLESLDA---V---------NVN---------------------------------L-
DILQKI-ERFLVQPCIERMVLGRHGCS---------------------D-----------
----RT--TPWRSLFLQSGFTPLTFSNFTESQAECLVQRT--------------------
----------------------------------------------------PV------
-----------KGFHVE-KKQ-S---------------------------------SLV-
-LCWQQR-----------DLVSVSAWS---------------------------------
------------------------------------------------------------
--------------C*--------------------------------------------
------------------
>Populus_trichocarpa_Potri.002G144700
-------------------------------MKAMPLPFEDFQ-AKGLLGF---------
--SSYS------SSSPDP--------------------FHQHHH--------KWQN---N
N---SKESCGFLVG--------------STEPTSV----LDTISR------------QSP
--------P--TSSSTL-------SSSQGGG-------GGGGG--ASTDTTNGAAGAGG-
--------------SSPSV-----------------------------------------
------------------------------------------------------------
------------------------------------------------------------
-------------------------------DEKCG-----PQLGME-------------
----DWE-----------------------------SV-LSG------------SP----
------IQEQ------------------------------------SILRLIM-------
------------------------GDI---------------------------------
-------------------EDPSLG----------LYKLLQSGSRSQ-------------
-----------DMEL-------------------------------------NASGFG--
-----VVDQVFGF-E---------------VPN--MSTASANLA----------------
----VNHNNFD--------PSSIHG-----------------------------------
INLLPGL---FQQH-HQQAAFDQDEK-PQ-------ILNPGAMINQ---NQHQ-------
---------------FVQNPAMLLPLS--------YAQLEEHHN---NLHSLSPPPLK--
------------RLNTGPVGA-----------NHVPK-------------------VFDL
RPPE----LFLP---RQ--------QQQ------------NHQFQMT--------QHQRQ
GMI------TKQKIAS-------DELA----------------NQQQLQQ--AIIN-PIC
QAAELIETG------NPVLAQGILARLNHQ---LS---------------VP--------
----IGK------PYQRTAFYFKEALQLLLNM-------NNNNSI---------------
-------------GTACN-LIFKIGAYKSFSEISPILQFASFTCNQALLEAF--EG---F
ERIHVVDFDIGY-GGQWASLMQ--ELA---LRN-GG--------------AP-SL-KITA
FA--------------SPS-SHD--ELELGFTQENL----KMFASEINMPF--EIEILSL
ES-LSSGS-WPMP-LR-LTEK---EVIAVNLPV-G------------------SFSNY--
--------PSTLPLVLRFVKQLLPKVVVSLDRGCDR--------SDLPFAHHVNHAIQSY
TSLLESLDA---V---------NVN---------------------------------L-
DAVQKI-ERFLVQPGIEKTVLGRHSCP---------------------D-----------
----RT--PPWRSLFLQSGFTPLTFSNFTESQAEYLVQRT--------------------
----------------------------------------------------PV------
-----------RGFHVE-KRQ-S---------------------------------SLV-
-LCWQHK-----------DLVSASAWR---------------------------------
------------------------------------------------------------
--------------C*--------------------------------------------
------------------
>Populus_trichocarpa_Potri.014G060200
-------------------------------MKAMPLPSEDFQ-GKGVLDF---------
--SSST------TSSPNS--------------------LYQYHH--------KWQN---N
N---SKESCGFFVG--------------GAEPTSV----LDTISR------------RSP
--------P--TSSSTL-------SSSQGGG-------GGGGG--ASTDTTNDVAAAGG-
--------------SIPCV-----------------------------------------
------------------------------------------------------------
------------------------------------------------------------
-------------------------------DEECG-----QQLGME-------------
----DWE-----------------------------SV-LPG------------SP----
------SQEQ------------------------------------SILRLIM-------
------------------------GDI---------------------------------
-------------------EDPSVG----------LNKLLQGGSRSL-------------
-----------DME--------------------------------------HASGFG--
-----VVDQVFGF-D---------------ISN--MSSASANFV----------------
----ANNNNID--------PSSIH------------------------------------
-----GL---FQQQ-QQQAAFDQDEK-PQ-------ILNPGMISNQ---NQHQ-------
---------------SVQNPAMFLPFS--------YSQLQEHHN---NQHFSSPPPSK--
------------RLNSGLVGV-----------NYVPK-------------------VFDS
RPPE----LFLPRQHQQ--------QQQ------------NHQFQMLQQQ-----QQQRQ
GVI------MNQKIAS-------DELA----------------NQQQLQQ--AIIN-PIC
QAAELIENR------NPVLAQGILARLNHQ---LS---------------LP--------
----IGK------PYQRTAFYFKDALQLLLHS-------SSNNSI---------------
-------------DTACN-LIFKIGAYKSFSEISPILQFANFTCNQVLLEAF--EG---F
ERIHIVDFDIGY-GGQWASLMQ--ELA---LKT-GG--------------AP-SL-KITA
FA--------------SPS-SHD--ELELGFTQENL----RIFASEMNMPF--ELEILSL
ES-LGSGS-WPMP-PR-TSEK---EVTAVNLPI-G------------------SFSND--
--------PSTLPLALRFVKQLSPKVVVSLDRGCDR--------SDLPFGHHINHAIQSY
SGLLESLDA---V---------NVN---------------------------------L-
DTLQKI-ERFLVQPGIEKIVLGRHRCP---------------------D-----------
----RT--PPWRNLFLQSGFTPLTFSNFTESQAEYLVQRT--------------------
----------------------------------------------------PV------
-----------RGFHVE-TRQ-S---------------------------------SLV-
-LCWQRK-----------DLISASAWR---------------------------------
------------------------------------------------------------
--------------C*--------------------------------------------
------------------
>Populus_trichocarpa_Potri.014G060500
-------------------------------MKAMPLPFENFQ-GKGVLDF---------
--SSST------TSSPDS--------------------LHLHHQ--------KWQN---N
N---SKESCGFFLG--------------STEPTSV----LDTISR------------QSP
--------P--TSSSTL-------SSSQGGG-------GGGGG--ASTDTTNGVAAAGG-
--------------SNPCV-----------------------------------------
------------------------------------------------------------
------------------------------------------------------------
-------------------------------DEKCG-----QQLGME-------------
----DWE-----------------------------SV-LPG------------SP----
------SQEQ------------------------------------SILRLIM-------
------------------------GDI---------------------------------
-------------------EDPSVG----------LHKLLQSGSRSE-------------
-----------DME--------------------------------------HASGFG--
-----VVDQVFGF-D---------------VSS--MSSASANLV----------------
----A-NNSID--------PSSIHG-----------------------------------
INLLPGL---FQQQ-QQQAAFDQDEK-PQ-------ILNPVMISNQ---NQHQ-------
---------------FVQNPATPFPFS--------YSQLQEHHN---NQHFLSPPPSK--
------------RLNSGPVGV-----------NYVPK-------------------VFDS
RPPE----LFLPRQHQQ--------QQQ------------NHQFRML-QQ-----LQQRQ
GMI------TNQKIAS-------DELA----------------NQQQLQQ--AIIN-PIC
QAAELIETG------NPVLAQGILARLNHQ---LS---------------LP--------
----IGK------PYQRTAFYFKDALQLLLHT-------SNNNSI---------------
-------------DNACS-LIFKIGAYKSFSEISPILQFANFTCNQVLLEAS--EG---F
ERIHIVDFDIGY-GGQWASLMQ--ELA---LRT-GG--------------AP-SL-KITA
FA--------------SPS-SHD--ELELGFTRENL----RIFASEINMPF--ELEILSL
ES-LGSGS-WPMP-LR-MPEK---EVTAVNLPI-G------------------SFSND--
--------TSTLPLALRFVKHLSPKVVVSLDRGCDR--------SDLPFAHHVNHAIQSY
STLLESLDA---V---------NVN---------------------------------L-
DALQKI-ESFLVQPGIEKIVLGRHRCP---------------------D-----------
----RT--SPWRSLFLQSGFTPLPFSNFTESQAEYLVHRT--------------------
----------------------------------------------------PV------
-----------RGFHVE-KRQ-S---------------------------------SLV-
-LCWQRK-----------DLIAASAWR---------------------------------
------------------------------------------------------------
--------------C*--------------------------------------------
------------------
>Solanum_lycopersicum_Solyc01g090950.2
-------------------------------MKGMPLPFE-FE-GKGVLELDV-------
LFNKDSIL-------------------------------------------NSWSN---H
NTSKESSSCCYFV----------------NSPSAV----LDTIRS------------PRP
----------INSSSTL-------SSSLGGG-------GGGGG-TASTDTAGGGVAAVS-
--------------ANPSSK------WQQQQ-----------------------------
-------------QDNTT------------------------------------------
------------------------ATSSNVGAE-----SEL-------------QQVQP-
PSSLE-------------MGA------AATGGDKC---------AME-------------
----EWE-----------------------------GG-LSE--------SVMASP----
------CQEQ------------------------------------SILRWIM-------
------------------------GDV---------------------------------
-------------------DDPSMA---------NLNKVLQVSGTG--------------
-----------DYE--------------------------------------FNGGFG--
-----VVDQGFGV-DPVGQIG---SFMPAISSS--VSMSSSSFP----------------
----TNRMNSDKIGLVSNPPTNLPQNP----------------IFPSLSN----------
-NLGPIA---FGQT-QQQPFESTDLK-PH-------AFNSQFLINQ---HQTQ-------
---------------IPQNPSFLLPLP--------FAQQEQ--------NLALPPQAK--
------------RHNPGTMGGLE-------PGSQISK-------------------GLFL
DAGH-----------QQP------TPSQGL----------AHQLQLLPHF--------RP
GAM-----GTKPKMVG-------EEMA---------QFHQLQQQQQQQQQ--AIID-QLF
KAAELVQTG------NPVLAQGILARLNHQ---LS----------------P--------
----IGK------PFYRAAFYCKEALQLLLHA-------NTNNLNP--------------
----------SMASSPFS-LIFKIGAYKSFSEISPVAQFANFTCNQALLEVL--DG---F
ERIHIVDFDIGY-GGQWASLMQ--ELA---LRS-GG--------------AP-TL-KITA
LA--------------SPS-THD--QLELGLTRENL----IHFASEINMAF--EFEILSI
DS-LNSTS-WSLP-PL-VSEN---EAIAVNLPV-S------------------SLSSY--
--------QLSLPLVLRFVKQLSPRIVVSVDRGCDR--------TDLPFPNHVIQALQSY
SNLLESLDA---V---------NVN---------------------------------F-
DALQKI-ERFLLQPGIERIVMGRFRSP---------------------E-----------
----KT--QHWRSLFLSSGFAPLSLSNFTESQAECVVKRT--------------------
----------------------------------------------------PV------
-----------RGFHVE-KRQ-S---------------------------------SLV-
-LCWQRK-----------ELISASAWR---------------------------------
------------------------------------------------------------
--------------C*--------------------------------------------
------------------
>Vitis_vinifera_GSVIVG01027680001
-------------------------------MKG----------KRAVSELVC-G-----
----------------------------------------------------CWT-----
----RLSGFSFFLRK------KEVVVWALSLPLSWI---LEEAQV-----------LLHP
--------P--QHCLLLP---DTTSSNAGVE-----------------------------
------------------------------------------------------------
------------------------------------------------------------
--------------------------------------------------------LHPI
PASVD-------------LGA----------GEKCG-------LGME-------------
----DWE-----------------------------SV-LSE---------TAASP----
------SQEQ------------------------------------SILRWIM-------
------------------------GDV---------------------------------
-------------------EDPSVG----------LNKLLQSGGGGPP------------
-----------DFE--------------------------------------FSSGFG--
-----VVDQGFGF-EP--------------------------------------------
------------------------------------------------------------
---------------------SLDEK-PQ-------ILIPQVLINQ---HQAQ-------
---------------HTQNPAFFLPLP--------YAQQEQ--------NLLLPPQAK--
------------RHNTGPIGS---------------------------------------
------------------------------------------------------------
------------------------------------------------------IE-QNC
PAAELVETG------NTILAQGILARLNHQ---LS----------------P--------
----IGK------PFQRAAFYFKEALQLLLHS-------NSNNTNPL-------------
--------ATSPHSSPFS-LIFKIGAYKSFSEISPLIQFANFTCIQAILEAL--EG---F
DRIHIIDFDIGY-GGQWASLMQ--ELA---LRN-GG--------------AP-SL-KITA
FA--------------SLS-NHD--QLELGLARENL----NHFAGEINMAF--ELEILSL
DS-LNSLP------LH-LSEN---EAVAVNLPV-G------------------SFSNY--
--------PLPLPLVLRVVKQLSPKIMVSLDRGCDR--------TDLPYSHHILHAFQSY
LALLESLDA---V---------NVN---------------------------------S-
DALQKI-ERFLLQPGIEKIVLGRHRSP---------------------E-----------
----KT--PPWRALLLSSGFSPLTFSNFSESQAECLVKRT--------------------
----------------------------------------------------PV------
-----------RGFHVE-KRQ-S---------------------------------SLV-
-LCWQRK-----------DLISASAWR---------------------------------
------------------------------------------------------------
--------------C*--------------------------------------------
------------------
>Populus_trichocarpa_Potri.001G122800
------------------------------------------------------------
------------------------------------------------------------
-----------------------------------------MRRS------------QSP
--------P--TSVSTL-------SSSSNGG-------AGG----NTTN----ITATDK-
--------------AVNPVS----------------------------------------
------------------------------------------------------------
----------------------------NERKD------EWA------------TELQPI
PSGLE----------------------FVSSGARCG-------LGLE-------------
----DWE-----------------------------NM-LSE-------------P----
------SQEQ------------------------------------SFLRWIA-------
------------------------GDV---------------------------------
-------------------DDTQFG----------LKQLLQSGNNQL-------------
-----------EYDGNADA-------------------------------GAGGGGLG--
-----IVDQGHGF-ESLSGI-------PCGVSS--IGTNLAPFPGPGVSNVGSGLVAPGS
FSGLVNYKNVG---FG-NNNSSVQSP-----------------VFSSSSNSVSLP-----
LSLPPGM--VYHHN-QQQQIEASEEK-PH-------ILDPQVLMNQ---QQSHN------
--P------------HAQNPNLFLPLP--------FSQQENRP---------LHSQLK--
------------RHNSGGIDPI---------SHVIPK-------------------APFS
VPGQ----EFLLRKHQQ--------QQLGF----------PQGVQFLHQ------QLQQK
PLM-----VKK------------EDLGVQ------QQQQQQQQQQQQQQH--ALLD-QLC
KAAELVGTG------NFLHAQGILARLNQQ---LS----------------P--------
----TGK------PFHRAAFYFKEALQLLLLM-------NNNSVTAP-------------
---------PPRSPTPFD-VIFKMSAYKVLSEVSPLIQFVNFTCNQALLEAV--DD---A
DSIHIVDFDIGF-GAQWASFMQ--ELP----RN-RG--------------VR-SL-KTTA
FA--------------SPS-THH--PVELGLMRDNL----TQFANEIGLSF--ELDVINF
DS-LEQNC-YSLPFFR-TNEN---EAVVVNFPI-W------------------CSSNQ--
--------PSALPSLLRFIKQLSPKIVVSLDRGCDR--------SDLPFPQHILHALQSY
VHLLESLDA---V---------NAT---------------------------------T-
DAVNKI-ERFLLQPRIESTVLGRLRAP---------------------E-----------
----KM--PNWKTIFASVGFSPVTFSNFTETQAECVVKRT--------------------
----------------------------------------------------PV------
-----------RGFHVE-KRQ-A---------------------------------LLV-
-LCWQRR-----------ELMSASAWR---------------------------------
------------------------------------------------------------
--------------C*--------------------------------------------
------------------
>Populus_trichocarpa_Potri.003G110800
----------------------------------MPFRLQ----AKGGVDFDG-------
-FASVC------SQQE------------------------------------TWTQ---R
QRQQLLEVNCFAS----------------KEPNSV----LHMRRS------------PSP
--------P--TSVSTL-------SSSSNGG-------AGG----NTSDKTATITATDK-
--------------VVNPVN----------------------------------------
------------------------------------------------------------
----------------------------NERKD------EWA------------TELQPF
PSGLE----------------------FVSTGERCG-------LGLE-------------
----DWE-----------------------------NM-LSE-------------P----
------SQEQ------------------------------------SLLRWIA-------
------------------------GDV---------------------------------
-------------------DDTQFG----------LKQLLQSGSSQL-------------
-----------EFDGNVGG-------------------------------GSGVGGLG--
-----IVDQGPGF-ESLSGI-------PGGVSS--IGTNLAPFPGPGVSNIGSGLVAPSS
SSGLINYKNVG---FGSNNNSSVQSP-----------------VFSSPTNSVSLP-----
FSLPPGM--VYHQN-QLQQIEAPEEK-PH-------ILNPQILMNQ---QQSHN------
--P------------RIRNPNLFLQLP--------FYQQENRP---------LHSQLK--
------------RHNSGGIDPI---------SHVIPK-------------------LPFS
DPGQ----ELLLRKHQQ--------QQLGF----------PQRVQFLHQ------QLQQK
PLV-----VKK------------EDLGT-------QHYQHQHQHQHQHQH--ALLD-QLY
KAAEL----------------------------LF----------------P--------
----TGK------PLHRAAFYFKEALQLLILM-------NNNSVTAP-------------
---------PPRSPTPFD-VIFKMSAYKVLSEVSPLIQFVNFTCNQALLEAV--DD---A
DRIHIVDFDIGF-GAQWASFMQ--ELP----RN-RG--------------GR-SL-KTTA
FA--------------SPS-THH--PVELSLMRDNL----TQFANEIGLSF--ELDVINF
DS-LEQHC-YSLPFFR-TSEH---EAVVVNFPI-W------------------CSSNQ--
--------PSALPSLLRFIKQLSPKIVVSLDRGCDR--------SDLPFPQHILHALQSY
THLLESLDA---V---------NAT---------------------------------T-
DDVNKI-ERFLLQPRIESTVLGRLRAT---------------------D-----------
----KM--PNWKTIFASAGFSPVTFSNFTETQAECVVKRT--------------------
----------------------------------------------------PV------
-----------RGFHVE-RQQ-A---------------------------------LLV-
-LFWQRR-----------ELMSASAWR---------------------------------
------------------------------------------------------------
--------------C*--------------------------------------------
------------------
>Vitis_vinifera_GSVIVG01001308001
------------------------------------------------------------
------------------------------------------------------------
------------------------------------------------------------
------------------------------------------------------------
------------------------------------------------------------
------------------------------------------------------------
------------------------------------------------------------
------------------------------------------------------------
---------------------------------------MIY------------------
------QQQQ--------------------------------------------------
------------------------------------------------------------
------------------------------------------------------------
------------------------------------------------------------
------------------------------------------------------------
------------------------------------------------------------
---------------QQQQLETPEEK-PQ-------IFNAQPAIN-----HHQ-------
---------------RSQNPNYFPVPP--------YTQQDQHH-------LLQPPQAK--
------------RHNPGGLDPN---------S-QMPK-------------------VPFA
DLGH----EFLLRRQQQ--------QPLCF----------TNQLQLLPQH-----QLQQK
PLM-----LSKQKMVG-----GGEEMAPQ------SHHQQQQQQQQQQQQ--ALLD-QLC
KAAELVGTG------NFSIAQGILARLNHQ---LS----------------P--------
----EGK------PFQRAAFYFKEALQLILMN-------NNPAASPP-------------
----------LRSPTPFD-VIFKMGAYKVFSDVSPLIQFANFTCNQALLEAL--DD---A
DRIHIIDFDIGF-GAQWASFMQ--ELP---VRN-RG--------------AP-SL-KITA
LA--------------SPSTTHH--PLELKLLRENL----TLFADEIGIAF--ELQVVNF
DS-FDPVS-YSMPYFR-TSEN---EAIVVNFPI-W------------------SSSNH--
--------PAALPLLLRFIKQLSPKLMVSLDRGCDR--------GDLPLQQHLLHGIQSY
TNLLESLDA---T---------NAM---------------------------------T-
DTVSKI-ERFLFQPRIESTTLGRLRSP---------------------D-----------
----KM--PPWKTLFASAGFTPVSFSNFTESQADCVVKRT--------------------
----------------------------------------------------LV------
-----------RGFHVE-KRQ-A---------------------------------LLI-
-LCWQNR-----------ELISASAWR---------------------------------
------------------------------------------------------------
--------------C*--------------------------------------------
------------------
>Solanum_lycopersicum_Solyc08g078800.1
-------------------------------MA----NQTQFQ-NAACVNI---------
-FGSS-------------------------------------------------------
------------------------------------------------------------
------------------------------------------------------------
------------------------------------------------------------
------------------------------------------------------------
------------------------------------------------------------
------------------------------------------------------------
----SYDI----------------------------------------------------
------NQEQ--------------------------------------------------
------------------------------------------------------------
------------------------------------------------------------
------------------------------------------------------------
------------------------------------------------------------
------------------------------------------------------------
------------------------------------------------------------
------------------------------------------------------PPPK--
------------RHNSGTLGG-----------ALLPK-------------------VPFF
DANC----DFMLRKQPL--------GQM------------QPQVNLLPPH-----QFQPK
PLI-----VPKLEAAGG--GGNGNLMV--------------PRHQLQEQQ--FIYD-QIF
QASELLLAG------QFSNAQMILARLNQQ---LS----------------P--------
----IGK------PSRRAAFYIKEALQLPFLL-------PCTSTFLP-------------
----------PRSPTPFD-CVLKMDAYKAFSEISPLIQFMNFTSNQAILEAL--GD---A
EQIHIIDFDIGF-GAQWSSFMQ--ELP---SSN-RK--------------AT-SL-KITA
FA--------------SPS-THH--SIEIGIMHESL----TQFANDAGIRF--ELEVINL
DS-FDPKS-YPLSTLR-SSEC---EAIAINFPI-W------------------SISSC--
--------PFAFPSLLHCMKQLSPKVVVSLERGCER--------TELPLKHHLIHALQYY
ETLLASIDA---A---------NIT---------------------------------P-
DIGKKI-ERSLFQPSIENMILGRLRSS---------------------D-----------
----RM--PPWRNLFASAGFSPVAFSNMTEIQAECVVKRT--------------------
----------------------------------------------------QV------
-----------GGFHVQ-KRQ-T---------------------------------SLV-
-LCWKQQ-----------ELLSAVTWR---------------------------------
------------------------------------------------------------
--------------C*--------------------------------------------
------------------
>Medicago_truncatula_Medtr0092s0060
-------------------------------MKAMPLPFEEYI-GKGVLDL---------
--GSSV------VASSDS--------------------YLFSQQQEQFLQ--RW------
-----RENCCYAG----------------IEPNSVVVFDLKKPNQ------------QTT
--------P--TSSSTL-------SSSHGSA-------GGG----ASTDSTTGAAAKDK-
--------------NIPQVE----------------------------------------
------------------------------------------------------------
------------------------------------------------------------
-------------------------------GKRC---------GME-------------
----DWE-----------------------------SV-LSE------------SP----
------SQDQ----------------------------------DHSILKLIM-------
------------------------EDI---------------------------------
-------------------EDASMG----------LSKLLQVGTSNSH------------
--------SQQDVEF---------------------------------------NGFS--
-----FMDQQSSVLDPISSN----------------------------------------
------------------------------------------------------------
------------------------------------------------------------
------------------------------------------------------------
------------------------------------------------------------
------------------------------------------------------------
------------------------------------------------------------
------------------------------------------------------------
------------------------------------------------------------
------------------------------------------------------------
------------------------EV*---------------------------------
------------------------------------------------------------
------------------------------------------------------------
------------------------------------------------------------
------------------------------------------------------------
------------------------------------------------------------
------------------------------------------------------------
------------------------------------------------------------
------------------------------------------------------------
------------------------------------------------------------
------------------------------------------------------------
------------------------------------------------------------
------------------
>Medicago_truncatula_Medtr0092s0100
MN----------------------------EMKAMPLPFEEYI-GKGVLDL---------
--GSSV------VASSDS--------------------YLFSQQQEQFLQ--RW------
-----RENCCYAG----------------IEPNSVVVFDLKKPNQ------------QTT
--------P--TSSSTL-------SSSHGSA-------GGG----ASTDSTTGAAAKDK-
--------------NIPQVE----------------------------------------
------------------------------------------------------------
------------------------------------------------------------
-------------------------------GKRC---------GME-------------
----DWE-----------------------------SV-LSE------------SP----
------SQDQ----------------------------------DHSILKLIM-------
------------------------EDI---------------------------------
-------------------EDASMG----------LSKLLQVGTSNSH------------
--------SQQDVEF---------------------------------------NGFS--
-----FMDQQSSVLDPISSNGNNNNFVTSIVSSSFVAFIFSDFP----------------
--------------FGSRGMNQIQNP-----------------NFSSSQ-----------
VSFSHGG--LFHQH-QQQSIGSLDQKLPH-----------QFVMNQ---NQAQ-------
---------------FMPNPSLVFPFT--------YSQLQENQ------EIQLQPPAK--
------------RLNCGT-------------NYEIPK-------------------IPFL
DSGQ----EMFLRRQQQH-------QQQQH----------QQQLQLLPHH------LQQR
PM------APKQKMGNP--GSGGGEDV----------------SAHQFQQ--AIID-QLF
KAAELIDAG------NPEHAHGILARLNHQ---IS----------------P--------
----MGK------PFQRAAFYFKEALQLLLQS-------NVNNSN---------------
----------NNSFSPTS-LLLKIGAYKSFSEISPVLQFANFTSNQALLEAV--EG---F
DRIHIIDFDIGF-GGQWSSFMQ--ELA---LRN-GG--------------AP-AL-KITA
FV--------------SPS-HHD--EIELSFTNENL----MQYAGEINMSF--ELEILTL
ES-LNSVS-WPQP----LRDC---EAVVVNLPI-C------------------SFSNY--
--------PSYLPLVLRFVKQLMPKIVVTLDRSCDR--------TDAPFPQHMVFALQSY
SGLLESLDA---V---------SVN-------------------------------VHP-
DVLQMI-EKYYLQPAIEKLVLGRLRSQ---------------------D-----------
----RT--LPWKNLLLSSGFSPLTFSNFTESQAECLVQRI--------------------
----------------------------------------------------PG------
-----------RGFHVE-KKQ-N---------------------------------SLV-
-LCWQRK-----------DLISVSTWR---------------------------------
------------------------------------------------------------
--------------C*--------------------------------------------
------------------
>Medicago_truncatula_Medtr4g026485
-------------------------------MKALHLTFEEFQ-VKGVLDN---------
-FSSTS------NSVSDS------------------FSLLLNQPQQQ-----NWSL----
----DKEDYCY------------------VEPTSV----LDSRRS------------PSP
--------P--FSSSTM-------SSSHGSG-------SNGNG----SNNNTSMVISE--
--------------NLAHLSNDDNS-----------------------------------
------------------------------------------------------------
------------------------------------------------------------
-------------------------------EEKCGG----GGMRME-------------
----DWE-----------------------------------------------------
------GQDQ------------------------------------SLLRLIM-------
------------------------GDV---------------------------------
-------------------EDPSAG----------LNKILQNSGYGS-------------
----------QNVD--------------------------------------FHGGFG--
-----VLDHQ--------------------------------------------------
------------------------------------------------------------
---------------QQQGLTMMDASVQQ-------------------------------
-----------------GNYNVFPFIPEN-------------------------------
-------------------------------YNVLP----------------------LL
DSGQ----EVFARRHQQQ----------------------ETQLPLFPHHYLQHQQQQQQ
SSV--VPFAKQQKVSS---STTGDD------------------ASIQLQQ--SIFD-QLF
KTAELIEAG------NPVQAQGILARLNHQ---LS----------------P--------
----IGN------PFQRASFYMKEALQLMLHS-------NGNNLT---------------
------------AFSPIS-FIFKIGAYKSFSEISPVLQFANFTCNQSLIEAL--ER---F
DRIHVIDFDIGF-GVQWSSFMQ--EIV---LRS-NG--------------KP-SL-KITA
VV--------------SPS-SCN--EIELNFTQENL----SQYAKDLNILF--EFNVLNI
ES-LNLPS-CPLPGHF-FDSN---EAIGVNFPV-S------------------SFISN--
--------PSCFPVALHFLKQLRPKIVVTLDKNCDR--------MDVPLPTNVVHVLQCY
SALLESLDA---V---------NVN---------------------------------L-
DVLQKI-ERHYIQPTINKIVLSHHNQR---------------------D-----------
----KL--PPWRNMFLQSGFSPFSFSNFTEAQAECLVQRA--------------------
----------------------------------------------------PV------
-----------RGFQVE-RKP-S---------------------------------SLV-
-LCWQRK-----------ELISVSTWR---------------------------------
------------------------------------------------------------
--------------C*--------------------------------------------
------------------
>Asplenium_nidus_1kpPSKY2010835
------------------------------------------------------------
------------------------------------------------------------
------------------------------------------------------------
------------------------------------------------------------
------------------------------------------------------------
------------------------------------------------------------
------------------------------------------------------------
------------------------------------------------------------
------------------------------------------------------------
------------------------------------------------------------
------------------------------------------------------------
------------------------------------------------------------
------------------------------------------------------------
------------------------------------------------------------
------------------------------------------------------------
------------------------------------------------------------
------------------------------------------------------------
------------------------------------------------------------
------------------------------------------------------------
------------------------------------------------------------
--------G------DCVSAQAILARLNQQ---MS----------------S--------
----KGQQ-QQ-LPSQRVALLFSEALAKSVSA-------GSSTCG-S---------PYQ-
------------SNSPLD-LINKISAYKSFCEVSPISQFAHFTANQAILDAT--EG---E
DSVHLVDFELGF-GGQWASFMQ--EIS---QRG-QG--------------PP-EL-KITT
MG--------------A-D------SLEMRLAKENL----LQFAKEMGMKL--EVNVIPA
QK-LEGIK-AGML--K-KGEK---EALAVNFGF-GLRRLM------------AEFSAS--
--------SEAVVAFLQMVKGLSPKVVAVVDSECEF--------EGTS---GCMEALQFY
ACVFESLEAS--T---------KLP---------------------------------Q-
EVVGNI-EELVFGPKIADLVSGRHVSKSG-----------------GES-----------
----SL--PPWRILL---------------------------------------------
------------------------------------------------------------
------------------------------------------------------------
------------------------------------------------------------
------------------------------------------------------------
------------------------------------------------------------
------------------
>Asplenium_nidus_1kpPSKY2010836
------------------------------------------------------------
------------------------------------------------------------
------------------------------------------------------------
------------------------------------------------------------
------------------------------------------------------------
------------------------------------------------------------
------------------------------------------------------------
------------------------------------------------------------
------------------------------------------------------------
------------------------------------------------------------
------------------------------------------------------------
------------------------------------------------------------
------------------------------------------------------------
------------------------------------------------------------
------------------------------------------------------------
------------------------------------------------------------
------------------------------------------------------------
------------------------------------------------------------
------------------------------------------------------------
------------------------------------------------------------
--------G------DCVSAQAILARLNQQ---MS----------------S--------
----KGQQ-QQ-LPSQRVALLFSEALAKSVSA-------GSSTCG-S---------PYQ-
------------SNSPLD-LINKISAYKSFCEVSPISQFAHFTANQAILDAI--EG---E
DCVHLVDFELGF-GGQWASFMQ--EIS---QRG-HG--------------PP-EL-KITT
MG--------------V-D------SLEMRLAKENL----LQFAKEMGMKL--EVNVLPV
QK-LEGVK-AGMV--K-KGEK---EALAVNFGF-GLNRLM------------SEFSAS--
--------SEAVVAFLQMVKGLSPKVVAVVDSECEF--------EGLG---GYADALQFY
ACIFESLEAC--A---------KLP---------------------------------H-
EAVGNI-EELVFGPKIADLVSARHGSRSN-----------------GES-----------
----SL--PPWRILLQKAGFSALPFGAAAESQANWLVKNP--------------------
----------------------------------------------------LN------
-----------PGFTFL-KQN-S---------------------------------TLL-
-LGWCNK-----------TLVSVSAW----------------------------------
------------------------------------------------------------
------------------------------------------------------------
------------------
>Asplenium_platyneuron_1kpKJZG2063752
------------------------------------------------------------
------------------------------------------------------------
------------------------------------------------------------
------------------------------------------------------------
------------------------------------------------------------
------------------------------------------------------------
------------------------------------------------------------
------------------------------------------------------------
------------------------------------------------------------
------------------------------------------------------------
------------------------------------------------------------
------------------------------------------------------------
------------------------------------------------------------
------------------------------------------------------------
------------------------------------------------------------
------------------------------------------------------------
------------------------------------------------------------
------------------------------------------------------------
--------------------------------------------------------PRLQ
A----MP-------------------------------EMVGRRVRLEEL--SLAERLLS
AASEAAQLG------DCVSAQAILARLNQQ---TS----------------S--------
----KGQQ-QQ-LPSQRVTLLFSEALSKSVSA-------GSSTCS-S---------PYQ-
------------PNSPLD-LINKISAYKSFCEVSPISQFAHFTANQAILDAM--EG---E
DYVHLVDFELGF-GGQWASFMQ--EIS---QRG-RG--------------PP-EL-KITT
MG--------------V-D------SLEMRLAKENL----LQFAKEMGMKL--EVNVIPV
RK-LEGIK-AGMV--K-KGEN---EALAVNFGF-GLNRLM------------SEFSAS--
--------SEAVVAFLQMVKGLSPKVVAVVDSECEF--------EGTS---GYIEALQFY
ACVFESLEAC--T---------KLP---------------------------------R-
EVVGNI-EGLVFGPKIVDLVSARHVSKSN-----------------GES-----------
----SL--PPWRILLQKVGFSALPFGGAAESQANWLVKNP--------------------
----------------------------------------------------LN------
-----------TGFTFL-KQH-S---------------------------------TLL-
-LGWYNK-----------TLVSASAW----------------------------------
------------------------------------------------------------
------------------------------------------------------------
------------------
>Woodsia_ilvensis_1kpYQEC2077664
------------------------------------------------------------
------------------------------------------------------------
------------------------------------------------------------
------------------------------------------------------------
------------------------------------------------------------
------------------------------------------------------------
------------------------------------------------------------
------------------------------------------------------------
------------------------------------------------------------
------------------------------------------------------------
------------------------------------------------------------
------------------------------------------------------------
------------------------------------------------------------
------------------------------------------------------------
------------------------------------------------------------
------------------------------------------------------------
------------------------------------------------------------
------------------------------------------------------------
------------------------------------------------------------
----------------------------------------------------------LS
AASEAARLG------DFVSAQAILARLNQQ---TS----------------P--------
----KGQQHQQLLPSQRVTLLFSEALAKCVSA-------GSSTYTPS---------PFQ-
------------PNSPLD-LINKISAYKSFCEVSPISQFAHFTANQAILDAM--EG---E
DCVHLVDFELGF-GGQWASFMQ--EIS---QRG-RG--------------PP-EL-KITT
MG--------------A-D------SLEMRLAKENL----LQFAKEMGMKL--EINVIGV
QK-LEGIK-AGMV--K-KGEK---EAVAVNFGF-GLNRLM------------SEFSSS--
--------SEAVVGFLQMVKGLSPKVVAVVDSECEF--------EGTS---AYMEAMQFY
ACVFESMEAC--T---------KLP---------------------------------Q-
EVVENI-EGLVFGPKIAELVNARRGSKGDQ----------------SSS-----------
----SL--PPWRILLQKVGFSAVPFSSAAESQANWLVKNP--------------------
----------------------------------------------------LN------
-----------SGFTFL-KQH-S---------------------------------ALL-
-LGWYNK-----------TLVSASAW----------------------------------
------------------------------------------------------------
------------------------------------------------------------
------------------
>Woodsia_scopulina_1kpYJJY2006191
------------------------------------------------------------
------------------------------------------------------------
------------------------------------------------------------
------------------------------------------------------------
------------------------------------------------------------
------------------------------------------------------------
------------------------------------------------------------
------------------------------------------------------------
------------------------------------------------------------
------------------------------------------------------------
------------------------------------------------------------
------------------------------------------------------------
------------------------------------------------------------
------------------------------------------------------------
------------------------------------------------------------
------------------------------------------------------------
------------------------------------------------------------
------------------------------------------------------------
------------------------------------------------------------
----------------------------------------------------------LS
AASEAARLG------DFVSAQAILARLNQQ---TS----------------S--------
----KGQQHQQ-LPSQRVTLLFSEALAKCVSA-------GSSTCTPS---------PFQ-
------------PNSPLDLLINKISAYKSFCEVSPISQFAHFTANQAILDAM--EG---E
DCVHLVDFELGF-GGQWASFMQ--EIS---QRG-RG--------------PP-EL-KITT
MG--------------P-D------TLEMRLAKENL----LQFAKEMGMKL--EINVIAV
QK-LEGLK-AGMV--K-KGEK---EAVAVNFGF-GLNRLM------------SEFSSS--
--------LEAVVGFLQMVKGLSPKVVAVVDSECEF--------EGTS---AYIEAMQFY
SCVFESMEAC--T---------KLP---------------------------------Q-
EVVGNI-EGLVFGPKIADLVNARRGSKSSNG---------------GES-----------
----SL--PPWRILLQKVGFSAVPFSSAAESQANWLVKNP--------------------
----------------------------------------------------LN------
-----------SGFTFL-KQH-S---------------------------------ALL-
-LGWYNK-----------TLVSASAW----------------------------------
------------------------------------------------------------
------------------------------------------------------------
------------------
>Cryptogramma_acrostichoid_1kpWQML2014207
------------------------------------------------------------
------------------------------------------------------------
------------------------------------------------------------
------------------------------------------------------------
------------------------------------------------------------
------------------------------------------------------------
------------------------------------------------------------
------------------------------------------------------------
------------------------------------------------------------
------QQQQ------------------------------------SVERF---------
------------------------------------------------------------
------------------------------------------------------------
------------------------------------------------------------
------------------------------------------------------------
------------------------------------------------------------
------------------------------------------------------------
------------------------------------------------------------
------------------------------------------------------------
GAGHPR------------------------------GPQLSPHLPMPPEH-----APRRP
AI---MP-------------------------------EHVGRRVRLEEL--SLAERLLC
AASEAAQLG------DLSSAQAILARLNQQ---SS----------------P--------
----KGQQQQQ-LPSQRVILRFAEALTKWVSA-------ASSSPTPY---------PSQ-
P--------PLLPNSPLD-LINKISAYKKFCEVSPISQFAHFTANQAILDAM--EG---E
DCVHLIDFELGF-GGQWASFMQ--EIS---QRG-RG--------------PP-EL-KITT
MG--------------V-D------TLEMRLAKENL----LQFAKEVGMKL--EVNVVPV
QK-LEGMK-VAMA--S-KGEK---EAVAVNFGF-GMNRLM------------SEFSSS--
--------TEELLGFLQLVKGLCPKVVAVVDSECEF--------EGPS---AFIEALQFY
SCVFESLEAS--T---------KLS---------------------------------A-
EVVSNI-EGLVFGPKIADLVNARRVHKSS-----------------SES-----------
----GL--PPWRILLQKVGFTAFPFSNAAESQASWLVKNP--------------------
----------------------------------------------------LN------
-----------LGFTFL-KQH-T---------------------------------TLL-
-LGWYNK-----------TLVSASAW----------------------------------
------------------------------------------------------------
------------------------------------------------------------
------------------
>Pityrogramma_trifoliata_1kpUJTT2006340
------------------------------------------------------------
------------------------------------------------------------
------------------------------------------------------------
------------------------------------------------------------
------------------------------------------------------------
------------------------------------------------------------
------------------------------------------------------------
------------------------------------------------------------
------------------------------------------------------------
------------------------------------------------------------
------------------------------------------------------------
------------------------------------------------------------
------------------------------------------------------------
------------------------------------------------------------
------------------------------------------------------------
------------------------------------------------------------
------------------------------------------------------------
------------------------------------------------------------
------------------------------------------------------------
----------------------------------------------------------LC
AASDAAQRG------DLSSAQAILARLKQQ---SS----------------P--------
----QGQQHHQ-LPCQRVILLFSEALHKWVSA-------ASSSPSPC---------PFQ-
Q--------RLLSNSPLD-LVNKISAYKMFCEMSPLSQFAHFSANQAILDAM--EG---E
DHVHLIDFELGF-GGQWASFMQ--EIS---QRG-RG--------------PP-EL-TITT
MG--------------L-D------TLEMRLAKENL----LQFAKDVGMKL--EVNVVSV
HK-LEGIK-AVIE--N-KGQK---EAVAVNFGF-GMNRLM------------ADFSSS--
--------TEEVLGFLHMIKGLGPKVVAVVDSECEF--------EGPA---AYMEALQFY
SCVFESLDAC--M---------KIS---------------------------------A-
DVVRSI-EDLVFGPKIGDVVNARLACKNV-----------------SKS-----------
----GL--LPWRILLQKVGFAPFPFSSAAESQASCLVKNS--------------------
----------------------------------------------------LN------
-----------TGFTFL-KQH-T---------------------------------TLL-
-LGWYNK-----------TLISASAW----------------------------------
------------------------------------------------------------
------------------------------------------------------------
------------------
>Pityrogramma_trifoliata_1kpUJTT2008569
------------------------------------------------------------
------------------------------------------------------------
------------------------------------------------------------
------------------------------------------------------------
------------------------------------------------------------
------------------------------------------------------------
------------------------------------------------------------
------------------------------------------------------------
------------------------------------------------------------
------------------------------------------------------------
------------------------------------------------------------
------------------------------------------------------------
------------------------------------------------------------
------------------------------------------------------------
------------------------------------------------------------
------------------------------------------------------------
------------------------------------------------------------
------------------------------------------------------------
------------------------------------------------------------
----------------------------------------------------------LC
AASDAAQFG------DFSSAQAILARLNQQ---SS----------------P--------
----QGQQ----LPSQRVILLFSEALRRWVSA-------VSSSPSSC---------PSQA
Q--------RLLSNSPLD-LINKISAYKKFCEASPLSQFAHFSANQAILDAI--EG---E
DYVHLIDFELGF-GGQWASFMQ--ELS---QRD-GG--------------PP-EL-TITT
MG--------------L-D------ALDMRLAKENL----LQFAKEVGMRL--EVNVVPV
QK-LEGIK-AVIA--S-RGEK---EAVAVNFGF-GMNRLM------------AEFSSC--
--------TEGVMAFLQMIKGLAPKVVAVVDSECEF--------EGPA---AYMQALQFY
SCVFESLDAS--T---------KLS---------------------------------T-
EVVRSI-EDLVFGPKIQDVVYARLASKSM-----------------SKS--------G--
---GGL--LPWRILLQKVGFAPFSFSSAAESQASCLVKNP--------------------
----------------------------------------------------LN------
-----------AGFTFL-KQH-T---------------------------------TLL-
-LGWYNK-----------TLISASAWA---------------------------------
------------------------------------------------------------
--------------C---------------------------------------------
------------------
>Lindsaea_linearis_1kpNOKI2015427
------------------------------------------------------------
------------------------------------------------------------
------------------------------------------------------------
------------------------------------------------------------
------------------------------------------------------------
------------------------------------------------------------
------------------------------------------------------------
------------------------------------------------------------
------------------------------------------------------------
------------------------------------------------------------
------------------------------------------------------------
------------------------------------------------------------
------------------------------------------------------------
------------------------------------------------------------
------------------------------------------------------------
------------------------------------------------------------
------------------------------------------------------------
------------------------------------------------------------
------------------------------------------------------------
-----------------------------------------------------LVERHFS
AVLEAARLG------DFSSAQAILARLNQQ---QQN--------------VT--------
----KGQQ----APSQRVTSSFSEALANWVSA-------RSSSQMPC-------------
------------EISSMD-LITKISAFKSFCEVSPISQFAHFTANQAILEAM--EG---E
DCVHLIDFELGF-GGQWASFMQ--EIS---QRS-RG--------------PP-EL-KITT
MG--------------V-D------SLEMRLAQENL----YQFAKEMGMKL--QINVLPV
EK-LDGVK-AVMV--K-KGET---EAVAVNFGF-GLSRLM------------ADFSS---
--------AEGVVGLLKVIKGMSPKVIAVVDSECEF--------EGTS----LMEAVQYY
SCIFESMEAA--G---------KLP---------------------------------W-
DVRESI-EKLVFGPKIRDVVNARRVVG-------------------AEG-----------
----GL--PPWRILLQKAGFSPLSFSAAAESQASWLVKNP--------------------
----------------------------------------------------LN------
-----------SGFTFL-KQH-S---------------------------------TLF-
-LGWCNK-----------TLISASSW----------------------------------
------------------------------------------------------------
------------------------------------------------------------
------------------
>Lindsaea_microphylla_1kpYIXP2010391
------------------------------------------------------------
------------------------------------------------------------
------------------------------------------------------------
------------------------------------------------------------
------------------------------------------------------------
------------------------------------------------------------
------------------------------------------------------------
------------------------------------------------------------
------------------------------------------------------------
------------------------------------------------------------
------------------------------------------------------------
------------------------------------------------------------
------------------------------------------------------------
------------------------------------------------------------
------------------------------------------------------------
------------------------------------------------------------
------------------------------------------------------------
------------------------------------------------------------
------------------------------------------------------------
------------------------------------------------------------
--------------------QAILARLNQQ---QQN--------------LT--------
----KGQQ----APSQRVTSSFSEALANWVSA-------TSSSQMPC-------------
------------EISSMD-LITKISAFKSFCEVSPISQFAHFTANQAILEAM--EG---E
DCVHLIDFELGF-GGQWASFMQ--EIS---QRS-RG--------------PP-EL-KITT
MG--------------V-D------SLEMRLAQENL----YQFAKEMGMKL--QINVLPV
EK-LDGVK-AVMV--K-KGEK---EAVAVNFGF-GLSRLM------------ADFSS---
--------AEGVVGLLKVIKGLSPKVIAVVDSECEF--------EGTS----LMEALQYY
SCIFESMEAA--G---------KLP---------------------------------W-
DVRESI-EKLVFGPKIRDVVNARRVVG-------------------AEG-----------
----GL--PPWRILLQKAGFSPLPFSAAAESQASWLVKNP--------------------
----------------------------------------------------LN------
-----------SGFTFL-KQH-S---------------------------------TLF-
-LGWCNK-----------TLISASSW----------------------------------
------------------------------------------------------------
------------------------------------------------------------
------------------
>Lindsaea_linearis_1kpNOKI2015886
------------------------------------------------------------
------------------------------------------------------------
------------------------------------------------------------
------------------------------------------------------------
------------------------------------------------------------
------------------------------------------------------------
------------------------------------------------------------
------------------------------------------------------------
------------------------------------------------------------
------------------------------------------------------------
------------------------------------------------------------
------------------------------------------------------------
------------------------------------------------------------
------------------------------------------------------------
------------------------------------------------------------
------------------------------------------------------------
------------------------------------------------------------
------------------------------------------------------------
------------------------------------------------------------
------------------------------------------------------------
-ALEAARLS------DFSLAQAILARLNHQ---QQN--------------ST--------
----KGQQ--K-TPSHRVASLFAEALGKWVSA-------GSPSPS-----------LVQ-
Q--------TANEASSMD-LIDKISAYKNFCEVSPISQFAHFTANQVILEAM--EG---E
DCIHLIDFELEF-GGQWASFMQ--EFS---QRS-RG--------------PA-EL-TITT
LG--------------S-D------TLEMRLAKENL----LQFAKEMGMKL--QIDVLPV
LK-LEDIK-VAMV--K-KGDK---EAVVVNFGF-GLSRLM------------ADFSC---
--------AEGVLGLLELIKGLNPKVIAVVDSECEF--------EGTP----MLDALQFY
ECIFDAMEVS--G---------KLS---------------------------------W-
EVREKI-EQLVFGPKIRDVVNARCVLA-------------------GDG-----------
---AGL--PPWRILMQKAGFSALPFSNAAESQALWLVKNP--------------------
----------------------------------------------------LN------
-----------FGFTFI-KQH-S---------------------------------TLF-
-LGWRNK-----------TLVSASAW----------------------------------
------------------------------------------------------------
------------------------------------------------------------
------------------
>Lindsaea_linearis_1kpNOKI2015887
------------------------------------------------------------
------------------------------------------------------------
------------------------------------------------------------
------------------------------------------------------------
------------------------------------------------------------
------------------------------------------------------------
------------------------------------------------------------
------------------------------------------------------------
------------------------------------------------------------
------------------------------------------------------------
------------------------------------------------------------
------------------------------------------------------------
------------------------------------------------------------
------------------------------------------------------------
------------------------------------------------------------
------------------------------------------------------------
------------------------------------------------------------
------------------------------------------------------------
------------------------------------------------------------
------------------------------------------------------------
-ALEAARLS------DFSLAQAILARLNHQ---QQN--------------ST--------
----KGQQ--K-TPSHRVASLFAEALGKWVSA-------GSPSPS-----------LVQ-
Q--------TANEASSMD-LIDKISAYKNFCEVSPISQFAHFTANQVILEAM--EG---E
DCIHLIDFELEF-GGQWASFMQ--EFS---QRS-RG--------------PA-EL-TITT
LG--------------S-D------TLEMRLAKENL----LQFAKEMGMKL--QIDVLPV
LK-LEDIK-VAMV--K-KGDK---EAVVVNFGF-GLSRLM------------ADFSC---
--------AEGVLGLLELIKGLNPKVIAVVDSECEF--------EGTP----MLDALQFY
ECIFDAMEVS--G---------KLS---------------------------------W-
EVREKI-EQLVFGPKIRDVVNARCVLA-------------------GDG-----------
---AGL--PPWRILMQKAGFSALPFSNAAESQALWLVKNP--------------------
----------------------------------------------------LN------
-----------FGFTFI-KQH-S---------------------------------TLF-
-LGWRNK-----------TLVSASAW----------------------------------
------------------------------------------------------------
------------------------------------------------------------
------------------
>Lindsaea_microphylla_1kpYIXP2056778
------------------------------------------------------------
------------------------------------------------------------
------------------------------------------------------------
------------------------------------------------------------
------------------------------------------------------------
------------------------------------------------------------
------------------------------------------------------------
------------------------------------------------------------
------------------------------------------------------------
------------------------------------------------------------
------------------------------------------------------------
------------------------------------------------------------
------------------------------------------------------------
------------------------------------------------------------
------------------------------------------------------------
------------------------------------------------------------
------------------------------------------------------------
------------------------------------------------------------
------------------------------------------------------------
------------------------------------------------------------
------------------------------------------------------------
------------------------------------------------------------
-----------------D-LIDKISAYKNFCEVSPISQFAHFTANQVILEAM--EG---E
DCIHLIDFELEF-GGQWASFMQ--EIS---QRS-RG--------------PA-EL-TITT
LG--------------S-D------TLEMRLAKENL----LQFAKEMGMKL--QIDVLPV
LK-LEDIK-VAMV--K-KGDK---EAVVVNFGF-GLSRLM------------ADFSC---
--------AEGVLGLLELIKGLNPKVIAVVDSECKF--------EGTT----LLDALQFY
ECIFDAMEVS--G---------KLS---------------------------------W-
EVREKI-EQLVFGPKIRDVVNARCVVA-------------------GDG-----------
---VGL--PQWRILMQKAGFSALPFSNDAESQALWLVKNP--------------------
----------------------------------------------------LN------
-----------FGFTFI-KEH-S---------------------------------TLF-
-LGWRNK-----------TLVSASAW----------------------------------
------------------------------------------------------------
------------------------------------------------------------
------------------
>Ceratopteris_richardii_Cri4997_DN351419_c0_g1_i1
-------------------------------MSGM-------------------------
------L-----GRAPAN-----------------VPALVSRAEAIASVEV---------
----SKRFCAAW---------PPRVQELLVEPTSV----LDIRS-------------PSP
-------------SSTL-------SSSVAGST------SEGAGQQVSTESGGAVAVSGRV
YEGTSAEGQLLDCTSLLEGGNESGSVWGVEAGDHGAGRSATAHGTVDRTWQSTAGFNQSG
WERNVEVQDRPPNQHVEGPPGLMKELVAGYLPRGNVGASINAEKFVVGKAAVDKSVASCV
IPCRKRDREDSLGEVVQQLCTVDGACTGGRKAE-----SEWLS-----DWNDFSQ-----
---NANA-------------------ALNVGSGKIT-----PHGQME-------------
----DFD-----------------------------EI-F--SN------SPPAVP----
------AGTL------------------------------------PAGEFWP-------
------------------------AEN---------------------------FTP---
------------SSQQVQSNESARAVGG------GLNSVQSSKA----------------
-----------QLDLFEAL-------QA--------------------GLVCRGGGIGAR
GNVGGGA--------TSHPS---------------SIPSTGHLP----------------
----NMSPSIQ---VLSSRPHSVPFNSSV-----SQP-----FPLGGSSLPRQYHRHPVA
DSTSPN---------AAAFMPALENK-PL-------LPSPSLLSATF-T----------P
SAPQ--------FPSQLQFQDLVFPLP-L-----SYKRSAPQTNYLGFPRPEYRPPPQAE
YVNQRPW---QMRMLEGDAGPKAVAGGQKWQLNPEPG------WQPGER---------FS
GPGHSG------------------------------GLHLSPRLPMPVEP-----PSQRQ
AAIT-MP-------------------------------EHGGRSVRLEEL--SLAERLLS
TAMEMAQLG------DLSSAQAILARLNQQ---VP----------------L--------
----KGQQ----LPSQRVIPLFVDALAKWVSA-------SSPSAP-S---------RFQQ
H--------SSLANSPLD-LIKKISAYKKFCEVSPISQFAHFTANQAILDAI--EG---E
DHVHLIDFELGF-GGQWASFMQ--ELS---QRC-RG--------------PP-EL-KITT
MG--------------T-N------TLETKLAKENL----LQFATEMGIKL--EVNVVPL
EK-LEFVK-SVVA--N-KACK---EAVAVNFGF-AMNRMI------------SDFAS---
--------MEEVLSFLQLVKTLCPKVIAVMDSECEF--------DGPS---GLSEALQFY
SCILESLDAS--T---------KLS---------------------------------A-
EVVSNI-EGLVLGPKIGELVTARLTNRSS-----------------TDG-----------
---GAL--PQWRILLQKVGFSPCPFSSAAESQASWLVNNP--------------------
----------------------------------------------------LN------
-----------LGFTYS-KQQ-A---------------------------------TLF-
-LGWYNK-----------TLVSASAWGP--------------------------------
------------------------------------------------------------
------------------------------------------------------------
------------------
>Pilularia_globulifera_1kpKIIX2091773
------------------------------------------------------------
------------------------------------------------------------
------------------------------------------------------------
------------------------------------------------------------
------------------------------------------------------------
------------------------------------------------------------
------------------------------------------------------------
------------------------------------------------------------
------------------------------------------------------------
------------------------------------------------------------
------------------------------------------------------------
------------------------------------------------------------
------------------------------------------------------------
------------------------------------------------------------
------------------------------------------------------------
------------------------------------------------------------
------------------------------------------------------------
------------------------------------------------------------
------------------------------------------------------------
---------------------------------------------------------QLS
AAADAAGHG------DLATAQAILARLNQH---SS----------------P--------
----KGQQ-----PTQRVVFMFMEALSKRAAG-------AAITTATTSTT------PLGS
DTV-----ISSLSSSPLD-IINKICAYKSFCEASPIPQFAHFTANQAILEAT--EG---E
ECVHLIDFELGL-GGQWASFMQ--EFA---QRS-RG------------GKAA-EL-RITT
MG--------------G-E------TVEMKLAKENL----QQFAKEVGLRL--EVVAMGV
EK-LEAVA-AGML-RR-RKEQ---EVVVVNFGY-GMRQAM------------ADFRSG--
--------TDGAVAFLQMIKALSPKVVTVVDSDGEFY-------EG---QQSMLEAMQFY
VCVFESLDA---T---------KLP---------------------------------R-
EAVDSI-EGFVFGPKIEEVMGVRMQQLQQ----------RRSDGLMGGG-----------
----AL--LPWRMLLQKAGFSASAFSAAAQSQAACLVKSP--------------------
----------------------------------------------------AN------
-----------SGFNFQ-QQQQG---------------------------------TLQ-
-LAWYNR-----------NLISASAW----------------------------------
------------------------------------------------------------
------------------------------------------------------------
------------------
>Cycas_micholitzii_CMI00012448
------------------------------------------------------------
------------------------------------------------------------
------------------------------------------------------------
------------------------------------------------------------
------------------------------------------------------------
------------------------------------------------------------
------------------------------------------------------------
------------------------------------------------------------
------------------------------------------------------------
------------------------------------------------------------
------------------------------------------------------------
------------------------------------------------------------
------------------------------------------------------------
------------------------------------------------------------
------------------------------------------------------------
------------------------------------------------------------
------------------------------------------------------------
------------------------------------------------------------
------------------------------------------------------------
------------------------------------------------------------
------------------------------------------------------------
------------------------------------------------------------
------------------------------------------------------------
------------------------------------------------------------
------------------------------------------------------------
---------------------------AINFSL-GMHRFL------------SNFSS---
--------TESITSLLRLLKELSPKAVVVVDSESER--------NGVSFVQQFLEALQFY
SFLFDSLDA---M---------NMN---------------------------------M-
DIIHKI-EKFLLAPKIDNVVAAKRRSA-------------------PGE-----------
----KT--PPWRNLFM--------------------------------------------
------------------------------------------------------------
------------------------------------------------------------
------------------------------------------------------------
------------------------------------------------------------
------------------------------------------------------------
------------------
>Ginko_biloba_GBI00023381
------------------------------------------------------------
------------------------------------------------------------
------------------------------------------------------------
------------------------------------------------------------
------------------------------------------------------------
------------------------------------------------------------
------------------------------------------------------------
------------------------------------------------------------
------------------------------------------------------------
------------------------------------------------------------
------------------------------------------------------------
------------------------------------------------------------
------------------------------------------------------------
------------------------------------------------------------
------------------------------------------------------------
------------------------------------------------------------
------------------------------------------------------------
------------------------------------------------------------
------------------------------------------------------------
------------------------------------------------------------
------------------------------------------------------------
------------------------------------------------------------
------------------------------------------------------------
--------------GQWASFLQ--EIA---MRR-GG--------------PP-SL-RLTA
IG--------------SND------SMEMHLTRDNL----CHFAKGLNIAF--EFNVLEV
DQ-IECLT-LPML--Q-LREG---EAIALNLSL-GMHRLL------------SNFSS---
--------TDSITSLLHLLKQLSPKAIVVVDNESER--------SGVSFVHQFLEALQFY
SFL---------------------------------------------------------
------------------------------------------------------------
------------------------------------------------------------
------------------------------------------------------------
------------------------------------------------------------
------------------------------------------------------------
------------------------------------------------------------
------------------------------------------------------------
------------------
>Taxus_baccata_TBA00014170
-----G-------------------------------SSESGA-VAAVSGLFC------E
AVSDGSNA----------------------------------------------------
-----------------------------PPPPPV----------------------PTP
--------P------------QWYSSGKGNA-------SSG-------------------
----------------------ECSSWRLRNGGEEEER----------------------
-----------QQQH---------------------------------------------
---------------------------HQGRAE------EWA------------SELQPL
QGGGGAAA---------------------------------VTSGME-------------
----DLE-----------------------------SIMLLE---------SAAAP----
------APDQ------------------------------------SLMRWLL-------
------------------------GEG---------------------------------
-------------------DDPKDIQTA------SLHQINSSMDSGFP------------
------------------------------------------------------------
--------------------------------------DPGGFP----------------
----FSTSNLE-----SIPPLSTTFN-----------------PQGYSTLPPPLPRHQFG
ENLAPPPPLSF----SAFQPQIPEPP-PP-------LLPQGFSTSN---------SMLYP
SLPFSKD------PLPNVNNNVFFPVS------------------------YEMPVSK--
------------RLHGGMVPAEQLPL----PLRPPPL------WHQQHQGSIPVKQEFMF
KPQHHADILQSLRRQQQ--------QQQQ--------------------------QQQQQ
QLF--LPQFQRPKGAAP-------------PGFI------KAAGSEEVQQ--TMVG-QLL
KAAEAVEQG------TFNQAQAILARLNQH---LS----------------P--------
----FGK------PLHRAAYYFKEALASRILNYPNDNN-SGLSSS---------------
---------APQPLSPVD-IVHKISAYKCFSEVSPLAQFANFTANQALLEAL--DG---E
DAIHIIDFEIGL-GGQWASFLQ--ELA---LKL-GG--------------PP-SL-RLTA
LG--------------ARG------SVEMHLARENL----AHFAKELNISF--EFNVLEL
EG-FETLT-IPML--H-LREQ---ETVAVNMSL-GMHRLF------------SSFPS---
--------PDSIAG---LLKEMSPKAVVVLDAETCP--------SSSSFVQQFVEALQFY
SFLFDSLDA---VVAN------NNN---------------------------------M-
DAVHKI-EKFLLAPKIESLVVSASIPA--------------------KV-----------
----TA--PPWRSVFMAAGLAPVAFSNFTETQAECLIRRL--------------------
----------------------------------------------------PG------
-----------RGFDVI-KDQ-A---------------------------------TLL-
-LGWQGR-----------PLVSASLWR---------------------------------
------------------------------------------------------------
--------------CC------*-------------------------------------
------------------
>Dipteris_conjugata_1kpMEKP2108241
------------------------------------------------------------
------------------------------------------------------------
------------------------------------------------------------
------------------------------------------------------------
------------------------------------------------------------
------------------------------------------------------------
------------------------------------------------------------
------------------------------------------------------------
------------------------------------------------------------
------------------------------------------------------------
------------------------------------------------------------
------------------------------------------------------------
------------------------------------------------------------
------------------------------------------------------------
------------------------------------------------------------
------------------------------------------------------------
------------------------------------------------------------
------------------------------------------------------------
------------------------------------------------------------
----------------------------------------------------------LL
KAAEGVEHG------ELAIAQAILARLNQQ---IS----------------P--------
----KGQ------PSQRAAFHFKEALEKLIAG-------SGCSLQ---------------
----------PSSNSPLE-IIKKISAYKSFCEFSPLPQFAHFTANQAILEAM--EA---E
DRVHLIDFELGL-GGQWASFMQ--EIS---QRG-GV--------------PP-GL-RITT
VG--------------S-E------SLEMQLARENL----RQFARDLNISL--EFNALPV
AR-LDCLT-ASMF--A-LREK---EAVAVNFGF-GLNLRL------------ADFSS---
--------AEALTAFLQLIKSLYPKVVTAVDNEYEC--------DGSS---QFFEYLQFY
ACLFESLEC---C---------KLT---------------------------------T-
EAVLNI-ESLLFAPKIASAVNGIRRM----------------------D-----------
----NL--PPWRVLLQGAGFAPLNFSNAAEAQAGCLIRSP--------------------
------------------------------------------------------------
----------SIGFKVD-KKQ-G---------------------------------SLV-
-LGWYNK-----------PLLSASAWR---------------------------------
------------------------------------------------------------
------------------------------------------------------------
------------------
>Sceptridium_dissectum_1kpEEAQ2000117
------------------------------------------------------------
------------------------------------------------------------
------------------------------------------------------------
------------------------------------------------------------
------------------------------------------------------------
------------------------------------------------------------
------------------------------------------------------------
------------------------------------------------------------
------------------------------------------------------------
------------------------------------------------------------
------------------------------------------------------------
------------------------------------------------------------
------------------------------------------------------------
------------------------------------------------------------
------------------------------------------------------------
------------------------------------------------------------
------------------------------------------------------------
------------------------------------------------------------
------------------------------------------------------------
------------------------------------------------------------
------------------------------------------------------------
------------------------------------------------------------
------------------------------------------------------------
------------------------------------------------------------
----------------------------------------------LNTSL--DFQVISV
GR-LDNLT-APMF--Q-IDDN---EAVAVNFSF-GLNRLL------------AEFSS---
--------TDSLTAFLQLIKDLSPNVVTVVDMESEC--------DGSSFFKQFLDSLQFY
ASLFDSLDAT--T---------NLS---------------------------------M-
ETILKI-EKLLFAPKIASLVDGRKRN----------------------E-----------
----KL--PQWRNLLRGAGFSPLPFSHTAETQADCLIQNP--------------------
----------------------------------------------------QV------
---------CSRGFSVS-KNQ-G---------------------------------SLL-
------------------------------------------------------------
------------------------------------------------------------
------------------------------------------------------------
------------------
>Sceptridium_dissectum_1kpEEAQ2000396
------------------------------------------------------------
------------------------------------------------------------
------------------------------------------------------------
------------------------------------------------------------
------------------------------------------------------------
------------------------------------------------------------
------------------------------------------------------------
------------------------------------------------------------
---------------------------------------L--------------------
------------------------------------------------------------
------------------------------------------------------------
------------------------------------------------------------
------------------------------------------------------------
------------------------------------------------------------
------------------------------------------------------------
------------------------------------------------------------
------------------------------------------------------------
------------------------------------------------------------
------------------------------------------------------------
----------------------------------------------------TMVD-QLL
KLAEAAELG------NIAMAQAILARLNQH---LS----------------P--------
----HGK------PLQRAAFHLKQAFGKRFTG-------SGSSFPPP-------------
---------SNSNSSPLD-ILNKISAYKSFCEFSPIPQFGHFTANQAILEAM--EG---E
ASIHIIDFELGL-GGQWASFLQ--EVS---LRP-GG--------------PP-KL-RITT
VG--------------A-E------SIEMQLTRENL----YQFARSLNTCL--DFQVISV
GR-PDSLT-ASMF--R-IGER---EAVAVNFAS-GLHRLL------------AEFSS---
--------TDSVSAFRQLVKDRSPKVVTVVDMESEC--------DGSSFFKQIVDSLQFH
ASLFDSLEST--T---------NLS---------------------------------M-
ETILKI-EELIFAPKIASVVDRRN------------------------E-----------
----KL--PQWRSLLRGAGFSPLPVSPTAETQADCLIQNV--------------------
----------------------------------------------------QA------
---------CSRGFNVS-KNQ-G---------------------------------SLL-
-LGWQGR-----------ALVSACAWS---------------------------------
------------------------------------------------------------
--------------C---------------------------------------------
------------------
>Ginko_biloba_GBI00014904
------------------------------------------------------------
------------------------------------------------------------
------------------------------------------------------------
------------------------------------------------------------
------------------------------------------------------------
------------------------------------------------------------
------------------------------------------------------------
------------------------------------------------------------
------------------------------------------------------------
------------------------------------------------------------
------------------------------------------------------------
------------------------------------------------------------
------------------------------------------------------------
------------------------------------------------------------
------------------------------------------------------------
------------------------------------------------------------
------------------------------------------------------------
------------------------------------------------------------
------------------------------------------------------------
------------------------------------------------------------
------------------------------------------------------------
----HGK------PLQRAAFYFKEALGDHLSL-------QRPHTN---------------
-----------PYPSPLE-LVQKISACKNFLENSHVPQFANFTANQTILETL--EG---E
DNIHIIDFEMGL-GGQWASFLQ--EIA---SRP-GG--------------PP-TL-RLTA
VG--------------F-E------SMEM-------------------------------
------------------------------------------------------------
------------------------------------------------------------
------------------------------------------------------------
------------------------------------------------------------
------------------------------------------------------------
------------------------------------------------------------
------------------------------------------------------------
------------------------------------------------------------
------------------------------------------------------------
------------------------------------------------------------
------------------
>Picea_abies_PAB00064606
-------------------------------MTEAVGASCKVP-TVAHFNPLC------K
LRTSGVIV---VARAPKTPILLN---T-------ETRPPLLNLKLVQSNSIPAQTT----
----NKRPY--------------VRSEYQSEPTSV----LDIRS-------------PSP
-------------TSTL-------SVSFGGS-------TDGGF-----------------
FRENACDGQLLDC--IGVMDSKDGGSWQLQNVIRNDN-----------------------
------------------------------------------------------------
---------------------------GFQVPE-----TETV-------------NVNP-
-----------------------------------N-----VSMGME-------------
----YLE-----------------------------NILL-------------QSPE---
------SNNN------------------------------------SQIPCLM-------
------------------------GEP---------------------------CLMG-S
EYPLHGIKAEEAVLQQTQFHEAADSQFS------EFLCVNSDI-----------------
---------------------------------------------------NSFTFYG--
-------D---NGGH-----------------------TLSPFA----------------
----LNPPSTA---VF--PPSSALFT-----------------PNIHGPNPPPL------
-SFAPD----F----KPFKVPMDEKH-PE--------------------LQLPYGAN--P
SYP---------------EKNVVFPM----------------------------PAAP--
------------RGHMGVAHE--------------------GF-----------------
-PEF----EKSLHWQQI--------QQREFQPAWKTMINRGVRDPLFPPV-----KQEWS
PRT----------------------------------HQGKVDLDEVQKS--AILQ-QLL
DATKYVELN------SLEIAQAILARLNQY---VS----------------P--------
----RGK------ALQRATYYFKEALGGLRPL-------QQTNSK---------------
-----------SYLSPLQ-LVHKINACKNFSEISPIPYFANFTANQVLLEAL--ET---V
DKIHIIDFDMGL-GGQWASFLQ--EIA---LRP-GG--------------PP-AL-RLTA
VG--------------Y-E------SMEMHLIRENL----CTFAENLNIPF--TFQVVEI
PQ-NEDLN-HSML--N-LKEG---ETIAVNYSL-GMQGLL------------S-------
--------KDSIASILHLINRLRPKIVVVVDNENEQ--------AGSSFAQKFLEALHFY
ALLFESLEA---V---------HMN---------------------------------M-
DTIEMI-EKSS-RNKFSSLV--------------------------GND-----------
----K---------FLSRSLLGMLIMLFNHVLTMCLVN*---------------------
------------------------------------------------------------
------------------------------------------------------------
------------------------------------------------------------
------------------------------------------------------------
------------------------------------------------------------
------------------
>Taxus_baccata_TBA00014809
------------------------------------------------------------
------------------------------------------------------------
------------------------------------------------------------
------------------------------------------------------------
------------------------------------------------------------
------------------------------------------------------------
------------------------------------------------------------
------------------------------------------------------------
------------------------------------------------------------
------------------------------------------------------------
------------------------------------------------------------
------------------------------------------------------------
------------------------------------------------------------
------------------------------------------------------------
------------------------------------------------------------
------------------------------------------------------------
------------------------------------------------------------
------------------------------------------------------------
------------------------------------------------------------
------------------------------------------------------------
------------------------------------------------------------
------------------------------------------------------------
------------------------------------------------------------
-----IDFDMGL-GGQWASFLQ--ELA---LRP-GG--------------PP-SL-RLTA
VG--------------H-E------TMELHLIRENLCSFACSFAEKLNIAF--TFQIVEV
PQ-NEYLT-ASML--Q-LKEE---ETIAVNYSL-WMQGLL--------------------
-----------------------PK-----------------------------------
------------------------------------------------------------
------------------------------------------------D-----------
------------------------------------------------------------
------------------------------------------------------------
------------------------------------------------------------
------------------------------------------------------------
------------------------------------------------------------
------------------------------------------------------------
------------------
>Lygodium_japonicum_1kpPBUU2000730
------------------------------------------------------------
------------------------------------------------------------
------------------------------------------------------------
------------------------------------------------------------
------------------------------------------------------------
------------------------------------------------------------
------------------------------------------------------------
------------------------------------------------------------
------------------------------------------------------------
------------------------------------------------------------
------------------------------------------------------------
------------------------------------------------------------
------------------------------------------------------------
------------------------------------------------------------
------------------------------------------------------------
------------------------------------------------------------
------------------------------------------------------------
------------------------------------------------------------
------------------------------------------------------------
---------------------------------------------------------QLS
AALEAADLG------NIAMAQAILARLNHL---SS----------------P--------
----QGH------PSQRAIFYFREAVAKRVAPSLGSS--SSSSSSSP---------PS--
----------LLQQQPFD-VIAKIGAYKSFCEASPIPQFAQFTANQAILEAM--EG---E
DVVHIIDFELGL-GGQWASFMQ--ELS---QRS-RG--------------PP-QLVKITT
IA--------------G-S--GG--SMEMQLAKENL----VQFARELGVNL--QVEAVAA
VG-LGGLR-AGMV--K-RGEG---EAVAVNFGY-GLARAL------------SEFAAS--
--------AEALVAFLQLVRGLAPKVVTVVDCEYGL--------EVGGAAQHLLEALRFY
ACVCESVECGGGV---------RLS---------------------------------P-
EA-----ERMVLGPKIEALVRAKTSLSSSKAVPITSCSPSASAAASALE-----------
----CL--PPWRLLLQSTGFSPSPLSHAAETQAACLLKHP--------------------
----------------------------------------------------SH------
-----------SGFSLK-KQH-G---------------------------------ILY-
-LLWLNT-----------PLLAASSW----------------------------------
------------------------------------------------------------
------------------------------------------------------------
------------------
>Equisetum_diffusum_1kpCAPN2002912
------------------------------------------------------------
------------------------------------------------------------
------------------------------------------------------------
------------------------------------------------------------
------------------------------------------------------------
------------------------------------------------------------
------------------------------------------------------------
------------------------------------------------------------
------------------------------------------------------------
------------------------------------------------------------
------------------------------------------------------------
------------------------------------------------------------
------------------------------------------------------------
------------------------------------------------------------
------------------------------------------------------------
------------------------------------------------------------
------------------------------------------------------------
------------------------------------------------------------
------------------------------------------------------------
------------------------------------------------------------
-----LELG------KFSTAQAILARLNQQQQLLS----------------PH-------
----AGK------PLQRAAFYFKEALHRHILS-------LSLSSSLS---------PT--
--------QQQQSPWPLE-AFQNISAYKDYCESSPIPAFAHFSCNQALLEAL--QG---E
QNIHVIDFAPGL-GGQWASFLQ--DMA---LHA-GV-------------PPP-NL-RMTM
VG--------------S-E------PRNAI----NP----LRFASSLQLFF--EINTVSV
AN-LEHFS-TSML--D-IRDG---EAIVITFGN-GINCLY------------SEFSN---
--------VDSLMDFLMHLKSLLPKSMTVVEEEIEV--------DGASLSQYIWESLQLH
ASVFDSLGS---A---------NLA---------------------------------P-
EIVLKM-EKFLFGPKIGKRVMEAARGSSS-------------------------------
----GW--TNWRNLLGRVGFNERGMSIAAEFQADIIMRGF--------------------
----------------------------------------------------TS------
----------RKGFSVVTNRQ-G---------------------------------SLV-
-LGWQGR-----------PLISASSWT---------------------------------
------------------------------------------------------------
------------------------------------------------------------
------------------
>Equisetum_hyemale_1kpJVSZ2131557
------------------------------------------------------------
------------------------------------------------------------
------------------------------------------------------------
------------------------------------------------------------
------------------------------------------------------------
------------------------------------------------------------
------------------------------------------------------------
------------------------------------------------------------
------------------------------------------------------------
------------------------------------------------------------
------------------------------------------------------------
------------------------------------------------------------
------------------------------------------------------------
------------------------------------------------------------
------------------------------------------------------------
------------------------------------------------------------
------------------------------------------------------------
------------------------------------------------------------
------------------------------------------------------------
-----------------------------------------------------VVG-ELL
KAAEALELG------KFSKAQAILARLNQQ-QLLS----------------PH-------
----VGK------SLLRAAFYFKEALHKHILS-------LSQPTSLS---------PTL-
--------QQQQPPWPLE-VFQNISAYKDYCESSPIPAFAHFSCNQALLEAL--QG---E
QNIHVIDFAPGL-GGQWASFLQ--DIA---LRA-GV-------------PPP-SL-RMTM
IG--------------S-E------SLEMQLTQDNL----LQFASSLQLPF--EVNTVSV
TN-LEHFC-PSML--N-IRDG---EAIVITFGN-GINCLH------------SEFSN---
--------MDSLMDFLMVLKSLLPKSMTVVEEEIDV--------YGTSLSKYILESLQLH
ASVFDSLGS---A---------NLA---------------------------------P-
EIVLKM-EKFLFGPKIGKRVMEAARGSSS-------------------------------
----DW--TNWRNLLCRVGFNERGMSIAAEFQADIIMRGF--------------------
----------------------------------------------------AS------
----------RKGFSVVTNRH-G---------------------------------SLV-
-LGWQGR-----------PLISASSWT---------------------------------
------------------------------------------------------------
------------------------------------------------------------
------------------
>Ginko_biloba_GBI00019174
------------------------------------------------------------
------------------------------------------------------------
------------------------------------------------------------
------------------------------------------------------------
------------------------------------------------------------
------------------------------------------------------------
------------------------------------------------------------
------------------------------------------------------------
------------------------------------------------------------
------------------------------------------------------------
------------------------------------------------------------
------------------------------------------------------------
------------------------------------------------------------
------------------------------------------------------------
------------------------------------------------------------
------------------------------------------------------------
------------------------------------------------------------
------------------------------------------------------------
------------------------------------------------------------
------------------------------------------------------------
------------------------------------------------------------
------------------------------------------------------------
------------------------------------------------------------
------------------------------------------------------------
------------------------------------------------------------
------------------------------------------------------------
------------------------------------------------------------
--LFDSLDA---M---------NLN---------------------------------M-
ETIHRI-EKFLLAPKIENVVAPPKRNS--------------------SQ-----------
----KI--PSWRQLFIAAGLSLKPFSNITETQAEYLIRRL--------------------
----------------------------------------------------PV------
-----------RGFEVI-KNH-A---------------------------------GLL-
-LCWQGR-----------PLVAASVWG---------------------------------
------------------------------------------------------------
--------------C*--------------------------------------------
------------------
>Cycas_micholitzii_CMI00024246
------------------------------------------------------------
------------------------------------------------------------
------------------------------------------------------------
------------------------------------------------------------
------------------------------------------------------------
------------------------------------------------------------
------------------------------------------------------------
------------------------------------------------------------
------------------------------------------------------------
------------------------------------------------------------
------------------------------------------------------------
------------------------------------------------------------
------------------------------------------------------------
------------------------------------------------------------
------------------------------------------------------------
------------------------------------------------------------
------------------------------------------------------------
------------------------------------------------------------
------------------------------------------------------------
------------------------------------------------------------
------------------------------------------------------------
------------------------------------------------------------
------------------------------------------------------------
------------------------------------------------------------
------------------------------------------------------------
------------------------------------------------------------
--------------LLTLIKQLHPKIVVVVDNESGQ--------NGSSFSERFLEAFQFY
AFLFESLED---V---------NMN---------------------------------I-
GTIGMI-EKFVLAPRIRSIVASAYRQQRE------------------GE-----------
----RV--PHFRSMFVAAGFSPMVLSHFTQAQAECLTRGR--------------------
----------------------------------------------------LQ------
--------VFNNGFEVV-KKQ-QE-------------------------------QVLL-
-LGWRGR-----------PLVSVSVWG---------------------------------
------------------------------------------------------------
--------------C---------------------------------------------
------------------
>Ginko_biloba_GBI00026758
------------------------------------------------------------
------------------------------------------------------------
------------------------------------------------------------
------------------------------------------------------------
------------------------------------------------------------
------------------------------------------------------------
------------------------------------------------------------
------------------------------------------------------------
------------------------------------------------------------
------------------------------------------------------------
------------------------------------------------------------
------------------------------------------------------------
------------------------------------------------------------
------------------------------------------------------------
------------------------------------------------------------
------------------------------------------------------------
------------------------------------------------------------
------------------------------------------------------------
------------------------------------------------------------
------------------------------------------------------------
------------------------------------------------------------
------------------------------------------------------------
------------------------------------------------------------
------------------------------------------------------------
---------------------------EMHLTRENL----CSFAENLNVPF--EFQLVEI
PQ-NEYLT-LPML--Q-LKKE---EAIAVNYSL-GMQELL--------------------
-------PKDSINSLLHLIKQLQPKIVVVVDNESEL--------NAALFAQRFLEALHFY
AHLFESLEA---L---------NMN---------------------------------I-
DVIEMI-EKFVLAPKICNVVEAAYKRQME------------------GE-----------
----KL--PHWRSMFMAAGFSPMILSNFTHTQAECLIRRR--------------------
----------------------------------------------------LQ------
--------GFGFGFEVV-KKQ-QE-------------------------------QTLL-
-LGWQGR-----------PLVSVSVWR---------------------------------
------------------------------------------------------------
--------------C*--------------------------------------------
------------------
>Taxus_baccata_TBA00018883
------------------------------------------------------------
------------------------------------------------------------
------------------------------------------------------------
------------------------------------------------------------
------------------------------------------------------------
------------------------------------------------------------
------------------------------------------------------------
------------------------------------------------------------
------------------------------------------------------------
------------------------------------------------------------
------------------------------------------------------------
------------------------------------------------------------
------------------------------------------------------------
------------------------------------------------------------
------------------------------------------------------------
------------------------------------------------------------
------------------------------------------------------------
------------------------------------------------------------
------------------------------------------------------------
------------------------------------------------------------
------------------------------------------------------------
------------------------------------------------------------
------------------------------------------------------------
------------------------------------------------------------
------------------------------------------------------------
------------------------------------------------------------
------------------------------------------------------------
-LVFESLEV---M---------NMN---------------------------------M-
ENIEMI-EKFVMAPRICDVVKSAYKRQTE------------------GE-----------
----KL--PHWRNMFISAGFSPLVMSYFTQKQAEFLSGNR--------------------
----------------------------------------------------QQ------
--------RFGHCFEAV-KKQ-QE-------------------------------QILL-
-LGWQRR-----------ALVSISAWR---------------------------------
------------------------------------------------------------
--------------CNVV*-----------------------------------------
------------------
>Equisetum_diffusum_1kpCAPN2006600
------------------------------------------------------------
------------------------------------------------------------
------------------------------------------------------------
------------------------------------------------------------
------------------------------------------------------------
------------------------------------------------------------
------------------------------------------------------------
------------------------------------------------------------
------------------------------------------------------------
------------------------------------------------------------
------------------------------------------------------------
------------------------------------------------------------
------------------------------------------------------------
------------------------------------------------------------
------------------------------------------------------------
------------------------------------------------------------
------------------------------------------------------------
------------------------------------------------------------
------------------------------------------------------------
------------------------------------------------------------
KAVEAAELG------QAVSAHAILARLNHF---LV----------------P--------
----DGK------PLRRAAFYFKEALARQLLN-------PAPAGMA--------------
-----------NPLPAPA-LLDKFSAYRSFCLLSPLPQFAHFTLNQAILEAV--EG---D
GSVHLIDFDLGP-GGQWASLLQ--ELA---MRQ-QG--------------AP-NI-RMTV
VG--------------A-D------STEASLAVGNL----IQFARSVKLSL--EVEAIPT
E--VEHVT-LPLF--R-CRGS---EVRVVNLGT-GIRAPR-------------SFSS---
--------MHALSMFLQLLEGLSPKLITLVDNG---------------------------
------------------------------------------------------------
------------------------------------------------------------
------------------------------------------------------------
------------------------------------------------------------
------------------------------------------------------------
------------------------------------------------------------
------------------------------------------------------------
------------------------------------------------------------
------------------
>Equisetum_hyemale_1kpJVSZ2009965
------------------------------------------------------------
------------------------------------------------------------
------------------------------------------------------------
------------------------------------------------------------
------------------------------------------------------------
------------------------------------------------------------
------------------------------------------------------------
------------------------------------------------------------
------------------------------------------------------------
------------------------------------------------------------
------------------------------------------------------------
------------------------------------------------------------
------------------------------------------------------------
------------------------------------------------------------
------------------------------------------------------------
------------------------------------------------------------
------------------------------------------------------------
------------------------------------------------------------
------------------------------------------------------------
-----------------------------------------------------VVE-LLL
NLVEAKELG------QAIPAHAILARLNQY---LF----------------L--------
----DGK------PLQRVAFYFKEALARQLLN-------SSPVGITT-------------
--------MTMNSLAAPS-LLDKFSAYRSFCSLSPLPQFSHFTLNQAILEAV--EG---D
ENIHLIDFDLGP-GGQWASLLQ--ELA---MRQ-QG--------------VP-NI-RMTV
VG--------------V-N------SMEMHVAIENL----LQFARSVKLPL--EVQIIPI
E--MEHVT-FPLF--R-CRGS---ETRVINLRT-GIRAPH-------------SFSS---
--------MHALMMFLQVLERLSPKLITLVDNEHNIDTR--GGGAAVGFLQRFLDSLQHH
TAIFESLEV---I---------------------------------------------T-
DMDIQV-EKHLFAPEIEAIVKSSSRN----------------------------------
----TL--VLCRSLLQSAGYAPVPFSIVAQAQAEYLAMQK--------------------
------------------------------------------------------------
-----------PGFNIL-RNS-NH-------------------------------DSLL-
-LAWQGR-----------VLASASTW----------------------------------
------------------------------------------------------------
------------------------------------------------------------
------------------
>Brachypodium_distachyon_Bradi1g52240
-------------------------------MSSSSRGNLNNQ-----------D-----
---------------------------------------------LDGGAA------A--
----------------KRLRGSSSSSKSPPEPTSV----LYNRS-------------PSP
--------P--TSSSHS-------SSAAPE------------------------------
------------------------------------------------------------
------------------------------------------------------------
--------------------------------------------------------PPPI
--------------------------------------------SAE-------------
----DWD-----------------------------AVFLSA-------GPAMAVPASAA
PHHSQAQEDS------------------------------------SFLRWIMDTG----
--YA-------------------DGDA---------------------------------
-------------------DAFGFK-----------------------------------
----------------------------------------------------SSTGAA--
-----FFDPSFL------------------------------------------------
------------------NPQS--------------------------------------
---------------------------PA-------------------------------
--PQ-------------QQQEELFALP-----------------------QQLPLPAV--
------------------------------------------------------------
------------------------------------------------------------
----------------------------------------AQREEILEPQ--GAVD-ELL
EAARLADAG------DSTGAREILARLNHH-GLLP--------------PSPPPP-----
----GHP------PLLRAAALLRDALLLRLLP-------PGSGSG---------------
--------SVRPQPSPLD-VALKLAAHKAMADASPAVQFASFTSTQAFLDAA---G---A
GGVHLVDFDLGF-GAHWPPLMQ--ELAHSSRRA-SPS-----------APAA-AL-KLTA
LV--------------S-A-SGS--PMELRLSQESL----TRFAADLGIPF--EFAALTF
DP-SSPMP----G-LS-LSAD---ETVAVHVTV-G--------------------GVT--
--------SAVSPATLRLIKQLRPAIVVCVDHGGG---------CDMPLPSHALNVLRSS
AALLESLAA---G---------GAS---------------------------------P-
DVVTKV-EQFVLRPRVERGLVPAG-----------------------GD-----------
----KL--PPWRSLFASAGFAPLQLSNAAEAQAECLLRRT--------------------
----------------------------------------------------AA------
----------SHGFHAE-KRQPG---------------------------------ELA-
-LCWRRS-----------ELVSVSAWR---------------------------------
------------------------------------------------------------
--------------C*--------------------------------------------
------------------
>Oryza_sativa_LOC_Os06g01620
-------------------------------MSSSSCHPHN-------------------
------------------------------------------------------------
-------PTTLPLPE--------PDSSKSPEPTSV----LYNRSS------------PS-
-----------TSLGSC-------SSKPPEDP----------------------------
------------------------------------------------------------
------------------------------------------------------------
--------------------------------------------------------PPPI
--------------------------------------------AADD------------
--DCDWD-----------------------------AV-VDM-------HMHMLAPAP--
------APDS------------------------------------SFLRWIMDTG----
--Y---------------------ADA---------------------------------
-------------------DTFPDH-----------------------------------
------------------------------------------------------------
------------------------------------------------------------
------------------------------------------------------------
---------------------------PSFD-----------------------------
-----------------------------------------------SDLLQLPMPMP--
------------------------------------------------------------
------------------------------------------------------------
--------------------------------------------SDHPPQ--PLVD-DLL
DAARLLDAG------DSTSAREILARLNHR---LPSL------------PSPPGH-----
----AHP------PLLRAAALLRDALLPPTAL----------------------------
----------PVSSTPLD-VPLKLAAHKALADASPTVQFTTFTSTQAFLDAL--GS---A
RRLHLLDFDVGF-GAHWPPLMQ--ELAHHWRRA-AG-------------PPP-NL-KVTA
LV--------------SPG-SSH--PLELHLTNESL----TRFAAELGIPF--EFTALVF
DP-LSSAS-PPLG-LS-AAPD---EAVAVHLTA-G--------------------SGA--
--------FSPAPAHLRVVKELRPAVVVCVDHGCER---------------GALNLLQSC
AALLESLDA---A---------GAS---------------------------------P-
DVVSKV-EQFVLRPRVERLAVGG------------------------GD-----------
----KL-PPPLQSMLASAGFAALQVSNAAEAQAECLLRRT--------------------
----------------------------------------------------AS------
-----------HGFHVE-KRQ-A---------------------------------ALA-
-LWWQRS-----------ELVSVSAWR---------------------------------
------------------------------------------------------------
--------------C*--------------------------------------------
------------------
>Setaria_italica_Seita.4G003600
-------------------------------MSPSPIQSQASC-----------------
-HTNSNII----TSDSDAIQSPHADAVHSNAPPIDMISALPMSNLHDGRA----------
GDGQDEAPAVFPSPATKRLR-----MSPPPEPTSV----LYNRS-------------PSP
--------P--TSSSLA-------SSSAPE------------------------------
------------------------------------------------------------
------------------------------------------------------------
--------------------------------------------------------PPPI
--------------------------------------------SAE-------------
----DWE-----------------------------AV-LS--------GDMAAPPAAA-
----RSSQDS------------------------------------CFLRWIMDAD----
------------------------AQV---------------------------------
-------------------D----------------------------------------
------------------------------------------------------------
-----ASDPFFA------------------------------------------------
------------------PP----------------------------------------
---------------------------PC-------------------------------
-----------------QEPCFLQPQP----------------------QPQPPPPLA--
------------------------------------------------------------
------------------------------------------------------------
------------------------------------------AADDLEPR--AVVD-ELL
EAARRADSG------DSTGAREILARLNHR---LP---------------TPPPPL----
----GQS------PLLRAAALLRDALLRRLLV-------TPPALP---------------
---------PGSVSSPLD-VALKLAAHKALAGASPTVQFASFTSTQALLDAL--GG---A
RRVHVVDLDVGF-GARWPPLMQ--ELALQWRRS-SAA----------QLPPP-GM-KVTA
LV--------------SPG-SAH--PLELRLTHESL----TRFAADLGIRF--EFSAVGF
DP-FDPSS-RPVG-VS-AAPG---EAVAVHLPL-G--------------------SGT--
--------STPAPATLRVVKQLRPAVVVCIDHGCHR--------GDLPLSHHALNVVRSS
AAFLESLDA---A---------GAP---------------------------------A-
DAVAKV-EQYILRPRVERLLLL-------------------------GD-----------
---CRM--PPWQAMLASAGFSPVQLSSAAEAQAECLLRRT--------------------
----------------------------------------------------AT------
-----------PGFHVE-KRQ-T---------------------------------ALA-
-LRWQQS-----------ELVTVSAWQ---------------------------------
------------------------------------------------------------
--------------CSR*------------------------------------------
------------------
>Zea_mays_Zm00001d045589
-------------------------------MSELP------------------------
----------------------------------------------DGGAG---------
GNGQDE-AAAFASPA-KRLR-----RSPALEPTSV----LYNRS-------------PSP
--------P--TSSSLV-------SSAAPE------------------------------
------------------------------------------------------------
------------------------------------------------------------
--------------------------------------------------------PPPI
--------------------------------------------SAE-------------
----DWE-----------------------------AV-LSG-------GDMAAPPAAA-
----R-SQDA------------------------------------SFLRWIMDAD----
------------------------AQV---------------------------------
-------------------D----------------------------------------
------------------------------------------------------------
-----AFDPFL-------------------------------------------------
------------------------------------------------------------
---------------------------PC-------------------------------
-----------------QETAVVEPFL----------------------QPQLPLPV---
------------------------------------------------------------
------------------------------------------------------------
-------------------------------------------ADDLEPG--ATVD-ELL
EAVRRADAG------DSTGAREILARLNHR---LP---------------SPPGH-----
----PHP------PILRAAAHLRDALLRVLVT-------SAPAPA---------------
----------AVSTTPLD-VALKVAAHRALADASPTVQFANFTSTQALLDAL--GT---A
RRVHVVDLDVGF-GGRWAPLMQ--ELALQWRRA-PVS----------PLPPP-CL-KVTA
LV--------------SPGSSAH--PLELHLTHQGL----TRFAADLGISF--EFNAVAF
DP-LDPLP--PTG-LS-VAPG---DAVAVHLSV-G--------------------SG---
---------VPSAATLRVVKQLRPAVVVCVDHGCHR--------GDLPLSHHALSVVRSS
AAFLESLDA---A---------GAP---------------------------------A-
DAVARL-EEYVVRPRVERLLL--------------------------GD-----------
----RM--PPWRTMLDSAGFAPVQLSNAAEAQAECLVRRT--------------------
----------------------------------------------------PT------
-----------PGFHVE-KRQ-A---------------------------------ALA-
-LRWQDS-----------ELVMVSAWR---------------------------------
------------------------------------------------------------
--------------C*--------------------------------------------
------------------
>Brachypodium_distachyon_Bradi1g78230
----------------------------------MPLGDLL---LHGNQDQLA-------
------------------------------------------------------------
---------------------SCAAATDLWDPASV----LDHR--------------PSP
--------P-ASASSTL-------SSSSPLR-------AP---------AAGVAALAK--
------------NVHPPPAQPAAASPWPPP------------------------------
-----------PGED---------------------------------------------
---------------------------------------DW-----------VHH-LPP-
---LD-------------MG----------------------MGMGM-------------
----TWG------DPH-----------------QSAAMPMPPV------AGDHQNPPS--
------QQDS------------------------------------TFLRWIIGG-----
------------------------------------------------------------
-------------------DDASSAA--------------------------------AM
DHP------DLDLDHMLPF-----------------------------------------
------------------------------------------------------------
------------------------------------------------------------
-PLHPGN---------------DDTK-PAATAPPF----RSPLLHQ--------------
-QPH-------------THAAFHGGFPSSA----SFDT--------------QQQAAK--
------------RQHPMAG---------------ASS-----------------------
-PK---------------------------------------LLPPF---------VSGP
GGF-----VSALKPKA--------------------------EAGDDA----AAVD-QLA
EAARLAEAG------DGFGAREILARLNHR---LP----------------AAPS-----
----AGT------PLLRSAFYFKEALRVALDA--ATGE-AASSSA---------------
----------AAASTPVD-VLLKLGAYKAFSEVSPVLQFAHFTCVQAVLDEL--AG---A
ACIHVLDFDIGV-GEQWASLMQ--ELA---QRR-PG--------------AA-AL-KVTA
LV--------------SPA-SHH--PLELQLIHENL----SNFAAELGVPF--QFTFFSL
DA-VDPAE---LL--A-IAGG---DAIAVHLPV-G--------------------SVH--
--------AAAVPSVLHLVRRLGAKLVISVDRSCDRG------GGELPFATHLFQALQSC
MFLLESLDA---M---------GTD---------------------------------P-
DVASKI-ERFLIQPKIESCVTRRHRAVTA------------------GD-----------
----KM--LPWRTMFASAGFVPVQISNFAEAQADSLLKKV--------------------
----------------------------------------------------PV------
-----------RGFRVE-KRG-G---------------------------------SLL-
-LHWQRA-----------ELVSVSAWR---------------------------------
------------------------------------------------------------
--------------C*--------------------------------------------
------------------
>Zea_mays_Zm00001d027292
-------------------------------MHMPPLG----------------------
------------------------------------------------------------
------------------------------------------------------------
------------------------------------------------------------
--------------------LGAAEAWEPHA-----------------------------
------------------------------------------------------------
--------------------------------------------------------QPPG
PGGLTL------------------------------------------------------
---------------------------------------------------SHAQQ----
------THDS------------------------------------TFLGWFIAD-----
------------------------------------------------------------
-------------------DVAMSGV--------------------------------MD
DHNSHS--VLHDLDHIPSSS-----V----------------------------------
------------------------------------------------------------
------------------------------------------------------------
---------------------------PPPQFQPL-------------------------
-APH------------------------------------------------VHYPPKLH
H-----------HQNPVVP---------------ASP-----------------------
-PKHT-------------------------------------LLKP--------------
------------KPEA---------------------------PGTDDAS--TAVD-QLA
EAAKLAEAG------DVFGAREILARLNYL---LP----------------PGAA-----
----TAT------PLLRSAFYFKEALRAALST-------TASATA---------------
----------AAAAAPVD-VLLKLGAYKDFSELCPVLQFAHFTCVQAMLDEL--GG---A
ACIHVLDLDIGV-GEQWASLMQ--ELA---SRR----------------PGA-AL-KVTA
LV--------------SAA-SHH--PLELQLVHENL----SNFAAETRVPF--QLAFFNL
DA-MDPAE---LL--A-TAAG---DAVAVHLPA-G--------------------SVH--
--------APAVPSVLHLVRRLGAKLVVSVDRSCDR--------GELPFAAH----FQSC
VFLLESLDA---V---------GTG---------------------------------P-
DITAKI-ERFLIQPRIERCLAERYRAAAA------------------GD-----------
----KT--PPWRAMLVSAGFVPVQASSLAEAQAEALLKKV--------------------
----------------------------------------------------PV------
-----------RGFRVE-KRA-G---------------------------------SLV-
-LHWQRG-----------ELLSVSAWR---------------------------------
------------------------------------------------------------
--------------C*--------------------------------------------
------------------
>Setaria_italica_Seita.9G576800
----------------------------------MPLG----------------------
------------------------------------------------------------
------------------------------------------------------------
------------------------------------------------------------
--------------------AAEACCWEAPC-----------------------------
------------------------------------------------------------
------------------------------------------------------------
------------------------------------------------------------
---------------------------------------------------AAAQP----
------QEDN------------------------------------TFLRWIIGG-----
------------------------------------------------------------
-------------------DDGSSAV----------------------------------
------------MDHIPAS-----------------------------------------
------------------------------------------------------------
------------------------------------------------------------
----------------------SAHQ-PLPSLPPL-------------------------
-------------------------------------------D----------------
----------------------------------TPP-----------------------
-PPN-------------------------------------FALKP--------------
----------NAEAEA--------------------------EAANDGTTAALAVE-QLA
EAATLAEAG------DVLGARETLLAM------AP----------------DIGA-----
----PGT------PLLRSALYLKDALRVALSG-------SSSSSN---------------
-------------PNSVV-LIKKLGAYKAFSEISPVLQFAHFTCVQAVLDHL--AA---A
ACIHVLDLDIGV-GDQWASLMH--KLA---RRR----------------PGA-AL-KVTA
LV--------------SGT-A----SLELQLVHDNL----SSFAAETRVQF--RFAAFNL
DA-VNPAE---LL--A-IAAGEG-EAIAVHLPA-G--------------------SVR--
------------GPVLELVRRLGAKLVVSVDRGCDR--------GELPFAAHLLQAFQWC
ASMLESMDA---V--------VGAG---------------------------------S-
DV---I-ERLVIQPRVESCVLRRYRAAAN------------------GE-----------
----KT--PPWRAMLASAGFVPVPASSFAEAQADSLVKKV--------------------
----------------------------------------------------PV------
-----------RGFRVQ-KRGAG---------------------------------ELV-
-LHWQRG-----------ELLSVSAWRLTSSS----------------------------
------------------------------------------------------------
-------------*----------------------------------------------
------------------
>Brachypodium_distachyon_Bradi3g32890
-------------------------------MRGMPFAGES---HAGIQLLLL-------
------------------------------------------QQQQQGVLA---------
GGG------------------KVSSGGALWEPTSV----LDLRHS------------PSP
SP------P-VSSASTL-------SSSE------------------------VAALAGGD
----------AKNVSPTP-----QQAWPGGG-----------------------------
-----------GGED---------------------------------------------
---------------------------AAGVKE------EW-----------AHQ-LAP-
---LDN------------MG----------------------LAPCD-------------
----DWD----------------------------DAA---------------AAPPS--
------GPDS------------------------------------SFLRWIIAGG----
------------------------------------------------------------
-------------------EDG----------------------------------GVLM
DPP------VLELDHATSM-----------MSSP------------------AAAAFG--
------------------------------------------------------------
------------------PPN-------------------------------------LS
SSFAPAM---------------EDTK-PQ---QPF-GHGPGFLLHH--------------
--PQ-------------PHAAFFGSHP-------SFDS--------------PPAATK--
------------RHHPMAA---------------APP-----------------------
-PK----------------------------------------LPPYPSHHLA--PASGG
GGF-----VLKQPKAA--------------------------AASQDEAAAMAAVE-QLA
EAAKLAEAG------DAHGAREILARLNYR---LP----------------AAPA-----
----AGN--T--PPLLRSAFYFKEALRLALST-------TPAGGE-----AYYSP-----
---------TPPASTPYD-VVLKLGAYKAFSEASPVLPFAHLTCVQAVLDEL--GD---R
GCVHVLDFDIGM-GEQWASLMQ--ELASSSQRR--------------TSAAA-AL-KVTA
LV--------------SPA-THH--PLELQLIHENL----SSFAADLGVLF--QFSAFNV
ET-LDPAD---LV--S-IVAGAGDEALAVHLPV-G--------------------AAH--
--------AASTPAVLRLVKRLGAKVVVAVDRGGDR--------AELPFAAHLFQAFQSA
VFLLESIDA---VL-------GSAD---------------------------------P-
DTAGRV-ERFLVQPAVEQCVVARHRDRAS-------------------P-----------
----GM--MPWRAVFAAAGFAPAQASSFAESQAESLLHKV--------------------
----------------------------------------------------PV------
-----------RGFRVE-RRAPG---------------------------------SLC-
-LYWQRA-----------ELVSVSAWR---------------------------------
------------------------------------------------------------
--------------C*--------------------------------------------
------------------
>Oryza_sativa_LOC_Os10g40390
------------------------------------------------------------
------------------------------------------------------------
------------------------------------------------------------
------------------------------------------------------------
------------------------------------------------------------
------------------------------------------------------------
------------------------------------------------------------
------------------------------------------------------------
------------------------------------------------------------
------------------------------------------------------------
------------------------------------------------------------
------------------------------------------------------------
------------------------------------------------------------
------------------------------------------------------------
------------------------------------------------------------
------------------------------------------------------------
------------------------------------------------------------
----------------MAA---------------APA-----------------------
-PK----------------------------------------LPPFP-----------A
GGF-----VPALKPKA--------------------------EAANDEAA--AAVE-QLA
EAAKLAEAG------DAFGAREILARLNYR---LP----------------AAPT-----
----AGT------PLLRSAFYFKEALRLTLSP-------TGDAPA---------------
----------PSASTPYD-VVVKLGAYKAFSEVSPVLQFAHLTCVQAVLDEL--GG---A
GCIHVLDFDIGM-GEQWASLMQ--ELA---QLR----------------PAA-AL-KVTA
LV--------------SPA-SHH--PLELQLIHENL----SGFAAELGVFF--HFTVFNI
DT-LDPAE---LL--ANATAG---DAVAVHLPV-G--------------------PAH--
--------AAATPAVLRLVKRLGAKVVVSVDRGCDR--------SDLPFAAHLFHSFHSA
VYLLESIDA---V---------GTD---------------------------------P-
DTASKI-ERYLIHPAIEQCVVASHRAASA------------------MD-----------
----KAPPPPWRAAFAAAGFAPVQATTFAESQAESLLSKLGSASASACADAECHVAMVLY
CPLIKERERKRWNVHLVIVLVELNTPQAEKNQREVGGYGGEKNKILSEYNLLPL------
-----------PVLEMQ-RKG-GNHGVKRPCFTEMAAKHLRVRTGTSRTAAATLDGYTT-
-LTWDSAPEWPWHRMHKPDRLRWAHWRVTGEPQCAAGAVAIGQASGHTGVRDTAGANWQE
TCIVVTEMDVKLADKFRKKWYHSSKLQKRRCTVGLIKQDLKVQNQGGESEASRHKGLQIS
FRQVQISLRKPNRKCKHSGQTVKLINENCYYLSTKRNNLKIKEVNYICYIYAEELHPLKV
MFRNTQAKICQIDVQKS*
>Setaria_italica_Seita.9G330300
----------------------------------MPFAGSAREGHAGTLLLLQ-------
-----------------------------------------QQQQQQGLAA---------
--G------------------KFSVAAGLWEPTSV----LDHRHS------------PSP
SP------P--NSASTL-------SSPLGAA------------------TAGVAALAGAN
----------AKNVSPPP----QAAAWPGGA-----------------------------
-----------PGEDA--------------------------------------------
---------------------------AAGGRE------EW-------------Q-LTP-
---LD-------------MG----------------------LGAGE-------------
----GWD--------------------------AAGAV-LSD---------GAAPPGL--
------APDH------------------------------------TFLRWIIGG-----
------------------------------------------------------------
-------------------EDASAAM------------------------------GAVM
DPP------VLELDHAPSM---------------------------------MSPAFG--
------------------------------------------------------------
----------------------------------------------------------PN
MPFAPGM---------------EDTK-AA----PF-GHASNLLIHH---HQHH-------
--PQ-------------PHAAFFGSHP-------SFDA--------------AAPPPK--
------------RHHPMSS---------------ASA-----------------------
-PK----------------------------------------LPSFPGA-----AAP-A
GGF-----VPAMKPKA--------------------------EAANDEAA--AAVD-QLL
EAAKLADAG------DAFGAREILARLNYR---LP----------------AAPT-----
----AGM------PLLRSAFYFKEALRLALSP-------TGETPA---------------
----------PAVATPYD-VVLKLGAYKAFSEVSPVLQFAHLTCVQAVLDEL--GG---A
GRIHVLDFDIGM-GEQWASLMQ--ELA---QRC----------------PAA-TL-KVTA
LV--------------SSA-SHH--PLELQLIHENL----SGFAAELGVFL--QFAPFNI
DT-LDPAE---LV--A-ITGG---DAVAVHLPV-G--------------------SAH--
--------VAAMPAILRLVKRLGAKVVVSVDHGCDR--------TELPFAAHLFQALQSC
VSLLESVDA------------ARPD---------------------------------G-
DAVAKI-ERFLVQPGVEQRVVARHRAAA-------------------LD-----------
----K-PPLPWRTVFASAGFVPVQASTFAESQAEALLKRM--------------------
----------------------------------------------------AL------
-----------MGFRVE-KRG-G---------------------------------ALC-
-LYWQRG-----------ELVSVSAWR---------------------------------
------------------------------------------------------------
--------------C*--------------------------------------------
------------------
>Zea_mays_Zm00001d022162
------------------------------------------------------------
------------------------------------------------------------
------------------------------------------------------------
------------------------------------------------------------
------------------------------------------------------------
------------------------------------------------------------
------------------------------------------------------------
------------------------------------------------------------
------------------------------------------------------------
------------------------------------------------------------
------------------------------------------------------------
------------------------------------------------------------
------------------M---------------------------------MSPAFG--
------------------------------------------------------------
----------------------------------------------------------ST
MSFVSAM---------------EDAK-LV----PF-GHMPNFLLHH--YHQHH-------
--PQ-------------PHATFFGSHP-------SLD---------------AAPQPK--
------------RPHPMA------------------------------------------
------------------------------------------------------------
------------------------------------------------------------
------------------------------------------------------------
------------------------------------------------------------
------------------------GVYKAFSEVSPVLQFAHLTCVQAVLNEL--GA---A
SRIH-----------------------------------------------------VTA
LV--------------SPA-SHH--PLELNLIHENL----SGFARELGVFL--QFAAYNV
DA-LDPTK---LV--A-ITSG---DAVAVHLPV-G--------------------*----
------------------------------------------------------------
------------------------------------------------------------
------------------------------------------------------------
------------------------------------------------------------
------------------------------------------------------------
------------------------------------------------------------
------------------------------------------------------------
------------------------------------------------------------
------------------------------------------------------------
------------------
>Zea_mays_Zm00001d029855
-------------------------------MRGMLFAGSAREGHAGTLLQLQ-------
-----------------------------------------LQHQRQGLAA---------
--G------------------KVSGAGDLWEPTSV----LDRRHS------------PSP
SP------P--TSVPTL-------SSPLGAA------------------TAGVAALAGAN
----------AKNVSPPPV---AAAAWPGGG-----------------------------
-----------GAEEA--------------------------------------------
---------------------------VAGGKE------EW-------------Q-LTP-
---LD-------------MG----------------------LGAGE-------------
----GWD--------------------------AADAA---------------APPGL--
------APDH------------------------------------TFLRWIIGG-----
------------------------------------------------------------
-------------------EDASAAM------------------------------GSVM
DPP------VLELDHAPSM---------------------------------MSPAFG--
------------------------------------------------------------
----------------------------------------------------------ST
MPFAPAM---------------EDAK-PV----PF-GHTPNFLLHH--CHQHH-------
--PQ-------------PHAAFFGSHP-------SLD---------------AAPQPK--
------------RPHPMAG---------------APA-----------------------
-PK----------------------------------------LPSFPGP-----VAQAG
GGF-----ASALKPKA--------------------------EAGNDEAA--AAVD-QLA
EAARLAEAG------DAFGAREILARLNYR---LP----------------AVPT-----
----AGT------PLLRSAFYFKEALRVALSP-------TGEALA---------------
---------PPAVSTPYD-VVLKLGAYKAFSEVSPVLQFAHLTCVQAVLDEL--GA---A
GRIHVLDLDIGM-GEQWASLMQ--ELA---QRS----------------PAA-TL-KVTA
LV--------------SPA-SHH--PLELNLIHENL----SGFARELGVFL--QFAAYNV
DA-LDPAE---LV--A-ITSG---DAVAVHLPV-G--------------------SAH--
--------VAAMPAVLRLVKRLGAKVVVSVDRGCDR--------TELSFSTHLLQAFQSC
VSLLDSIDA---V--------GGAD---------------------------------A-
EAVGRI-ERFMVQPDVERRVVSRHRAAVA------------------VD-----------
----KPPPLPWRTVLASAGFVPVQASTFAESQAEALLKRM--------------------
----------------------------------------------------AL------
-----------MGFRVE-KRG-G---------------------------------ALC-
-LYWQRG-----------ELVSVSAWR---------------------------------
------------------------------------------------------------
--------------C*--------------------------------------------
------------------
>Zea_mays_Zm00001d042852
------------------------------------------------------------
------------------------------------------------------------
------------------------------------------------------------
------------------------------------------------------------
------------------------------------------------------------
------------------------------------------------------------
------------------------------------------------------------
------------------MG----------------------LGAGE-------------
----GWD--------------------------VADAV---------------APPGL--
------APDH------------------------------------TFLRWIIGG-----
------------------------------------------------------------
-------------------EDASAAM------------------------------GSVM
DSP------VLELDHAPSM---------------------------------MSLAFG--
------------------------------------------------------------
----------------------------------------------------------ST
MPFALTM---------------EDAK-PC-------------------------------
------------------------------------------------------------
------------------------------------------------------------
------------------------------------------------------------
------------------------------------------------------------
------------------------------------------------------------
------------------------------------------------------------
------------------------------------------------------------
--------------------------------C----------------PAA-TL-KGTA
LV--------------SPA-SHH--LLELNLIHENL----SGFARELGMFL--QFATYNV
DA-LDPAE---LV--A-ITSG---DAVAVHLPV-G--------------------SAH--
--------VAAMPAVLRLVKRLGAKVVVSVDRGCDR--------TELSFATHLLQAFQPC
VSLLDSSDA---V--------GGAD---------------------------------A-
EAVGRI-ERFMVQSDVELRVVSRHRCRGG-------------------------------
---------------------PSSR-----------------------------------
------------------------------------------------------------
------------------RRG---------------------------------------
------------------------------------------------------------
------------------------------------------------------------
------------------------------------------------------------
------------------
>Zea_mays_Zm00001d031615
------------------------------------------------------------
------------------------------------------------------------
------------------------------------------------------------
------------------------------------------------------------
------------------------------------------------------------
------------------------------------------------------------
------------------------------------------------------------
------------------MG----------------------LGAGE-------------
----GWD--------------------------IADAV---------------APPGL--
------APDH------------------------------------TFLRWIIGG-----
------------------------------------------------------------
-------------------EDASAAM------------------------------GSVM
DSP------VLELDHAPSM---------------------------------MSLAFG--
------------------------------------------------------------
----------------------------------------------------------ST
MPFAPTM---------------EDAK-P--------------------------------
------------------------------------------------------------
------------------------------------------------------------
------------------------------------------------------------
------------------------------------------------------------
------------------------------------------------------------
------------------------------------------------------------
------------------------------------------------------------
---------------------------------------------------------GTA
LV--------------SPA-SHH--LLELNLIHENL----SGFARELGMFL--QFATYNV
DA-LDPAE---LV--A-ITSG---DAVAVHLPV-G--------------------SAH--
--------VAAMAAVLRLVKRLVTKVVVSVDRGCDR--------TELSFATHLLQAFQPC
VSLLDSSDA---M--------GGAD---------------------------------A-
EAVGRI-ERFMVQSDVELTEV---------------------------------------
--------FTTIILFHQMLLVPKKKQNKKE---EARIIRT--------------------
----------------------------------------------------AR------
-----------MQVLIP-------------------------------------------
WGYWIRL-----------NFL---------------------------------------
------------------------------------------------------------
----------------------------------------LK------------------
------------------
>Zea_mays_Zm00001d035873
------------------------------------------------------------
------------------------------------------------------------
------------------------------------------------------------
------------------------------------------------------------
------------------------------------------------------------
------------------------------------------------------------
------------------------------------------------------------
------------------------------------------------------------
------------------------------------------------------------
------------------------------------------------------------
------------------------------------------------------------
------------------------------------------------------------
------------------------------------------------------------
------------------------------------------------------------
------------------------------------------------------------
------------------------------------------------------------
------------------------------------------------------------
----------------MAG---------------APA-----------------------
-PK----------------------------------------LSSFPGP-----VAQVG
GGF-----ASALKPNA--------------------------KAGNNEAA--AAVD-Q--
----LAEAG------DAFGAREILARLNYR---LP----------------AVPM-----
----AGT------PLLRSAFYFKEALRVALSP-------TGEALA---------------
----------PPRG--VD-V--------------------------AVLD----------
------------------------------------------------------------
---------------------------------------------KLDVFL--QFAAYNE
DA-LDPAE---LV--A-ITSS---DAVAVHLPV-G--------------------SAH--
--------VAAMPVVLRLVKRLGAKVVVFVDRGCDR--------TELPFATHLLQAFQSC
VSLLDSVDA---V--------GGAN---------------------------------A-
EAVGKI-ERFMDKP----------------------------------------------
------PPLPWRTMLVSAGFVPVQASTFAESQVEALLKRI--------------------
----------------------------------------------------AL------
-----------MEFCVE-KRG-G---------------------------------MLC-
-FYWQRG-----------ELVFVSAWQ---------------------------------
------------------------------------------------------------
--------------C*--------------------------------------------
------------------
>Zea_mays_Zm00001d018956
-------------------------------M----------------------------
------------------------------------------------------------
------------------------------------------------------------
------------------------------------------------------------
------------SLGPPA----ASTCW---------------------------------
------------------------------------------------------------
------------------------------------------------------------
------------------------------------------------------------
----TWT----------------------------SAC---------------ARSGV--
------------------------------------------------------------
------------------------------------------------------------
------------------------------------------------------------
------------------------------------------------------------
------------------------------------------------------------
------------------------------------------------------------
------------------------------------------------------------
------------------------------------------------------------
------------------------------------------------------------
------------------------------------------------------------
------------------------------------------------------------
-----ADAG---------------------------------------------------
----AGA---------------------AL------------------------------
------------------------------------------------------------
-------------------------------------------------PAA-TL-KVTA
LV--------------SPA-SHH--SLELNLIHENL----SGFARELGVFL--QFVAYNV
DA-LDPAE---LV--A-ITSD---DAVAVHLRV-G--------------------SAH--
--------VTTMSTVLRLVKRLGVKVVVSVDRGCDL--------S---------------
--------A---L--------GG-------------------------------------
------------------------------------------------------------
------------------------------------------------------------
------------------------------------------------------------
------------------------------------------------------------
------------------EIYTG*------------------------------------
------------------------------------------------------------
------------------------------------------------------------
------------------
>Zea_mays_Zm00001d047957
------------------------------------------------------------
------------------------------------------------------------
------------------------------------------------------------
------------------------------------------------------------
------------------------------------------------------------
------------------------------------------------------------
------------------------------------------------------------
------------------------------------------------------------
------------------------------------------------------------
------------------------------------------------------------
------------------------------------------------------------
------------------------------------------------------------
------------------------------------------------------------
------------------------------------------------------------
------------------------------------------------------------
------------------------------------------------------------
------------------------------------------------------------
------------------------------------------------------------
------------------------------------------------------------
------------------------------------------------------------
------------------------------------------------------------
------------------------------------------------------------
-----------------------------------------------MLDEL--RA---A
GRIH--------------------ELA---QRC----------------PAA-TL-KVTA
LV--------------SPA-SHH--SLELNLIHENL----SGFARELGVFL--QFVAYNV
DA-LDPAE---LV--A-ITSD---NAVAVHLRV-G--------------------SAH--
--------VTALSTVLRLVKRLGVKVVVSVDRGCDL--------S---------------
--------A---L--------GG-------------------------------------
------------------------------------------------------------
------------------------------------------------------------
------------------------------------------------------------
------------------------------------------------------------
------------------EIYTG*------------------------------------
------------------------------------------------------------
------------------------------------------------------------
------------------
>Zea_mays_Zm00001d002023
-------------------------------M----------------------------
------------------------------------------------------------
-------------------------------PTYT----VRH------------------
------------------------SLPVGA-----------------------AAVAGAN
----------AKNVSPPP----VAAAWPGGG-----------------------------
-----------GAEEA--------------------------------------------
---------------------------VAGGKE------EW-------------Q-LTP-
---LD-------------MG----------------------LGVGE-------------
----GWD--------------------------VADAV---------------APPGL--
------APDH------------------------------------TFLRWIIGG-----
------------------------------------------------------------
-------------------EDASATM------------------------------GSVM
DSP------VLELDHAPSM---------------------------------MSLAFG--
------------------------------------------------------------
----------------------------------------------------------ST
MPFAPTL---------------EDAK-P--------------------------------
------------------------------------------------------------
------------------------------------------------------------
------------------------------------------------------------
------------------------------------------------------------
------------------------------------------------------------
------------------------------------------------------------
------------------------------------------------------------
---------------------------------------------------------GTA
LV--------------SPA-SHH--RLELNLIHENL----SGFARELGVFL--QFATYNV
DA-LDPAE---LV--A-ITSG---DAVAVHLPV-G--------------------SAH--
--------VAAMPAVLRLVKRLGAK------------------------------AFQPC
VSLLDSVDA---V--------GGAD---------------------------------A-
EAVGRI-ERFMVQSDVELRVVSRHRAAAA------------------VD-----------
----KPPPLPWRTGLASAGLMPVQASTFAESQAEALLKRM--------------------
----------------------------------------------------AL------
-----------MGFRVE-KRG-G---------------------------------ALCF
LLAARSA-----------STVSAASWS---------------------------------
------------------------------------------------------------
-------------PCRRGGA-----DRRGYAAATKS*-----------------------
------------------
>Zea_mays_Zm00001d027569
------------------------------------------------------------
------------------------------------------------------------
------------------------------------------------------------
------------------------------------------------------------
------------------------------------------------------------
------------------------------------------------------------
------------------------------------------------------------
------------------------------------------------------------
------------------------------------------------------------
------------------------------------------------------------
------------------------------------------------------------
------------------------------------------------------------
------------------------------------------------------------
------------------------------------------------------------
------------------------------------------------------------
------------------------------------------------------------
------------------------------------------------------------
----------------MAG---------------APT-----------------------
-PK----------------------------------------LPSFPGP-----VAQAG
GGF-----ASALKPKA--------------------------KAGNDEAA--AAVD-QLA
EGPR------------------------------P----------------ATPS-----
----APA------RYWRGSIIGSPPSPWPGRH--CSAQ-PSTSRRPC---ALRSPRPAR-
------PWRPRAVLTSYD-VVLKLGAYKVFSEVSPMLQFAHPTCVQAVLD----------
------------------------------------------------------------
---------------------------------------------ELDVFL--QFAAYNE
DA-LDAAE---LV--A-ITSG---DAVAVHLPV-G--------------------SAH--
--------VAAMPAVLRLVKRLGAKVVVFVDRGCDS--------TELPFATHLLQAFQSC
VSLLRVPAG---LRRR---RGGGAN---------------------------------A-
EAVGKI-ERLMDKP----------------------------------------------
----PP--LPWRTMLASAGFVLVQASTFAESQAEALLKRI--------------------
----------------------------------------------------AL------
-----------MEFRVE-KRG---------------------------------------
------------------ELVSMSAWQ---------------------------------
------------------------------------------------------------
--------------C*--------------------------------------------
------------------
>Zea_mays_Zm00001d047123
------------------------------------------------------------
------------------------------------------------------------
------------------------------------------------------------
------------------------------------------------------------
------------------------------------------------------------
------------------------------------------------------------
------------------------------------------------------------
------------------------------------------------------------
------------------------------------------------------------
------------------------------------------------------------
------------------------------------------------------------
------------------------------------------------------------
------------------------------------------------------------
------------------------------------------------------------
------------------------------------------------------------
------------------------------------------------------------
------------------------------------------------------------
------------------------------------------------------------
------------------------------------------------------------
------------------------------------------------------------
------------------------------------------------------------
------------------------------------------------------------
------------------------------------------------------------
------------------------------------------------------------
------------------------------------------------------------
--------------------------MAIHLPA-G--------------------SAHA-
--------AAAMLVVLRLIKRLSARVVVSVDHGYDH--------MESSFAAHLFQAFQSC
VFLLDSVDA---S---------DTD---------------------------------V-
EAVARI-ERFLVQPSVELRVVSRHHAAAM-------------------D-----------
----KQLAAPSRVVFASAGFVLM*------------------------------------
------------------------------------------------------------
------------------------------------------------------------
------------------------------------------------------------
------------------------------------------------------------
------------------------------------------------------------
------------------
>Brachypodium_distachyon_Bradi3g50930
-------------------------------MRAALLGAER----NGGVDHHLAG-----
---------------------------------------------RGSGKDLFWAA----
AGG--------------------------LEPRSV----LDCSRR------------LSP
--------P--NSTSTL-------SSSLGGG-------AAD--------STGVAAVSE--
----------------SSAGDAEATKWGAPG-----------------------------
-------------DHGGG------------------------------------------
------------------------GGGGGGRKE------DW--------GGGGCE-LPPI
PGALD-------------VG----------------------LVGGE-------------
----GWD-----------------------------AM-LGN---------AAAAA----
------GQDQ------------------------------------TFLNWIMGAA----
------------------------GDL---------------------------------
-------------------ELPVPPLPM------HQQPLVDNAGFGFS----------AV
DPL------GFSLDHPLGG-------VSSDLSSSGAMSHTTTGGGGSGGGSKASSAFG--
-----LFSPEAAS-----------------------------------------------
---------------LQPPPPP--------------------------------------
MLFHEGI----------------DTK-PP----LLASQPPG-LLNQ---YQHQ-------
-PPP-------------PAAAFFMPLS-------SFPDHNQRS-------QLHQPPPK--
------------RHHSVPDD---LYLTRN-HLG-TSA-AG--------------QGLAFS
-PLHG---------------------------------SVPFQLQPSPPPPL--------
--------RGAMKTT----------------------------AAEAAQQ--QLLD-ELA
AAAKAAEAG------NSTGAREILARLNHQ---LP----------------P--------
----VGK------PFLRSASYLKEALLLALADG------QHHGAS---------------
-----------RLTSPLD-VALKLAAYKSFSDLSPMLQFANFTATQALLDEI--ACSA-A
SCIHVIDFDLGV-GGQWASFLQ--ELA---HRR-GAG----------GVALP-LL-KLTA
FV--------------SAA-SHH--PLELHLTQDNL----SQFAADLGIPF--EFNAVSI
DA-FSPAE---LI--S-PTGD---EIVAVSLPV-GC-------------------SAR--
--------APPLPVILRLVKQLGPKIVVAMDYGADR--------ADLPFSQHFLHCFQSC
MFLLDSLDA---A---------GID---------------------------------S-
DSACKI-ERFLIQPRVEDAVLGRRKA----------------------D-----------
----KS--MAWRNVFAAAGFTPVPLSNLAEAQADCLLKRV--------------------
----------------------------------------------------QV------
-----------RGFHVE-KRG-V---------------------------------GLT-
-LFWQRG-----------ELVSVSAWR---------------------------------
------------------------------------------------------------
--------------C*--------------------------------------------
------------------
>Oryza_sativa_LOC_Os02g44360
-------------------------------MRAALFGAER----SGVVDH---G-----
---------------------------------------------GGDKEELFWPA----
GKG----------------------GLVVVEPRSV----LDCTRS------------PSP
--------P--YSTSTL-------SSSLGGG-------SAD--------STGVAAVSE--
----------------SSTAAAGATKWGAPG-----------------------------
-------------EH---------------------------------------------
---------------------------GGGGKE------EW---------GGGCE-LPPI
PGALD-------------VG----------------------LVGGE-------------
----GWD---------------------------ATAT-LGN------------AA----
------GPDQ------------------------------------SFLNWIIGAA----
------------------------GDL---------------------------------
-------------------EQPGPPLPV------LQQPLIDNAGFGIP----------AV
DTM------GFSLDHPLSG-------VASDLSSSGA--HTAT-----GGGGKASLGFG--
-----LFSPEATS-----------------------------------------------
---------------LEQPPPS--------------------------------------
MLFHEGI----------------DTK-PP----LLGAQPQF-LLNH---YQPQ-------
-PPN-------------PAAALFMPLP-------PFPEHNHQS-------PHLQPPLK--
------------RHHAIPDD---LYLARN-QQQ-SSA-VA--------------PGLAYS
PPLHG---------------------------------PAPFQLHPSPPPI---------
--------RGAMKST----------------------------AAEAAQQ--QLLD-ELA
AAAKATEAG------NSVGAREILARLNQQ---LP----------------Q--------
----LGK------PFLRSASYLKEALLLALAD-------SHHGSS---------------
-----------GVTSPLD-VALKLAAYKSFSDLSPVLQFTNFTATQALLDEI--GGMA-T
SCIHVIDFDLGV-GGQWASFLQ--ELA---HRR-GAG----------GMALP-LL-KLTA
FM--------------STA-SHH--PLELHLTQDNL----SQFAAELRIPF--EFNAVSL
DA-FNPAE---LI--S-SSGD---EVVAVSLPV-GC-------------------SAR--
--------APPLPAILRLVKQLCPKVVVAIDHGGDR--------ADLPFSQHFLNCFQSC
VFLLDSLDA---A---------GID---------------------------------A-
DSACKI-ERFLIQPRVEDAVIGRHKA----------------------Q-----------
----KA--IAWRSVFAATGFKPVQLSNLAEAQADCLLKRV--------------------
----------------------------------------------------QV------
-----------RGFHVE-KRG-A---------------------------------ALT-
-LYWQRG-----------ELVSISSWR---------------------------------
------------------------------------------------------------
--------------C*--------------------------------------------
------------------
>Oryza_sativa_LOC_Os02g44370
-------------------------------MRAALFGAER----SGVVDL---GGI---
---------------------------------------------GGGNRGLFWPA----
GKG----------------------GLVVVEPRSV----LDCTRS------------PSP
--------R--NSTSTL-------SSSQGGG-------GAD--------STGVAAVSE--
----------------SSAAAAEATKWGAPG-----------------------------
-------------EHGGGG-----------------------------------------
------------------------GGGGGGGKE------DW---------SSGCE-LPPI
PGTLD-------------VG----------------------LVGGE-------------
----GWD-----------------------------TM-LGN--------AAAAAA----
------GQDQ------------------------------------SFLNWIIGAA----
------------------------GDL---------------------------------
-------------------EQPGPP-------------LLDNAGFGIP----------AV
DPL------GFSLDHSLSG-------VASDLSSSGA--HTATGG---AGGGKASLGFG--
-----LFSPEATS-----------------------------------------------
---------------LEQPPPP--------------------------------------
MLFHEGI----------------DTK-PP----LLGAQPPG-LLNH---YHHQ-------
-PPN-------------PAATFFMPHP-------SFPEHNHQS-------PLLQPPPK--
------------RHHSMPDD---IYLARN-QLPPAAA-AA--------------QGLPFS
-PLHA---------------------------------SVPFQLQPSPPPI---------
--------RGAMKTT----------------------------AAEAAQQ--QLLD-ELA
AAAKATEAG------NSVGAREILARLNQQ---LP----------------P--------
----LGK------PFLRSASYLREALLLALAD-------SHHGVS---------------
-----------SVTTPLD-VALKLAAYKSFSDLSPVLQFANFTATQALLDEI--GGTA-T
SCIHVIDFDLGV-GGQWASFLQ--ELA---HRR-AAG----------GVTLP-LL-KLTA
FV--------------STA-SHH--PLELHLTQDNL----SQFAADLGIPF--EFNAVSL
DA-FNPGE---LI--S-STGD---EVVAVSLPV-GC-------------------SAR--
--------APPLPAILRLVKQLSPKIVVAIDHGADR--------ADLSFSQHFLNCFQSC
VFLLDSLDA---A---------GID---------------------------------A-
DSACKI-ERFLIQPRVHDMVLGRHKV----------------------H-----------
----KA--IAWRSVFAAAGFKPVPPSNLAEAQADCLLKRV--------------------
----------------------------------------------------QV------
-----------RGFHVE-KCG-A---------------------------------ALT-
-LYWQRG-----------ELVSISSWR---------------------------------
------------------------------------------------------------
--------------C*--------------------------------------------
------------------
>Setaria_italica_Seita.1G262900
-------------------------------MRAALFGAER----SGAADL---------
---------------------------------------------VGGGKVLFWPE----
GKA-----------------------RALVEPRSV----LDCTLS------------HSP
--------N--NSKSTL-------SSSLGGG-------AAD--------STGVAA-----
-----------------------PTKWGSHG-----------------------------
-------------EH---------------------------------------------
---------------------------GGGGKE------DW---------AGGCE-LPPI
PAGLD-------------MG----------------------LVGGD-------------
----NWD-----------------------------AV-LGN----------AAAA----
------GQDQ------------------------------------TFLNWIIGAA----
------------------------GDL---------------------------------
-------------------DQPGPPLPV------HQQPLLDNAGFGFP----------AA
DPP------GFSLDPHLGG-------VASDMSSPGAVSHTTNS----GGGSKASSAFG--
-----LFSTESAS-----------------------------------------------
---------------LQPPPPP--------------------------------------
VLFHEGI----------------DTK-PP----LLGAQPPGPLLHQ---FQHQ-------
--PP-------------PTTTFFMPLP-------SFPNHNQQS-------PLLQPPPK--
------------RHQSMGDD---LYLARN-R---AAA-AA--------------QGLPFP
-PLHG---------------------------------PAPFQLQPSPPPP---------
--------HGAMKTT----------------------------AAEAAQQ--QLLD-ELA
AAAKAAEAG------NSVGAREILARLNHQ---LP----------------P--------
----LGK------PFLRSASYLKEALLLALAE-------GHHGAC---------------
-----------RLTSPLD-VALKLAAYKSFSDLSPVLQFTNFTATQALLDEI--AGST-A
ACIHVIDFDLGV-GGQWASFLQ--ELA---HRR-GAG----------GAALP-FV-KLTA
FV--------------STA-SHH--PLELRLTRDNI----AQFAADLGIPF--EFNAVSA
DT-INPAE---LI--S-TTGD---EVVAVVLPV-GC-------------------SAR--
--------APPLPAILRLVKQLGPKIVIAIDHGGDR--------ADLPFSQHFLNCFQSC
VFLLDSLDA---A---------GID---------------------------------P-
DSAFKI-EKFLIQPRIEDMVLGRGKA----------------------D-----------
----KP--MAWRSAFAAGGFAPVPPSNLADAQADCLLKRV--------------------
----------------------------------------------------QV------
-----------RGFHVE-KCG-V---------------------------------GLT-
-LYWQRG-----------ELVTVSAWR---------------------------------
------------------------------------------------------------
--------------C*--------------------------------------------
------------------
>Zea_mays_Zm00001d051387
-------------------------------MRAALFGAER----NGAADL---------
---------------------------------------------VGDGKTLFWPE----
GKA-----------------------KVLLEPRSV----LDCTRS------------LSP
--------N--NSTSTL-------SSSVGGG-------AAD--------STGMAVASD--
----------------SS-AAAEATKWGAPG-----------------------------
-------------EH---------------------------------------------
---------------------------GGGGKE------DW---------AGGCE-LPPI
PTGLD-------------MG----------------------VGGGD-------------
----SWD-----------------------------AM-LGN----------AAAA----
------GQDQ------------------------------------TFLNWIIGAA----
------------------------GDL---------------------------------
-------------------DQPGPPLPV------HQQPLLDNVGFGFP----------AA
DPL------GFTLDPHLCG-------LACDMSSPGAVSHTTNSS---GGGNKASSAFG--
-----LFSPESAS-----------------------------------------------
---------------LQPPPPP--------------------------------------
VLFHEGI----------------DTK-PP----LLGAQLPG-LLHQ---YQHQ-------
--PT-------------PGTTFFMPIP-------SFPDPNQRS-------PLIQPPPK--
------------RPQSIGDD---LYLARN-RLL-PPP-AG--------------QGHAFP
-PLNG---------------------------------PSPFQLQPSPPLS---------
--------HGAMKTT----------------------------AAEAAQQ--QLLD-ELA
AAAKAAEAG------NSIGAREILARLNHQ---LP----------------L--------
----LGK------PFLRSASYLKEALLLALAE-------GHHGGC---------------
-----------HLTSPLD-VALKLAAYKTFSDHSPVLQFTNFTATQALIDEI--ARST-S
SCIHVIDFDLGV-GGQWASFLQ--ELA---HRR-GAG----------GAALP-SV-KLTA
FV--------------SAA-SHH--PLELRLTRDNI----AQFAADLGIPF--QFSAISA
DT-INPAE---LV--S-ATAD---EVVAVVLPV-GC-------------------SAR--
--------APPLPAILRLVKQLAPKIVIAIDHGADR--------ADLPFSQHFLNCFQSC
MFLLDSLDA---A---------GID---------------------------------A-
DSTCKI-EKFLIQPRIEDAVLGRGKV----------------------D-----------
----KP--IAWRSAFAAAGFAPVPPSNLAEAQADCLLKRV--------------------
----------------------------------------------------QV------
-----------RGFHVE-KCG-V---------------------------------GLT-
-LYWQCG-----------ELVTVSAWR---------------------------------
------------------------------------------------------------
--------------C*--------------------------------------------
------------------
>Zea_mays_Zm00001d017513
-------------------------------MRAALFGAQR----NGAADP---------
---------------------------------------------IGGGKTLFWPE----
GKA-----------------------KTLLEPWSV----LDCTR--------------SP
--------S--NSTSTL-------SSSLGSG-------AED--------STGVAVVSD--
----------------RS-AAAEATKWGAPG-----------------------------
-------------EHG--------------------------------------------
---------------------------GGGGKE------DW---------AGGCE-LPPI
PTGLD-------------MG----------------------VVVAD-------------
----SWD-----------------------------AM-LGN----------AAAA----
------AQDQ------------------------------------TFLNWFIGAA----
------------------------GDL---------------------------------
-------------------DQSGPPLPV------HHQPLLDNVGFGFP----------AA
DPL------GFTLDPHLGG-------VASDMSSPGAVSQTTNSG---GGGNKASSAFG--
-----LLSPESAS-----------------------------------------------
---------------FQPPPLP--------------------------------------
VLFHEGI----------------DTK-PP-----LDTQSPG-LLHQ---YQHQ-------
--PT-------------PATTFLMSIP-------SFPSYNQQS-------PLVHPPAK--
------------RHQSIGGD---LYLART-RLLPPPP-TG--------------QGHAFP
-PLNG---------------------------------PAPFQLQPSPPLP---------
--------HGAMKRT----------------------------AAEAAQQ--QLLD-ELA
AAAKAAEAG------NSIGARAILARLNHQ---LP----------------P--------
----LGK------PFLRSASYLKEA-LLALAE-------GHHGGC---------------
-----------HLKSPLD-VALKLAAYKTFSDHSPVLQFTNFTATQALLDEI--GGST-S
SCIHVIDFDLGV-GGQWASFLQ--ELA---HCR-GAG----------GAALP-FV-KLTA
FV--------------SAA-SHH--PLELCLARDNI----AQFAVDLGIPF--EFSAISA
DM-INPAE---FI--S-ATDD---EDVVVVLPT-GC-------------------SAR--
--------APPLPAILGLVKQLAPKIVIAIDHGADR--------ADLPFSQYFLNCFQSC
MFLLDSLDA---A---------GID---------------------------------A-
DSACKI-EKFLIQPRIEDSVLGRGKV----------------------D-----------
----NP--IAWRSAFAAARFVPVPPSNWAEAEADCLLKRV--------------------
----------------------------------------------------QV------
-----------HGFHVE-KCG-V---------------------------------GLT-
-LYWQHG-----------ELVTVSAWR---------------------------------
------------------------------------------------------------
--------------C*--------------------------------------------
------------------
>Oryza_sativa_LOC_Os04g46860
-------------------------------MRAAPFSADG----NGAAEL---------
---------------------------------------------AGSIAALLWPEDKGG
GGG-------------------GGGGSLLVEPRSV----LDCRGS------------PSP
--------P--NSTSTL-------SSSHGSG-------AADSI------STGVAAVSE--
----------------SSAAAAEATRWAAPG-----------------------------
-------------EHGG-------------------------------------------
--------------------------------------------------GGGGE-LPPI
PGALD-------------VG----------------------FVAEE-------------
----SWD-----------------------------AM-LGD---------AAAAA----
------GQEQ------------------------------------TFLNWIMAAP----
------------------------GDM---------------------------------
-------------------EPQAPGLS-------QQQLLANAAGFGFP------------
------------LQHHPGG-VSSPAALASDLSSSGGRSLTSSS----GSNSKATSAFG--
-----LLSPEAAL-----------------------------------------------
-----------------QPPPA------------------------------------TT
APFHNGA----------------DMK-PP----LLGLPSPTLLLNQ-----HQ-------
--PT-------------PASTLFMPFP-------SFSDHQQQ--------PLLQPPPK--
------------RHHSVPDN---LFLLHN-QPQPPPPAPA--------------QCLPFP
-TLHS---------------------------------AVPFQLQPSMQHP---------
--------RNAMKSTA--------------------------AAAAAQQQ--HLLD-ELA
AAAKATEVG------NSIGAREILARLNQQ---LP----------------P--------
----IGK------PFLRSASYLKDALLLALAD-------GHHAAT---------------
-----------RLTSPLD-VALKLTAYKSFSDLSPVLQFANFTVTQALLDEI--ASTT-A
SCIRVIDFDLGV-GGQWASFLQ--ELA---HRC-GSG----------GVSLP-ML-KLTA
FV--------------SAA-SHH--PLELHLTQDNL----SQFAADLGIPF--EFNAINL
DA-FDPME---LI--A-PTAD---EVVAVSLPV-GC-------------------SAR--
---------TPLPAMLQLVKQLAPKIVVAIDYGSDR--------SDLPFSQHFLNCLQSC
LCLLESLDA---A---------GTD---------------------------------A-
DAVSKI-ERFLIQPRVEDAVLGRRRA----------------------D-----------
----KA--IAWRTVLTSAGFAPQPLSNLAEAQADCLLKRV--------------------
----------------------------------------------------QV------
-----------RGFHVE-KRG-A---------------------------------GLA-
-LYWQRG-----------ELVSVSAWR---------------------------------
------------------------------------------------------------
--------------C*--------------------------------------------
------------------
>Zea_mays_Zm00001d002718
-------------------------------MRAAPFSADG----NG-------------
---------------------------------------------AGTIEALLWPH----
GKG-------------------GGGGHLLLEPTSV----LDCRRS------------PSP
--------P--YSTSTL-------SSSLGGA-------AGDS-------FSGVAAVSEN-
----------------SAAAAAEATKWAAPG-----------------------------
-------------EHGSGG-----------------------------------------
-----------------------GGGGSGGGRK-----EEW---------PGG-D-LPPI
PGALD-------------IG----------------------FVGEE-------------
----GWD-----------------------------AM-LGD---------AAAAA----
------GQDQ------------------------------------TFLNWIMAAP----
------------------------GDM---------------------------------
-------------------EPPPPPPP----------LLGNAAGFGFP----------AP
DPL------GFSLQHHPGGGGASAGALASDLSSPGARSLSGSS----GSGSKATSTFG--
-----LLPTEAV------------------------------------------------
---------------LQPPPPPAA----------------------------------TT
MRFHDGA----------------DIK-PP----LLGVPSAG-LLHQ-----HQ-------
--TL-------------PAASFFMPLP-------SFPDHQHQ--------PHLPPPPK--
------------RHHSMPDN---LFLLQN-QLQ--PP-PS--------------QGLPFP
-PLHT---------------------------------TTPFQLQPPLQPP---------
--------RGAMKTT----------------------------PAAQQHQ--QLLD-ELA
AAAMAAEVG------NSIGAREILARLNQQ---LP----------------P--------
----IGK------PLLRSASYLREALLLALTD-------GHQGST---------------
-----------RVTSPLD-VALKLGAYKSFSDLSPVLQFANFTATQALLDEI--ASTT-S
SCIRIIDFDLGV-GGQWASFLQ--ELA---YRR-GTG----------NGPLP-ML-KLTA
FV--------------SSA-SHH--PLELHLTRENL----SQFAVDLGIPF--EFTAINL
DA-FDPAE---LI--A-PSAD---EVVAVCLPV-GC-------------------SAR--
--------TPPLPMLLQLVKQLAPKIVVAIDHGSDR--------GDLPFSQHFMNCFQSC
MFLLDSLDA---A---------GTN---------------------------------A-
DAASKI-ERFLIQPRVEDAVLGRRKA----------------------E-----------
----KA--MAWRAVFTSAGFAPVPLSNLAEAQADCLLKRV--------------------
----------------------------------------------------QV------
-----------RGFHVE-KCG-M---------------------------------GLA-
-LYWQRG-----------ELVSVSAWR---------------------------------
------------------------------------------------------------
--------------C*--------------------------------------------
------------------
>Zea_mays_Zm00001d022034
------------------------------------------------------------
------------------------------------------------------------
------------------------------------------------------------
------------------------------------------------------------
------------------------------------------------------------
------------------------------------------------------------
------------------------------------------------------------
------------------------------------------------------------
------------------------------------------------------------
------------------------------------------------------------
------------------------------------------------------------
------------------------------------------------------------
------------------------------------------------------------
------------------------------------------------------------
------------------------------------------------------------
------------------------------------------------------------
------------------------------------------------------------
------------------------------------------------------------
------------------------------------------------------------
------------------------------------------------------------
-MAKAAEVG------NSIGRREILARLNQQ---LP----------------P--------
----IGK------PFLRSASYLKEALLLALTD-------SHQGST---------------
-----------HLSSPLD-VTLKLGAYKSFSDLSHVLQFANFTATQALLDEI--ASTT-S
SCIHIIDFNLGV-GGQWASFLQ--ELA---HRR-GTG----------NAPLP-ML-KLTA
FV--------------SSA-SHH--PLELHLTRENL----TQFAVDLGIPF--EFTDINL
DV-FDPAE---LI--A-PSPN---E-----------------------------------
---------------------------------------------------HFMNCFQPC
MFLLDSLDA---A---------GTN---------------------------------V-
DVASKI-ERFLIQPRVEDAVLGRQKA----------------------E-----------
----KA--MAWRAVFTSAGFAPVPLSNLAEAQADYLLKRV--------------------
----------------------------------------------------QV------
-----------RGFHVE-KCG-M---------------------------------GLA-
-LYWQSG-----------ELVSVSAWR---------------------------------
------------------------------------------------------------
--------------C*--------------------------------------------
------------------
>Zea_mays_Zm00001d026158
-------------------------------MRAAPFSADG----KG-------------
---------------------------------------------AGTIEALLWPN----
GKG-------------------GGGGDLLLEPTSV----LDCRRS------------PSP
--------R--YSSSTL-------SSSLGGA-------AGDS-------SSGVAAVSEN-
----------------SAAAAAEATKWAAPG-----------------------------
-------------EHRGGG-----------------------------------------
-----------------------EGGGGGGSRK------EW---------SGG-E-LPPI
PGTLD-------------IG----------------------FGAEE-------------
----GWD-----------------------------AM-LGD---------AAAVV----
------GQDQ------------------------------------TFLNWIMTAP----
------------------------GDM---------------------------------
-------------------EPPALA------------LLGNAAGFEFP----------AS
DPI------GFSLQHHPTGGGTSVGALASDLSSPSARSLTSSS----GSSSKATSTFG--
-----LLRTEAV------------------------------------------------
---------------FQPPPPA------------------------------------TT
MPFHDGA----------------DIK-PA----HLGVPSASLLLNQ-----HQ-------
--AL-------------SAAS-FMPLP-------SFPDHQHQ--------PHLPPPPK--
------------RHHSMPEN---LFLLQN-QLQPPPP-PP--------------QGLRFP
-PLHT---------------------------------TAPFQLQPSLQPP---------
--------RGSMKTT----------------------------PAAQQHQ--QLLD-ELA
AAAKAAEVG------NSIGGREILARLNQQ---LP----------------P--------
----IGK------PFLRSASYLKEALLLALTD-------GHQGST---------------
-----------HLSSPLD-VALKLGAYKSFSDLSPVLQFANFTATQALLDEI--ASTT-S
SCIHIIDFDLGV-GGQWASFLQ--EFA---HRR-GTG----------NAPLP-ML-KLTA
FV--------------SSA-SHH--PLELHLTRENL----TQFAVDLGIPF--EFTDINL
DA-FDPAE---FI--A-PSPN---EVVAVCIPV-GC-------------------SAR--
--------TPPLPMLLQLVKQLAPKIAVAIDHGSDR--------GDLPFSQHFMNCFQSC
MFLLDSLDA---A---------GTN---------------------------------A-
DAASKI-ERFLIQPRVEDAVLGRRKA----------------------E-----------
----NA--MAWRAVFTSAGFAPVPLSNLAEAQADCLLKRV--------------------
----------------------------------------------------QV------
-----------RGFHVE-KCG-M---------------------------------GLA-
-LYWQSG-----------ELVSVSAWR---------------------------------
------------------------------------------------------------
--------------C*--------------------------------------------
------------------
>Amborella_trichopoda_ATR0807G221
-------------------------------MKGMPYNLQS----QGVQIQVT-------
---------------------------------------------------KDW------
-----RKPVAIV------------CSNSSSEPTSV----LDLRRS------------PSP
-----------TSTSTL-------SSSLGGG-------SV--------------------
--------------TPDPVPNSEAS-----------------------------------
------------------------------------------------------------
----------------------------GSKRE------EWV------SEFQAME-LPPS
SSSAANTH-------------------SSHSNSNTK-----PCLNME-------------
----DWE-----------------------------AM-LME---------SASSPAHPI
INSGDTGPGS------------------------------------SLMKWIM-------
------------------------GEI---------------------------------
-------------------EEPKLTHFD--------------------------------
--------------------------------------------------EPMETGFGD-
----QVLASGFSFPEPINPS------LP-----------AVSFPRPSNSPILS----PSS
---PVKNQNPNP--PPNRPPPPFLSPPS--------------------------------
---------------PAKNIPPPSPA-PP-------FLSPPLPVKNNAPTSFPL-QQ---
SPPSCFSLQNAYLPASTASANLVVPNP-------LFYQQQFQQ---LHLQQMELPPQK--
-----------------------MEMVEE-KLQLPPHLQS------------QLFMNQGS
GPNSP----------------------MGFQN----STTMPRQSPPFFHPL------QSE
MAL--VM-NGKQRGACM-RGMGGDR-------------EESPQQLQQHQL--ALVD-QLL
KAAELVEAG------NAGPARAILARLNHQ---LS----------------P--------
----LGN------PLHRAAFYFKQALLSLLCNPQPPHQLSRSSSTPS---------SSS-
---------SFCSANPFE-IVHKIGAFKAFSEIFPFSQFSNFTCNQALLESL--DDASLS
NPIHIIDFEIGF-GGQWSSFMQ--ELA---VKL-GS-------------APPILL-KITA
VV---------------PS-AHD--PIEMSLVRENL----YHFARDSNIHF--EFGTVHF
ES-LDPTA---FV-----------GGAVVNFPI-GAHRSF--------------------
-------PGADFLSLLRLVKAIHPKIVVSTELPCDR--------IDASFFQHFLLSLESF
SIFLDSLES---A---------CLD---------------------------------P-
GVLAKI-ERFFVQPKIESVVLSRHRI----------------------E-----------
----KL--PPWRTLFASAGFAPITLSNFTESQAQEIMKRV--------------------
----------------------------------------------------QV------
-----------EGFHVE-KRH-S---------------------------------MLV-
-LCWQNK-----------ELLSASAWR---------------------------------
------------------------------------------------------------
--------------C*--------------------------------------------
------------------
>Lygodium_japonicum_1kpPBUU2014569
------------------------------------------------------------
------------------------------------------------------------
--------------------------------------------------------NPSH
KA----------------------------------------------------------
------------------------------------------------------------
------------------------------------------------------------
------------------------------------------------------------
------------------------------------------------------------
------------------------------------GI----------------------
------------------------------------------------------------
------------------------------------------------------------
------------------------------------------------------------
------------------------------------------------------------
------------------------------------------------------------
------------------------------------------------------------
------------------------------------------------------------
------------------------------------------------------------
------------------------------------------------------------
------------------------------------------------------------
------------------------------------------------------------
-------------------------RQQHG---SP---------------MP--------
----PRP------SLHRAALLFKDAISRQAGL-------TAP------------------
---------RPHNPSGLD-TMARITAYKSFCDASPIPQFGHFTANQAILEAI--EG---E
NCVHLIDFELGL-GERWASFMQ--ELS---QRF-ST--------------PP-QM-KITA
VL--------------GAD---D--GLEIQLAKESL----LEFARGLNINL--LFDALPI
AK-LDSLI-RPSS----SVQH---EALMVNFGSCGLSHLL------------AEFGS---
--------TEPLLSFLHFIKSLSPKLITMMDKEYDA--------GGAG-ASTIVQALRFY
MCLLESLDC---T---------GLR---------------------------------A-
EAVASI-EAHLVAPQVAKAVMMRRLRQ---------------------------------
----SL--PSWRSLMQRAGFRALPCSSATEAQAGCLIKAP--------------------
------------------------------------------------------------
----------NTGFTLA-RQH-T---------------------------------SLV-
-LGWHNT-----------NLLSASSW----------------------------------
------------------------------------------------------------
------------------------------------------------------------
------------------
>Salvinia_cucullata_Sacu_v1.1_s0012.g005674
M---SG------------------------MLRSAPANVPALA---------------QP
LFSDTHKR--------------------------PCTSWLSRSAGAGGGL----------
-------EAVLLLPP--------------CEPTSV----LDIRS-------------PSP
-------------SSTL-------SSSFAAS-------SSDGG-LGSVDESSGGAVAV--
------------------------------------------------------------
------------------------------------------------------------
--------------------------------------------------------SAPF
CDGASDG--------------------QSLSDDGSA-----PRLDADDLRLHDHEISAAA
AATSGWH-------SHPRA----------GIGQYSNALKLASTNIT--SKGASADPLALI
P-SPPVKQQQAPSLPPPVFGAGPRCFNQLVPPPNKIVKDESKVADGSLEDCVMA------
--YRRKRDR-EDYLAELMGACD--GDA---------------------------------
----------------GRPDNVSSKSAPEWFHS-DWNEIPPASAPAAPVMVPAEEKGAEF
DSRA-------QLDLYEAM-------QVLYRS-----------------------GGGS-
-------------------------------------------P----------------
--------------SSATIPQPVAATSA---------------ILAANSAP---------
---------------EQQRLPISSA--PPFRRLHL-----GSLLDR-------------P
VQPSAAAVVN-------AAAAYAVPAP-------QFQD--------------LPIPAI--
----SSSLAGY-------------------KFRPAPH--------------------NFS
SVSNS-------------------PNYVGAGE----ARAVEQRLSSSPPVLFGR------
--------HSPAQPAGQAGAAAGENTIKRGP--LAPAAADRVGRCVQVEELWSAER-QLS
HAVEVAAHG------DIVTAQAILARLNQR---SS----------------SQKGL----
----RQQKL---SSSQRAIFHFKEALARRMAP-------PPPPAAPSAAGTFR--ASLM-
---------SRNYASAVD-IIAKISAYKSFCVASPIPQFAHFMANQAILDAT--EG---E
LSVRVIDFELGL-GGQWASLMQ--EMA---QRN-VG------------GAVT-EL-KITT
VV--------------GEE------TLETSLARENL----LQFGKEVGLRV--EVEAMGV
AK-MEAEM------GKWGAGT---EAVVVNFGV-GLSRVA------------AHFVS---
--------GEALLGFLQWLRALSPKVVAVSECEPPPFLSAEAATGVVVPSSYLYDALQFY
ACVLESLDA---AVAS-----GKLS---------------------------------S-
AELAEI-EAQIVAPRIEEAAP---------------------------------------
----PP--AVWGALLQKAGFVSRRWSAAAEGQAAYLASA---------------------
----------------------------------------------------AA------
-----------AGFSVR-KHQ-E---------------------------------ALQ-
-LAWYNK-----------ALVSATAWA*--------------------------------
------------------------------------------------------------
------------------------------------------------------------
------------------
>Equisetum_diffusum_1kpCAPN2008862
------------------------------------------------------------
------------------------------------------------------------
------------------------------------------------------------
------------------------------------------------------------
------------------------------------------------------------
------------------------------------------------------------
------------------------------------------------------------
------------------------------------------------------------
------------------------------------------------------------
------------------------------------------------------------
------------------------------------------------------------
------------------------------------------------------------
------------------------------------------------------------
------------------------------------------------------------
------------------------------------------------------------
------------------------------------------------------------
------------------------------------------------------------
------------------------------------------------------------
------------------------------------------------------------
-----------------------------------------------------IVG-ELV
KAVETLEQG------DYSLPQVILARLSQH---LS----------------PGM------
----QGK------PLLSAAFHFKEALSRHILS-------ALGLTS---------------
------------FPSTSP-LYQKILAYKDLVESSPIPTFTNLSCNQALLEAL--EWGE-P
SNIHIIDFAPCL-GEQWSSFLQ--ELA---VRS-GG--------------PP-KLVRITV
VA--------------S-E------SLDMQPSLKNL----FQFAERLHLPV--QIEMVTV
SD-LCAVP--PLI----RADE---AAIVVNFGN-AMC---------------SEFST---
--------TESLLNILQFIKGLSPRVVTVVDDEVEDGE-----RGNSSFVQYMMDLLDLY
SFVLDSLES---S---------SLS---------------------------------K-
ERMARI-ESLLFGPKIGAVVKRRGREP---------------------------------
----NF--PHWRNFLQAAGFSEWAMSGRAACQAEMIAQGY--------------------
------------------------------------------------------------
-----------PGFTVEAKQQ-G---------------------------------GLE-
-LRWLNH-----------RLLCVSAW----------------------------------
------------------------------------------------------------
------------------------------------------------------------
------------------
>Equisetum_hyemale_1kpJVSZ2124056
------------------------------------------------------------
------------------------------------------------------------
------------------------------------------------------------
------------------------------------------------------------
------------------------------------------------------------
------------------------------------------------------------
------------------------------------------------------------
------------------------------------------------------------
------------------------------------------------------------
------------------------------------------------------------
------------------------------------------------------------
------------------------------------------------------------
------------------------------------------------------------
------------------------------------------------------------
------------------------------------------------------------
------------------------------------------------------------
------------------------------------------------------------
------------------------------------------------------------
------------------------------------------------------------
------------------------------------------------------------
------------------------------------------------------------
------------------------------------------------------------
------------------------------------------------------------
-----------L-GEQWSSFLQ--ELA---VRS-RG--------------PP-KLVRITV
VA--------------S-V------SLDMQLCIENL----FQFAERLHLPL--QIEMVTI
SD-LCALP--PSI----GTED---AAIVVNFGN-AMH---------------SEFPT---
--------TESLINILQFIKGLSPRVVMVVDDEVEEGE-----GGNSSFVQYMMDSLDLY
SVLLHSLEL---S---------NLS---------------------------------E-
ERVMRM-ESLLIGPKIGAAVKRRGNEP---------------------------------
----NF--PYWRSFLQAAGFNQRAMSDKAGCQAEMIV-----------------------
------------------------------------------------------------
------------------------------------------------------------
------------------------------------------------------------
------------------------------------------------------------
------------------------------------------------------------
------------------
>Equisetum_hyemale_1kpJVSZ2124299
------------------------------------------------------------
------------------------------------------------------------
------------------------------------------------------------
------------------------------------------------------------
------------------------------------------------------------
------------------------------------------------------------
------------------------------------------------------------
------------------------------------------------------------
------------------------------------------------------------
------------------------------------------------------------
------------------------------------------------------------
------------------------------------------------------------
------------------------------------------------------------
------------------------------------------------------------
------------------------------------------------------------
------------------------------------------------------------
------------------------------------------------------------
------------------------------------------------------------
------------------------------------------------------------
------------------------------------------------QE--VIIE-KLV
EAVEAVQVG------NYALTQVILARLNHL---SPML-------------LPA-------
----GNP------PLLRVAFYLKEALMNHLGS-------PSTD-----------------
------------YSSPLQ-LFQMISAFKELCQYSPIPTFGYLACNQAILESL--------
------------------------------------------------------------
------------------------------------------------------------
------------------------------------------------------------
------------------------------------------------------------
------------------------------------------------------------
------------------------------------------------------------
------------------------------------------------------------
------------------------------------------------------------
------------------------------------------------------------
------------------------------------------------------------
------------------------------------------------------------
------------------------------------------------------------
------------------
>Azolla_filiculoides_Azfi_s0001.g000100
----------------------------------MLLGREEYL-PPGVISR---------
--SDANYEIRVKTNDPDDHR-------HM-LGK-SWPSMMMAANGGGGGMMMMM------
GSSSSSQSTAVMMMM--------------TEPTSV----LDRNII----------RSPSP
SST--------STTPSLSDGAVFCSSSSSTS-------SS-----SSSDAANSVAVNGR-
------------------------------------------------------------
------------------------------------------------------------
----------------------------------------------RQSQRQCRQQTAP-
-------------------------------AEGCG------------------------
----SWRLLHNDDDVHHHHHVHDLPCTYGGGNSSSNSSSSSSSSSS--SSSQAMAPSF--
------SHEFSPLLFP------------LLPSP--------EVAEGSLEACVMSS-----
--YTRKRDRGEDHHHGGGGGGDHYGDG---------------------RLLFNG------
----------------SDHDDEDGHHQRSKKNDCSLSGLIPDQFPLLPVESNHQNLSGGG
DGFAASGRLGEQLDLYEAV-------QALYMS------------------SSSSAATGS-
------------------------------------------------------------
---------------SSTPPPPPPVITS---------------FYAHNYNH---------
---------------NNHNAAAPPNP-PAYT-----------------FHHHHH-HNPYR
LHPDLIN-----NAPSGVTAAVLDSKPPAPAPNTSWGSSGNGV---------IRYPAQGR
----HSYNGGIIRQQDGHGGS------------------------------------AFK
DVAVGHGMMMMMREEELLLA----GNHLWAAA----AEMAAETLPPPPPP----------
------PPHGQQRS--------------------------------------PHIP-MYC
DRVPLVGGP------SLAARQAILARLNRQ---ILPTI-----------CSPN-------
----SQQ------PWHRAIFRFKEALATTCNL-------HTSSSSSPSSS------SSSS
AMITDPPPPPPPLLGLDD-TVHKISAFKRLCELSPIPQFAHFVPNQAILDST--QG---E
SSLCILDFELGF-GGQWASFIE--EFG---RRG-GK-----------------EL-KITS
VTIPAPRCCTNKSEKLNPS-PGR--LLEFGLARENL----LEFAREVGLTL--EVEAMPL
EKIMEAMR------RKAGNGE---EVVAVNFGFCGMSRVMA-YLQSS-----SSFTTVSS
DHGNCMREAPAVSSFLSWLRRLEPRVVAVVEMEDESPLS--PVSSSSRRHRFFQHKLESF
ACVFESLQE---AFMA----SSSFD---------------------------------L-
ESMYEI-ERLIFGPKIEDTVYEAFFNHHH-----------------HHQQSSSHYSSGSS
SHSISV--LPWRVALLKAGFLPLPFSNAAESQASCLVKMN--------------------
----------------------------------------------------KH------
----------SGGFNFR-KQQEN---------------------------------VLL-
-LGCFNR-----------PLISASAWV*--------------------------------
------------------------------------------------------------
------------------------------------------------------------
------------------
>Arabidopsis_thaliana_AT4G36710
-------------------------------MK-IPASSPQ-------------------
--DTTN------NNNN--------------------------------------------
----TNSTD---------------------------------------------------
------------------------------------------------------------
------------------------------------------------------------
------------------------------------------------------------
--------------------------------------------------------SNHL
-----------------------------SMDEHV-------MRSM--------------
----DWD-----------------------------SI-M--------------------
------------------------------------------------------------
------------------------KEL---------------------------------
--ELD--------------DDSAPN-----------------------------------
------------------------------------------------------------
-----SLKTGFTTTT-------------------------------TDSTIL--------
------------------------------------------------------------
---------------------------PLYAVDS----------------------NL--
--PGF--------PDQIQPSDFESSSD-------VYPG----------------------
-----------------------------------------------------------Q
NQTT--------------------------------------------------------
-----------------------------------GYGFNSLDSVDNGGF--DFIE-DLI
RVVDCVESD------ELQLAQVVLSRLNQR---LR---------------SP--------
----AGR------PLQRAAFYFKEALGSFLTG-------SNRNPI---------------
-----------RLSSWSE-IVQRIRAIKEYSGISPIPLFSHFTANQAILDSL--SSQSSS
PFVHVVDFEIGF-GGQYASLMR--EIT---EKS---------------VSGG-FL-RVTA
VV--------------AEE-----CAVETRLVKENL----TQFAAEMKIRF--QIEFVLM
KT-FEMLS-FKAI--R-FVEG---ERTVVLISP-AIFR---------------R------
--------LSGITDFVNNLRRVSPKVVVFVDSEGWTEI-----AGSGSFRREFVSALEFY
TMVLESLDA---A---------APP---------------------------------G-
DLVKKIVEAFVLRPKISAAVETAADRR--------------------HT-----------
----GE--MTWREAFCAAGMRPIQLSQFADFQAECLLEKA--------------------
----------------------------------------------------QV------
-----------RGFHVA-KRQ-G---------------------------------ELV-
-LCWHGR-----------ALVATSAWRF*-------------------------------
------------------------------------------------------------
------------------------------------------------------------
------------------
>Populus_trichocarpa_Potri.005G125800
-------------------------------MK-VPAPSPQ-------------------
--NSSSS-----NNQSQN------------------PKPVSCNN----------------
----TNNNSRNISF-------NPSNRNLCYEPTSV----LDLRRS------------PSP
ARAGK---P---------------ASA---------------------------------
------------------------------------------------------------
------------------------------------------------------------
--------------------------------------------------------TDPI
-----------------------------EWEDHV-------LQTL--------------
----DWD-----------------------------SI-M--------------------
------------------------------------------------------------
------------------------REL---------------------------------
--DFH--------------DDSAPA-----------------------------------
------------------------------------------------------------
-----LIKNF--------------------------------------------------
------------------------------------------------------------
---------------------------PQFGPCSE--------------PQIQS-HNL--
--PEFTA------SQQIDATQFLNSEFND-----MYIN----------------------
-----------------------------------------------------------S
IPTHN-------------------------------------------------------
--------LTSLDLSH-------------------SFHNN--IGNWNAGS--DFIQ-ELI
KAADCFDSN------ELQVAQVILERLNHR---HQ---------------SP--------
----NGK------PLQRAAFFFKEALQSLLTTG------STRPQT---------------
---------NPVVPSWSN-TVQTIKAYKAFFSISPIPMFTDFTTNQAILDSL--NGN--S
VFLHVIDFDIGF-GCHYASLMR--ELV---DKA-DSCN---------KITTP-LL-RITA
VV--------------TED-----TVIGTKLIKERL----SQFAHELKIRF--HVEFVLF
PT-FEMLS-FKAI--K-FFEG---EKIAVLLSP-TIFR---------------HLGS---
--------TNNVTMFVNDFRRVSPSVVIFVDSEGWTES-----GARLSFRRNYVNCLEFY
SMMFESLDA---AV-------ITAG---------------------------------G-
DWARKI-EMCLLKPKILAAVEGCGRR----------------------------------
----MV--SPWREVFAGAGMRAVQLSQFADFQAECLLGKV--------------------
----------------------------------------------------QV------
-----------RGFYVA-KRQ-A---------------------------------ELV-
-LCWHDR-----------PLIATSAWK---------------------------------
------------------------------------------------------------
--------------C*--------------------------------------------
------------------
>Populus_trichocarpa_Potri.007G029200
-------------------------------MK-VPVPSPQ-------------------
--N-SSC-----NNQSQN------------------PKPVSCNN----------------
----TNNNSRNIRI-------NPNNQNLCYEPTSV----LDLRRS------------PSP
ARAGK---P---------------APA---------------------------------
------------------------------------------------------------
------------------------------------------------------------
--------------------------------------------------------NDPI
-----------------------------EWDDHV-------LQTL--------------
----DWD-----------------------------SI-M--------------------
------------------------------------------------------------
------------------------RDL---------------------------------
--DFH--------------DDSAPA-----------------------------------
------------------------------------------------------------
-----LIKNF--------------------------------------------------
------------------------------------------------------------
---------------------------PQFGPCSE--------------SQIQS-HNL--
--PEFTA------SHQMDATQFLHSDFND-----MYIN----------------------
-----------------------------------------------------------S
IPTHN-------------------------------------------------------
--------LTSLDLSH-------------------SFHNN--IGNWNAGF--DFIQ-ELI
KAADCFDTN------ELQLAQAILERLNHR---LQ---------------SP--------
----IGK------PLQRAAFFFKDALQSLLATG------STRPQT---------------
---------NPVIPSWSN-IVQTIKAYEAFFRISPIPMFADFTTNQAILDSL--NGN--S
VFLHVIDFDIGF-GCHYASLMR--ELV---DKA-DSCN---------NLTSP-LL-RITA
VI--------------TED-----TVIETKLIKERL----SQFAHELKIRL--HIEFVPF
RT-FEMLS-FKAI--E-FVDG---EKTAVILSP-IIFR---------------RLGS---
--------TNNVTTFVNDVRRVSPSVVIVVDSEGWTES-----GTGSSFRRNFVDCLEFY
SMMFDSLDA---AA-------IT-G---------------------------------G-
DWARKI-EIFLLKPKILAAVEGCGRR----------------------------------
----VA--SRWREVFVGAGMRPVHLSQFADFQAESLLGKV--------------------
----------------------------------------------------QV------
-----------RGFYVA-KRL-A---------------------------------ELV-
-LCWKDR-----------PLIATSAWK---------------------------------
------------------------------------------------------------
--------------C*--------------------------------------------
------------------
>Medicago_truncatula_Medtr5g019750
-------------------------------MR---------------------------
------------------------------------AKIERYKSCVR-------------
----------------------------CIYDESV-------------------------
------------------------------------------------------------
------------------------------------------------------------
------------------------------------------------------------
------------------------------------------------------------
------------------------------------------------------------
-----WS-----------------------------------------------------
-------------------------------------------------RWMV-------
------------------------------------------------------------
------------------------------------------------------------
------------------------------------------------------------
------------------------------------------------------------
------------------------------------------------------------
------------------------------------------------------------
------------------------------------------------------------
------------------------------------------------------------
------------------------------------------------------------
------------------------------------------------------------
------------------------------------------------------------
----DGR------PLQMVFH-------------------QCRTRV---------------
----------------------------------PYISLRTF------------------
----------------WVQFKRRHDIA-------SS-----------KIASPLIL-RITA
IF--------------HED-----YALESTIVHENL----TQFGREQGIQI--QVEFVLL
QT-FEILS-FKAV--K-FLDG---EKTAVLLSP-EIFR---------------RFGS---
--------DENASAFLLDVQSVSPIVVVFVDGEGWTEA-----AVESSFRCVVVNSLEFY
VMMMESLDA---SV-------VGGG---------------------------------K-
EWVKRI-EMMHLRPKILVAVEGCGRRI---------------------------------
--------SPWKDMFHGAGLKPVQLSRFAEFHAECLLAKS--------------------
----------------------------------------------------QV------
-----------RGFHVA-KRE-A---------------------------------ELV-
-LCWHER-----------AMVATSAWR---------------------------------
------------------------------------------------------------
--------------C*--------------------------------------------
------------------
>Medicago_truncatula_Medtr8g077940
-------------------------------MR-VPPPAVS-------------------
--SSSS---------SPQ------------------PKLTTTQNIV--------------
----VNVPTPNPTP-------TPTTTTLCYEPRSV----LELCRS------------PSP
EKK-----P---------------SQQEQEH-----------------------------
------------------------------------------------------------
------------------------------------------------------------
--------------------------------------------------------NPEV
-----------------------------EQEDHAS------LPNLD-------------
----WWD-----------------------------SI-M--------------------
------------------------------------------------------------
------------------------KDL---------------------------------
--GLQ--------------DDSSTP-----------------------------------
------------------------------------------------------------
-----II-----------------------------------------------------
------------------------------------------------------------
---------------------------PLLK------------------NTNNT-SEIYP
-NPS---------QDQFDQTQDFTSLS-D-----IYSNNQNLA-----------------
----------------------------------------------------------YN
YPNTN-------------------------------------------------------
--------TNLDHLVN-------------------DFNNNQPNNNTNSNW--DFIE-ELI
RAADCFDNN------HLQLAQAILERLNQR---LR---------------SP--------
----TGK------PLHRAAFHFKDALQSLLSG-------SNRTNP---------------
----------PRLSSMVE-IVQTIRTFKAFSGISPIPMFSIFTTNQALLEAL--HG---S
LYMHVVDFEIGL-GIQYASLMK--EIA---EKAVNG--------------SP-LL-RITA
VV--------------PEE-----YAVESRLIRENL----NQFAHDLGIRV--QVDFVPL
RT-FETVS-FKAV--R-FVDG---EKTAILLTP-AIFC---------------RLGS---
---------EGTAAFLSDVRRITPGVVVFVDGEGWTEA-----AAAASFRRGVVNSLEFY
SMMLESLDA---SVA------AGGG---------------------------------G-
EWARRI-EMLLLRPKIIAAVEAAGRRT---------------------------------
--------TPWREAFYGAGMRPVQLSQFADFQAECLLAKV--------------------
----------------------------------------------------QI------
-----------RGFHVA-KRQ-A---------------------------------ELV-
-LFWHER-----------AMVATSAWR---------------------------------
------------------------------------------------------------
--------------C*--------------------------------------------
------------------
>Vitis_vinifera_GSVIVG01019006001
MCAGSGRVECDLSIGSLPLLFFFLFLAFPLAMK-VPVPAQN-------------------
-------------NHSPN------------------PKPLSCNN----------------
----TTRNTAFRSP-------ATDTINVCYEPTSV----LDLRRS------------PSP
VADKAATFPGITAVSDV-------SLPLSE------------------------------
------------------------------------------------------------
------------------------------------------------------------
--------------------------------------------------------EPGF
-----------------------------QWEDHG-------MHNLD-------------
----DWD-----------------------------PT-V--------------------
------------------------------------------------------------
------------------------WDF---------------------------------
--VLR--------------DDSAP------------------------------------
------------------------------------------------------------
-----VFGSV--------------------------------------------------
------------------------------------------------------------
---------------------------PQLGPCD---------------PQFPH-LPL--
--PDLPP------SQPIYHTQLLPFDFTL-----SEIS----------------------
-----------------------------------------------------------S
NQNH--------------------------------------------------------
-----------------------------------NFNLN--SFHWNVGS--EFVE-ELI
RAAECFGSN------NSQLAQAILARLNQR---LR---------------AP--------
----VGK------PLQRAAFYFKEALHSLLTG-------SNRKSH---------------
-------------SSASE-IVQTIKAYKAFSMISPIAMFSNFTASQALLEAV--DG---S
LFIHIIDFDIGL-GGQYASFMK--EIA---DRS-EAC----------KVNPP-VL-RITA
VV--------------PEE-----YAVESRLIKENL----FQFAQELKIEF--RIEFVLI
PT-FEVLS-FKAV--K-FIDG---EKTAVNISP-AIFR---------------RLGT---
--------TNNIAGFFCDLRRISPQVVVFVDGEGWTDS------GATSFNRNFINGLEFY
TAMLESLDA---GG-------AGAG---------------------------------G-
DWVRKI-EMSLIQPKIFAAVGDVGRRV---------------------------------
--------TAWRELFSGAGLGQVQWSQFAESQAECLLGKS--------------------
----------------------------------------------------QV------
-----------RGFHVA-KRQ-A---------------------------------EML-
-LCWHGK-----------PLVATSAWRWF-------------------------------
------------------------------------------------------------
-------------ACNSIL-V---------------------------------------
-----------------*
>Solanum_lycopersicum_Solyc02g085600.1
-------------------------------MK-VPFSTND-------------------
--NVSSKPL---------------------------------------------------
----VNSNNSFTFPA------ATNGSNLCYEPKSV----LELRRS------------PSP
IVDKQI----ITTNPDL-------SALCGG------------------------------
------------------------------------------------------------
------------------------------------------------------------
--------------------------------------------------------EDPL
-----------------------------QLGDHV-------LSNFE-------------
----DWD-----------------------------SL-M--------------------
------------------------------------------------------------
------------------------REL---------------------------------
--GLH--------------DDSAS------------------------------------
------------------------------------------------------------
-----LSKTN--------------------------------------------------
------------------------------------------------------------
---------------------------PL--THSE--------------SLTQF-HNL--
--SEFSA-----ESNQFPSPDFSFSDT-------NFPQ----------------------
-----------------------------------------------------------Q
FPTVN------------------------------------------------------Q
ASF-----INALDLSG-------------------DIHQN-----WSVGF--DYVD-ELI
RFAECFETN------AFQLAHVILARLNQR---LR---------------SA--------
----AGK------PLQRAAFYFKEALQAQLAG-------SARQT----------------
-----------RSSSSSD-VIQTIKSYKILSNISPIPMFSSFTANQAVLEAV--DG---S
MLVHVIDFDIGL-GGHWASFMK--ELA---DKA-ECR----------KANAP-IL-RITA
LV--------------PEE-----YAVESRLIRENL----TQFARELNIGF--EIDFVLI
RT-FELLS-FKAI--K-FMEG---EKTAVLLSP-AIFR---------------RVGS---
-------------GFVNELRRISPNVVVHVDSEGLMGY------GAMSFRQTVIDGLEFY
STLLESLEA---AN-------IGGG-------------------------------NCG-
DWMRKI-ENFVLFPKIVDMIGAVGRRG---------------------------------
----GG--GSWRDAMVDAGFRPVGLSQFADFQADCLLGRV--------------------
----------------------------------------------------QV------
-----------RGFHVA-KRQ-A---------------------------------EML-
-LCWHDR-----------ALVATSAWR---------------------------------
------------------------------------------------------------
--------------C*--------------------------------------------
------------------
>Equisetum_diffusum_1kpCAPN2007622
------------------------------------------------------------
------------------------------------------------------------
--------------------------------------------------------NPNP
------------------------------------------------------------
------------------------------------------------------------
------------------------------------------------------------
------------------------------------------------------------
------------------------------------------------------------
------------------------------------------------------------
------------------------------------------------------------
------------------------------------------------------------
------------------------------------------------------------
------------------------------------------------------------
------------------------------------------------------------
------------------------------------------------------------
------------------------------------------------------------
------------------------------------------------------------
------------------------------------------------------------
------------------------------------------------------------
------------------------------------------------------------
--------------------------------------------------NPN-------
------------------------------------------------------------
---------SCLISSTLD-FLQKIMAAKDYSKFSPLPTFAHFTCNLAILEAL--ED---R
SSIHIVDFDPGL-GGQWSSLEN--HAC--------------------------PL-SMTL
VG--------------S-S------FLEMKSTQENL----SRFASGLCLPL--QIKTVSI
SNCVDYLAKTALEATE-NGEE---EGLAVNFGN-GGDQLY------------SEFST---
--------VPTLLAFLRFIKGLSPRVVTVAEEESETAE---EDNNATPLCRYLLERLKQY
AFVLDSLES---S---------SVA---------------------------------AA
VVMNKM-EQYVVESQIRVIVEATLRRSRN-----------------GVD-----------
---LSA--QSWPSLLRKVGFMKKSMSANAEFQAEIVLKGF--------------------
----------------------------------------------------NNR-----
-------NKGGGGFSIG-NEN-G---------------------------------TLI-
-LNWKGR-----------HLAAASAW----------------------------------
------------------------------------------------------------
------------------------------------------------------------
------------------
>Equisetum_hyemale_1kpJVSZ2121828
------------------------------------------------------------
------------------------------------------------------------
------------------------------------------------------------
------------------------------------------------------------
------------------------------------------------------------
------------------------------------------------------------
------------------------------------------------------------
------------------------------------------------------------
------------------------------------------------------------
------------------------------------------------------------
------------------------------------------------------------
------------------------------------------------------------
------------------------------------------------------------
------------------------------------------------------------
------------------------------------------------------------
------------------------------------------------------------
------------------------------------------------------------
------------------------------------------------------------
------------------------------------------------------------
------------------------------------------------------------
------------------------------------------------------------
------------------------------------------------------------
------------------------------------------------------------
-------FDPGL-GGQWSSFLQ--DLA---LRT-TP--------------IH-KL-HMTL
VG--------------S-N------FLEMQSTQENL----SRFASGLCLPL--QITTVSI
SNCVDYLTEFMLEANE-SGEE---QALAINFGN-GGYQLY------------SEFST---
--------TPSLLAFLRFIRGLSPRVVTVTEEEVEVIE---GNNNSTPLCQYLLERLKQY
AFVLDSLEP---S---------SVA---------------------------------A-
------------------------------------------------------------
------------------------------------------------------------
------------------------------------------------------------
------------------------------------------------------------
------------------------------------------------------------
------------------------------------------------------------
------------------------------------------------------------
------------------
>Azolla_filiculoides_Azfi_s0185.g056568
------------------------------MLGSAPANAYSHR-----------------
--RSNHLTPAPISPATDRSAR---------------PKIERPASVHKFG----WPESL--
-----------------------------LEPTSV----LDNYNI--------IIGSPSP
SSS-------STSSSTLI------SSTPSGSPPPPPPSSSSSSTTTTTTTTTITSTSSGS
----------ESFISPIDLQSGVSSAVAVEG-----------------------------
---------RPTDDHVNGIRGSGGIIIAA-------------------------------
----------------------DGFQPAADKCETIAAGAAWPHVDTSSSSSSSMRHGGPW
AGGMEPGFNAAVKKHADIVGKDEFVAGSSDAADHVV-----ADGSLEACVMSS-------
--SYNYNRIR----KRDRG-------GGGGGGEEEDNI-LGEVVHTRPAKGNHYSPAAAA
------GHEK---------------------------------LSESYIQWQLGASDWSN
ELYAPQVLLQADQKLVGAGAQL-VDDLDEIFIGASGGAASAAPEYLSSELLNNSWLPPPQ
EHHLKPLV--------SNHGDPAVPMPI------SSSPAPARNNTGAP--------NNNN
NNNNNAGGAAAQLDLYEAM-------QALYRS------------------GNRGGGGGS-
-SSISAVTTTRGITN---------------------------------------------
-------------YNLQAPPTPAHHHSQPHNLSSSQPHVFATGPYNSTSRP-------SI
HPFSPPPC-------NLVTPPAFDAK-PG-------LYGGGQLIPRN-LLDHPN-PPHFP
ILPSSTSSSS--SSSSSSSSHKFAPTD-------HYSQLGPSG------SFRSDMPMK--
----HPW---------------------------PPN---------IVERGGHITTRPLN
DPSMM-----------------NKVGHIGHMN----VHPGHRQAPPPPPLPHG-------
----------------------GHNMI--------------VGRCVRLDEL-SLAEHHLS
LAAQAAGHG------DLVTAQAILARLNQQ---TNSIL-----------CSPTRGSEYNS
INPKLGQHY---LPSHRAIFHFKEAFASRLLG-------ASLSSAAA-------------
--------MIPPANNAMDHIINKMSAYKSFFDTSLIPQFAHFTANQAILDALA-DG---D
DRVHVIDFELGFAGGQWASFMQ--EFA---QRSIKS------------GRTS-EL-KITT
VV--RDTGAANAGDG-SRQ-DND--VLEIQLAKENL----LQFAKEVGLNL--EVDAIPL
GK-LQGLM------KS-EAGA---AAIVVNFGY-GSAARMMGGLDDDDDDDDGPASS---
--------ETRLSELLQCIRRLKPRVVALAESETEG----------------LLESLQFY
ACVFESLHE---S-------GKHVT---------------------------------A-
EAVHNI-ESMIFGPEIADAAKAYIN-----------------------------------
-----------------------------------LCSRN--------------------
----------------------------------------------------QVGGGDGH
GHGHGHGHGHGHGGNYR-SRL-P---------------------------------NVT-
-PAPSCR-----------MLLQKSGTI*--------------------------------
------------------------------------------------------------
------------------------------------------------------------
------------------
>Anthoceros_agrestis_1kpTWUW2050096
------------------------------------------------------------
------------------------------------------------------------
------------------------DAAACVEP----------------------------
------------------------------------------------------------
------------------------------------------------------------
------------------------------------------------------------
------------------------------------------------------------
------------------------------------------------------------
------------------------------------SI----------------------
------------------------------------------------------------
------------------------------------------------------------
------------------------------------------------------------
------------------------------------------------------------
------------------------------------------------------------
------------------------------------------------------------
------------------------------------------------------------
------------------------------------------------------------
------------------------------------------------------------
------------------------------------------------------------
----------------------------------------------------PVYD-LLK
RVVEALDLG------NMDDAQAILARLSLQ---LEESSQLSCKKDFFIKTAP--------
----VRP------LQDRVAFLFKEALTTRLSG-------RPSVMQ---------------
------------ECSPLD-VFNSVSALKQFCEVSPVLNFAHFSANQAILESM--EG---E
ETFHVIDFGVASSGTQWASLLY--DLA---YRA-GTTSTDIDSGSTITNPKP-KL-RLTM
VG--------------M-S------REKMECIGDSL----RRFAQDLNVEL--NFHPIVV
EQ-FACLE-LTML-PH-VDDN---EPVAVNIVF-GLQHLC------------ADSPIM--
--------SSCFPILKRMVSVFLPKVVTVVEKNFGV--------DSPTFQDRFSEALHHY
TLLFHSIET---SICQGDGRLHAVTQGELLDEVLASGQVVQENFIIKQIASEEHSDQHR-
KCNEAI-EMFLFGSEIENTIQLQGHEMVG-----------------IYE-----------
----VT--HQWRRRLEGSGLRPRHLSGQTEKEAECLLRNF--------------------
----------------------------------------------------AG------
-----------QGFAVS-NKE-G---------------------------------SLL-
-LAWQGY-----------PLVASTAWV---------------------------------
------------------------------------------------------------
--------------C---------------------------------------------
------------------
>Huperzia_selago_1kpYHZW2012365
------------------------------------------------------------
------------------------------------------------------------
------------------------------------------------------------
------------------------------------------------------------
------------------------------------------------------------
------------------------------------------------------------
------------------------------------------------------------
------------------------------------------------------------
------------------------------------------------------------
------------------------------------------------------------
------------------------------------------------------------
------------------------------------------------------------
------------------------------------------------------------
------------------------------------------------------------
------------------------------------------------------------
------------------------------------------------------------
------------------------------------------------------------
------------------------------------------------------------
------------------------------------------------------------
------------------------------------------------------------
------------------------------------------------------------
------------------------------------------------------------
------------------------------------------------------------
------------------------------------------------------------
--------------------------------GERL----CSFAKDHNVLL--DFQMVVT
K--PESLT-SEML--P-VWGK---EPIAVNFVL-GRHRML---------------GES--
--------PNSIDTILGIVKGLSPKVVTIVEKELDD--------NSPYLQTRFLEALSYY
SYLSDLLGA---G---------DLD---------------------------------N-
ETIMFI-EKFLFMPEILDIVICERLTRVE-----------------QYK-----------
----GL--QRWRQRFLSAGFSNIPLSNLAETNAQCLIRRT--------------------
----------------------------------------------------AF------
-----------QGYEIL-KNE-G---------------------------------SIL-
-LGWRGK-----------TLLAASAWT---------------------------------
------------------------------------------------------------
--------------C---------------------------------------------
------------------
>Huperzia_selago_1kpYHZW2012367
------------------------------------------------------------
------------------------------------------------------------
------------------------------------------------------------
------------------------------------------------------------
------------------------------------------------------------
------------------------------------------------------------
------------------------------------------------------------
------------------------------------------------------------
------------------------------------------------------------
------------------------------------------------------------
------------------------------------------------------------
------------------------------------------------------------
------------------------------------------------------------
------------------------------------------------------------
------------------------------------------------------------
------------------------------------------------------------
------------------------------------------------------------
------------------------------------------------------------
------------------------------------------------------------
------------------------------------------------------------
------------------------------------------------------------
------------------------------------------------------------
------------------------------------------------------------
------------------------------------------------------------
--------------------------------GERL----CSFAKDHNVLL--DFQMVVT
K--PESLT-SEML--P-VWGK---EPIAVNFVL-GRHRML---------------GES--
--------PNSIDTILGIVKGLSPKVVTIVEKELDD--------NSPYLQTRFLEALSYY
SYLSDLLGA---G---------DLD---------------------------------N-
ETIMFI-EKFLFMPEILDIVICERLTRVE-----------------QYK-----------
----GL--QRWRQRFLSAGFSNIPLSNLAETNAQCLIRRT--------------------
----------------------------------------------------AF------
-----------QGYEIL-KNE-G---------------------------------SIL-
-LGWRGK-----------TLLAASAWT---------------------------------
------------------------------------------------------------
--------------C---------------------------------------------
------------------
>Huperzia_selago_1kpYHZW2012366
------------------------------------------------------------
------------------------------------------------------------
------------------------------------------------------------
------------------------------------------------------------
------------------------------------------------------------
------------------------------------------------------------
------------------------------------------------------------
------------------------------------------------------------
------------------------------------GL----------------------
------------------------------------------------------------
------------------------------------------------------------
------------------------------------------------------------
------------------------------------------------------------
------------------------------------------------------------
------------------------------------------------------------
------------------------------------------------------------
------------------------------------------------------------
------------------------------------------------------------
------------------------------------------------------------
----------------------------------------------------ALVN-QLF
QLVEALDTG------DPDVARSILARLNQY---------------------PLS------
----QNK------YIQRVVLYFREALAARLMS-------IPQCSG---------------
-----------QILSPLE-FLQKVTAHYRFCEASPFLSFAHFMANQAILEAL--DG---E
ESVHVIDFEISF-GGQWASFLQ--DFA---LKP-GN--------------AR-RL-RITA
VG--------------F-Q------QDEMYFAGERL----FSFAKDHNILL--DFQVVVT
K--LESLT-LEML--R-VRVK---ESIAVNFVL-GQHKML---------------GDS--
--------PNSIDTILKIVKGLSPKVVTVVEKELDD--------NSPNLQARFLETLSYY
SSLSDLLRD---G---------DLD---------------------------------N-
GSVMFI-EKLLFMPEILDIVICERLARVE-----------------QFK-----------
----GL--QRWRQRFLSAGFSNIPLSNLAEMNAQCLIRRNS-------------------
----------------------------------------------------TF------
-----------QGYDIL-KNE-G---------------------------------SIL-
-LGWRGK-----------SLLAASAWT---------------------------------
------------------------------------------------------------
--------------C---------------------------------------------
------------------
>Polytrichum_commune_1kpSZYG2005157
------------------------------------------------------------
------------------------------------------------------------
------------------------------------------------------------
------------------------------------------------------------
------------------------------------------------------------
------------------------------------------------------------
------------------------------------------------------------
------------------------------------------------------------
------------------------------------------------------------
------------------------------------------------------------
------------------------------------------------------------
------------------------------------------------------------
------------------------------------------------------------
------------------------------------------------------------
------------------------------------------------------------
------------------------------------------------------------
------------------------------------------------------------
------------------------------------------------------------
------------------------------------------------------------
------------------------------------------------------------
-----------------EMAKAILARLNQH---IS----------------PT-------
----REK------SIHRVAHYFREALVARITG-------PENTTA-----------QLS-
---------QDRTLSRQE-EFDKIDAYVRFCEVSPYPKFAHFTANQAILEAL--EG---E
ESMHIVDFQMGA-GAQWASFIQ--DIAS--LRT-LG------------KVVP-TL-RLTA
VG--------------T-R------SDEMRATGENL----CNFARLMNISL--EFQAVVT
SP--ECLD-KSML--A-LRDK---EAVAANFVF-GLHQLL-------------DGDA---
--------SSVLTTVLKAVREACPKVVTIVEQEANH--------NGPFFQQRFSEALQYY
TFLFDSLTS---SLEL------GVD---------------------------------S-
SINSSI-EKNLLAPEIMNIVACEGKARVE-----------------RHE-----------
----RL--EQWRVHMLNVGFRPRLLSDASQFQAEKLVSQI--------------------
----------------------------------------------------SA------
----------RKGFQCA-------------------------------------------
------------------------------------------------------------
------------------------------------------------------------
------------------------------------------------------------
------------------
>Selaginella_moellendorffii_SMO172G0054
------------------------------------------------------------
------------------------------------------------------------
------------------------------------------------------------
------------------------------------------------------------
------------------------------------------------------------
------------------------------------------------------------
------------------------------------------------------------
------------------------------------------------------------
------------------------------------------------------------
------------------------------------------------------------
------------------------------------------------------------
------------------------------------------------------------
------------------------------------------------------------
------------------------------------------------------------
------------------------------------------------------------
------------------------------------------------------------
------------------------------------------------------------
------------------------------------------------------------
------------------------------------------------------------
------------------------------------------------------------
------------------------------------------------------------
----QGK------RIQRLAFYFKEALAARMID-------HHPATTTTTTT----------
---------TSATTTPAE-IFAKVRAYTSFCEISPLLRFAYLSANQAILEAI--QG---E
ASVHIVDFDPGF-GSQWAALLE--DVA---RTP-AA------------LPQP-RL-RLTL
VG--------------P-D------PARLGFVVESL----REFAGELHLRHTPQFGLVQC
AA-AGEMT-PPLL--G-LTDG---EPVVVNFMF-SLHR---------------SLAA---
--------RGGTDAAVSAVMTASPRLVTIAEEEVDD--------NDGKFQRRFVETLQYY
AFVLDSLGP---ED--------------------------------------------G-
AGVLTV-EKDILSPGIANAVSLEGARRTE-----------------RHE-----------
----RL--AQWRARLGRGGLEPVPMGEAARMQAECLIKGHS-------------------
----------------------------------------------------HG------
-----------KNFEVC-RDE-G---------------------------------GLL-
-LGWQGK-----------PLVAVSSW----------------------------------
------------------------------------------------------------
------------------------------------------------------------
------------------
>Selaginella_moellendorffii_SMO196G0086
-------------------------------M----------------------------
------------------------------------------------------------
-----------------------------PPPAPI----LPFRSHQDSFGTIRSFDFQQP
IQ------P------------AFASWTHGTW-------HVHP------------------
-------------------------------TV---------------------------
------------------------------------------------------------
--------------------------------------------------------PPPL
PPAVR--------------GP---------------------------------------
----AWQ---------HRG-----------------GI-----------------P----
------------------------------------------------------------
-----------------------HGTV---------------------------------
------------------------------------------------------------
------------------------------------------------------------
------------------------------------------------------------
-------------------PVP--------------------------------------
---------------------------PA-------------------------------
--PAST----------------------------------------------VAVPGG--
----------------------------------IPH-----------------------
------------------------------------------------------------
------------------------------------------DGSQDPQV--LLVQ-LLV
MCAHAVAED------NESIAQMILARLRQH---TG----------------P--------
----EGT------PMERLASYFTEALAARIDH-------STGSALFK--------GLLS-
--------DKLLESDGST-QASMLEAFSTFYDYLPIGKFDHLTMNQVILDAV--ER---E
RAIHILDLQLWF-GTQWPALLQ--ALA---TRP-GG--------------PP-RV-RITA
VG--------------S-S------ADDLAATGDKL----HECAKTLRVHL--VYKALLL
PK-ADKFH-AGLV--N-LHPG---EAFIVNSLS-QFHYLL-----------QPSTSDS--
--------DTSFGGFMAHIRALRPKVLVMAENDASH--------NSSDFLKRFGECLKYY
SAVFDAMAT---C---------ASS---------------------------------P-
SGRLKM-ERLFAAPKIRNIIACEGPNRVE-----------------RHE-----------
----SM--ADWSKRLEVAGFRPSPLSQRAVNQAKLLLRLY--------------------
----------------------------------------------------YT------
-----------NGYTLH-SER-G---------------------------------SLV-
-LGWRNL-----------PLNTVSAWR---------------------------------
------------------------------------------------------------
--------------VA------*-------------------------------------
------------------
>Physcomitrella_patens_Pp3c12_10
-------------------------------MGDIQSVQRSRD-------------IDTV
MFEQDSWS----SNQHQMCH-------HLG------------------------------
-----------------------------DKPPSR----LTL---------------PDH
FTG-------GTFSSFL-------NSSVSLA-------PSIP------------------
------------------------------------------------------------
------------------------------------------------------------
------------------------------------------------------------
-----------------------------NSDSHASFTSLPRALSLPSQ-LHDIP-----
---HNYP---------------------KGTGV---SV-LSTTT-T--PVASMSRPI---
------GHPY--------------------------------LASSSFLDAMSVPPNASA
-R----------------------GDC-----------------VAQSPLLGN-------
----------------SIYEDQLSQ-----------------------------------
-------RNALTVDQ-----------TSLVME------------------ERSVSMQGS-
------------------------------------------------------------
---------------LLSSPSSLYAVHL--------------------------------
-------N--F-----------PSTT-PA--------------------YHHQ-------
-EPEE------GFEHRGILQRSFSSLP-------STASQN----------QRIKAPAM--
----MS--GDYLHQLSWNAGRMS----PQ-WQKLAPLNRSL-------RATGERKRETIN
DRTLG----------------------------------ALSPLSTVPGFCLGR------
---PQDP-GDSCEQVGV--ELKQEDV---------NLDTESIDGGVIPEGGLAIVN-LLL
RAAEAVDNG------DAEMAKAILARLNQH---IS----------------PS-------
----REQ------SIQRVAHYFREALETRIMG-------WENFVV-----------QLS-
---------QDRVLHPLE-EFHKVNAYVRFCEVSPYHKFAHFTANQAILETL--EG---E
ESIHIIDFQMGA-GAQWASFLQ--DIAC--LRA-AG------------KAVP-TV-RLTV
VG--------------T-G------ADQIHATGANL----CNFARLMSMLW--NFRQLSL
DP-------------N--------------------------------------------
------------------------------------------------------------
------------------------------------------------------------
------------------------------------------------------------
----AL------------------------------------------------------
------------------------------------------------------------
------------------KYQ---------------------------------------
------------------------------------------------------------
------------------------------------------------------------
--------------CF--------------------------------------------
----------------D*
