# Supplementary material for: A De Novo Transcriptome Assembly of Ceratopteris richardii Provides Insights into the Evolutionary Dynamics of Complex Gene Families in Land Plants
Source: Genome Biol Evol. 2021 Mar 3;13(3):evab042. doi: 10.1093/gbe/evab042 (PMC7975763; doi:10.1093/gbe/evab042)
Supplement: evab042_Supplementary_Data [file evab042_supplementary_data.zip › Note S6 - Alignment of GRAS homologs in OG0003235.txt]

>Amborella_trichopoda_ATR0721G086
-------------MAGIAQD---D-G----------------------SSSVS-SSP-LQ
IFSLMSIS----------------------------------------------------
--------------------------------PGL---------------GS--PY----
----------------AWL-RKLKSEERGLCLIQLLLSCATHVATGSIDNANLCLDHISL
LASP---------------DGDSMQRVSAYFTEA-----------LAARAL-KVAWPGLY
KA--LHATNLPQ--------PLPH--ARRLFFDLCPFLKLAFLLANQAILEAM--EGEKM
IHVIDL-N---ATEPAQWLAFLQALSLRPGGPPHVRITGVNDSKEVLDHTASRLAEEAER
LDVPFQFNP-VVA-TLESLDPDALRIKSGEALAVCSVLQLHALLAPPPRG--------CG
DEASPLGVR---------------------------------------------------
--------------------------------------------------RPRQQG--TL
GELLQKEQH----------------------------------------HPFGQSP----
------TT----------------------ESSTTTS------LYTQTRVEGLLAFLRAA
S-PKIMVLVEQEASHNGATLVERVVEALHFYGALFDCLESTVGRA--------SPERRRV
EKHLFGEEIKD-IVGCE----------GAERKERHERLE-RWVGRLEGCGLVRAPLSYVG
VGQARRAVQAWG--------------------------------------CEGYGVR---
EEGG--CVLMCWQ------DRPLFSVSSWRC*----------------------------
---------------------------
>Arabidopsis_thaliana_AT1G50420
-------------MVAMFQE---DNG----------------------TSSVA-SSP-LQ
VFSTMSLNR---------------------------------------------------
--------------------------------PTL------------LASSS--PF----
----------------HCL-KDLKPEERGLYLIHLLLTCANHVASGSLQNANAALEQLSH
LASP---------------DGDTMQRIAAYFTEA-----------LANRIL-KS-WPGLY
KA--LNATQTRTNNVS----EEIH--VRRLFFEMFPILKVSYLLTNRAILEAM--EGEKM
VHVIDL-D---ASEPAQWLALLQAFNSRPEGPPHLRITGVHHQKEVLEQMAHRLIEEAEK
LDIPFQFNP-VVS-RLDCLNVEQLRVKTGEALAVSSVLQLHTFLASDDD---------LM
RKNCALRFQ---------------------------------------------------
-------------------------------------NNPSG--VDLQRVLMMSHG--SA
AEARENDMSN--------------------------------------NNGYSPSG----
------DS----------------------ASSLPLP--------SSGRTDSFLNAIWGL
S-PKVMVVTEQDSDHNGSTLMERLLESLYTYAALFDCLETKVPRT--------SQDRIKV
EKMLFGEEIKN-IISCE----------GFERRERHEKLE-KWSQRIDLAGFGNVPLSYYA
MLQARRLLQGCG--------------------------------------FDGYRIK---
EESG--CAVICWQ------DRPLYSVSAWRCRK*--------------------------
---------------------------
>Medicago_truncatula_Medtr4g076140
----------------MLQ----E-G----------------------SSSVT-SSA-LK
LFSMMPPS----------------------------------------------------
--------------------------------SGF---------------GS--PH----
----------------PWL-KELKSEERGLYLIHLLLTCANHVAACNLEHANATLEQISM
LASP---------------DGDTMQRIAAYFTEA-----------LADRIL-KA-WPGIH
KA--LNSTRVSM--VS----EKIL--VQKLFFEFFPFLKVAFVLTNQAIIEAM--EGERM
IHIIDL-N---AAEPAQWISLLQVLSAHPDGPPHLRITGVHQKKEVLDQVAHRLIAEAEK
LDTPFQFNP-VVS-KLENLDFEKLRVKTGEALAISSILQLHTLLALDDE---------TM
KRKSPLLLK---------------------------------------------------
--------------------------------------TSNG--IHLQRFHPINRS--TF
DNLLEKDLI----------------------------------------SSYTRSP----
------DS----------------------SSSSPASL----KTSNSMNTEMFLNALWSL
S-PKVMVVTEQDSNHNGSHFTDRLLEALHSYAALFDCLESTIPRT--------SLERFRV
EKLLFGEEIKN-IIACE----------GLERKERHEKLD-KWFMRFDLAGFGNEPLSYFG
KLQARRFMQSYG--------------------------------------CEAYRMK---
EENG--CVLICWQ------DRSLFSISAWRSRK*--------------------------
---------------------------
>Medicago_truncatula_Medtr5g009080
-------------MESMLQE---E-G----------------------SSSVT-CSP-LQ
LFSMMSVS----------------------------------------------------
--------------------------------PNI------------GGIGS--PY----
----------------PWLSRELKSEERGLYLIHLLITCANHVASGSLENANTTLEQISQ
LATP---------------DGDTMQRIAAYFTEA-----------LADRIL-KT-WPGLH
RA--LNSTRIIM--LS----EEIM--VQKFFFELFPFLKVAYILTNQAIVESM--EGEKM
VHIIDL-N---AAEPAQWIALLQVLSARPEGPPHLRITGIHQQKEVLEQMGHKLSEEAEK
LDIPFQFNP-VLS-KLENLDFDKLRVKTGEALAISSILQLHSLLALDDES--------SS
RRKTPILSR---------------------------------------------------
--------------------------------------NSNG--LHLQKAMLMNQN-TSL
GDLLEKDMV----------------------------------------NGYSPSP----
------DST---------------------SSSSPAS------SSASMNVESFLNALWSL
S-PKVMVVTEQDSNHNGSTLMERLLEALYSYAALFDCLESTVSRT--------SLERLKV
EKMLFGEEIKN-IIACE----------GAERKERHEKLD-KWFMRLDSCGFGNVPLSYYG
MLQARRFLQSYG--------------------------------------CEGYRMR---
EENG--CVVTCWQ------DRSLFSTTAWRARK*--------------------------
---------------------------
>Populus_trichocarpa_Potri.009G048700
----------------MYQD---D-G----------------------SSSVT-SSP-LQ
VFSTMPVS----------------------------------------------------
--------------------------------PSM---------------GS--PY----
----------------PWV-RELKSEERGLYLIHLLLTCANHVASGSLENAEIALSQISH
LASP---------------DGDTMQRIAAYFAEA-----------LARRIV-KA-WPGID
KA--LNATQITL--VS----EQIL--VRKLFYDMFPFMKVAFVLTNQAIIEAM--EGEKM
VHVIDL-H---AAEPAQWIALLQAFSVRPEGPPHLRITGIHPQKGVLDQMAHKLIEEAEK
LDIPFQFNP-IVS-KLENLDIEILRVKTGEALAISSILQLHSFLASDDE----------L
RKKSPSTLK---------------------------------------------------
--------------------------------------NSNG--INMQRVLQMNQN--TL
GELLEKDTA----------------------------------------NGYSPSP----
------DS----------------------ASSSPLS------STASVKMDCFLNSLWGL
S-PKLMVVTEQDSNHNGSTLMERLLEALYTYAALFDCLESTVSRT--------SMERLKV
EKMLFGDEIKN-IIACE----------GAARKERHEKLE-KWIQRLDLAGFGNVSLSYYG
MLQARRLLQGYG--------------------------------------CDGYRMK---
EENG--SVVICWQ------DRPLFSVSAWRCRK*--------------------------
---------------------------
>Vitis_vinifera_GSVIVG01022613001
------------------MD---E-R----------------------SSSVT-SSP-LQ
LFSMMSHS----------------------------------------------------
--------------------------------PSL---------------GS--PY----
----------------PWL-RELKSEERGLYLIHLLLTCANHVASSSLENMNIAMEQISQ
LASV---------------DGDTMQCIAAYFTKA-----------LAD*-----------
------------------------------------------------------------
------------------------------------------------------------
------------------------------------------------------------
------------------------------------------------------------
------------------------------------------------------------
------------------------------------------------------------
------------------------------------------------------------
------------------------------------------------------------
------------------------------------------------------------
------------------------------------------------------------
------------------------------------------------------------
---------------------------
>Vitis_vinifera_GSVIVG01037375001
-------------M--APMD---E-R----------------------SSSVT-SSP-LQ
LFSMMSPS----------------------------------------------------
--------------------------------PSL---------------GS--PY----
----------------PWL-RELKSEERGLCLIHLLLTCANHVASGSLENVNIALEQISQ
LASA---------------DGDTMQRIAAYFTEA-----------LADRIL-KT-WSGLH
KA--LNSTRISF--PS----EDIL--VRKLFFELFPFLKMAYVITNHTIIEAM--EGEKM
VHIIDL-N---SAEPAQWIALLQALSARPEGPPHLRITGIHPQKEVLEQMAHRLTEEAEK
LDIPFQFNP-IVS-KLENLDFEKLRVKTGEALAISSVLQLHSFLAYDDE---------FL
RKKSPLASK---------------------------------------------------
--------------------------------------NSNG--VQLQRVRQKWMA--FL
MHFL--------------------------------------------------------
-------------------------------------------------LDFIFLRLFSI
C-FHLFIDSRDD-----------------------DCMSCEHCTT--------TLLILGI
FFSFFSSKLLCFIFVIL----------GVCKIFDH--LS-KSFFKPCLVGFCLFLSGFYL
F-----------------------------------------------------------
-------IYFLWKPIELKYDIELISVYDL*------------------------------
---------------------------
>Solanum_lycopersicum_Solyc01g008910.2
----------------MLQD---D-G----------------------SSSVTSSSP-LQ
NFPMMSIS----------------------------------------------------
--------------------------------PSFV-----------GGGGS--PY----
----------------QWL-KDLKSEDRGLYLIHLLLACANHVANGNLENANIALDQISY
LASP---------------NGDTMQRIASYFAES-----------LADRIL-RS-WNGIY
KA--LNSTKLRV--VS----EDIL--VKKMFFEYFPFLKVASVIANQAIIEAM--EGEKM
VHIVDL-N---ASEPLQWRALLQDLSARPEGPPHLRITGVHQQKQVLEQIAHVLTEEAEK
LDVPFQFHQ-VVS-KLENLDIEKLRVKTGEALAISSVMQLHTLLAHDDE----------P
QKKSPLGFK---------------------------------------------------
--------------------------------------HLNG--VHLQRA-ILNQN--TL
GDLLENEMMT--------------------------------------HSVFSPGN----
------ES----------------------ASSSPLS------SSASTKMEGFLHALWGL
S-PKVMVVTEQDSNHNGTTLMERLSESLYYYAALFDCLEFTLQRT--------SLERLKV
EKMMFGEEIKN-IVACE----------GGERRERHEKLD-KWFQRLDGAGFMNVPLSYYA
MLQARRLLQSYS--------------------------------------CEGYKIK---
DENG--SVVICWH------DRALFSVSAWRCRR*--------------------------
---------------------------
>Solanum_lycopersicum_Solyc12g099900.1
----------------MLQD---D-G----------------------SSSVTSSSP-IQ
VFPMMSVS----------------------------------------------------
--------------------------------PSF---------------GS--SN----
----------------QWL-KELKSEERGLYLIHLLLACANHVASGSLENANIALDHISQ
LASP---------------SGDTMQRIASYFTEA-----------LADRIL-RS-WPGLY
KA--LRSTKLSV--VS----EEIL--VRKMFFEIFPFLKVAFVVTNQAIIEAM--EGEKM
VHIVDL-N---AAEPLQWRALLQDLSARPEGPPHLRITGVHQQKEVLDQMAHVLTQEAEK
LDIPFQFNQ-VVS-RLENLDVEKLRVKTGEALAISSIMQLHTLLAHDND-----------
-KKSPLPFK---------------------------------------------------
--------------------------------------HSNG--VNLNRA-LVNQN--TL
GEFLEKDMA----------------------------------------NGCSPSN----
------DT----------------------ASSSPLC------STGSTKMDSFLNALWGL
S-PKVMVVTEQDANHNGTTLMERLSESLHFYAALFDCLESTLPRT--------SLERLKV
EKMLLGEEIRN-IIACE----------GIERKERHEKLE-KWFQRFDTSGFGNVPLSYYA
MLQARRLLQSYS--------------------------------------CEGYKIK---
EDNG--CVVICWQ------DRPLFSVSSWRCRK*--------------------------
---------------------------
>Populus_trichocarpa_Potri.001G023500
-------------MAGMAQE---E-G----------------------SSSVT-SSP-LQ
FFPWMPLS----------------------------------------------------
--------------------------------PGT---------------GS--PY----
----------------PWL-RELKSEDRGLCLIHLLLACANHVAAGSIENANIGLEQISH
LASP---------------DGDTMQRIAAYFTAG-----------LADRIL-KG-WPGLH
KA--LNPKQASL--IS----EEIL--VQRLFFELFPFLKLSYVITNQAIIEAM--EGEKM
VHIIDL-N---SFEPAQWINLLQTLSARPEGPPHLRITGIHEQKEVLEQMALRLTEEAEK
LDIPFQFNP-IVS-KLENLDLENLRVKTGEALAVSSVLQLHTLLAMDDE---------MH
RRNSPSGYK---------------------------------------------------
--------------------------------------NPNS--NHFQRV-QINQNRRTL
GDWLERDVV----------------------------------------NAYSSSP----
------DS-----------------------ALSPLS------LAASPKMGSFLNALRSL
S-PKLMVITEQESNHNGFNLMERVTEALNFYAALFDCLESTVSRV--------SLERHKV
EKMLFGEEIKN-IIACE----------GTDRKERHEKLE-KWILRLELAGFGIIPLSYHG
RLQANRFLQSYG--------------------------------------YDGYKIK---
EENG--CLVICWQ------DRPLFSVSAWRFRRYD*------------------------
---------------------------
>Populus_trichocarpa_Potri.003G202100
----------------MVQE---E-G----------------------SSSVT-SPP--Q
FFPWMQLS----------------------------------------------------
--------------------------------PGI---------------GS--PY----
----------------PWL-RELKSEERGLCLIHLLLACANHVAVGSVENANISLEHISH
LASP---------------DGDTMQRIAAYFTAA-----------LADRIL-KG-WPGLH
KA--LNPKQVSL--IS----EEIL--VQRLFFELCPFLKLSYVITNEAIIESM--EGEKM
VHIIDL-N---SSEPAQWINLLQTLSARPEGPPHLRITGIHEKKEVLEQMALRLTEEAEK
LDIPFQFNP-IVS-KLENLDLGNLRVKTGEALAVSSVLQLHALLAMDDE---------MH
KRNSPSGSK---------------------------------------------------
--------------------------------------NPSS--NHFQRVLRMNQNRHTL
GEWLEKDLV----------------------------------------NVYSSSP----
------DS-----------------------ALSPLS------LSASPKMSSFLNALRSL
S-PKLMVITEQESNHNEYTLMERVTKALNFYAALFDCLESTVSRA--------SLERHKV
EKMLFGEEIKN-IIACE----------GTERKERHEKLE-KWILRLELAGFGSIPLSYHG
RLQANRLLQSYG--------------------------------------YDGYKIK---
EENG--CLLICWQ------DRPLFSVSAWRFKRYD*------------------------
---------------------------
>Vitis_vinifera_GSVIVG01000847001
-------------MAGMIQE---D-G----------------------SSSVT-SSP-LQ
IFSLMSLS----------------------------------------------------
--------------------------------PGL---------------GS--PY----
----------------PWL-KELKSEERGLYLIRLLVACANHVAAGSIENANIGLEHISH
LASP---------------DGDTVQRIAAYFTEA-----------LADRML-KG-WPGLH
KA--LNSTKISS--IS----EEIL--VQKLFFELCPFLKLSYVITNQAIIEAM--EGEKM
VHIIDL-N---SFESAQWINLLQSLSARPEGPPHLRITGIHEQKEVLDLMALQLTKEAEK
LDIPFQFNP-IVS-KLENLDFESLRVKTGEALAISSVLQLHTLLAIDDE---------MV
GK-SPSASK---------------------------------------------------
--------------------------------------NTSA--VHLQR-----------
------------------------------------------------------------
-------------------------------------------------MGSFLAALWGL
S-PKLMVVTEQESNNNCPTLMERVMEALNFYAALFDCLESTLSRA--------SIERQKV
EKMLFGEEIKN-IIACE----------GPERKERHEKLE-KWVMRLELAGFGRVPLSYQG
MLQASRLLVSYG--------------------------------------YDGYRMK---
EENG--CLVICWQ------DRPLFSVSAWRFKRYD*------------------------
---------------------------
>Medicago_truncatula_Medtr3g022830
------------------------------------------------------------
------------------------------------------------------------
-----------------------------------------------MDSGS--PY----
----------------HWL-RELRYDSHGSNPMIPLIECAKCVASGSIKTADIGLEYISQ
ISSP---------------HGNGVQRMVTYFSEA-----------LGYKIV-KH-LPGVY
KA--LNSSKISL--SS----DDIL--VQKYFYDLCPFLKFSYLITNQAIIESM--EREKV
VHIIDL-H---CSEPAQWINLIQTLKKRPGGPPFLKITGINEKKEALEQMSFHLTTEAGI
LDFPLQFNP-IIS-KLEDVDFENLPVKTGDAVAISSVLQLHSLLATDDE---------MV
SSSGAASFN---------------------------------------------------
----------------------------------------------MQRAAHLGQR--TF
AEWLERDMI----------------------------------------NAYILSP----
------DS-----------------------ALSPLF------LGASPKMGIFLNAMRKL
Q-PKLLVITEQESNLNGCNLTERIDRALYFYGSLFDCLESTVTRT--------SVERQKL
ESMLLGEQIKN-IITCE----------GVDRKERHEKLE-QWIQRLKMAGFVKVPLSYNG
RIEATNLLQRYS---------------------------------------HKYKFK---
EEND--CLLVCWS------DRPLFSVSAWKFR*---------------------------
---------------------------
>Brachypodium_distachyon_Bradi2g60750
----------------MIQQQDTEGS----------------------SSSVT-SSP-LQ
NFSAMPLHP---------------------------------------------------
-------------------------------GTAA--------------AHT--PAA---
-------------AAPPWMLRELRSDERGLCLIHLLLNCAAS------------------
------------------------------------------------------------
----------------------AA--ARRHFLDLCPFLRLAGAAANQAILEAM--EGEKI
VHVVDL-G-GCGADATQWLELLRLLAARPEGPPHFRLTAVHEHKDLLSQTAMVLTKEAER
LDVPFQFNP-VITPRLESLDVESLRVKTGEALAISCSLQLHCLLATDED---------AS
PDSSSAAAE---------------------------------------------------
--------------------------------------KGSA--AAERR-----------
-----------------------------------------------------SSP----
------ESS---------------------GLLSP----------PTTRLESFLGALWGL
S-PKVMVVVEQEASHNTAGLTERFVEALNYYAALFDCLEVGASRA--------SVERARV
ERWLLGEEIKD-IVACD----------GAARRERHERAE-RWAARMEAAGFAGVPLSYYA
LLQARRAAQGLG--------------------------------------CEGFKVR---
EEKG--TFFLCWQ------DRALFSVSAWRGRRFD*------------------------
---------------------------
>Oryza_sativa_LOC_Os01g71970
----------------MVQD---EGS----------------------SSSVT-SSP-LH
NFSNMPLH----------------------------------------------------
--------------------------------PAA--------------AAS--P-----
--------------TPPWMVRELRSDERGLCLIHLLLNCAAAAAAGRLDAANAALEHIAS
LAAP---------------DGDAMQRVAAAFAEA-----------LARRAL-RA-WPGLC
RA--LLLPRASP-TPA----EVAA--ARRHFLDLCPFLRLAGAAANQSILEAM--ESEKI
VHVIDL-G---GADATQWLELLHLLAARPEGPPHLRLTSVHEHKELLTQTAMALTKEAER
LDVPFQFNP-VVS-RLDALDVESLRVKTGEALAICSSLQLHCLLASDDD---------AA
AVA---GGD---------------------------------------------------
----------------------------------------------KER-----------
-----------------------------------------------------RSP----
------ESG-----------------------LSP----------STSRADAFLGALWGL
S-PKVMVVAEQEASHNAAGLTERFVEALNYYAALFDCLEVGAARG--------SVERARV
ERWLLGEEIKN-IVACD----------GGERRERHERLE-RWARRLEGAGFGRVPLSYYA
LLQARRVAQGLG--------------------------------------CDGFKVR---
EEKG--NFFLCWQ------DRALFSVSAWRGRRFD*------------------------
---------------------------
>Setaria_italica_Seita.5G450300
----------------MVQD---EGS----------------------SSSVT-SSP-LH
NFSAMPLH----------------------------------------------------
--------------------------------PAA--------------AAA--P-----
--------------TPPWLLRELRSDERGLCLIHLLLNCAAAAAAGRLDAANAALEHIAS
LAAP---------------DGDAMQRVAAAFAEA-----------LARRAL-RA-WPGLC
RA--LLLPRAAP-AAA----ELAA--ARRHFLDLCPFLRIAGAAANQCILEAM--ESEKI
VHVIDL-G---GADATQWLELLHLLAARPEGPPHLRLTAVHEHKDVLAQTAMALTKEAER
LDVPFQFNP-VVC-RLDALDVESLRVKTGEALAITSSLQLHCLLASDDD---------SA
AGA---GKD---------------------------------------------------
--------------------------------------NNSS--NKTER-----------
-----------------------------------------------------RSP----
------ESG-----------------------LSP----------STSRADAFLGALWGL
S-PKLMVLTEQEASHNAAALTERFVEALNYYAALFDCLEVVAARG--------SVERARV
ERWLLGEEIKN-IVACD----------GVERRERHERLD-RWAARMEGAGFGRVPMSYYA
LLQARRAAQGLG--------------------------------------CDGFKVR---
EEKG--SFFLCWQ------DRAIFSVSAWRGRRFD*------------------------
---------------------------
>Zea_mays_Zm00001d011881
----------------MVQD---EGS----------------------SSSVT-SSP-LH
TFSSMPLHG---------------------------------------------------
-------------------------------SPAA--------------AGA--P-----
--------------TPPWLPRDLRSDERGLCLIHLLLNCAAAAAAGRLDAANAALEHIAS
LASP---------------DGDAMQRVAAAFAEA-----------LARRAL-RA-WPGLC
RA--LLLPRAGP-TPA----ELAA--ARRHFLDLCPFLRLAGAAANQSVLEAM--ESEKM
VHVVDL-G---GADAVQWLELLHLLAARPEGPPHLRLTAVHEHREVLAQTAMVLTKEAER
LDVPFQFNP-IVS-RLETLDVESLRVKTGEALAITCSLQLHCLLASDDD---------SA
KDS---CHQ---------------------------------------------------
--------------------------------------QSSG--D-KRQ-----------
-----------------------------------------------------RSP----
------ESG-----------------------VSP----------STSRADAFLSALWGL
S-PKVVVVTEQEASHNAAALTERFVEVLNYYAALFDCLESAAPRG--------SVERARV
ERWHLAEEVKN-IVACD----------GAERRERHERLD-RWAARMEGNGFARVPLSYYS
LLHARRAAQGLG--------------------------------------CDGFKVR---
EDKG--AFFLCWQ------ERAIFSVSAWRGRRFD*------------------------
---------------------------
>Zea_mays_Zm00001d042127
----------------MVQD---EGS----------------------SSSVT-SSP-LH
NFSTMPLHA---------------------------------------------------
-------------------------------SPGG--------------APA--P-----
--------------TPPWLVRELRSDERGLCLIHLLLNCAAAAGAGRLDAANAALEHIAS
LASP---------------DGDAMQRVAAAFAEA-----------LARRAL-RA-WPGLC
RA--LLLPRAGP-TPA----ELAA--ARRHFLDLCPFLRLAGAAANQSVLEAM--ESERM
VHVVDL-G---GADAAQWVELLHLLAARPEGPPHLRLTAVHEHRDVLTQTAVALTKEAER
LDVPFQFNP-VVS-RLEALDVESLRVKTGEALAVTSSLQLHCLLASDDD---------SG
K------HH---------------------------------------------------
--------------------------------------QGSG--DHKRQ-----------
-----------------------------------------------------RSP----
------ESG-----------------------VSP----------STSRADAFLGALWGL
S-PKVVVVTEQEASHNAAPLTERFVEALNYYAALFDCLESAAPRG--------SVERARV
ERWLLGEEVKN-IVACD----------GADRRERHERLD-RWAARMEGAGFARVPLSYYA
LLQARRAAQGLG--------------------------------------CDGFKVR---
EEKG--AFFLCWQ------ERAIFSVSAWRGRRFD*------------------------
---------------------------
>Oryza_sativa_LOC_Os06g10900
------------------------------------------------------------
------------------------------------------------------------
------------------------------------------------------------
------------------------------------------------------------
------------------------------------------------------------
------------------------------------------------------------
---------------------------------------------------MALTKEAER
LDVPFQFNP-VVS-RLDALDVESLR-----------------------------------
------------------------------------------------------------
------------------------------------------------------------
------------------------------------------------------------
----------------------------------------------------------GL
S-LKVMVVTEQEVSHNAAGLTERFVEALNYYAALFDCLEVGGARG--------SVERTRV
ERWLLGEEIKN-IVACD----------GGERRERHE--------RLEGAGFGRVPLSYYA
LLQARRVAQGLG--------------------------------------CDGFKVR---
EEKG--NFFLCWQ------DRALFSVSAWRGRRFAALLPLPPSTPLPCSRVIATLLSSPP
PPCSPLHPYCPERRERMKGEKKGKRE*
>Anthoceros_agrestis_1kpTWUW2008185
------------------------------------------------------------
------------------------------------------------------------
--------------------------------------------------PS--------
--------------FASWA-QQLQSEDRGLFLIKLLLACAQAASATNLNLTNQMLEQLSL
LSNL---------------TGDPMQRVATYFMKG-----------LAARVT-KAVCPGIY
KA--LNSTQMPS--LP----DLLA--ARQVFFGVCPYLKFAFLAVNQAIMDVM--QGHKV
VHVVDL-E---AIDAVQWVALLQALAARPGGPPHLRITGVGERKELLEKLGQQLSEEADR
LGVPFQFHA-IVV-RLQDLKPEMLRVKHGEALAVSCVMKLHLLLA---------------
------------------------------------------------------------
------------------------------------------------------------
------------------------------------------------------------
------------------------------------------------------------
------------------------------------------------------------
------------------------------------------------------------
------------------------------------------------------------
------------------------------------------------------------
---------------------------
>Anthoceros_agrestis_1kpTWUW2008186
------------------------------------------------------------
------------------------------------------------------------
--------------------------------------------------PS--------
--------------FASWA-QQLQSEDRGLFLIKLLLACAQAASATNLNLTNQMLEQLSL
LSNL---------------TGDPMQRVATYFMKG-----------LAARVT-KAVCPGIY
KA--LNSTQMPS--LP----DLLA--ARQVFFGVCPYLKFAFLAVNQAIMDVM--QGHKV
VHVVDL-E---AIDAVQWVALLQALAARPGGPPHLRITGVGERKELLEKLGQQLSEEADR
LGVPFQFHA-IVV-RLQDLKPEMLRVKHGEALAVSCVMKLHLLLA---------------
------------------------------------------------------------
------------------------------------------------------------
------------------------------------------------------------
------------------------------------------------------------
------------------------------------------------------------
------------------------------------------------------------
------------------------------------------------------------
------------------------------------------------------------
---------------------------
>Asplenium_nidus_1kpPSKY2058416
------------------------------------------------------------
------------------------------------------------------------
------------------------------------------------------------
------------------------------------------------------------
--------------------GDPMQRVATHFMEG-----------LAARTM-KV-WPGLY
KA--LNCTQFPS--PS----ELSC--ARQIFFNLCPYLKFAFMLVNHCIFEAM--EGEKV
VHIIDL-G---ASEAIQWVAMLQMLSGRVGGPPHLRITVVNERKDLLDQVGQKLCEEAEN
LDIPFQFHP-VFA-RLEDVKVEMLRVKTGEAVAVSAVMQLHCLLMEDSS---------MK
EARCGSNGL---------------------------------------------------
------------------------------------MRRYAG--MTRD---MDGDR--TL
RELFEKEGKEVNS------------------------LFRGQG-----------------
--------------------------GAGDANKDMHV-----DALQGTVADGVLRMLRGV
L-PKVMVIMEGEANMNGGEFMDRFVEALHYYGAIFDSLESSLPAK-------LCAERLML
ERQMFGRAICN-IVACE----------GVERVERQERLS-SWMRRLQTAGFSQLPFPHAS
LIHAKRLLSSYSP-------------------------------------CEGYKVA---
EDRG--CLTMCWQ------DTPLFSASAWHA-----------------------------
---------------------------
>Asplenium_platyneuron_1kpKJZG2009324
------------------------------------------------------------
------------------------------------------------------------
--------------------------------PSL------------HQPAS--------
--------------YANWV-QDLRSEERGLLIIQLLLKCASSVAGNQIDYTNHLLEQLSL
LASL---------------TGDPMQRVATHFMEG-----------LAARTT-KV-WPGLY
KA--LNCTHLPS--PS----ELLS--ARQLFFNLCPYLKFSFMLVNHSILEAM--EGEKV
VHIIDL-G---ASDAIQWVAMLQMLSGRVGGPPHLRITVVNERKDLLDQLGQKLCEEAEN
LDIPFQFHP-VFA-RLEDVKVEMLRVKTGEAVAVSAVMQLHCLLMEESS---------ME
GSGCSSIGP---------------------------------------------------
------------------------------------MQRYAG--MMGD---VDGDR--TL
RELFEKEGKEVNL------------------------LFRGKG-----------------
--------------------------GAGEVSKDMQM-----EALQGTVADRVLRMLRGV
L-PKVMVIMEGEASMNGGEFMDRFVEALHYYGAVFDSLESSLPTK-------LCAERLML
ERLMFGKAIHN-IVACEGVERVILACKGVERVERQERLP-SWMRRMQRAGFLQSPFPYAA
PIHTKRLLSSYSS-------------------------------------CEGYKLV---
EDRG--CLTICWQ------DTPLFSASAWHV-----------------------------
---------------------------
>Lindsaea_linearis_1kpNOKI2095076
------------------------------------------------------------
------------------------------------------------------------
------------------------------------------------------------
----------------SWV-QELRSEERGLLIIQLLLKCASSVASNQLDYTNHLLEQLSV
LASI---------------TGDPMQRVATHFMEG-----------LASRIT-KS-WPGLY
KA--LNCTHLPS--PC----ELLT--ARQIFFNLCPYLKFAFTIVNNTIIDAM--EGEKV
VHIIDL-G---ASEAIQWVAMLQMLSARVGGPPHLRITIINQRKDLLDQMGQRLCKEAEN
LDIPFQFHP-VVA-RLEDVDVEMLRVKTGEAVAVSAVLQLHCLLAPE-------------
------------------------------------------------------------
------------------------------------------------------------
------------------------------------------------------------
------------------------------------------------------------
------------------------------------------------------------
------------------------------------------------------------
------------------------------------------------------------
------------------------------------------------------------
---------------------------
>Woodsia_ilvensis_1kpYQEC2006175
------------------------------------------------------------
------------------------------------------------------------
-------------------------------SPSF------------HQQPA--------
--------------YSNWV-QELKSEERGLLIIQLLLKCASSVAANQIDYTNHLLEQLSL
LASL---------------TGDPMQRVATHFMEG-----------LAARTT-KA-WPGLY
KA--LNCTHLPS--PS----ELLS--ARQIFFNLCPYLKFAFMLVNHSILDAM--EGEKV
VHIIDL-G---ASEAIQWVAMLQMLSGRVGGPPHLRITIVNQRKDVLDQVGQKLCEEAEN
LDIPFQFNP-VLA-RLEDVNVEMLRVKTGEAVAVSAVLQLHCLLIEESN---------ME
GVRCGANGI---------------------------------------------------
------------------------------------MQRYAG--MMGD---VDGDR--TL
RELFEKEGKEVNP------------------------LLRGKGCGV--------------
----------------------------GDVMKDTNM-----ESLQGTAADRVMRMLRGV
L-PKVMVLMEGESNINGGDFMERFVEALHYYGAVFDSLESSLPAK-------LCGERLML
ERHMFGRAIHN-IVACE----------GVER-----------------------------
------------------------------------------------------------
------------------------------------------------------------
---------------------------
>Woodsia_scopulina_1kpYJJY2009179
------------------------------------------------------------
------------------------------------------------------------
--------------------------------PSL------------SPQPA--------
--------------YSNWV-QELKSEERGLLIIQLLLKCASSVAANQIDYTNHLLEQLSL
LASL---------------TGDPMQRVATHFMEG-----------LAARTT-KA-WPGLY
KA--LNCTHFPS--PS----ELLS--ARQIFFNLCPYLKFAFMLVNHSILDAM--EGEKV
VHIIDL-G---ASEAIQWVAMLQMLSGRVGGPPHLRITIVNQRKDVLDQVGQKLCEEAEN
LDIPFQFNP-VLA-RLEDVNVEMLRVKTGEAVAVSAVLQLHCLLMEESN---------ME
GVRCGANGI---------------------------------------------------
------------------------------------MQRYAG--MMGD---VDGDR--TL
RELFEKEGKELNP------------------------LLRGKGCGV--------------
-------------------------GGAGEATKDANM-----EPLQGTAADRVMRMLRGV
L-PKVMVVMEGESNINGGEFMERFVEALHYYGAVFDSLESSLPAK-------LCSERLML
ERHMFGRAIHN-IVACE----------GVERVERQERLP-SWMKRTQAAGFSQAPFPYAS
LIHAKRLLSSYSS-------------------------------------CEGYKLM---
EDHG--CLTVCWQ------DTPLFSASAWHV-----------------------------
---------------------------
>Pityrogramma_trifoliata_1kpUJTT2006778
------------------------------------------------------------
------------------------------------------------------------
------------------------------------------------------------
----------------SWL-QELKSEERGLLIIQLLLKCASSVAGNQIDYTNHLLEQLSL
LASL---------------TGDPMQRVASYLVEG-----------LAARTL-KS-WPGLY
KA--LNCTHLPS--PS----ELLS--CRHIFFNLCPYLKFAFTLVNNCILDAM--EGEKV
VHIIDL-G---ASEAVQWIAMLQMLSTRIGGPPHLRITIINHRKDV--------------
------------------------------------------------------------
------------------------------------------------------------
------------------------------------------------------------
------------------------------------------------------------
------------------------------------------------------------
------------------------------------------------------------
------------------------------------------------------------
------------------------------------------------------------
------------------------------------------------------------
---------------------------
>Pityrogramma_trifoliata_1kpUJTT2006780
------------------------------------------------------------
------------------------------------------------------------
------------------------------------------------------------
----------------SWL-QELKSEERGLLIIQLLLKCASSVAGNQIDYTNHLLEQLSL
LASL---------------TGDPMQRVASYLVEG-----------LAARTL-KS-WPGLY
KA--LNCTHLPS--PS----ELLS--CRHIFFNLCPYLKFAFTLVNNCILDAM--EGEKV
VHIIDL-G---ASEAVQWIAMLQMLSTRIGGPPHLRITIINHRKDV--------------
------------------------------------------------------------
------------------------------------------------------------
------------------------------------------------------------
------------------------------------------------------------
------------------------------------------------------------
------------------------------------------------------------
------------------------------------------------------------
------------------------------------------------------------
------------------------------------------------------------
---------------------------
>Pityrogramma_trifoliata_1kpUJTT2006779
------------------------------------------------------------
------------------------------------------------------------
------------------------------------------------------------
----------------SWL-QELKSEERGLLIIQLLLKCAGSVACNDIDYTNHLLEQLSM
LASL---------------NGNPMQRVASHFMEG-----------LAARTL-KS-WPGLY
KA--LNCTHLPS--PS----EHLS--CRHIFFNLCPYLKFAFTLVNNCILDAM--EGEKV
VHIIDL-G---ASEAVQWIAMLQMLSTRIGGPPHLRITIINHRKDV--------------
------------------------------------------------------------
------------------------------------------------------------
------------------------------------------------------------
------------------------------------------------------------
------------------------------------------------------------
------------------------------------------------------------
------------------------------------------------------------
------------------------------------------------------------
------------------------------------------------------------
---------------------------
>Pilularia_globulifera_1kpKIIX2011936
----------------MIMG----------------------------------SHL-TQ
SSSSLSSSSTTTTLSSSSV-----------------------------------------
-----------------------------TSSASA------------SSTSG--------
--------------SPSWV-TELRSEERGLLIIQLLLKCAGAVAGKHMDYTNLLLEQLSL
LASI---------------RGDPMQRVATHFMEG-----------LAARAI-KS-WPGLY
KA--LNCTQLQS--PS----DALS--ARQIFFNLCPYLKFAFTIVNHSILDAM--EGEKV
VHIIDL-G---ASEAIQWVALLQMLSTRLGGPPHLRITIINPRKDVLDQLGQRLSEEAEA
LDIPFQFHPLVCT-RLEDLDVEMLRVKTGEAVAITSVLQLHYLLSEEEKVMKTNPASFHG
SSTQSPSITTTT-PHHACMSSSSSSTH-GMNTSCAHHHHQHNHN----HSHSHNHN----
--HNDNH-----------NNNQ----QQAMSTC--SPHCFMG--SSST---SVSSS--TT
SNGIHAACCSLASP----------------------CMPSYNGIHGI--TAPCNNP----
------HPGNIPS----S----PNIITTNRSNTNPHIPN-PNPNSQCTKAERALCMLRSL
S-PKIMVVMEQESNHNGSDFVERFVAALHYYSAMFDSLECSLPPK-------LCGERLAM
EKHLFGRQIHN-IVACE----------GLDRVERHEKLD-QWRSRIEWAGFSHVSFSYSS
MIQAKRLLLSYN--------------------------------------CEGYRLV---
EDRG--CLTVCWQ------DTPLFSASAW-------------------------------
---------------------------
>Lindsaea_linearis_1kpNOKI2090504
------------------------------------------------------------
------------------------------------------------------------
------------------------------------------------------------
------------------------------------------------------------
------------------------------------------------------------
------------------------------------------------------------
------------------------------------------------------------
------------------------------------------------------------
------------------------------------------------------------
------------------------------------------------------------
------------------------------------------------------------
------------------------------------------------------------
---------------------ERFVEALHYYSAVFDSLESSLPAK-------FGVERLAM
ERHMFGRSIHN-IVACE----------GSERVERQERLP-CWIKRAQLAGFSQRPFPYGA
AIHAKGVLSSYP--------------------------------------SDGYKLL---
EDHG--CLTVCWQ------DTPLFSASAW-------------------------------
---------------------------
>Lindsaea_microphylla_1kpYIXP2056131
------------------------------------------------------------
------------------------------------------------------------
------------------------------------------------------------
----------------------------------------------------------SV
LASI---------------TGDPMQKVATHFMEG-----------LAARIT-KS-WPGLY
KA--LNCTHLPS--PC----ELLT--ARQIFFNLCPYLKFAFTIVNNTIIDAM--EGEKV
VHIIDL-G---ASEAIQWVAMLQMLSARVGGPPHLRITIINQRKDLLDQMGQRLCKEAEN
LDIPFQFHP-VVA-RLEDVDVEMLRVKTGEAVAVSAVLQLHCLLAPEEG---------QE
GTTNGVRGS---------------------------------------------------
-------------------------------------TNYAG--MSRNT--TDGDR--TL
RELFEKEGSEMSA------------------------FMRGF------------------
--------------------------SPSERKCSVME--------VGTGVDRVLRMLRGL
V-PKVMVMMEGEVSINGGEFIERFVEALHYYSAVFDSLESSLPAK-------FGVERLAM
ERHMFGRSIHN-IVACE----------GSERVERQERLP-CWIKRAQLAGFSQRPFPYGA
AIHAKGVLSSYP--------------------------------------SDGYKLL---
EDHG--CLTVCWQ------DTPLFSASAW-------------------------------
---------------------------
>Pityrogramma_trifoliata_1kpUJTT2015368
------------------------------------------------------------
------------------------------------------------------------
------------------------------------------------------------
------------------------------------------------------------
------------------------------------------------------------
------------------------------------------------------------
------------------------------------------------------------
------------------------------------------------------------
------------------------------------------------------------
------------------------------------------------------------
------------------------------------------------------------
---------------------------------------------------RLLSMLRGV
L-PKVMVVMEGEANINEGDFFKRFVEALHYYGAVFDSLESSLPAN-------LAGERLML
ERHMFGRAIHN-IVACE----------GLERVERQERHP-DWIKRAQAAGFLQAAFPYAA
RIQGKRILASYTS-------------------------------------LEGYKLV---
EDRG--CLTVCWQ------DTPLFSASAW-------------------------------
---------------------------
>Pityrogramma_trifoliata_1kpUJTT2015369
------------------------------------------------------------
------------------------------------------------------------
------------------------------------------------------------
------------------------------------------------------------
------------------------------------------------------------
------------------------------------------------------------
------------------------------------------------------------
LDIPFQFHP-VQA-RLEDVDTEALKVKTGEAVAVSAVLQLHCLLMEESM---------GR
GARDTNAAA---------------------------------------------------
-------------------------------------MPMVG--MMGD---MGGDR--TL
RELFEKEGKEVRS------------------------LLWGEQA----------------
--------------------------WAADTKDSMME----GSPRNTSKADRLLGMLRGI
M-PKVMVVMEGEANINEGGFMERFVEALHYYGAVFDSLESSLPMK-------LAGERLML
ERHMFGRAIHN-IVACE----------GLERVERQERHP-DWIKRAQAAGFLQAAFPYAA
RIQGKRILASYTS-------------------------------------LEGYKLV---
EDRG--CLTVCWQ------DTPLFSASAW-------------------------------
---------------------------
>Pityrogramma_trifoliata_1kpUJTT2015370
------------------------------------------------------------
------------------------------------------------------------
------------------------------------------------------------
------------------------------------------------------------
------------------------------------------------------------
------------------------------------------------------------
------------------------------------------------------------
------------------------------------------------------------
------------------------------------------------------------
------------------------------------------------------------
------------------------------------------------------------
---------------------------------------------------RLLSMLRGV
L-PKVMVVMEGEANINEGDFFKRFVEALHYYGAVFDSLESSLPAN-------LAGERLML
ERHMFGRAIHN-IVACE----------GLERVERQERHP-SWIKRMQAAGFLQAAFPYAA
HIQGKRILASYTS-------------------------------------SEGYKLL---
EDQG--CLTVCWQ------ATPIFSVSAW-------------------------------
---------------------------
>Ceratopteris_richardii_Cri30480_DN368495_c5_g1_i1
MSL----PSSSQNMPGMLHS---DGS-PTSISRSSFS--------STFSQSSR-SSP-LQ
SFSSLALSPLSNGISPQHLQM--------MMMM---------------------------
-------------------------------GPQA------------TQASSISPST-FP
PHQLHHLQN----HNMNWV-QELKSEERGLLIIQLLLKCAGSVSANHMEYTNYLLEQLSL
LTSF---------------NGDPIQRVASHFMEG-----------LAARMM-KS-WPGLY
KA--LSCPHLPS--SS----ELVS--CRQLFFLLCPYLKFAFTLVNHSILEAM--EREKV
VHIIDL-G---ASEAIQWITMLQMLSTRAGGPPHLRITIINDRKEVLEKIGQELSEKAES
LDIPFQFHP-VVA-KLEDVRIEMLRVKTGEAVAVSAVLRLHCLLMNEDF---------EG
GSGNNISAT---------------------------------------------------
------------------------------------MQNSAGA-MLGDL--QERER--SL
REFFEKEGSVVRH------------------------VYRQD------------------
--------------------------SASDATGVVAQ----GPLSGFSKADGLLRMLRGI
S-PKVMVIMEGEASMNGGGFMDRFVEALHYYGAIFDSLEGSLPGK-------FASERLTL
ERHMFGRAIGN-IVSCE----------GSERVERQERLP-RWIKRLQLAGFVQAPLSYAS
LIQVKRILASYTV-------------------------------------TEGYKLV---
ESNG--CLTVCWQ------DTPLFSASAWQA-----------------------------
---------------------------
>Dipteris_conjugata_1kpMEKP2108765
---------------------------------------------------SL-SSP-LQ
SFSSLSLSPLSIALSPQHI-----------------------------------------
------------------------------------------------AQAP--------
--------------QHPWV-KELKSEERGLLVIQLLLKCASSVASGNMEYTNLCLEQLSL
LSSL---------------TGDPMQRVATYFMEG-----------LAARIT-KS-WPGLY
KA--LNSTHLPS--VS----DLLS--ARQVFFNICPYLKFAFTIVNQCILDAM--EAEKV
VHIIDL-G---ASEAIQWVALLQMFSRRVGGPPHLRITIINERKDILDHMGQRLSEEAET
LDIPFQFHG-VVT-KLQNLDAEMLKVKTGEAVAVSSVLLLHKLLSEEES---------PA
SQGRSMAGVGPSGFSPGGLQARHGSPH--LEDAGLFGLERS--------SHSRLHNRNS-
--EGDGHFPQYFDDRGVKRNRE----REPDLYR--SINGFAG--NSVA---GNGDR--TL
RELFENEAKENP-------------------------FLSARAMHSVLD-----------
------LGGTA---------------SPSRTEGSPAE----TYSSLGAASDRTLRMLRSL
S-PKVMVVMEQESNHNSQSLVERFVEALHYYSAMFDSLESTVPQK-------LSAERLTL
EKHLFGREIHN-IVSCE----------GVERVERHEKLE-RWKKRVEWAGLTHVPLSYPT
MVQAKRLLLSYA--------------------------------------CEGHRLV---
EDRG--CLTVCWQ------ETPLFSASAW-------------------------------
---------------------------
>Huperzia_selago_1kpYHZW2002827
------------------------------------------------------------
------------------------------------------------------------
------------------------------------------------------------
------------------------------------------------------------
------------------------------------------------------------
------------------------------------------------------------
------------------------------------------------------------
------------------------------------------------------------
------------------------------------------------------------
------------------------------------------------------------
------------------------------------------------------------
------------------------------------------------------------
----------QESNHNGSTLVERFAEALHYYSAIFDSMDSTLPQQ-------LSAERSTL
EKNLFGQQIHN-IIACE----------GLARVERHEKLE-SWRKRMENVGFVPVQLSSTT
MIQAQRLLETDP--------------------------------------CEGYRLM---
ED----------------------------------------------------------
---------------------------
>Huperzia_selago_1kpYHZW2010472
------------------------------------------------------------
------------------------------------------------------------
------------------------------------------------------------
------------------------------------------------------------
------------------------------------------------------------
------------------------------------------------------------
------------------------------------------------------------
------------------------------------------------------------
------------------------------------------------------------
------------------------------------------------------------
------------------------------------------------------------
----------------------------------------------------VLRMLRSL
C-PKLMVVVEQESNHNGSTLVERFAEALHYYSALFDSMDSTLP-Q-------LSAERVTL
EKNLFGQEIHN-IIACE----------GLARVERHEKLE-SWRKRMEKAGFVAVQLSSST
MIQAERLLGAYA--------------------------------------CEGYRLM---
EDAG--CLTICWH------GTPLFSSSAWQI-----------------------------
---------------------------
>Huperzia_selago_1kpYHZW2164611
------------------------------------------------------------
------------------------------------------------------------
------------------------------------------------------------
------------------------------------------------------------
------------------------------------------------------------
------------------------------------------------------------
------------------------------------------------------------
------------------------------------------------------------
------------------------------------------------------------
------------------------------------------------------------
------------------------------------------------------------
------------------------------------------------------------
---------EQECNHNGSTLVERFVEALHYYSAVFDCLDSTLSKQ--------SPERIIL
EKHLFGQEIKN-IIACE----------GLDRVERHERLD-TWRKRMDSAGFAPLLLSSTT
MVQAERLLNSYA--------------------------------------CDGYKLM---
EDRG--CLTICWQ------GTPLFSASAW-------------------------------
---------------------------
>Sceptridium_dissectum_1kpEEAQ2018123
---------------------------------------------------SL-SPP-LH
SFSSLSLSPLSTAISPQHS-----------------------------------------
-----------------------------------------------LQSSP--------
--------------QLPWL-QELKSEDRGLWLIQLLLRCANSVASGHMEYTNLYLEQLSV
LASV---------------TGDPMQRVATYFMKG-----------LATRIT-KS-WSGLY
KA--LNSTHLPS--VA----DLLS--ARQVFFNLCPYLKFAYTTVNQTILDAM--EGERV
VHLIDL-G---SSEAIQWIALLQMFSSRPEGPPHLRITVINERKEVLDQIGQSLSEEAER
LDIPFQFHP-VVT-RLEDLDSEMLRVKTGEAVGVSSVLQLHPLLAEEDR---------PG
SQGRSGRLAS-------MLGLRSGSPQ--IDDPGSLSRERSPFTSGTPHRSSSLQGRGSP
FLQANG-----FDERGVKRGREEAFRKQAELYNGPGYVVSGG--SAIE---RNGDR--TL
GELFAKEKDDVP-------------------------CWNGNGLYS-----PLMDP----
------DGGVA---------------MSMSREGSPPE-----STSYGGAVNKILGILRSL
G-PKIMVVVEQDSNHNSSILGERFVQALHYYSAMFDSLESTLPQQ--------SIERVTL
EKHLFGQEIQN-IVACE----------GLERVERHEKLD-KWRKRMEWVGFSPLSFSFPT
SMRAKRLLVGYS--------------------------------------CDGHRLV---
EEGG--GLTVCWQ------NTPLFSASAW-------------------------------
---------------------------
>Huperzia_selago_1kpYHZW2015616
------------------------------------------------------------
------------------------------------------------------------
------------------------------------------------------------
--------------------QQFRPEERGLWLIHLLLSCANAVANNNIECANRYLEQLSG
LASL---------------TGDLMQRVATYFMEG-----------LAARVT-KA-WPGVY
RA--LQCTKFPS--EH----ELLA--THKAFFNACPFLKFAFLTINQVILGA--------
------------------------------------------------------------
------------------------------------------------------------
------------------------------------------------------------
------------------------------------------------------------
------------------------------------------------------------
------------------------------------------------------------
------------------------------------------------------------
------------------------------------------------------------
------------------------------------------------------------
------------------------------------------------------------
---------------------------
>Huperzia_selago_1kpYHZW2015617
------------------------------------------------------------
------------------------------------------------------------
------------------------------------------------------------
--------------------QQFRPEERGLWLIHLLLSCANAVANNNIECANRYLEQLSG
LASL---------------TGDLMQRVATYFMEGLACGGSHFMECLAARVT-NA-WPGVY
RA--LQCTKFPS--EH----ELLA--THKAFFNACPFLKFAFLTINQVILGA--------
------------------------------------------------------------
------------------------------------------------------------
------------------------------------------------------------
------------------------------------------------------------
------------------------------------------------------------
------------------------------------------------------------
------------------------------------------------------------
------------------------------------------------------------
------------------------------------------------------------
------------------------------------------------------------
---------------------------
>Huperzia_selago_1kpYHZW2016023
----------------MLKT---ES-----------------------SSVSA-SFA-CQ
SPSLLSSSTPTHHPAPQG------------------------------------------
--------------------------------DGS------------GSASA--------
--------------LDRWS-QQLRSEERGLWLIHLLYSCANAVASNNLEYTNLFLEQLSV
LASP---------------TGDPMQRVASYFMEA-----------LAARMV-KC-WPGVY
KA--LHCTRLQS--AA----DLLS--AHQIFFNVCPFFKFAFLSVNQAILDAM--EGEKV
VHVVDL-E---ACDVVQWLALLQAFSGRAEGPPHLRITVVSERKEVLHVMAQRLSEEAER
LDIPFQFHP-VPV-KLEALEVDMVGVKTGEAVAVSSVMRLHCLLAQ--------------
------------------------------------------------------------
------------------------------------------------------------
------------------------------------------------------------
------------------------------------------------------------
------------------------------------------------------------
------------------------------------------------------------
------------------------------------------------------------
------------------------------------------------------------
---------------------------
>Huperzia_selago_1kpYHZW2016024
------------------------------------------------------------
-PS---------------------------------------------------------
----------------------------------S------------ASALA--------
--------------LDRWS-QQLRSEERGLWLIHLLYSCANAVASNNLEYTNLFLEQLSV
LASP---------------TGDPMQRVASYFMEA-----------LAARMV-KC-WPGVY
KA--LHCTRLQS--AA----DLLS--AHQIFFNVCPFFKFAFLSVNQAILDAM--EGEKV
VHVVDL-E---ACDVVQWLALLQAFSGRAEGPPHLRITVVSERKEVLHVMAQRLSEEAER
LDIPFQFHP-VPV-KLEALEVDMVGVKTGEAVAVSSVMRLHCLLAQ--------------
------------------------------------------------------------
------------------------------------------------------------
------------------------------------------------------------
------------------------------------------------------------
------------------------------------------------------------
------------------------------------------------------------
------------------------------------------------------------
------------------------------------------------------------
---------------------------
>Huperzia_selago_1kpYHZW2016025
------------------------------------------------------------
-PS---------------------------------------------------------
----------------------------------S------------ASALA--------
--------------LDRWS-QQLRSEERGLWLIHLLYSCANAVASNNLEYTNLFLEQLSV
LASP---------------RGDPMQRVASYFMEA-----------MAARIVMKC-WPGVY
NA--LHCTHLQS--SAH--TEMLSSYAHQIFFNVC-------------------------
------------------------------------------------------------
------------------------------------------------------------
------------------------------------------------------------
------------------------------------------------------------
------------------------------------------------------------
------------------------------------------------------------
------------------------------------------------------------
------------------------------------------------------------
------------------------------------------------------------
------------------------------------------------------------
---------------------------
>Huperzia_selago_1kpYHZW2031798
--------------------------------------------------------P-LS
SLSDSSFLTSSPVIQSPHGY----------------------------------------
-----------------------------SSAIPH------------ASLSA--------
--------------LEQWS-KQMPSEKRGLWLIHLLLSCANAVANNNMEYTNLFLEQLSV
LASL---------------TGDSMQRVATYFMES-----------LAARIT-KT-WPGVH
KA--LLATRLPS--AS----ELQL--AHQVFFNVCPFLKFAFLTVNQAILDAM--EGEKV
VHIIDL-E---ACDAVQWLALLQAFSIRQGGPPHLRLTVVSERKEMLAQMAIRLSEEAER
LDIPFQFLP-VPV-KLEALEVDMLGVKSGEAVGVSAVMQLHPLLTEE-------------
------------------------------------------------------------
------------------------------------------------------------
------------------------------------------------------------
------------------------------------------------------------
------------------------------------------------------------
------------------------------------------------------------
------------------------------------------------------------
------------------------------------------------------------
---------------------------
>Huperzia_selago_1kpYHZW2031799
------------------------------------------------------------
------------------------------------------------------------
------------------------------------------------------------
-----------------WS-HQLPSEKRGLWLIHLLLSCANAVANNNMEYTNLFLEQLSV
LASL---------------TGDSMQRVATYFMES-----------LAARIT-KT-WPGVH
KA--LLATRLPS--AS----ELQL--AHQVFFNVCPFLKFAFLTVNQAILDAM--EGEKV
VHIIDL-E---ACDAVQWLALLQAFSIRQGGPPHLRLTVVSERKEMLAQMAIRLSEEAER
LDIPFQFLP-VPV-KLEALEVDMLGVKSGEAVGVSAVMQLHPLLTEE-------------
------------------------------------------------------------
------------------------------------------------------------
------------------------------------------------------------
------------------------------------------------------------
------------------------------------------------------------
------------------------------------------------------------
------------------------------------------------------------
------------------------------------------------------------
---------------------------
>Physcomitrella_patens_Pp3c11_18190
-------------MPGMIKG---ET-----------------------SNSIS-HSP-SL
SVSTTSFSSLSHVSAHQSS-----------------------------------------
--------------------------------SSS------------TSTPA--------
--------------QLTWL-QELRSEERGLYLIHLLLACANAVANNNMEYTNVYLEQLSV
LASL---------------TGDPMQRVATYFMEG-----------LAARIT-KS-WPGLH
KA--LHSTHLPF--VM----DIIS--ARQLFFSVCPYVKFAFLMGNQAILDAM--EGEMV
VHIVDL-E---ASDPVQWLALLQELSNRQAGPPHLRITGVSLKRDVLEQTGQRLSEEAEK
LDIPFQFHP-LVA-SLENLDVDSLKVKSGEAVAISSMMRLHPLLAKESD---------TV
IRTDTDYHS-----HPEIHHFRSSSGG--YEKITSAGRDE--------------------
------------------------------------AINSTG---EIGP--ERGLK--RS
RETYEAAAEVAGENLKVPVDGSEA-VDRQRTRSTS--QSDGNGS--------CVEP----
------RGN-SV--------------PRPLRDESSFS----DSGFGSGVVQRVLQKLQSL
S-PKVMVLVEQDSNHNSGSMPDRFVEALHYYSAMFDSLDLTLPQH--------CLERVTL
EKFLLGQEIKN-IVACE----------GAERVERHEKLD-RWRIRMRSAGFVARPLSSTA
ALQAKRLLHGYP--------------------------------------CDGYRVK---
DDQG--CLTLCWQ------DTPLYTASAWTV*----------------------------
---------------------------
>Physcomitrella_patens_Pp3c7_940
-------------MPGMIKG---ET-----------------------SNSIS-HSP-SL
SVSTTSFSSLSHVSGHQSS-----------------------------------------
--------------------------------PST------------ASTPA--------
--------------QLTWL-QDLRSEERGLYLIHLLLACAHAVANNNMEYTNAYLEQISV
LASL---------------TGDPMQRVATYFMEG-----------LAARIT-KS-WPGLY
KA--LHSTHLPS--VM----DIIS--ARQVFFSVCPYVKFAFLMGNQAILDAM--EGEKV
VHIVDL-E---ASDPVQWLALLEELSVRKEGPPHLRITGVSLKKDVLEQTGQRLSEEAEK
LDIPFQFHP-LVA-SLEKLDVDSLKVKSGEAVAISSMMRLHPLLAKETD---------AV
LRTENDNHN-----HPVIRHLRSSSGG--YERITYVSRDE--------------------
------------------------------------AINTAG---EVGS--DRGLK--RS
REMYEAAPEVGAETLKNHVDASEAGVRQQLPRSMS--LSDGNGT--------NVES----
------RGKPSM--------------VHLPRDESSCS----ESGFGSGVVQRILQKLQCL
S-PKVMVLVEQDSNHNSGSMPERFVEALHYYSAVFDSLNLTLPQH--------CLERVTL
EKFLLGQEIKN-IVACE----------GAERVERHEKID-RWRMRMRSAGFVSRPLSSTA
ALQAKRLLHGYP--------------------------------------CDGYRVK---
DDQG--CLTLCWQ------DTTLYTASAWTV*----------------------------
---------------------------
>Cycas_micholitzii_CMI00014775
------------------------------------------------------------
------------------------------------------------------------
------------------------------------------------------------
------------------------------------------------------------
------------------------------------------------------------
------------------------------------------------------------
------------------------------------------------------------
----FQFNP-IVS-KLDALTDDMLRVKTGEAVAVSSVLQLHSLLPPEDA---------CD
RAAARSPYA--------VQTRRGGSPQVSVDESHPHHQKANGSTNCSPNRFGQIRGPTGG
L----------LDDRGVKRPRETHI-RDDDLLRS-MFNGGSN---------IMSDR--TL
GEFLEKERSESSSS-----------GTAHPPPPLHHHLHNGINLSR---TSNVMSPS---
----EIEAAISRRRSSS---------VMVDRSPSPES----AQPNAGGTVDRFLRRLRAL
S-PKVVVVVEQESNHNGATLIERFIEALHYYGSVFDSLESTLPQQ--------CIERVML
EKHLFGRQIQN-IVACE----------GLERSERHEKLE-RWIKRFDRAGFAPLPFGYPT
VMHSKRLVHSYS--------------------------------------CDAYRVV---
EDKG--CLTIWWQ------ERPLYSVSAWQS*----------------------------
---------------------------
>Picea_abies_PAB00064518
------------------------------------------------------------
------------------------------------------------------------
------------------------------------------------------------
------------------------------------------------------------
------------------------------------------------------------
------------------------------------------------------------
------------------------------------------------------------
------------------------------------------------------------
------------------------------------------------------------
------------------------------------------------------------
------------------------------------------------------------
-------------------------------------------------------MLRGL
S-PKVMIVVEQESNHNGGHLMDRFVEALYYYSAMFDSLESTLPQQ--------SIERLTL
EKYLFGKQIHN-IVACE----------GSERVERHEKLQ-RWMKRFVEAGFAQLPLGYTT
VRHANRLLHTYS---------------------------------------DSYRLL---
QDRG--CLTICWE------ERPLYSVSAWQSA*---------------------------
---------------------------
>Taxus_baccata_TBA00005322
--------IGLGLVRAMIME---GSS-PS-------------------GSSNI-SSP-LQ
ALSELSLGSIGCSPHYQPCY----------------------------------------
------------------------------------------------PAAG--------
--------------GSASS-PEVKAEERGLYLIRLLLVCANYVSVGNMERTNMCMEQISY
LASL---------------TGDPMQRLATYFMKA-----------LAARIT-KP-WRGLY
MAIGLHSAQSPS--LP----ELVA--AKQVFSSLFPYLRFASDAVNLMILEAM--QGEKV
VHVIDL-D---ASEPAQWMDLLRLLHRRQGGPPHLKITGIHDKKEVLQQTAARLAEEAER
LDIPFQFIP-LVT-RLENLTDEMLRVKSGEAVAVSSVLQLHPLLAEDDP---------PQ
SQLIKSVSVSP----PALTRFNG-------------------------------------
-----------------KRP------RDEDLLRS-MFTQYRS---------PTADG--TL
GDLLRRERHQRSLS-----------NPQMXXXXXXXXXRT--------------------
-----------------------------------------------GNLDRFLRVLRGV
S-PKMVVVVEQESNHNGERSEERLMEALFYYGAMFDCLESALPQQ--------CVERVTL
EKHMFGQQIEN-IVACE----------GAERVERHEKLE-RWMKRLNRSGLTSVPLTYAT
VMHARRLVHTYSS------------------------------------HSHSYRIL---
EDKG--CITICWQ------EQPLYTVSAWQT*----------------------------
---------------------------
>Polytrichum_commune_1kpSZYG2011788
------------------------------------------------------------
------------------------------------------------------------
------------------------------------------------------------
------------------------------------------------------------
------------------------QRVATYFMEG-----------LADRIT-KS-WPGVY
KA--LHSTHLPS--VM----DILS--ARQVFFSVCPYLKFAFLLVNQAILDAM--EGEKV
VHIIDL-E---ASDPVQWLALLQAMRFRPGGPPHLRITGVSKKRDVLEQTGQRLSEEAEK
LDIPFQFNP-VVA-NLENLDIELLKVKSGEAVGISSVMRLHKLLAKETP-----------
--------------HAPDNLCRSCSGN---GRSCGAGRNEG-------------------
--------------------------------------NSSA--AATAT--DRGVK--RT
RQTFETDGR----------------------------------------TSLATSP----
------EGANSDEID-----------SSVDREEPPVE-------SCPRVVDRVLRDLQSL
S-PKVMVVIEQESSHNGSQMLERFVEALHYYCAMFDSLDSTLPQH--------CLERVTL
EKYLLGQEIKN-IVACE----------GVERVERHEKLE-IWSQRIITAA----PLSISA
VEQARRLLQNYP--------------------------------------CDSYRLL---
EQRG--CLTLCWQ------DTPLFTASAWT------------------------------
---------------------------
>Selaginella_moellendorffii_SMO137G0168
--------------------------------------------------ATA-TAPA--
------------------------------------------------------------
------------------------------------------------------------
--------------------PPPSSEERGLRLIHLLYLCANAVASNDLQHANLFMEQLSG
LASL---------------TGDPMQRVATYFLEG-----------LAARVT-KS-WPGLY
KA--LYSTRLSS--DS----DIAA--ARHILFSVSPYLKFGYLTANQAILDAM--QGEKV
VHVVDL-EVGGGNSVLQWLALLQAFSSRPEGPPHLRITAVNEKREVLALMGQKLTESAER
LDIPFQFHP-VAV-SPAALERDMLGVKSGEAVAVTSLMQLHSLLADEKE---------DG
KVR---------------------------------------------------------
------------------------------------------------------------
------------------------------------------------------------
-----------------------------GGDVAPRE----AKAGTSSTISRVLQLLHSL
S-PKIMVVVEQESNHNGA-LHERFAPALHYYSAIFDSLDSTLPQH--------SSERITV
ERLIFGQEIRN-IVACE----------GLERMERHETLS-SWKRRFEQAHFSSSLLSPTT
AVQAERLLTIHS--------------------------------------PDGYKLH---
REKG--SLILCWQ------DTPMLSVSAWK------------------------------
---------------------------
>Azolla_filiculoides_Azfi_s0002.g001177
-------------MPGMIQP---EAS--ASLPASSISISISISRNQSNSTTPTTTPPNLQ
SLSSLALSNGIINSHPQPQQQQQQQYLHMMRMVPATATSTATATASSNVAASSSSSSSSS
SSSSSSSSNNCIHPTTIPSPKSASLKSASPKSPSLSPPPPSLSSSLSSSSSS--PF--FL
PAAASAAAAGGDP-------QQLKSEERGLLIIQLLMKCAGAVATGHMDYTNLLLEQLSA
LVMAVASSPLSHGCGGGGGGGDPMQRVASHFMEA-----------LAARAI-KT-WPGLY
RA--LTCTQLPPQMCS----HEQD--ATHLFFDLCPYLKFAFTIANQSILEAM--EHERV
VHIIDL-G--GTSEAIQWLSLLQMLATRIGGPPHLRITIVNPRKEALDQVGQKLCDEAES
LDIPFQFNPVLLP-QLQDLEAEMLKVKTGEAVAISSVLQLHYLLSVEEE---------PH
PAA---------------------------------------------------------
--------------------------------------DLNG------------------
---------------------------------------------------TNPNP----
------NPNPNPNPNPG---------INLNPNPNPMY----SGYNAASRGEKVLYMLRSL
A-PKVMVVMEQESKHNGADFMERFVTALHYYAAMFDSLEGSLSAK-------QSRERMVM
EKHVLGRQIHN-IVACE----------GAARVERHESIH-QWERRLRHAGLANVPFPYAA
KLHANRLLLSYA----------------------------------------SYRLA---
QPPGFFSLSLCWH------DTPLFTLSAWQPV*---------------------------
---------------------------
>Lygodium_japonicum_1kpPBUU2003121
------------------------------------------------------------
------------------------------------------------------------
------------------------------------------------------------
------------------------------------------------------------
------------------------------------------------------------
------------------------------------------------------------
---------------------------------------------------QRLSEEAEA
LDIPFQFHP-VVT-KLDQLDVEMLRVKTGEAVAVSSVLQLHYLLSDDPR---------NF
PTGSGHQPI------------YRGSPH--LGEGGQSSVERNMNSRISNPYPQSGLGEGAY
F--SEG-----LDDRVVKRTREDTLINLASPLQQEMCRFNNG--VAVDV--TNNER--TL
RELFENEAKESV-------------------------FLNGRAIQY--------------
----------------------GN-LMEQSGSTSPSKMNATRGDNFCTTADRILCMLRSL
A-PKIMVVMEQEGNHNSPNLMERFVAALHYYSAMFDSLESTLPQK-------FFMERVTL
EKFLFGREIHN-IVACE----------GVERVERHEKIE-NWRQRAEWTGFSHVPFALST
--QARRLL-TYT--------------------------------------CESYRLV---
EDRG--CLTLCWQ------ETPLFSASAW-------------------------------
---------------------------
>Lygodium_japonicum_1kpPBUU2003122
------------------------------------------------------------
------------------------------------------------------------
------------------------------------------------------------
------------------------------------------------------------
------------------------------------------------------------
------------------------------------------------------------
---------------------------------------------------QRLSEEAEA
LDIPFQFHP-VVT-KLDQLDVEMLRVKTGEAVAVSSVLQLHYLLSDDPR---------NF
PTGSGHQPI------------YRGSPH--LGEGGQSSVERNMNSRISNPYPQSGLGEGAY
F--SEG-----LDDRVVKRTREDTLINLASPLQQEMCRFNNG--VAVDV--TNNER--TL
RELFENEAKESV-------------------------FLNGRAIQY--------------
----------------------GN-LMEQSGSTSPSKMNATRGDNFCTTADRILCMLRSL
A-PKIMVVMEQEGNHNSPNLMERFVAALHYYSAMFDSLESTLPQK-------FFMERVTL
EKFLFGREIHN-IVACE----------GVERVERHEEIE-NWRQRAVWAGFSHVPFALST
---ARRLL-TYT--------------------------------------CESYRLV---
EDRG--CLTLCWQ------ETPLFSASAW-------------------------------
---------------------------
>Taxus_baccata_TBA00003279
------------------------------------------------------------
------------------------------------------------------------
------------------------------------------------------------
------------------------------------------------------------
------------------------------------------------------------
------------------------------------------------------------
------------------------------------------------------------
------------------------------------------------------------
------------------------------------------------------------
------------------------------------------------------------
------------------------------------------------------------
-------------------------------------------------------MLRGL
S-PKIMVVVEQDSNHNGASFMERFVEAMHYYGAVFDSLASDVCQQRS---PSTEMKRVAV
EKHLFGEEIKN-IVACE----------GSERKERHEKLE-RWVDRMERAGFVRVPVSYQT
VLQAKGLLHGKVESMSN--------------------------------NEASYRLN---
GEHG--CLVLGWQ------ERSLFSVSAWRPA*---------------------------
---------------------------
>Salvinia_cucullata_Sacu_v1.1_s0045.g013291
-------------MPGMIDP---DRRLLNHFAAAA-----------TPSSSTT-LAP-SP
SFPSSPSFPYAAAPSPHNHQL----FLMMMMMMGGV------------------------
-------------------------------APAEP-----------ISASP--PLPFLR
PV-----------TTSSAS-HSLKSEERGLLIIQLLMKCAASVASAAIDDADHLLHQLSA
LACV---------------GGDPMQRVASHFMAA-----------LSARAI-KQRWPGLY
SA--MPCSQAAE--TPILGGAPAA--ATQIFFNLCPFLKFAFTIANECIMQAM--AGEKV
VHVVDLGG---GGEAVQWAALLQMMKAREGGAPHLRVTVVNENKEVLDAAALRLGEAAEA
LDVAFQFHG-VEA-KLEEVGVEALKVKTGEAVAISAVLKLHYLLGDGGD-----------
------------------------------------------------------------
------------------------------------------------------------
------------------------------------------------------------
-------------------------------GGGPASP-------PPSPVDRLLRELSCI
A-PKVMVVVEQEAEQGSCAFLERFVAALHYYGAIFDSIECSVARR-------FSAQRLVM
EREVLGRQIHN-IVACE----------GMERVERYQGWD-RWRHRLLRAGFCTLPLPPAA
AAAAASLLLSSPTSSSSSATSSSSSSSSSSSSSSSSSSSSPLPLPLPPPSAAGFRLLPLF
SSPY--ALTLCWH------DTPLFTASSWHVS*---------------------------
---------------------------
>Huperzia_selago_1kpYHZW2019503
------------------------------------------------------------
------------------------------------------------------------
------------------------------------------------------------
------------------------------------------------------------
------------------------------------------------------------
-------------------------------------LKFAFLTVNQVILDAM--ESEKV
VHVVDL-D---SCEVVQWLALLQAFSCRQGGPPHLRITVVSKRRDIVFPMARILSEEAER
LDIPFQFHH-VQD-SLKTLDVNKLGIKTGEAVAVCSVMKLHTLLALEDL---------SS
NCSNRLQRVSSS-QIASESISRKGAST------------------------------G--
------------DD-----------------CEWSSKHNYSH---------IGGSK--RC
RNEFDDDDDASEVG-------------------VSKIWMPGNYDVS--SSYEFHAPCADL
SLSREFDAKKSTSKTLRNTVNSAH-ALFASTEDNPEADQVLDYSSEETAMDRVLCILRDL
S-PKAMVLVEQDSSHNGSTLAERFVEALYYYSAMFDSIDRTLPHN--------SHDRTTI
EKHLFGEQIKN-IIACE----------SLERMERHEKLE-TWRTRMERARFVPLFLNIST
INQAEKLLRSFA--------------------------------------SDGY------
------------------------------------------------------------
---------------------------
>Equisetum_hyemale_1kpJVSZ2009327
------------------------------------------------------------
------------------------------------------------------------
------------------------------------------------------------
------------------------------CIIHLLLRCSESVHSRSIEPTNLYLDHLAH
LASL---------------TGDPLQRVASYFMSA-----------LANRITSQA-WPGLH
KA--LNSTSLECPPTD----NICS--ARQLFYHLCPYLPFAFTTFLHSIVESILQEGEKS
LHIIDL-G---DWEAFQWLPLLHLLNTRQGGPPQLTLTMVHESKEVLEKTGIQLSAEANH
LHVPFQFFP-ICS-PFKRLQTHMFNLKAGEPIAIAAVLKLHQALGEEEE-----------
------------------------------------------------------------
---------------------------------RETLIKASH----------------ST
RNEQQKDGGG--------------------------------------------------
-----------------------------------------GGGACPSEIDRLLSMFHAM
S-PKLMLVMEQESNQNGGSLVDRFMEALYYYAAIFDCFESTLAMAE------RSRERVAM
EKYLFGQEIQN-IVASE----------GSQRIHRFEPLRPSWCDRMERAGFNQSHFSFRS
ILEARQLLSHEG---------------------------------------HRYLLE---
VDRS--CIFLCWQ------GFPLYSVSIW-------------------------------
---------------------------
>Picea_abies_PAB00064520
-------------MPGMIQA---EQG--SSASASA-----------GAGASTP-PAP-LQ
CFSQLSLASI--------------------------------------------------
-------------------------------RSAI---------------LS--PQD---
-------------AGNWWL-EELKSEERGLCLIQLLLACAKYVCNGNMEQTNVCLEQISV
LACL---------------TGDPMQRLATYFMEG-----------LATRIT-KS-WPGLH
RA--LNSTHLQP-SIA----DLMS--ARQAFFTLCSLLS---------------------
------------------------------------------------------------
------------------------------------------------------------
------------------------------------------------------------
------------------------------------------------------------
------------------------------------------------------------
------------------------------------------------------------
--------------------------------------------R---------------
------------I*----------------------------------------------
------------------------------------------------------------
------------------------------------------------------------
---------------------------
>Picea_abies_PAB00064519
------------------------------------------------------------
------------------------------------------------------------
------------------------------------------------------------
------------------------------------------------------------
------------------------------------------------------------
----------------------------------------------------M--EKEKV
VHIIDL-D---ASEPAQWIPLLQSLSQRLGGPPHLKMTGINEKKEVVQQTAAILTEEAER
LDIPFQFNQ-LVT-RLDHLTDDMLAVKTGEAVAISAVLQFHALLAEEQD-----------
------------------------------------------------------------
-----------FD------------------------HNGGGERVAINR-----------
-----------------------------------------------------KRP----
------------------------------------------------REDLILRSMFNM
NNHHIEALVEKEGSVGRAKYSPSEIEAA------------------------ISSRRSSL
E--------------------------G-SRRSNLEGLS-SERSNLEG------------
---IERFLEQ*-------------------------------------------------
------------------------------------------------------------
---------------------------
>Taxus_baccata_TBA00003278
------------------------------------------------------------
------------------------------------------------------------
------------------------------------------------------------
------------------------------WLIKLLLACANHVWAGHMENSNLCLEQLSL
LASP---------------TGDSMQRVATYFMEA-----------LAARIT-RS-WPGLH
KA--LTCTQLPA-CPS----DRVS--ARQMLLNVWPLLKVCYAAVKQSIVEAM--EGEEF
VHIIDLND---DSDPLQWAWLMHSLAARPGGPPNLRITALSPHKQVLDHTARLLAEEAER
LHIPFQFHP-LLS-SSETVEAEQLKVKIGEAVAVTSVLQLHTLLGEEER-----------
--------------EAVRPPKRAGWPP---------------------------------
-------------------------------VRPPPRFHNTG---------------TTL
DDLLKSERRS-------------------------------------------SAP----
---------------------------------------------SPSEIEQAIAR----
--KAVAAGMGTESP-------QXXWPRPRPYRAFSGYVARAFPQDNGGGGTGFQPQRCVL
HGEIRGGDA---LLRC----------------------------RVRFFGLRCVPTTQPE
--------------------HGD-------------------------------------
EEGG--------------------------------------------------------
------------------------R*-
>Cycas_micholitzii_CMI00001338
IGVCKGRKQSRSKMPGMIQA---DRS--SPLN--------------SQYSSNV-SPP-LQ
SFSELSLDSI--------------------------------------------------
-------------------------------RSAIS-----------VQASS--PN----
----------------PWL-QELKSEERGLRLIQLLVACANSVSMGNMDQTRVS------
----------GADCGSGVAHGGPDAARGHVFHEG--------------------------
------------------------------------------------------------
-----------AGDADN-----QIMVARPARGPE--------------------------
------------------------------------------------------------
------------------------------------------------------------
------------------------------------------------------------
------------------------------------------------------------
------------------------------------------------------------
----------------------------------FD------------------------
------------------------------------------------------------
------------------------------------------------------------
------------------------------------------------------------
---------------------------
