# Supplementary material for: A De Novo Transcriptome Assembly of Ceratopteris richardii Provides Insights into the Evolutionary Dynamics of Complex Gene Families in Land Plants
Source: Genome Biol Evol. 2021 Mar 3;13(3):evab042. doi: 10.1093/gbe/evab042 (PMC7975763; doi:10.1093/gbe/evab042)
Supplement: evab042_Supplementary_Data [file evab042_supplementary_data.zip › Note S7 - Alignment of GRAS homologs in OG0009315.txt]

>Amborella_trichopoda_ATR0824G078
MAPSLCFQPCDRVEHLSVPNLILLGLTWPFHPFPHTPLSGHEDKQGPLSGLEFQFSGKKE
DPFSGLENPFALGKESLVPGNKENQFAGDESKLSITFPG-----DESPFTSK---GGQFF
GDESQENRLNKRLFSDAESPFSGKGNWF---------------------SGRKRPRADQL
GFRDHVLTYKEQFAEAESLL------------IQDS--------------SGGAPEAEDT
GGG--GVRLVQLLMACAEAVACRDQKQARTLLFELHAEASPFGAPFQRVAACFAAGLSAR
LATLAS--------------APGPLMLGQPSMEERSEALRLAYEACPFIKFGHFVANAAV
LEAFEGENSVHVVDLGMTACLPHAPQWRSLLRALAARPG--GLPRCMRLTAVGP-RAAPL
NAIGAELCAFAQSLGIDLQFAA--VETTLESLKPEDLAPEPGEALAVCCVLELHRAVKES
RGALHSALRGVHRLAPRVLTVVEQDSGHNGPFFLGRFTEALHYYSSIFDALDASLPRGDT
GRMRVEQHHFGEEIKNIVACEGADRVERHERADQWRRRMSRAGFQSAPIRLVG-QARRWL
ADTWTGEGYTVVDEKGCLVLGWKSRPIVVASCWKCAQ*----
>Brachypodium_distachyon_Bradi2g57940
-------------------------------------------------------MGMSP
SP-------FTT---SYCLTEQ-----------DASICTETQELDYHHSYYY---G---I
EDVSLDEVELELAASSGRAHKATKVDYH-SSPYHISWPPPPQQA----SADVESSRVRKK
QFRDVLESCKQKVEAMEAMEQHSPPLSGGGVGFQDQ------QGDSGHGVAVGGEGSSNS
GGGTDGMRLVQLLVACAEAVACRDRAQAASLLRELQAGAPVHGTAFQRVASCFVQGLADR
LALAHPPALGPASMAF----CIPQ-SSSSASCAGRGEALAVAYEVCPYLRFAHFVANASI
LEAFEGESKVHVVDLGMTLGLDRAHQWRALLDGLAARGV--ARPARVRVTGVGA-RVDAM
RAVGLELEAYAEELGMCVEFRA--IDRTLESLHVDDLGVEADEAVAINSVLELHCVVKES
RGALNSVLQTIRKLAPKAFVLVEQDAGHNGPFFLGRFMEALHYYAALFDALDAALPRYDA
RRARVEQFHFGAEIRNVVGCEGAARVERHERADQWRRRMSRAGFQSMPIKMAA-KAREWL
EENAGGTGYTVAEEKGCLVLGWKGKPVIAASCWKC*------
>Ginko_biloba_GBI00017763
------------------------------------------------------------
------------------------------------------------------------
------------------------------------------------------------
------------------------------------------------------------
------------------------------------------------------------
------------------------------------------------------------
----------------------------------------------------------VI
TEIGMDIKEYADSLDMPLEFHA--VEESLENLHPSMLHLREGEALAVNSVLQLHCVVKES
RGSLNSVLQSIHELKPRVLTLVEQDASHNGPFFLGRFMEALYYYSAIFDSVDAILPKYST
QRVKIEQFYFAEEIKNIVSSEGPARFERHERVDQWRRRMSRAGFQPSPLKIIS-QAKVWL
AQHHPCDGYTLNEEKGCLVLGWRGKSIIAASCWKC*------
>Medicago_truncatula_Medtr4g104020
---------------------------------------------------------MSP
ALYASTFKC-----------EVDENPSLMGSYYASLYPNLPILENSATSTWILNPFSDHE
TETIRDHKKLKRSTVTIPIWFANFSSH------------SNSFFNNINSNNNSVNSIPRL
HFRDHIRTYKQRYFASEAVE----------------------EAAEDNF-NYNNCEAEED
GSCADGMRLVQLLIACAEAVACRDKSHASVLLSELKSNALVFGSSFQRVASCFVQGLTER
LTLIQPIGNNSAGSD-----TKSMMNIMDAASEEMEEAFKLVYENCPHIQFGHFVANSII
LEAFEGESFLHVVDLGMSLGLPHGHQWRGLIQSLADRSS--HRVRRLRITAIGL-CIARI
QVIGEELSIYAKNLGIHLEFSI--VEKNLENLKPKDIKVNEKEVLVVNSILQLHCVVKES
RGALNAVLQMIHGLSPKVLVMAEQDSGHNGPFFLGRFMESLHYYSAIFDSLDAMLPKYDT
KRAKMEQFYFAEEIKNIVSCEGPLRMERHEKVDQWRRRMSRAGFQGSPIKMVV-QAKQWL
VKNNVCDGYTVVEEKGCLVLGWKSKPIVAVSCWKC*------
>Oryza_sativa_LOC_Os01g67650
-------------------------------------------------------MGMSP
EPCNSI---------SDCSQQQSHHLTLTQQQDSTIICTNQ---ELDY-YYR---FYD-V
DEAAFDGNEVELVS---RFSKVTRMDHMISSPYQPTW--SPAQAAVDVVGSSETSRVRKK
RFWDVLESCKQKVEAMEAMD--TPATAT----FRVG------AGDGGG---GGGGGAGGG
GGGADGMRLVQLLVACAEAVACRDRAQAAALLRELQAGAPVHGTAFQRVASCFVQGLADR
LPLAHPPALGPASMAF----CIPPSSCAGRD-GARGEALALAYELCPYLRFAHFVANACM
LEAFEGESNVHVVDLGMTLGLDRGHQWRGLLDGLAARAS--GKPARVRVTGVGA-RMDTM
RAIGRELEAYAEGLGMYLEFRG--INRGLESLHIDDLGVDADEAVAINSVLELHSVVKES
RGALNSVLQTIRKLSPRAFVLVEQDAGHNGPFFLGRFMEALHYYAALFDALDAALPRYDA
RRARVEQFHFGAEIRNVVGCEGAARVERHERADQWRRRMSRAGFQSVPIKMAA-KAREWL
DENAGGGGYTVAEEKGCLVLGWKGKPVIAASCWKC*------
>Oryza_sativa_LOC_Os01g67670
------------------------------------------------------------
------------------------------------------------------------
----------------------MEMDKF-SSSYQPSW--PPAQATVDVVGSVETPARR--
------------------------------------------------------------
--------------------------------------------AFQRVASFFVQELLDR
------------------------------------------------------------
------------------------------------RASAGAGPCE---HGVLH-PAVVV
R------EAYAEGLGMYLEFRG--INRGLESLHIDDLGVDADEAVAINSVLELHSVVKES
RGALNSVLQTIRKLSPRAFVLVEQDAGHNAPFFLGRFMEALHYYAALFDALDAALPRYDA
RRARVEQFHFGAEIRNVVGCEGAARVERHERADQWRRRMSRAGFQSVPIKMAA-KAREWL
DENAGGDGYTVADEKVCLVLGWKGKPVIAASCWKC*------
>Populus_trichocarpa_Potri.012G093900
---------------------------------------------------------MAH
SFLSREFNDETL----SETSGLDLSLAAMACY--PH-PYLPIFESNVVSRML------PF
SDETRDVKRIKQSSSMVESIRSNGSSLY-SGGSS----------ICRSSSTNSLNNIPKL
HFRDHIWTYTQRYLAAEAVE----------------------EAAA-AMINAEEGGNEEE
GN-SDGMRLVQLLIACAEAVACRDKSHASALLSELRSNALVFGSAFQRVASCFVQGLIDR
LSLVQPLG--AVGFV-----A-PTMNIIDIASDKKEEALRLVYEICPHIRFGHFVANNSI
LEAFEGESSVHVVDLGMTLGLPHGHQWRLLIQSLAERAG--KPPSRLRITGVGL-CVDRF
RIIGDELEEYAKDMGINLEFSV--VKSSLENLRPEDIKTSEDEVLVVNSILQLHCVVKES
RGALNSVLQIILELSPKVLVLVEQDSSHNGPFFLGRFMEALHYYSAIFDSLDTMLPKYDT
RRAKMEQFYFAEEIKNIVSCEGPARVERHERVDQWRRRMSRAGFQVAPIKMMA-QAKQWL
VQSKVCDGYTVVEEKGCLVLGWKSKPIIAASCWKC*------
>Populus_trichocarpa_Potri.015G091200
---------------------------------------------------------MAH
SFLSGEFNDENV----SETSGLDLSLSAMACY--PRPPYLPTFDSNAVSWIL------PF
SDDTRDAKRMRRSSSLVESIRSNNSSLY-SGGSS----------ICRSISTNILNSIPKL
HFRDHIWTYTQRYLAAEAVE----------------------EAASEAMINADEGGNEEE
GN-ADGMRLVQLLIACAEAVACRDKSHASALLSELRSNALVFGSSFQRVASCFVQGLTDR
LSLVQPLG--AVGFV-------PTMNIMDIASDKKEEALRLVYEICPHIRFGHFVANNAI
LEAFEGESFVHVVDLGMTLGLSHGHQWRRLIESLAERAG--KAPSRLRITGVGL-CVDRF
RIIGDELKEYAKDMGINLEFSA--VESNLENLRPEDIKINEGEVLVVNSILQLHCVVKES
RGALNSVLQIVHELSPKVLVLVEQDSSHNGPFFLGRFMEALHYYSAIFDSLDAMLPKYDT
RRAKMEQFYFAEEIKNIVSCEGPARVERHERVYQWRRRMSRAGFQAAPIKMMA-QAKQWL
VKNKVCDGYTVVEEKGCLVLGWKSKPIIAASCWKCLINSSQ*
>Sceptridium_dissectum_1kpEEAQ2086687
------------------------------------------------------------
------------------------------------------------------------
------------------------------------------------------------
------------------------------------------------------------
------------------------------------------------------------
------------------------------------------------------------
------------------------LQWPALIQSLGYRAS--GRPRLLRITGVGV-SLEKM
KAARQELEKAASWVKLPFEFRAVIVQNSLESLKKGMLDLKAGEAIVVNSALQFHGLLKES
RRGLSSMLKLVHDIAPKILTVVEQEGNHNGPFFLGRFNEALQYYTAIFESLEATMSRCSS
KRAKIEQCYFGEQIKNIVSCEGPARVERHERLDQWRRRMGRAGFQPFCFNLLSLRTRIWL
ARYDYCDDYSLTEEKGSLVLGWKGKPIIAASAWRC-------
>Selaginella_moellendorffii_SMO351G0498
------------------------------------------------------------
------------------------------------------MCSNDVFNPV------QR
EDVLQDKIELKESISALESDGAVGLEFW-RGLQH------------QQEQQEQQEQQQQR
HAQDQSLFEQEQQQGSRAQP----------------------AAAQD---------HHES
GDANVGIRLIQLLLACAEAVACRDVNQAATLLSQLQQMASPRGDSMQRVTSCFVEGLTAR
LAGLQSIS--LSGAAYKPAVAPPAARRSQIPEALRDEGFNLVYEFCPYFSFGHFAANAAI
LDAFEGESRVHIVDLGMSSAL----QWPALLQGLASRPG--GPPESIRITGVSCDRSDKL
FLAGEELSRLAESLELQFEFRA--VTQAVESLQRGMLDVRDGEAMAINSAFQLHCVVKES
RRSLKSVLQSIHELSPKILTLVEQDACHNGPFFLGRFIEALHYYSAIFDAVDAILPSDSE
ERLKIEQYHYAEEIKNIVACEGPDRVERHERADQWRRRMSRAGFQPKPLKFLG-EVKTWL
GMYYPSEGYTLVEEKGCIVLGWKGKPIVAASTWRC*------
>Setaria_italica_Seita.5G418700
-------------------------------------------------------MGMPE
QPCRSTPNSFTT---SFGSSQQMHHL----PQHDAALCTEP---GLGFPYYY---GTD-Q
QDAAFDGDEVDLGF---RASKVTKVDYY-SSPYQPSW--PLARADV-AAAAAESSRVRKQ
RFRDVLESCKQKVEAMEAME--SP-VA-----FQEGEDGG-VAGDGGGAAAGGGGGGGGG
GGGADGMRLVQLLVACAEAVACRDRAQAAALLRELQVGAPVHGTAFQRVASCFVQGLADR
LALAHPPALGPASMAF----CIPP-SCAGRD-GARGEALALAYELCPYLRFAHFVANASI
LEAFEGESNVHVVDLGMTLGLDRGHQWRGLLDGLAARAG--AKPKRVRVTGVGA-PLDTM
RAVGRELEAYAEGLGMRLEFRA--VDRSLESLHADDLGVAADEAVAISSVLELHCVVKES
RGALNSVLQTVRKLSPRAFVLVEQDAGHNGPFFLGRFMEALHYYAAVFDALDAALPRYDA
RRARVEQFHFGAEIRNVVGCEGVARVERHERADQWRRRMSRAGFQSVPIRMAA-RAREWL
EENAGGGGYTVAEEKGCLVLGWKGKPLIAASCWKC*------
>Solanum_lycopersicum_Solyc03g110950.1
-----------------------------------------------------MIHDMAN
VFLSLEPCNGDQIGYDPMENSLYLTHHKELSY--SLNPYTSVLKRNAPTNNM---IISSL
SNDSASFKRLRRTPSLGESFGSN-TTFY-STESSSTG--GSLPRIGSSNSVNSLSLQPGI
HFRDHVWALNQRYLAAEAFE----------------------EAAADII-------NQEE
EN-GEGMKLVQLLITCAEAVACRDKSRASVLLSELRASALVFGTSFQRVASCFMQGLSDR
LALVQPLG--TVGYV-----ATPAMNKTDIALEKKEEALRLLYEICPHIQFGHFVANCLI
LEAFEGESFIHVVDLGMSLGLPHGHQWRRLVQSLVNRPG--QPPRRLRITAVGQ-NIEKL
QIIGDELEDYARSLGINLEFSA--VESNLENLKPKDIKVYDGEVLVVNSILQLHCVVKES
RGALNSVLQVVHELSPKILVLVEQDSSHNGPFFLGRFMEALHYYSAIFDSLDVMLPKYDT
RRAKIEQFYFAEEIKNIVSCEGPARVERHERVDQWRRRMSRAGFQAAPIKMVS-QAKQWL
AKVNGHEGFTITEEKGCLVLGWKSKPIVAASCWKC*------
>Taxus_baccata_TBA00021762
------------------------------------------------------------
------------------------------------------------------------
------------------------------------------------------------
------------------------------------------------------------
------------------------------------------------------------
------------------------------------------------------------
MEAFEGEDIVHVVDLGMTSGLSRGVQWCNLIDSLVARRG--GAPRLVRITGIGS-SISAM
VAAGAHIEAHADTLGVALEFKA--VEATLESIGASILDVKDGEAVAVNSVVELHCVVKES
RGSLNAVLQAIHKLRPKVLTLVEQDASHNGPFFLGRFMEALYYYSAIFDSLDAILPRPST
QRVKMEQYYFGEVIKNIVSCEGPARVERHERVDQWRRRMSRAGFQSAPLKILA-QAKAWL
GHHYPCDGYTLTEEKGCLVLGWRGKPIIAASCWKC*------
>Vitis_vinifera_GSVIVG01007532001
---------------------------------------------------------MAS
DLLSEERSD--------EVSGLDTSLSAQAYY--SR-SYLPIFQNGSATNWF------HY
SDEARNHKRLKRTQSIAESIGSN-SSLY-SGGKSYSN--SSSSFINRSSSTNSLNSLPRL
HFRDHIWTYTQRYLAAEAVE----------------------EAAA-AMISAAEGEVEED
GS-GDGMRLVQLLIACAEAVACRDKTHASSLLSELRANALVFGSSFQRVASCFVQGLADR
LSLVQPLG--AVGFI-----A-PSINPLDTAWEKKEEALRLVYEICPHIKFGHFVANASI
LEAFEGENFAHVVDLGMTLGLAHGQQWRQLIHSLANRAG--RPPRRLRITGVGL-CVDRF
KIIGEELEAYAQDLDINLD------------------------------ILQLHCVVKES
RGALNSVLQKINELSPKVLVLVEQDSSHNGPFFLGRFMEALHYYSAIFDSLEAMLPKYDT
RRAKIEQFYFGEEIKNIVSCEGPARVERHERVDQWRRRMSRAGFQAAPIKMMA-QAKQWL
GKVKACEGYNIMEEKGCLVLGWKSKPIVAASCWKC*------
>Vitis_vinifera_GSVIVG01010305001
------------------------------------------------------------
------------------------------------------------------------
------------------------------------------------------------
------------------------------------------------------------
------MKLVHQLITCAKVVAFRDKSHASALLSELRANALVFGTSFQRVASCFVQGLSDR
LSLIQSLG--AVGVG-----G-CTVKTMDITPE-KEEAFRLFFEICPQIQFGHLAANASI
LEAFEGESSVHVVDLGMNLGSPQGQQWRSLMHSLANRAG--KPPSSLQITGVGT-AAECL
KDIIDELEVYAESLGMNFQFS------------------------------MLHCVVKES
RGALNSVLQKIRELSPKAVVLVEQDASHNGPFFLGRFMEALHYYSAIFDSLDAMLPKYDT
RRAKMEQFYFAEEIKNIISCEGSARVERHQRLDQWRRRMSRAGFQSSPMKMIT-EAKQWL
EKVKLCDGYTIVDEKGCLVLGWKSKPIIAASCWKCS*-----
>Zea_mays_Zm00001d042472
-------------------------------------------------------MGTSE
QPCTSTPNSFTTTSSSYVTSQQIHHL----PQHDSVVCTEP---GLGFPYYY---VTDRQ
QDAAFDGDEVELGF---QASKATRVDYY-SSPYQLSW--PLAR-----AAAAESSRVRKK
RFWDVLESCKQKVEAMEAME--SPLVA-----FQEAEDGGAVVGDG-----GGGGGGRGS
GGGADGMRLVQLLVACAEAVACRDRAQAAALLRELQAGAPVHGTAFQRVASCFVQGLADR
LALAHPPALGPASMAF----CIPP-SCAGRDGGARAEALALAYDLCPYLRFAHFVANASI
LEAFEGETNVHVLDLGMTLGLDRAHQWRALLDGLAARAGAAARPARVRVTAVGA-PADAM
RAVGRELLAYAEGLGMCLEFRA--VDRSLESLHIDDLGIAADEAVAINSVLELHCVVKES
RGALNSVLQTIRKLSPKAFVLVEQDAGHNGPFFLGRFMEALHYYAAVFDALDAALPRYDA
RRARVEQFHFGAEIRNVVGCEGAARVERHERADQWRRRMSRAGFQSMPIRMAA-RAREWL
EENAGGGGYTVAEEKGCLVLGWKGKPVIAASCWKC*------
