# Supplementary material for: A De Novo Transcriptome Assembly of Ceratopteris richardii Provides Insights into the Evolutionary Dynamics of Complex Gene Families in Land Plants
Source: Genome Biol Evol. 2021 Mar 3;13(3):evab042. doi: 10.1093/gbe/evab042 (PMC7975763; doi:10.1093/gbe/evab042)
Supplement: evab042_Supplementary_Data [file evab042_supplementary_data.zip › Note S8 - Alignment of GRAS homologs in OG0002549.txt]

>Amborella_trichopoda_ATR0501G001
------------------------------------------------------------
------------------------------------------------------------
------------------------------------------------------------
-----------------MSLLNRCSMKDHQAIEVQSAVGDFLLPHETWVCNPTGISMNTH
CFPTEELARSVVGDRGLLDANTERFDLSEWIDTVAKQLSDN-------------------
------------------------------------------------------------
------------------------------------------------------------
--------------------------TPTVLHEKASATQSDALALPSNDSSTITEDYMPK
KRIRKLSEAPD-------------------------------------------------
----------------------------------------------------------PL
VHCKNMSQDLPR-EHT-E--------SSDEGMLLLS----------HLLECAVAISVDDL
VTANSIALELGQSASPYRPSS-AERVVAYFARAMASRIMNSWL-GICTP-LHS-------
--YKATTAAFQTFHTVSPFVKFAYLASNQAILEAFEDRERV-HIIDVDIMHG--SQWPTL
LHALA-TRVRGP-P-HVRMTGLGVSLGTLEET-----GKQLSCFARRLGMH-FEFQPVAK
RFSEV-EM----SVL---------QG-RRAE-AVAVHWLQHSSYDAIGSDH----KALSM
LKDLAPKVVTLAEQEMAR---------------SGPFLERFVGALHYYSSMFDALAVSLP
---H-DNPDRHRVEHDLLSREVTNVLAVGGPAR--S-GEVK--F-SSWRAEL-LRNCQHF
TQVPLSSNTASHAQLVL--NMLPSSHGYTLFQ--GDGTLKLGWKDTSLYTASAWTSNAWH
HFHFL*--------------------------
>Amborella_trichopoda_ATR0763G214
------------------------------------------------------------
------------------------------------------------------------
------------------------------------------------------------
------------------------------------------------------------
------------------------------------------------------------
------------------------------------------------------------
------------------------------------------------------------
----------------------------------------MDETPPWIHLLAPPAGIQPP
SPESGAGTKRHHPNLPESSTGRHDEDAGEAETSLSE------------------------
-------------------------------------------------------NKRKQ
RKSETGKEAPNY-AIE-D--------EESSGLRLLG----------LLLQCAEAVAMDDL
DLASCLLPEITHLASPF-GSP-AVRVAAYFADALQARLVSSWL-GVYAP-VP-SHA-LER
F-SQRLLHAFQAYNAISPLVKFSHFTANQAIVQAVSQASRI-HIIDLDIMQG--LQWPGL
FHLLS-TRSSSP-P-SVRITGLGSCTRTLAAT-----GDRLSEFAGSLGLA-FEYTGLAC
RAGEVGDL----ARL---------KL-RAGE-TVVVHWLHHCLYDVTGSDA----GLLKL
LHSTKPRLITMVEQDFNH-------------GGGGGFLGRFVEALHYYSALFDALGSMQD
---S-TNQDRHIVEQQVLGREIKNIVAVGGPKR--T-GEVV--V-ERWPAEL-GK--LGF
RGVSLAGSAADQAGLLL--GMYPWQEGYTLVE--EGGCLRLGWKDLPLLTASAWEPSLKD
APFSPSTLTEAT*-------------------
>Amborella_trichopoda_ATR0789G114
------------------------------------------------------------
------------------------------------------------------------
------------------------------------------------------------
------------------------------------------------------------
------------------------------------------------------------
------------------------------------------------------------
------------------------------------------------------------
------------------------------------------------------------
------------------------------------------------------------
------------------------------------------------------------
--------------------------------------------------------MDNL
DLAASILPEITHLASPF-GSP-AMRVAAYFSDALQSRLMSSWL-GMYAP-LP-SYA-LEP
F-SQRLLNAFQAYNAILPLVKFSHFTANQAIVQAVSQVSRV-HIIDLDIMQG--LQWPGL
FHLLS-TCSTSP-P-SVRITGFGSCARELAAT-----GERLSVFSASLGLA-FEYTGLVC
RAGEVRDL----ARL---------KL-QGGE-TVIVNWVHHYMYDVTGSDA----GLLKL
LHSVKPRLITMVEQDVSH-------------GDGGGFLRRFVNALHYYSALFDALGSMQD
---S-MNQDRNIAEQQVLGREIKNIVGGGGRKR--S-GEMV--V-ERWGAEL-GK--LGF
RGVSLRGSAADQARLLL--GMYPWQEGYSVVE--EGGCLRVGWKDLALLTASAWEPCVM*
--------------------------------
>Amborella_trichopoda_ATR1127G062
--------------------------------------------MAACVVVGSNGGRLGS
GGSSSSGGSHSGSDGAAPLPREVVTAHYGGGEEEARITMEGRMIGSSNSRKRGASEMDDG
QQLHMSSGLVQHPRVFRRAADNDLDMAAQLHTYSSGNNRCSILLHETQGAAPPPPPSFFS
DTTATTYYNHLQQQPATITMPAVQQQPPPLTLCGFSGLPLFTSSSTEKG---------RS
SFDATAALPQQQQQASSSSSVVAMDEAETWIDGIIKDLVHT-------SPVPIPQLIQNV
REVIFPC-NPQLAALL---EFRLRSLPESSPADKQQLPLGSGLKLRI-------------
------------------------------------------------------------
---------------EQQPGTGSIESFPTALPWLSSSTSSSKEHQGMAETMMMNQQYVNW
ALDERPPLPPTPPLLSLNQSSSNNTSPPKKSAAQTE------EESH--------------
---------------------------------------------------------HQQ
KLRERERRKQQE-QQA-K--------RDSEGLHLLT----------LLLQCAEAVSAERL
DEASAMLAEIAELSTPF-GSS-AQRVAAYFSEAMSARLVSACL-GVYSP-LP------AC
VQNQKIVSAFQVFNGISPFVKFSHFTANQMIQEAFEREERV-HIIDLDIMQG--LQWPGL
FHILA-SRPGGP-P-RVRVTGLGSSEEALEAT-----GRRLAEFAETLGLP-FEWCGLAE
KAGNV-GV----ERL---------GI-RKRE-AVAVHCLHHSLYDVTASDA----NTLAL
IQRLSPKVVTMVEQDLSH---------------GDSFLARFVEAIHYYSALFDSLGASQA
---E-DSHERHVVEQQLLSREIKNLLAVGGPSR--S-GEIK--F-ENWREKL-RQ--CGF
KAMSLAGNAATQATLLL--GMFPS-DGYTLVE--DKGTLKLGWKDLCLLTASAWRPPSPI
NH*-----------------------------
>Anthoceros_agrestis_1kpTWUW2009277
------------------------------------------------------------
------------------------------------------------------------
------------------------------------------------------------
------------------------------------------------------------
------------------------------------------------------------
------------------------------------------------------------
------------------------------------------------------------
------------------------------------------------------------
------------------------------------------------------------
-------------------------------------------------------AGPGP
GVSSEDTSMADV-ATP-A--------CDSEGLHLIG----------LLLQCAEAVSNDNL
DEANIILPQLSELASPY-GNS-VHRVAAYFAEAMASRLISSCL-GICSP-LP---G-IQH
ITNHNIVAAFQVFNDVCPFVKFSHFTSNQAILEAFEGEDRV-HIIDLDIMQG--LQWPAL
FHILA-SRPGGP-P-HLKITGLGTSKEALEAT-----GRRLSDFALTLGLP-FQFFPVAD
RVGNL-DA----QAL---------RV-CQGD-TVAIHWLHHSLYDVTGSDT----RTLAL
LHSLRPKVVTMVEQDLSH---------------AGTFLNRFVEALHYYSALFDSL-ASHP
---E-DHPERHIVEQQLLSCEIKNILAVGGPAR--T-GEVK--F-DRWTEHL-AQ--AGF
QAVSLSGNAATQAALLL--GMFAG-EGYTLAE--QRGTLKLGWKNLCLFTASAWTCP---
--------------------------------
>Arabidopsis_thaliana_AT3G54220
------------------------------------------------------------
------------------------------------------------MAESGDFNGGQP
PPHSPLRTTSSGSSSSNNRGPPPPPPPPLVMVRKRLASEMSSNPDYNNSSRPPRRVSH-L
LDSNYNTVTPQQPPSLTAAATVSSQPNPPLSVCGFSGLPVFPSDRGGRNVMMS-------
------------VQPMDQDSSSSSASPTVWVDAIIRDL-IH----S-STSVSIPQLIQNV
RDIIFPC-NPNLGALL---EYRLRSL----------------------------------
------------------------------------------------------------
--------------------------------MLLDPSSSSDPSPQTFEPLYQISNNPSP
PQQQQQH-----QQQQQQHKPPPPPIQQQERENSST------DAPP--------------
-----------------------------QP----------------ETVTATVPAVQTN
TAEALRERKEEI-KRQ-K--------QDEEGLHLLT----------LLLQCAEAVSADNL
EEANKLLLEISQLSTPY-GTS-AQRVAAYFSEAMSARLLNSCL-GIYAA-LP-SRW-MPQ
THSLKMVSAFQVFNGISPLVKFSHFTANQAIQEAFEKEDSV-HIIDLDIMQG--LQWPGL
FHILA-SRPGGP-P-HVRLTGLGTSMEALQAT-----GKRLSDFADKLGLP-FEFCPLAE
KVGNL-DT----ERL---------NV-RKRE-AVAVHWLQHSLYDVTGSDA----HTLWL
LQRLAPKVVTVVEQDLSH---------------AGSFLGRFVEAIHYYSALFDSLGASYG
---E-ESEERHVVEQQLLSKEIRNVLAVGGPSR--S-GEVK--F-ESWREKM-QQ--CGF
KGISLAGNAATQATLLL--GMFPS-DGYTLVD--DNGTLKLGWKDLSLLTASAWTPRS*-
--------------------------------
>Arabidopsis_thaliana_AT5G41920
------------------------------------------------------------
------------------------------------------------------------
------------------------------------------------------------
------------------------------------------------------------
------------------------------------------------------------
------------------------------------------------------------
------------------------------------------------------------
------------------------------------------------------------
--MTTKRIDRDL-----PSSDDPSSAKRRIEF----------------------------
------------------------------------------------------------
---------PEE-TLE-N--------DGAAAIKLLS----------LLLQCAEYVATDHL
REASTLLSEISEICSPF-GSS-PERVVAYFAQALQTRVISSYLSGACSP-LS-EKP-LTV
VQSQKIFSALQTYNSVSPLIKFSHFTANQAIFQALDGEDSV-HIIDLDVMQG--LQWPAL
FHILA-SRPRKL-R-SIRITGFGSSSDLLAST-----GRRLADFASSLNLP-FEFHPIEG
IIGNLIDP----SQL---------AT-RQGE-AVVVHWMQHRLYDVTGNNL----ETLEI
LRRLKPNLITVVEQELSY-------------DDGGSFLGRFVEALHYYSALFDALGDGLG
---E-ESGERFTVEQIVLGTEIRNIVAHGGGRR-------K--R-MKWKEEL-SR--VGF
RPVSLRGNPATQAGLLL--GMLPW-NGYTLVE--ENGTLRLGWKDLSLLTASAWKSQPFD
*-------------------------------
>Asplenium_platyneuron_1kpKJZG2001603
------------------------------------------------------------
------------------------------------------------------------
------------------------------------------------------------
------------------------------------------------------------
------------------------------------------------------------
------------------------------------------------------------
------------------------------------------------------------
------------------------------------------------------------
------------------------------------------------------------
------------------------------------------------------------
--------------------------SDEEGLELLS----------LLLQCAEAVATDNL
EMANNLIPLLNEMSSPY-GSP-IHRVVAYFTEGMAARILNSCL-GICSP-LP-A---MQR
FCNQSIASAFQMFNGLCPFVKFSHFTANQAILEAFEGHQRV-HIIDCDIMQG--LQWPAL
FHILA-SRPEGP-P-CV--TGIGTSLEALEAT-----GKRLSDFASTLKMP-FEFHSAAD
RVGNL-DL----KSL---------KV-RQGD-ALAVHWLQHSLYDVTGSDS----RMLRL
FQQLRPTVFTIVEQDLSY---------------EGPFINRFVEALHYYSALFDSLGASHA
---D-SSEERHAVEQQLLSCEMKNIVAVGGPVR--T-GEVK--F-DNWRDVM-SS--AGF
RHVSLAGNAASQATLLL--NMFPC-QGYSLLE--EAGVLKLGWKDLSLYTASAWSTP---
--------------------------------
>Azolla_filiculoides_Azfi_s0807.g087717
------------------------------------------------------------
------------------------------------------------------------
------------------------------------------------------------
------------------------------------------------------------
------------------------------MEDLTTQASFSSSSSMVNEIDPNMPLLSDL
LIYPSPWNLQLEHPSHATIDGHYLSFPNPSLERKH-------------------------
------------------------------------------------------------
------------TMMENPTSFYSIASQEHDYGELLLELEKCEEFPDQIRLENRKRASIMS
EDCDASSDYRAMKMSRGAKSSGLSDLAALELDPSAQIIDHHHLSSASLSTGFLTYTSHPY
EEEEEEDRAYRIASNANETPSSCHMVAPLPSMAQGLGFGHVPSTSSSYVEIAARVCDPAN
EPCVNANLPEKM-TMN-S--------WDKQGLELLS----------LLLQCAEAVSQDDV
EVANSLIPLLSEASSPH-GNP-IQRIAAYFTEGMATRIINKCL-GISAPSFFLRTTTAHT
FRNQAISTAFQLFNGVCPYVKFSHFTANQAILEAFEGHGSV-HIIDCDVMQG--LQWPAL
FHILA-SRPDGP-P-NVRITGLGTCLEALDAT-----GKRLSDFATTLRLP-FEFHGVAD
KVGNL-TL----EAL---------KV-RHGEDALAIHWLQHSLYDVSGSDG----RTLEL
FRELRPNLVTIVEQELDH---------------GGSFSHRFVEALHYYSALFDSLGASYE
---LSNCEDRYTIEQQLLSSEIKNIVAIGGPAR--SVGEAK--F-GNWREKM-RE--YGF
SQVSLAGNATLQANFCL--TCLLV-IAILYVK--REGC*---------------------
--------------------------------
>Brachypodium_distachyon_Bradi1g24310
------------------------------------------------------------
------------------------------------------------------------
------------------------------------------------------------
------------------------------------------------------------
------------------------------------------------------------
------------------------------------------------------------
------------------------------------------------------------
------------------------------------MIQGVLSRASAAD----------A
AAMKAKRVAPIP-EDEEAAMVGAR------------------------------------
----------------------------------------------------GKRLQLHS
SG--VQQQQEAP-AEE-GKVVVVEAAAETRGLRLLS----------LLLRCAEAVAMDSL
PEARDLLHEIAELASPF-GTS-PERVAAYFGDALCARVLSSYL-GAYSP-LA-L---ASA
QQSRRVASAFQAYNALSPLVKFSHFTANKAILQALDGEDRV-HVVDLDIMQG--LQWPGL
FHMLASSRPSKPLL-SLRITGLGASLEVLEAT-----GRRLADFAGSLGLP-FEFRPIEG
KIGHVADT----DVLLLGR--------DEGE-ATVVHWMHHCLYDVTGSDA----GTVRV
LRSLRPKLVTIVEQDLGH---------------GGDFLGRFVEALHYYSALFDALGDGAG
PEEE-EAQQRHAVERQLLGAEIRNIVAVGGPKR--T-GEVR--V-ERWGDEL-RR--AGF
RPVSLSGGPAAQARLLL--GMCPW-KGYTLVE--EDGCLKLGWKDLSLLTASSWEPTTTD
GDEEDDLGAAARQEECHGS*------------
>Brachypodium_distachyon_Bradi2g22010
------------------------------------------------------------
------------------------------------------------------------
------------------------------------------------------------
------------------------------------------------------------
------------------------------------------------------------
------------------------------------------------------------
------------------------------------------------------------
-MINHLMSGRVVSDMHHHDSSLGLMQFHDPHQYMYSSSSSTA---GGSFLPHHHAAFIK-
-DVAPAEPLVEILEEAPGAAGAPAMQEER-------------KVVD--------------
---------------------------------------------------------E--
--AAEEEEGEEA-A------------AESHGVRMIA----------LLMECAVAMSVGNL
ADANGALLELSQMASPY-AASCGERLVAYFARALAARLMSSWV-GVCAP-LSLQQH-DDA
--GIVIHAAFRAFYNVAPFARAAYLACNQAVLDAFRGQRAV-HIVDLDMVPGGALQWLSL
LPALA-ARPGGP-PALLRVTGFGVSAALLHDA-----GNQLAGLAGKLGLP-FEFYAVAK
RPGDA-AAAVSSGLLL-------PGK-RPGE-AVAVHWLRHALYDAAGDEA----AAIRL
ARWLEPRVMTVVDQERSLSSSSSSGAAA---DDGGSFLDRFVSALHHYSAAFDSLGAARP
---AGDDASRHLAENGMLGREIGNVLAIAGPSR---SGRERLLP-GSWQAEL-AR--HGF
LRARW-GSGGARAQMLA--GACPAGLGYTVADDAHDGTVRLGWKGTPLYAVSTWTWCATT
HGH-----------------------------
>Brachypodium_distachyon_Bradi4g44093
------------------------------------------------------------
------------------------------------------------------------
------MGSLFFPSSSSSSSYPPSHASDSTAFLHHHLLDHHQHAAAAMVRKRPAPDMDNL
PPPRRHVTGDLSDVLAAANAA---APPQQQQQLPTAQLPALPTQLLPPPTPFQHQQHQQE
QQHHMDVAA---------ANPGGVAATTAFVDGIIRDIIGSCHAGHGGGGVSVAQLIHNV
REIIHPC-NPALASLL---ELRLRSLLSPAASDL--------------------------
------------------------------------------------------------
-----------------------PPPHPSLQSLPVSPPAAALPPPP------------PP
PPDKLISSPPPQPESPKQPPPPTPEQTA--------------------------------
----------------------------------------------------------AA
AQAAAKSRRETQ-LRK-Q--------RDEEGLHLLT----------LLLQCAESVNADNL
DDAQSALLEIAELATPF-GTS-TQRVAAYFAEAVSARLVTSCL-GLYAP-LPPHSAAASI
TGGRKIAAAFQVFNGISPFVKFSHFTANQAIQEAFEREDRV-HIIDLDIMQG--LQWPGL
FHILA-SRPGGP-P-RVRLTGLGASMDALEAT-----GKRLSDFADTLGLP-FEFCAVAD
KAGNL-DP----EKLLNGGGGGGGGVGRRRE-AVAVHWLHHSLYDVTGNDA----NTLGL
IQRLAPKVVTMVEQDLSH---------------SGSFLARFVEAIHYYSALFDSLDASYG
---E-DSPERHVVEQQLLSREIRNVLAVGGPAR--T-GDAK--FVGSWRDKL-AR--SGF
GPASLAGSAAAQAALLL--GMFPS-DGYTLVE--ENGALKLGWKDLCLLTASAWRPMVQT
TPSSSAR*------------------------
>Ceratopteris_richardii_Cri36129_DN370259_c3_g2_i1
------------------------------------------------------------
------------------------------------------------------------
------------------------------------------------------------
------------------------------------------------------------
---------------------MEDSTVGTWVYTLVNDLAET------MPNMSIQELLNIL
SETHSPCNVQVRQILDTPHLDHILDPHLHPLKPYEHLQDLSNQISSPAVDVSGNHRLAKK
SRTDSCNVNVFGADTIDVEKCRGLKTTTDHSHVLVQHNALGNLQGNHCLKDAVSQAPKNI
QNEILSWTTDYKTKSSTKTAALSLSLDSSSDNYKYPRVNYSAELCGNPVYVEHQVYPTID
RGVQRVDIVSQTAHLMGQALSQQVFMQSQKHEQRHW------SSNP--------------
----------------------KQEFLARQPASPYKCTNEHQEEIARQLYAGKLQAQGDV
SVKAIADVHSAC-AVS-S--------SDEEGLELLS----------LLLQCAEAVASENL
NMSSTLIPILNEMSSPY-GNP-FQRVAAYFTEGMAARVLASCL-GICSP-LP-P---VQK
FCNQNISSAFQTFNGLCPYVKFSHFTANQAILEAFEGHQSV-HIIDCDIMQG--LQWPAL
FHILA-SRPQGP-P-FVRITGIGISLEALEAT-----GKRLSDFANTLCMP-FEFHSVAE
RVGNL-DL----ASL---------KV-RPGE-AVAVHWLQHSLYDVTGSDR----RTLQL
FQQLKPTVLTIVEQDLSH---------------AGAFLDRFFQALYYYSALFDSLGARHA
---E-ASEERHVVEQQLFSNEMKNIVAVGGPAR--T-GEEK--Y-NNWRAIM-SN--AGF
KQVSLAGNAATQATLLL--NMFPN-EGYSLME--EGGVLKLGWKDLSLYTASAWSWPASP
HSS-----------------------------
>Cryptogramma_acrostichoid_1kpWQML2002243
------------------------------------------------------------
------------------------------------------------------------
------------------------------------------------------------
------------------------------------------------------------
------------------------------------------------------------
------------------------------------------------------------
------------------------------------------------------------
------------------------------------------------------------
------------------------------------------------------------
------------------------------------------------------------
------------------------------------------------------------
------------------------------------------------------------
-----LQGAYLSLNQVTPFIRFTHLTANQAILEAFQGWDSV-HIVDMDIMQG--VQWPPL
MQALA-GRAGGA-P-RIRISGAGSNVSLL-------------------------------
------------------------------------------------------------
------------------------------------------------------------
------------------------------------------------------------
------------------------------------------------------------
--------------------------------
>Cryptogramma_acrostichoid_1kpWQML2010136
------------------------------------------------------------
------------------------------------------------------------
------------------------------------------------------------
------------------------------------------------------------
------------------------------------------------------------
------------------------------------------------------------
------------------------------------------------------------
------------------------------------------------------------
------------------------------------------------------------
------------------------------------------------------------
------ANDAHV-TAS-K--------SDEEGLELLS----------LLLQCAEAVANDNL
DMTNTLIPLLNEMSSPY-GNP-IQRVAAYFAEGMAARVLNSCL-GICSP-LP-A---VQR
FCNQSISSAFQIYNGLCPYVKFSHFTANQAILEAFEGHQRV-HIIDCDIMQG--LQWPAL
FHILA-SRPEGP-P-CVRITGIGTSLEALEAT-----GKRLSDFANTLCMP-FEFHSVAD
RVGNL-DL----ASL---------KV-RQGD-ALAVHWLQHSLYDVTGSDN----RTLQL
FQQLKPTVLTIVEQDLSH---------------AGTFLDRFVEALHYYAALFDSLGASHA
---E-CSEERHAVEQQLFSNEMKNIVGVGGPAR--T-GEMK--Y-DNWRAVM-SR--AGF
KQVSLAGNAATQATLLL--NMFPC-EGYSLGE--EDGVLKLGWKDLSLYTASAW------
--------------------------------
>Cycas_micholitzii_CMI00002405
------------------------------------------------------------
------------------------------------------------------------
------------------------------------------------------------
------------------------------------------------------------
------------------------------------------------------------
------------------------------------------------------------
------------------------------------------------------------
------------------------------------------------------------
------------------------------------------------------------
------------------------------------------------------------
--------------------------EDQEGR----------------------------
------------------------------------------------------------
------------------------------------------------------------
------------------------------------------------------------
---------------------------RSGS-ALAAPFSVRRNGVRSPDIV----AGGGG
VXXXXXXXXTMVEQDLSH---------------EGSFLARFVEAIHYYSALFDSLGACYP
---D-DSPERHVVEQQLLSREIKNILAVGGPAR--T-XVMK--F-ENWRDQL-KQ--SGF
KSFSLEGNAATQANLLL--GMFPC-VGYTLFK--ENGTLKLGWKDLCLLTASAWRPAAHS
LI*-----------------------------
>Cycas_micholitzii_CMI00004440
------------------------------------------------------------
------------------------------------------------------------
------------------------------------------------------------
------------------------------------------------------------
------------------------------------------------------------
------------------------------------------------------------
------------------------------------------------------------
------------------------------------------------------------
------------------------------------------------------------
------------------------------------------------------------
------------------------------------------------------------
------------------------------AEAMSARLRSCCL-GIYSP-MS-----MNK
SQSQRIVSAFQVCNGISPFVKFSHFTANQAIQQAFEGERSV-HIIDLDIMQG--LQWPAL
FHILA-SRPGDP-P-EVRMTGLGTSMEALEAT-----GKRLSDF----------------
------------------------------------------------------------
------------------------------------------------------------
------------------------------------------------------------
------------------------------------------------------------
--------------------------------
>Cycas_micholitzii_CMI00006156
------------------------------------------------------------
------------------------------------------------------------
------------------------------------------------------------
------------------------------------------------------------
------------------------------------------------------------
LIITVVIVSPQLARLIWTKQGILKSLH---------------------------------
------------------------------------------------------------
------------------------------------------------------------
------------------------------------------------------------
------------------------------------------------------------
--------------------------NDNKTSPVLQTMKKVCICSPXXXXCAEAISADNF
EEANAILPQISELSTPY-GTS-VQRVAAYFAEAMSARLVNSCV-GMYCP-LP---R-LHS
SQSQKIVSAFQIFNGITPFVKFSHFTANQAIQ----------------------------
------------------------------------------------------------
------------------------------------------------------------
------------------------------------------------------------
------------------------------------------------------------
------------------------------------------------------------
--------------------------------
>Cycas_micholitzii_CMI00007722
------------------------------------------------------------
------------------------------------------------------------
------------------------------------------------------------
------------------------------------------------------------
------------------------------------------------------------
------------------------------------------------------------
------------------------------------------------------------
------------------------------------------------------------
------------------------------------------------------------
------------------------------------------------------------
------------------------------------------------------------
------------------------------------------------------------
------------------------------------------------------------
------------------------------------------------------------
------------------------------------------------------------
-----PKVITMVEQEMSH---------------AGSFLNRFVEALHYYSAMFDSLGACFP
---Q-DNPERHVVEQQLLSYEIKNILAVGGPAR--T-GEVK--F-ENWRIHL-QN--SEF
RQLSMSGNAFAQAELLL--NMFPC-EGYSLVE--DAGTLKLGWKDLCLYTASAWTSIFQM
*-------------------------------
>Cycas_micholitzii_CMI00011046
------------------------------------------------------------
------------------------------------------------------------
------------------------------------------------------------
------------------------------------------------------------
------------------------------------------------------------
------------------------------------------------------------
------------------------------------------------------------
------------------------------------------------------------
------------------------------------------------------------
------------------------------------------------------------
------------------------------------------------------------
------------------------------------------------------------
------------------------------------------------------------
------------------------------------------------------------
------------------------------------------------------------
---------TMVEQNLSH---------------AGSFLSRFVVAIHYYSALFDSLDAGYP
---E-DSLERHVVEQQLLSCEIKNILAVGGLAR--T-GEAK--F-ESWRDQF-GY--AGF
KALSLAGNAEAQAALLL--AMFPC-QGYTLVQ--DSGTLKLGWKDICLLTAAAWRH*---
--------------------------------
>Ginko_biloba_GBI00001376
------------------------------------------------------------
------------------------------------------------------------
------------------------------------------------------------
------------------------------------------------------------
------------------------------------------------------------
-------------------------------------------------------VSEHG
GSEAHREHDGDQRRQIMVDWKTVGCSDAARNR----TALDGHDNRLLDIQSGRGLDEERL
RRGHHEQDLRLRMPTNESHDFLQRQQQPDSGLKLYLDSSSSDCYNNNEMPW-GAKEHFSE
PAMMNQYNMWMPQRQADQNTQPPPVLSLHHQGSVIQ------EEAV--------------
-----------------------------AHRVATPAAGNNYIPTRKINIS---DQSSHQ
SPQQQQRQRQQG-EIT-P--------SDEEGLHLLA----------LLLQCAEAVSTDNF
EEANAILPQITELSTPY-GTS-VQRVAAYFAEAMSARLVNSCV-GMYSP-LP-K---MHS
SQSQRIVSAFQVFNGISPFVKFSHFTANQAIQEAFEREERV-HIIDLDIMQG--LQWPGL
FHILA-SRPGRP-P-HVRITGLGTSFEALEAT-----GKRLADFAHTLNIP-FEFHPVAD
KVGNV-DP----ERL---------KI-RKGE-ALAVHWLHHSLYDVTGSDS----HTLWL
LQRLSPKVITIVEQDLSH---------------AGSFLARFVEAIHYYSALFDSLGASYP
---E-DSSERHVVEQQLLSREIKNILAVGGPAR--T-GEVK--F-ENWRDQL-RQ--AGF
KPLSLAGNAATQASLLL--GMFPC-EGYTLVE--ENGTLKLGWKDLCLLTASAWRPSHAL
I*------------------------------
>Ginko_biloba_GBI00005471
------------------------------------------------------------
------------------------------------------------------------
------------------------------------------------------------
------------------------------------------------------------
------------------------------------------------------------
------------------------------------------------------------
------------------------------------------------------------
------------------------------------------------------------
------------------------------------------------------------
------------------------------------------------------------
---------------------------DEEGLHLLS----------LLLQCAEAVSADNF
EEANMILPQISELASPY-GNS-LQRVAAYFAEGMATRLVNSCL-GVCSP-LP---G-MQL
ARNHGILSAFQAFNGICPFVKFSHFTSNQAILEAFEGKSRV-HIIDFDIMQG--LQWPAL
FHILA-ARPGGP-P-YVRITGLGTSLDALEAT-----GKRLSSFARTLRLP-FEFHAVAE
KVGKV-DP----AAL---------HV-RKGD-ALAVHWLHHSLYDVTGSDPRPPHHTLEL
LQRLAPTVITMVEQEMSY---------------AGSFLNRFVEALHYYSAMFDSLGASLP
---E-DNIDRHAVEQQLLSHEIKTILAVGGPAR--T-GEVK--F-ENWRSHL-QH--SEF
RQLSMSGNAFAQAELLL--NMFPC-QGYSLVE--DGGTLKLGWKDLCLYTASAWTSVIQM
*-------------------------------
>Ginko_biloba_GBI00006630
------------------------------------------------------------
------------------------------------------------------------
------------------------------------------------------------
------------------------------------------------------------
------------------------------------------------------------
------------------------------------------------------------
------------------------------------------------------------
------------------------------------------------------------
------------------------------------------------------------
------------------------------------------------------------
------------------------------------------------------------
---------------------------AYFAEAMSSRLVSSCI-GIYSP-L------MNK
YQSQRIASAFQVYNGISPFVKFSHFTANQAIRQVFEGEKRV-HIIDLDIMQG--LQWPGL
FHILA-SQPGNR-P-SVRITGLGTSMEALEATGKRLAGKRLSDFAQKLGLP-FEFHAVAD
KAGNI-NSADLLDKL---------KV-RKGD-ALAVHWLHHSLYDVTGSDK----STMQL
LRRLSPKLITMVEQDLCH---------------VGPFMHRFVEAIHYYSALFDSLGAAYP
---E-DX*----------------------------------------------------
------------------------------------------------------------
--------------------------------
>Ginko_biloba_GBI00006631
------------------------------------------------------------
------------------------------------------------------------
------------------------------------------------------------
------------------------------------------------------------
------------------------------------------------------------
------------------------------------------------------------
------------------------------------------------------------
------------------------------------------------------------
------------------------------------------------------------
------------------------------------------------------------
------------------------------------------------------------
------------------------------------------------------------
------------------------------------------------------------
------------------------------------------------------------
------------------------------------MWVH--------------------
---------------------------------LCTDLWKQFIIIRLYSTPLGQLILRIX
---E-DSVERHVVEQQLLSYEIKNILAVGGPAR--T-GEVK--F-ENWRDQL-QQ--AGF
KKLSLAGNAAAQATLLL--GMFPC-QGYTVVE----------------------------
--------------------------------
>Ginko_biloba_GBI00008402
------------------------------------------------------------
------------------------------------------------------------
------------------------------------------------------------
------------------------------------------------------------
------------------------------------------------------------
------------------------------------------------------------
------------------------------------------------------------
------------------------------------------------------------
------------------------------------------------------------
------------------------------------------------------------
------------------------------------------------------------
------------------------------------------------------------
------------------------------------------------------------
------------------------------------------------------------
------------------------RI-RKGD-ALAVHWLHHSLYDVTGSDT----RTLQL
LQRLKPKVITMVEQDMSR---------------VGSFLNRFVEGLHYYSAMFDSLGACFS
---E-DNVDRHTVEQQLLYHEIKNILAVGGPAR--T-GEIK--F-ENWRTQL-QN--GGF
RQLSMSGNAFAQAHLLL--NMFPC-QGYSLVEA-EGGILKLGWKELPLYIASAWTS*---
--------------------------------
>Ginko_biloba_GBI00008859
------------------------------------------------------------
------------------------------------------------------------
------------------------------------------------------------
------------------------------------------------------------
------------------------------------------------------------
------------------------------------------------------------
------------------------------------------------------------
------------------------------------------------------------
------------------------------------------------------------
------------------------------------------------------------
---------------------------------------------------AESFSTDNI
EEANAILPQLNELATPY-GNS-LQRVAAYFAQGMAARLLNSYL-----------------
------------------------------------------------------------
------------------------------------------------------------
------------------------------------------------------------
------------------------------------------------------------
------------------------------------------------------------
------------------------------------------------------------
--------------------------------
>Ginko_biloba_GBI00013379
------------------------------------------------------------
------------------------------------------------------------
------------------------------------------------------------
------------------------------------------------------------
------------------------------------------------------------
------------------------------------------------------------
------------------------------------------------------------
------------------------------------------------------------
------------------------------------------------------------
-------------------------------------------------RISKRNESEAM
PGKSSETRQKNR-VTS-P--------TGEQGLHLLG----------LLIQCAEAVSVDNF
EEANFILPQIYELSSPY-GSS-VHRVAAYFSEAMSSR-----------------------
------------------------------------------------------------
------------------------------------------------------------
------------------------------------------------------------
------------------------------------------------------------
------------------------------------------------------------
------------------------------------------------------------
--------------------------------
>Lindsaea_linearis_1kpNOKI2012552
------------------------------------------------------------
------------------------------------------------------------
------------------------------------------------------------
------------------------------------------------------------
------------------------------------------------------------
------------------------------------------------------------
------------------------------------------------------------
------------------------------------------------------------
------------------------------------------------------------
------------------------------------------------------------
--------------------------SDEEGLEILS----------LLLQCAEAVSVDNL
EVANSLIPLLNEMSSPY-GNP-IQRVAAYFTEGMAARIINSCL-GICAP-LP-A---VQK
YCNQSISSAFQTFNGICPYVKFSHF-----------------------------------
------------------------------------------------------------
------------------------------------------------------------
------------------------------------------------------------
------------------------------------------------------------
------------------------------------------------------------
--------------------------------
>Lindsaea_linearis_1kpNOKI2085936
------------------------------------------------------------
------------------------------------------------------------
------------------------------------------------------------
------------------------------------------------------------
------------------------------------------------------------
------------------------------------------------------------
------------------------------------------------------------
------------------------------------------------------------
------------------------------------------------------------
------------------------------------------------------------
------------------------------------------------------------
------------------------------------------------------------
---------------------------------AFERRQSV-HIIDCDIMQG--LQWPAL
FHMLA-SRPEGP-P-CVRITGIGTSLEALEAT-----GKRLSDFASTLCLP-FEFHSVAD
RVGNL-DP----ASL---------RI-RKGD-ALAVHWLQHSLYDVTGSDR----RTLQL
FQRLKPTVVTIVEQDLSH---------------GGTFLNRFVEALHYYSALFDSLGASYP
---E-SSEDR--------------------------------------------------
------------------------------------------------------------
--------------------------------
>Lindsaea_linearis_1kpNOKI2082060
------------------------------------------------------------
------------------------------------------------------------
------------------------------------------------------------
------------------------------------------------------------
------------------------------------------------------------
------------------------------------------------------------
------------------------------------------------------------
------------------------------------------------------------
------------------------------------------------------------
------------------------------------------------------------
------------------------------------------------------------
------------------------------------------------------------
----------------------------------------V-HIVDMEIMQG--VQWPPL
MQALA-DRVEGP-P-KVRITGIGSNLALLEQT-----GNRLSTFAASLSLPMFEFHAVHA
ATNAI-SEILTPGML---------DL-RADE-ALAINISTPQLKYRWRCRQ----SFLTV
LRSLQPTILTIADRE---------------------------------------------
------------------------------------------------------------
------------------------------------------------------------
--------------------------------
>Lindsaea_microphylla_1kpYIXP2009069
------------------------------------------------------------
------------------------------------------------------------
------------------------------------------------------------
------------------------------------------------------------
------------------------------------------------------------
------------------------------------------------------------
------------------------------------------------------------
------------------------------------------------------------
------------------------------------------------------------
------------------------------------------------------------
------------------------------------------------------------
------------------------------------------------------------
------------------------------------------------------------
------------------------------------------------------------
--------------------------------------------------------TLQL
FQQLKPTVVTIVEQDLSH---------------GGTFLNRFVEALHYYSALFDSLGASYP
---E-SSEDRHAVEQRLLSSEMKNIVAVGGPAR--T-GEVK--F-DNWREVM-SN--AGF
RQVTLAGNAATQAALLL--NMFPC-EGYSLWE--QAGVLKLGWKDLGLYTASAW------
--------------------------------
>Lindsaea_microphylla_1kpYIXP2042029
------------------------------------------------------------
------------------------------------------------------------
------------------------------------------------------------
------------------------------------------------------------
------------------------------------------------------------
------------------------------------------------------------
------------------------------------------------------------
------------------------------------------------------------
------------------------------------------------------------
------------------------------------------------------------
--------------------------------------------------CAEAVSVDNL
EVANSLIPLLNEMSSPY-GNP-IQRVAAYFTEGMAARIINSCL-GICAP-LP-A---VQK
YCNQSISSAFQTFNGICPYVKFSHFTANQAILEAFERRQSV-HIIDCDIM----------
------------------------------------------------------------
------------------------------------------------------------
------------------------------------------------------------
------------------------------------------------------------
------------------------------------------------------------
--------------------------------
>Medicago_truncatula_Medtr1g069725
------------------------------------------------------------
------------------------------------------------------------
------------------------------------------------------------
--------------------------------MIHPHM-----HETWDYTIITNDLLLPP
PIQTNPYPKQ-LTENHSLNLGGQNNEVSDWVEHFTKHFVEDHLPQNT--------SDNNS
YN----------------------------------------------------------
------------------------------------------------------------
------------------------------------------------------------
------------------------------------------------------------
------------------------------------------------------NLQQIQ
TNTSDLIQNHNS--NSGY--------ECDQGLNLIT----------LLMECAVAISVENH
GEAHRMLLELTQLASPY-KTSCAERVVAYFAKAMISRVMNTWL-GACSP-LI--------
-DHRTIHSSLQVFNNISPFIKFSHFTSNQAILEAVNRCNSI-HIIDLDIMQG--LQWPAF
FHILA-TRMEGR-P-SVRMTGMGASMELLVET-----GKNLSNFARRLGLC-LEFYPIAC
KFGEVVDV----SML---------QI-RPNE-ALAVHWLQHSLYDSTGPDW----KTLRL
LEELEPKIITLVEQDVNI---------------GGSFLDRFVGSLHYYSTLFDSLGSYLH
---S-DDSNRNIVEHGLLSKEINNILAIGGPKR--S-GEEK--F-RLWRSELVAR--NSF
EQVPMSANSMAQAQLIL--NMYSPAHGYSLAQ--VDGMLRLGWKDTSLYTASSWTCRTSR
*-------------------------------
>Medicago_truncatula_Medtr4g076020
------------------------------------------------------------
------------------------------------------------------------
------------------------------------------------------------
------------------------------------------------------------
------------------------------------------------------------
------------------------------------------------------------
------------------------------------------------------------
------------------------------------MLQSLVPRPPLSS----------K
PNMNTKRAQREH-DDDDTNVHEPSFKRPNYSSEKAV------------------------
----------------------------------------------------AEHDARDD
EQQQILEHETET-ETE-G--------EESTGLKLLG----------LLLQCAECVAMDNL
DFANDLLPEITELSSPF-GTS-PERVGAYFAQALQARVVSSCL-GSYSP-LT-AKS-VTL
NQSQRIFNAFQSYNSVSPLVKFSHFTANQAIFQALDGEDRV-HIIDLDIMQG--LQWPGF
V------------P-HPRFT---VEEDPFEST-----GRRLADFASSLGLP-FEFHPVEG
KIGSVTEP----GQL---------GV-RPNE-AIVVHWMHHCLYDITGSDL----GTLRL
LTQLRPKLITTVEQDLSH---------------AGSFLARFVEALHYYSALFDALGDGLG
---V-DSVERHMVEQQLLGCEIRNIIAVGGPKR--T-GEVK--V-ERWGDEL-KR--AGF
RPVSLRGNPASQASLLL--GMFPW-RGYTLVE--ENGSLKLGWKDLSLLIASAWQPSDLI
AYVD*---------------------------
>Medicago_truncatula_Medtr7g074650
------------------MAACALFNGATTDETNNNSASNSSNISSEDLHTLHNSNTNMP
QQQQPHSDRKVLRKRMASEMELQLQVHNNNNRFSRRNNNNISSLNCSLPSSTEKGVTTTT
TTTLAAGTNNNANNNNFHYNTNNINNSSHHSNVALSRDNVAVQNYPTVTVTTNYSTML-L
PSSSNNLNNSSTSNYAHFQQPLVEEQNHVPNICGFSGLPLFPS----QNQPNRTSNRNSN
SNISSATNIVDVVNSSTPSMMDETSATTNWIDGILKDL-IH----T-SNSVSIPQLINNV
REIIYPC-NPNLALVL---EHRLRLLTETAPSVVPERKR---------------------
------------------------------------------------------------
-------------------NNTEQQSVSNVNVLPASNVNSSVKLMNRVDDIVPHFSDSST
LLNQNQNMFPNWGVPQINNNNNPLVTLPSQPQSTQQ------DQHQ--------------
-----------------------------HQQHQEHQEDLVPATTPP-------PPTSAE
LAITRKKKEEIK-EQK-K--------KDEEGLHLLT----------LLLQCAEAVSAENL
EQANKMLLEISQLSTPF-GTS-AQRVAAYFSEAISARLVSSCL-GIYAT-LP-----PHT
LHNQKVASAFQVFNGISPFVKFSHFTANQAIQEAFDREERV-HIIDLDIMQG--LQWPGL
FHILA-SRPGGP-P-YVRLTGLGTSMETLEAT-----GKRLSDFASKLGLP-FEFFPVAE
KVGNI-DV----EKL---------NV-SKSE-AVAVHWLQHSLYDVTGSDT----NTLWL
LQRLAPKVVTVVEQDLSN---------------AGSFLGRFVEAIHYYSALFDSLGSSYG
---E-ESEERHVVEQQLLSREIRNVLAVGGPSR--S-GEIK--F-HNWREKL-QQ--CGF
RGISLAGNAATQASLLL--GMFPS-EGYTLVE--DNGILKLGWKDLCLLTASAWRPPFHT
NNIIPHHN*-----------------------
>Oryza_sativa_LOC_Os05g40710
------------------------------------------------------------
------------------------------------------------------------
------------------------------------------------------------
------------------------------------------------------------
------------------------------------------------------------
------------------------------------------------------------
------------------------------------------------------------
-----------------MQDSLGLMQFLDHHQYLYSSSSSNLPL-QQPLLSHHHR-FLEA
NEGCAGEDDSPEFVEPPAAAAAAGTFEQRPELGACK------EVYS--------------
---------------------------------------------------------EEG
-GAAEERTGVAM-AGADVEQVAVEDEEEAHGVRMIA----------LLMECAAAMSVGNL
AGANGALLELSQMASPY-AASCGERLVAYFARAMAARLVGSWV-GVVAP-MAPPPS----
--CGAINAAFRALYNVAPFARLAYLACNQAILEAFHGKRLV-HIVDLDVVPGGALQWLSL
LPALA-ARPGGP-P-VIRVTGFGMSASVLHDT-----GNQLAGLARKLCMF-FEFYAVAK
RPGDA---DAVADMP---------GR-RPGE-AVAVHWLRHAMYDAAGDDG----ASMRL
VRWLEPAAVTLVEQERAHGGGGG----------HGRFLDRFVSALHHYSAVFDAMGASRP
---DGEDASRHLAEHGVLGREIANVLAVGGPAR--SSGREG--P-GSWREVL-AR--HGF
AHAG--GGGGGRAQLVA--AACPGGLGYTVAGD-HDGTVRLGWKGTPLYAVSAWTWCSPP
HARA*---------------------------
>Oryza_sativa_LOC_Os07g38030
------------------------------------------------------------
------------------------------------------------------------
------------------------------------------------------------
------------------------------------------------------------
------------------------------------------------------------
------------------------------------------------------------
------------------------------------------------------------
------------------------------------MLQGVLSRAPGAD----------A
AAMKAKRA--ADDEEEGGERERAR------------------------------------
----------------------------------------------------GKRLAAEG
KQGLVVVSTGEE-EEA-A--------AETRGLRLLS----------LLLRCAEAVAMDQL
PEARDLLPEIAELASPF-GSS-PERVAAYFGDALCARVLSSYL-GAYSP-LA-LRP-LAA
AQSRRISGAFQAYNALSPLVKFSHFTANQAIFQALDGEDRV-HVIDLDIMQG--LQWPGL
FHILA-SRPTKP-R-SLRITGLGASLDVLEAT-----GRRLADFAASLGLP-FEFRPIEG
KIGHVADA----AALLGPR--------HHGE-ATVVHWMHHCLYDVTGSDA----GTVRL
LKSLRPKLITIVEQDLGH---------------SGDFLGRFVEALHYYSALFDALGDGAG
AAEE-EAAERHAVERQLLGAEIRNIVAVGGPKR--T-GEVR--V-ERWGDEL-RR--AGF
RPVTLAGSPAAQARLLL--GMYPW-KGYTLVE--EDGCLKLGWKDLSLLTASSWEPTDGD
ADADVAVAGDTHHESHDS*-------------
>Oryza_sativa_LOC_Os11g03110
------------------------------------------------------------
-------------------------MGSSSLLLFPSSSSSATHS-----SYSPSSSSHAI
TSLLPPL------------------PSDHHLLLYLDH-QEQHHLAAAMVRKRPASDMD-L
PPPRRHVTGDLSDVTAAAA------PS---SA--SAQLPALPTQL----PAFH------H
TDMDLAAPAPPPP-QQQVAAGEGGPPSTAWVDGIIRDIIAS----S-GAAVSVAQLIHNV
REIIRPC-NPDLASIL---ELRLRSL----------------------------------
------------------------------------------------------------
-------------L-TSDPAP-PPPPPPSHPALLPPDATAPPPPPTSVAALPPPPPPQ--
-PDKRRRE--PQCQEQEPNQP----QSPKPPTA---------------------------
-----------------------------------------------EET--------AA
AAAAAKERKEEQ-RRK-Q--------RDEEGLHLLT----------LLLQCAESVNADNL
DEAHRALLEIAELATPF-GTS-TQRVAAYFAEAMSARLVSSCL-GLYAP-LPNPSP-AAA
RLHGRVAAAFQVFNGISPFVKFSHFTANQAIQEAFEREERV-HIIDLDIMQG--LQWPGL
FHILA-SRPGGP-P-RVRLTGLGASMEALEAT-----GKRLSDFADTLGLP-FEFCPVAD
KAGNL-DP----EKL---------GV-TRRE-AVAVHWLRHSLYDVTGSDS----NTLWL
IQRLAPKVVTMVEQDLSH---------------SGSFLARFVEAIHYYSALFDSLDASYS
---E-DSPERHVVEQQLLSREIRNVLAVGGPAR--T-GDVK--F-GSWREKL-AQ--SGF
RVSSLAGSAAAQAVLLL--GMFPS-DGYTLIE--ENGALKLGWKDLCLLTASAWRPIQA-
SGR*----------------------------
>Oryza_sativa_LOC_Os12g02870
------------------------------------------------------------
-------------------------MGSSSLLLFPSSSSSATHS-----SYSPSSSSHAI
TSLLPPL------------------PSDHHLLLYLDH-QEQHHLAAAMVRKRPASDMD-L
PPPRRHVTGDLSDVTAAAA------GAPTLSA--SAQLPALPTQL----PAFH------H
TDMDLAAPAPPAP--QQVAAGEGGPPSTAWVDGIIRDIIAS----S-GAAVSVAQLIHNV
REIIRPC-NPDLASIL---ELRLRSL----------------------------------
------------------------------------------------------------
-------------L-NSDPA--PPPPPPSHPALLPPDATAPPPPPTSVAALPPPPPAQ--
-PDKRRRE--PQCQEQEPNQP----QSPKPPTA---------------------------
-----------------------------------------------EETAAAAAAAAAA
AAAAAKERKEEQ-RRK-Q--------RDEEGLHLLT----------LLLQCAESVNADNL
DEAHRALLEIAELATPF-GTS-TQRVAAYFAEAMSARLVSSCL-GLYAP-LPSPSP-AGA
RVHGRVAAAFQVFNGISPFVKFSHFTANQAIQEAFEREERV-HIIDLDIMQG--LQWPGL
FHILA-SRPGGP-P-RVRLTGLGASMEALEAT-----GKRLSDFADTLGLP-FEFCPVAD
KAGNL-DP----EKL---------GV-TRRE-AVAVHWLRHSLYDVTGSDS----NTLWL
IQRLAPKVVTMVEQDLSH---------------SGSFLARFVEAIHYYSALFDSLDASYS
---E-DSPERHVVEQQLLSREIRNVLAVGGPAR--T-GDVK--F-GSWREKL-AQ--SGF
RVSSLAGSAAAQAALLL--GMFPS-DGYTLIE--ENGALKLGWKDLCLLTASAWRPIQA-
SGR*----------------------------
>Physcomitrella_patens_Pp3c19_18560
----------------------MALVCPNPRERLGLVTKEPTGVGSRTHYNVGFPGYRDQ
LRMTDNLRDPFHSGPETGGRDPQDAERRGELQEHRVHLPDLDFGVGAKWNCTGQISSWSS
YDSTSQSFPSTSAAGWVVSPLGSNNSPFPSDGSFSDHLSSGLSNTSFPGALPASLQVQ-S
GGSAGGFFSGSTQTASCNGNQLYQNPPSLMNAAPRDSWGKIEDA-PSPHHQLSCQYDMEQ
HGNYGYGVQPAREAVKDHFSGMDEDSVAAWVDGMIMEM-ME----A-MPGVPIEQILTNL
SEVLAPS-NSQLERII---GSRVQSL----------------------------------
YGGAGLRVQTFLHTGPSRFGKRTR-------EGQIGWRNAKSSQNEARAYQDTPSHHHVR
PDNFM-EQNAVASLARDELH------YPRPQKRTIDNLQLSLEPADERSLRHLHTAQQPM
PEDQYSHQVLRSRDQTTKPVQHQHY--FQPHLQHQQ------QKSG--------------
-----------------------------EIQNDFSPPSNAAQYPILNTRGFNDAVSLPQ
NVPQSTPRNAQP-EPPNA--------TDEEGLQLLA----------LLLQCAEAVSSDDF
DQANSILPQLSELATPY-GTS-VQRVVAYFAEGMASRLVTYCL-GICPP-LS-S---KQL
VSNQSFLSAMQVFNEICPFVKFSHFTANQAIFDAFEGMFNV-HVIDIDIMHG--LQWPPL
FQLLA-SRPGGP-P-HVHITGLGTSIETLEAT-----GKRLTDFAASFNIS-FEFTAVAD
KIGNV-DL----STL---------KV-EFSD-AVAVHWMHHSLYDVTGSDL----NTLNL
IEKLNPKVITLVEQDLRH---------------GGTFLSRFVEALHYYSALFDSLGASYK
---A-DSPERHMVEQQLLSCEIKNILAFGGPAR--T-GEAK--F-DQWRDEL-GK--R-F
KPVSLSGKAAHQAALLL-QGLFPC-EGYTLLE--HRGTLKLGWKDLYLFTASAWTNE*--
--------------------------------
>Physcomitrella_patens_Pp3c21_17650
------------------------------------------------------------
------------------------------------------MFIEEQIRWIMEVIIWWT
WTS------------------------------------------------------R-A
SIRDGFFSSGLAQARSGNVQHLYQTQPLLINAEPGNSLGKIADAVPSHQHQHVPQFDMPQ
HRTHSFSAHNASENVKDQFAGLDEDAVSQWVDGMIRGM-ME----V-MPGMPIEHLFANL
SEALAPG-YVNAERVI---RSRLHPL----------------------------------
YASARGRVQNTLPIDLARAGKRPRVEYNDGAKGQVYRENANSSQNTSQTFKNAISGLHDR
QENVM-QIQAAVSHPSPELREDQQLPFSSSQKRTDDNLQLSLEPADERSLRHLHTTRQP-
SLSKFGHQGVTSRD-SPGPSHLKQYPQIQPH-YHQK------PKLG--------------
-----------------------------NTILDFDVRSSVSQCSAQNARDCQGLPSLPL
DVPQTSSQKRQS-HEP-S--------TSQEGLQLLA----------LLLQCAEAVSSGNH
DEANTILPQLREQVTPY-GSS-VQRVVAYFAEGMASRLVTSCL-GINSP-LP-R---NDL
VNNPSFTSAIQVFNEICPFVKFSHFTAIQAISEAFEGMNNV-HVIDMDIMHG--LQWHLL
LQNLA-KRPGGP-P-HVHITGLGTSVETLDAT-----GKRLIDFAATLGVS-FQFTAVAE
KFGKL-DP----SAL---------KV-EFSD-ALAVHWMHHSLYDVSGCDS----ATLGL
MHKLSPKIITIVEQDLRH---------------GGPFLNRFVEALHYYSALFDSLGASYN
---R-KSLKRHMVEQQLLSCEIKNILAIGGPGR--S-GTTK--F-DHWRDKL-SE--AGF
NPVALSAQAVHQAALLLSQGFYPG-EGYTLLE--DLGALKLGWEDLCLFTASAWTST*--
--------------------------------
>Physcomitrella_patens_Pp3c22_13060
------------------------------------------------------------
------------------------------------------------------------
------------------------------------------------------------
--------------MRCDAKEPYQSPVPIMNAAPRDDWGKIADA-LSHHQQLPSHNDKAQ
QGSNGCGAQ-TREEARDQSAEMDEDSIAAWVDGTITEM-ME----A-MPGVAIEQLFTNL
PEFLSPC-NLHLKGLI---GCRLQLL----------------------------------
LGGAGYPSKNFPPPGPNRSGKRTR-------EVQVEWTNSKTFQNESQDLHETLPRHHVR
PENFISQKKVAASLSRVDLR------CPKPLKRSIDNLQLSLEPADERNLRHLHIGLQAT
QKDQSSHQVRHSRAQSTEPVQ-QHY--HKLHTHNVQ------DKAD--------------
-----------------------------GFLQRSPAPSSASQFSTLNTMGSEDPPSQPQ
KLPQTTAQNAQR-EDT-V--------APDEGLQLMS----------LLLQCAEAISADDN
NQATAILPQLSELATPF-GTS-VQRVVAYFAESMGSRLVTSSL-GICRP-LP-C---KQP
ASNQSIVSAMQVFNEICPFVKFSHFTANQAIAEAFEGKFNV-HIIDVDIMQG--LQWPSL
FQVLA-SRAGGP-P-HVHITGLGTSAESLDAT-----GKRLKDFAGSFGIS-FEFTAIAD
KMSNV-DI----STL---------KV-AFSD-ALAVHWMHHSLYDVTGSDL----DTLSL
IQKLNPKVITLVEQDFRH---------------SGTFLSRFLEALHYYSAMFDSLGATCK
---D-DSPERYMVEQQLLSCEIKNIVAFDGPGR--K-INHK--F-DQWRDEL-SK--AGF
KPVSLSGKASHQAALLL-QSLFPC-DGYTLLE--HSGSLKLGWKDLYLFTASAWTRV*--
--------------------------------
>Physcomitrella_patens_Pp3c24_20810
------------------------------------------------------------
------------------------------------------------------------
------------------------------------------------------------
------------------------------------------------------------
------------------------------------------------------------
------------------------------------------------------------
------------------------------------------------------------
------------------------------------------------------------
------------------------------------------------------------
------------------------------------------------------------
------------------------------------------------------------
------------------------------------------------------------
------------------------------------------------------------
------------------------------------------------------------
--------------------------------------MHLPLYDVSSCHS----TTLRL
MQKLLLKIITMVEEDLLH---------------RGLFHNQFIDALQYHFA----LGANHN
---N-KSLEHLMAEQQLMSSSIG--------------------------DKL-SK--AGI
NVVAVSANAVHQVALLLSQGFCCS-KDHMLLK--EFGALKLGWEDLCLVPTSAWTSTLIL
NCPSIHMVFANGK*------------------
>Physcomitrella_patens_Pp3c4_360
------------------------------------------------------------
------------------------------------------------------------
------------------------------------------------------------
------------------------------------------------------------
------------------------------------------------------------
------------------------------------------------------------
------------------------------------------------------------
------------------------------------------------------------
------------------------------------------------------------
------------------------------------------------------------
------------------------------------------------------------
------------------------------------------------------------
------------------------------------------------------------
------------------------------------------------------------
------------------------------------------------------------
------------------------------------------------------------
-----------MIEQQLMSCEINYILIIGDVAQ--F-GTTK--F-NLWQDKL-NK--TRY
NIIAFSTKVVFQAALHL---------SYSIIT--------------RLICC*--------
--------------------------------
>Picea_abies_PAB00023286
------------------------------------------------------------
------------------------------------------------------------
------------------------------------------------------------
----MCECPSYYNLITAGDFNSTEDDQNRVGFSDADGLEVIASNKKMKNLIGSSSAQEEA
SSVFHSPNSWPGDLNTLQTIFNASSSVCNPCSSPSWEGSQT----R-LAVPYISTGSADF
LIPADPDASSHGMFWG---ESSGRLLDMQFMNKNGSGRRIDSSVVDPKLDEILMPTMPHA
ESLISPSRRFEPFSALESHGSLNYMSSNIRAVQMILDNNQSINRRSGMVKEAVGFVVASE
KPVLDNTSGYESLCQGWRHAPTTMMKKREFNADHEGLSTQSDSGQSFLECNLMERQAIMD
SSESDHQGNESAGFHLQSKAKRPCHVSYGECSSQSD------QQGF--------------
-----------------------------TTLHQGQFQDSCQAQRKTNTET-------NH
QGCKKTLNASSN-AYD-L--------TDAQGLHLLS----------LLLQCAEAISMDKI
QQAYSILPQLSEFSTPY-GNP-LQRVAAYFAEGMAARLHNSYL-GLCCP-LEISRP-QLV
SINHNFLTAFQTFNSICPFVKFSHFTSNQAILEAFNGESQV-HIIDFDIMQG--LQWPAL
FHILA-ARPGGC-P-HVRITGLGTSMEALEAT-----GKRLSSFAHTLKLP-FEFHPVAE
KLGQL-DP----AVL---------RV-RSGD-ALAVHWLHHSLYDVTGSDT----CTLRL
LQRLNPKVITMVEQDLNT---------------VGPFLNRFVEALHYYSAMFDALGACFN
---E-DNMERHSVEQQLLSHEIRNILAVGGPAR--T-GEPK--F-QNWRTQL-QS--CGF
QQISMRGNASVQAELLL--NMFCC-EGYSLVE--EGGILKLGWKDLSLYTASAWTSWTS*
--------------------------------
>Picea_abies_PAB00028774
------------------------------------------------------------
------------MAACIAMNTRFRGGDTSGEEIFVGGESDANNSMINLTSEGEIRRKRTG
MELNAPLFRRINPSESSDYGQIKWNNLSSGLRESQTPVPLASPGWQYSSSATVDGVSH-R
TTAPSRPGLGLSNSVLSGESNGQPFNGAYSSVPFFQNSNMERSVSNSCSQWNKWGSVVQP
EVGLGCDGTGQQLSSLNAVQAMDEAAAAVWVDSLIKDLMMQ----S-SPNVSMAQIIQNV
Q-EIVPPYNPHVASVL---EYRLRSLGQSELGLAGSTQIGRDQNISMNASSDARGLKRSI
DHSDHHRRDMNAQQQIMVDWKSIGTNPDPARRSTRTSQLDDDDHRMLDNIHGRGLDVDDQ
RLRRGNDDLRLRIHSTESHD-IQREQQPDSALKLYLDSSCYD-----QTPWASSKDQFSD
TAFMANQSMWVQPRQADNNSQ-PPVLSLQHQAN----------EDD--------------
-----------------------------ALRVA-PSNDNYIAMTRKVNTNSNPDPSRNQ
TPQEQ----APP-DIT-S--------SDEEGLHLLA----------LLLQCAEAVSADNF
EEANTILPQITELSTPY-GNS-VQRVAAYFAEAMSARLVNSYI-GMYSP-LP-P---IHM
SQSQKIVTAFQVFNGISPFVKFSHFTANQAIQEAFEREQRV-HIIDLDIMQG--LQWPGL
FHILA-SRPGGP-P-HVKITGLGTSLEALEAT-----GKRLSDFAHTLNLP-FEFHPVAE
KVGKL-DP----ERL---------KV-NRGD-ALAVHWLHHSLYDVTGSDT----NTLRL
LQRLSPKVITVVEQDLSH---------------GGSFLSRFVEAIHYYSALFDSLGASYP
---E-DSHDRHLVEQQLLSREIKNILAVGGPAR--T-GEVK--F-DNWRDQL-KQ--TGF
KPISLAGNAATQATLLL--GMFPC-QGYTLME--ENGTLKLGWKDLCLLTASAWRPAHHG
LIY*----------------------------
>Picea_abies_PAB00029323
------------------------------------------------------------
------------------------------------------------------------
------------------------------------------------------------
------------------------------MINKNTSCIADGESYNYQHGWENWGMQHHE
EEAI----VGWDRNIGQSLQTMDEDASALWVDEMINHL-KK----S-SPNVPAYQILKYL
HNSIYCCSNPHIKSVV---ESRILSL----------------------------------
------------------------------------------------------------
---------------------TQFSVHPNHNMQIIDKNNGLITQSKTRGPL---KHSFEN
SYKEKEFS----TEEQKQNLSPLP---LHHQFSKTQ------ETLV--------------
-----------------------------RR------------DDQRFNES---EVAGKE
ASGTLRNISSPT-TTS-C--------SEEEGLHLLA----------LVLQCAEAVSEDNH
EEANSILPHIYELSSPY-GSS-VHRVAAYFAEALSCRLFSSYI-GIYSP-I------MNE
SRSQSIVSAFQLYNGISPFVKFSHFTANQAIQQVFQGENSV-HIIDLDIMQG--LQWPGL
FHILA-SRPGSP-P-FVRITGLGTSMEALEAT-----GKRLSNFAETLGIP-FEFHAVSD
KVGNI-NE--NLERL---------KV-RKGD-ALAVHWLQHSLYDVTGSDI----STLCL
LRRLCPKVITMVEQDLSH---------------VGSFLNRFVEAIHYYSAVFDSLGAAYP
---E-DSHERHVVEQQLLSCEIKNILAVGGPAR--T-GELR--F-HNWRDQL-QQ--AGF
SKLSLAGNAAAQATLLL--GMFPC-KGYTLVE--ESGTLRIGWKDICLLTASAWRPAHHA
L*------------------------------
>Pilularia_globulifera_1kpKIIX2091467
------------------------------------------------------------
------------------------------------------------------------
------------------------------------------------------------
------------------------------------------------------------
------------------------------------------------------------
------------------------------------------------------------
------------------------------------------------------------
------------------------------------------------------------
------------------------------------------------------------
------------------------------------------------------------
-----------------S--------ADDDGLELLS----------LLLQCAEALSQENL
EVANALIPKLNEISSPY-GSP-IQRVAAYFTEGMASRILSSFL-GICFP-LP-P---IQK
FCNQGISSAYQIFNGICPYVKFSHFTANQAILEAFEGQQSV-HIIDCDIMQG--LQWPAL
FHILA-SRPEGP-P-YVRITGIGTSSQALEAT-----GKRLSDFARTLHLP-FEFCGVAD
RVGNL-DL----ATL---------QV-QRGD-ALAVHWMQHSLYDVTGSDN----RAVDL
FKQLKPRVVTLVEQDLSH---------------TGPFINRFIEALHYYSAMFDSLGASYP
---D-NSDDRHAVEQQLLSNEMKNVVAIGGPSR--T-GALK--F-DNWRDAM-SK--AGF
RKVSLAGNAATQAALLL--NMFPC-EGYSLLE--DQGFLKLGWKDLGLYTASAW------
--------------------------------
>Pityrogramma_trifoliata_1kpUJTT2025478
------------------------------------------------------------
------------------------------------------------------------
------------------------------------------------------------
------------------------------------------------------------
------------------------------------------------------------
------------------------------------------------------------
------------------------------------------------------------
------------------------------------------------------------
------------------------------------------------------------
------------------------------------------------------------
--------------------------SDEEGLELLS----------LLLQCAEAVATDNL
DMTNTLVPLLNELSSPY-GNP-IQRVAAYFTEGMAARALNSCL-GICSP-LP-A---SQR
FCNQSISSAFQIFNGLCPYVKFSHFTANQAILEAFEGCRRV-HIIDCDIMQG--LQWPAL
FHILA-SRPEGP-P-CVRITGIGTSLEALEAT-----GKRLSDFASTLCMP-FEYHSVAD
RVGNL-DL----ASL---------KV-RQGD-ALAVHWLQHSLYDVTGSDS----RTLQL
FQQLKPTVLTIVEQDLSH---------------GGAFLDRFLEALHYYSALFDSLGASHA
---E-SNEERHAVEQQLFASEMKNIVAVGGPAR--T-GEVK--Y-DNWRAMI-SS--SGF
KQVSLAGNAATQATFLL--SMFPS-EGYSLSE--EQGVLKLGWKALSLYTASAWSCP---
--------------------------------
>Polytrichum_commune_1kpSZYG2039650
------------------------------------------------------------
------------------------------------------------------------
------------------------------------------------------------
------------------------------------------------------------
------------------------------------------------------------
------------------------------------------------------------
------------------------------------------------------------
------------------------------------------------------------
------------------------------------------------------------
------------------------------------------------------------
---------------------------DEEGLQLLA----------LLLQCAEAVSAENY
DEANSILPQLSELATPY-GSS-VQRVVAYFAEGMASRLVTSCL-GICSP-LP-G---KQL
VTNQSFVSAIQVFNDICPFVKFSHFTANQAIVEAFEGMKHV-------------------
------------------------------------------------------------
------------------------------------------------------------
------------------------------------------------------------
------------------------------------------------------------
------------------------------------------------------------
--------------------------------
>Populus_trichocarpa_Potri.002G036100
------------------------------------------------------------
------------------------------------------------------------
------------------------------------------------------------
--------------------------MKGAYEMAHGALDLIQPHEPWDHCASAGF----P
APISNPFPKP-VIENRCVNL--ERNELSEWVEHVTKQLIDD-VPDTET-HD-SLQTDTRM
VYGDNNIVPSLLGDHFRPKKSMRRSY----------------------------------
------------------------------------------------------------
------------------------------------------------------------
------------------------------------------------------------
------------------------------------------FDGNGEELQWSHELGEHQ
ASISEKDGSARS-SMS-R--------IDENGLNLIT----------LLLECAVAISVDNL
GEAHRMLLELTQMASPY-GPSSAERVVAYFSKAMGSRVINSWL-GICSP-LI--------
-NHKSVHSAFQVFNNVSPFIKFAHFTSNQAILEAFQRRDSV-HIIDLDIMQG--LQWPAL
FHILA-TRIEGP-P-QVRMTGMGSSMEVLVET-----GKQLSNFARRLGLP-FEFHPIAK
KFGEI-DV----SMV---------PL-RRGE-TLAVHWLQHSLYDATGPDW----KTLRL
LEALAPRVITLVEQDISH---------------GGSFLDRFVGSLHYYSTLFDSLGAYLH
---C-DDPGRHRIEHCLLYREINNILAIGGPAR--S-GEDK--F-RHWRSEL-AK--NSF
MQVAMSGNSMAQAQLIL--NMFPPAHGYNLVQ--GDGTLRLGWKDTSLFTASAWTSRASR
*-------------------------------
>Populus_trichocarpa_Potri.005G226800
------------------------------------------------------------
------------------------------------------------------------
------------------------------------------------------------
-------------------------MMKGAYEVVHGALNMIQPRETWDY-ASVGF----P
APISNPFPKPAVIENRCLNL--ERNELSEWVEHVTKQLIDD-LPDIATDHDESLQTDTTT
VYGGNDIVSSLLGE-FRPKKYMRRSY----------------------------------
------------------------------------------------------------
------------------------------------------------------------
------------------------------------------------------------
------------------------------------------FDGNGEELQWSHELGVHQ
TNISEKEGSTRSPSMS-R--------IDENGLSLIT----------LLLECAVAISVDNL
GEAHRMLLELTQMASPY-GPSCAERVVAYFSKAMGSRVINSWL-GICSP-LI--------
-NHKSIHGAFQVFNNASPFIKFAHFTSNQSILEAFHRRDRV-HVIDLDIMQG--LQWPAL
FHILA-TRIDGP-P-QVRMTGMGTSMELLLET-----GRQLSNFAKRLGMS-FEFHPIAK
KFGEI-DA----SMV---------PL-RRGE-TVAVHWLQHTLYDATGPDW----KTLRL
LEAVGPRVITLVEQDISH---------------GGSFLDRFVGSLHYYSTLFDSLGAYLP
---C-DDPGRHRIEHCLLYREINNILAIGGPAR--S-GEDK--F-RQWRSEL-AR--SSF
MQVPMSGNSMAQAQLIL--NMFPPAHGYNLEQ--GEGTLRLGWKDTSLFTASAWTTRASR
WPLIN*--------------------------
>Populus_trichocarpa_Potri.006G021400
------------------------------------------------------------
------------------------------------------------------------
------------------------------------------------------------
------------------------------------------------------------
------------------------------------------------------------
------------------------------------------------------------
------------------------------------------------------------
------------------------------------MLQSLIPQSPINS---TNPNNSSS
SPMKSKRAAADL-TVGESSGDDPSSKRVSYENPTTE------------------------
------------------------------------------------------------
IVSSTNLVEGGG-GDD-G--------GESSGLRLLG----------LLLQCAECVAMDNL
NGATDLLPEIAELSTPF-GSS-PERVGAYFAHALQVRVVSSIL-GTYSP-LV-SKS-VTR
TQSQKLFNALQSYNSISPLVKFSHFTANQAIFQALDGEDRV-HVIDLDIMQG--LQWPGL
FHILA-SRPRKI-R-SMRITGFGSSSELLEST-----GRRLADFASSLGLP-FEFHPLEG
KIGNVTGL----SQL---------GV-RPRE-AIVVHWMHHCLYDVTGSDL----ETLKL
LALLRPKLITTVEQDLSH---------------GGSFLGRFVEALHYYSALFDALGDGLG
---V-DSVERHMVEQQLFGCEIRNIVAVGGPKR--T-GEVK--V-ERWGDEL-RR--SGF
RPVSLQGNPAAQAGLLL--GMFPW-RGYTLVE--ENGCLKLGWKDLSLLTASAWQPSD*-
--------------------------------
>Populus_trichocarpa_Potri.006G114200
MAAAASYLLGRLSNDNISINNITIDNSGGSCSNIDNASTASLTSASLLTNGGNQATTIPV
IEAATGRMVRKRMASEMMEVQSTMTPLN-QRLSRGN----TNVYSLSISDNNN----DDV
IGMTRGIGASSFTSCS-NNNINPNNLNPILYPLLNYSTMTSMLPSSTNLTAITSAGSA-S
VSVSGFLSST-PSTNLATSCND--NQSQLPAVCGFSGLPLFPP-ERERNIVRSNAV--PP
PGLITTS----SASTPTPPSMEDAAPATAWIDGIIKDL-LH----S-STNVSVPQLIQNV
REIIYPC-NPNLASLL---EYRLRSL----------------------------------
-------------------------------TDPIIPANIYPVERRRNKEAAA-VPLPF-
-QRNYIQGHAP-SGLSLDLDHVSNSALPPVSSHVVSHYSNWGPTPPL-ICQPNIQQQHQQ
PQAHLVH--------DQQQQESPSSTSNVTPTILAL------NQGH--------------
-----------------------------PP-QQAQDQQQEKSSSAET-QVASSTPPPSS
SVAASRDKKEEM-RQQ-K--------RNEEGLHLLT----------LLLQCAEAVSADNF
EEANKMLLEISELSTPF-GTS-AQRVAAYFSEAMSARLVSSCL-GIYAT-LP-S---MPQ
SHTQKMASAFQVFNGISPFVKFSHFTANQAIQEAFEREERV-HIIDLDIMQG--LQWPGL
FHILA-SRPGGP-P-FVRLTGLGTSTEALEAT-----GKRLSDFANKLGLP-FEFIPVAE
KVGNL-NP----ERL---------NV-SKSE-AVAVHWLQHSLYDVTGSDT----NMLYL
LQRLAPKVVTVVEQDLSH---------------AGSFLGRFVEAVHYYSALFDSLGASYG
---E-ESEERHVVEQQLLSREIRNVLAVGGPSR--S-GDVK--F-HNWREKL-QQ--SGF
KCISLAGNAANQANLLL--GMFPS-DGYTLAE--DKGTLKLGWKDLCLLTASAWRPFHVS
IETATTTI---NHH--------HHHHRFVTA*
>Populus_trichocarpa_Potri.016G018900
------------------------------------------------------------
------------------------------------------------------------
------------------------------------------------------------
------------------------------------------------------------
------------------------------------------------------------
------------------------------------------------------------
------------------------------------------------------------
------------------------------------MLQSLIPQSPINS---TDPNNSSS
PSMKSKRAAADL-TAGDSSGEDPSSKRVSYEKPTTE------------------------
------------------------------------------------------------
IDCV---------GDD-G--------GEASGLRLLG----------LLLQCAECVAMDNL
NDATDLLPEIAELSSPF-GSS-PERVGAYFAHALQARVVGSCL-GTYSP-LV-SKS-VTL
TQSQRLFNALQSYNSISPLVKFSHFTANQAIFQALDGEDRV-HVIDLDIMQG--LQWPGL
FHILA-SRPKKI-R-SMRITGFGSSSELLEST-----GRRLADFASSLGLP-FEFHPLEG
KIGNVTDL----SQL---------GV-RPRE-AIVVHWMHHCLYDVTGSDL----GTLKL
LTLLRPKLITTVEQDLSH---------------GGSFLGRFVEALHYYSALFDALGDGLG
---V-DSVERHMVEQQLFGCEIRNIVAVGGPKR--T-GEVK--V-ERWGDEL-RR--VGF
EPVSLGGSPAAQASLLL--GMFPW-KGYTLVE--ENGSLKLGWKDLSLLTASAWQPSD*-
--------------------------------
>Populus_trichocarpa_Potri.016G143900
------------------------------------------------------------
------------------------------------------------------------
--MTRSTGASSFTSCSNNNNINPNNPNSILYPVLNYSTTTSMLPSSTNLTAITSGVSA-S
LSVSEFLSPTVLSTNLITSCNDTHTQSQLPAVCGFSGLPLFPPAEIKRNNIRSNAAADPP
PGLITTSITAPTTSTLASASMEDATSATAWIDGLIKDL-LH----T-STNVSIPQLIQNV
REIIYPC-NPNLASLL---EYRLRSL----------------------------------
-------------------------------TDPIIPPNILPVERSRNKEAAAAVPLPLQ
IQRRCNQGHASNSGLTLDLDNIVSNSAPPVSSH-VSHYSNWGPTPPL-ICQPNIQQQHQQ
PQIHLVHHDQHLQQQKQKQQESPSSTSNVTPTILAI------NQGQ--------------
-----------------------------PPQQQAQDQQQEKSSSAETEQVSSSTSPPSS
SAAASRDKKEEM-RQQ-K--------RDEEGLHLLT----------LLLQCAEAVSADNF
EEANKMLLEISELSTPF-GTS-AQRVAAYFSEAMSARLVSSCL-GIYAT-LP-S---MPQ
SHTQKMASAFQVFNGIGPFVKFSHFTANQAIQEAFEREERV-HIIDLDVMQG--LQWPGL
FHILA-SRPGGP-P-YVRLTGLGTSLEALEAT-----GKRLSDFAHKLGLP-FEFIPVAE
KVGNL-EP----ERL---------NV-SKRE-AVAVHWLQHSLYDVTGSDT----NMLCL
LQRLAPKVVTVVEQDLSH---------------AGSFLGRFVEAIHYYSALFDSLGASYG
---E-ESEERHVVEQQLLSREIRNVLAVGGPSR--S-GDVK--F-HNWREKL-QQ--SGF
KGISLAGNAATQATLLL--GMFPS-DGYTLVE--DNGTLKLGWKDLCLLTASAWRPFHVT
IETATTTPHHHHHHHHHQQQQQHHHHRFVTA*
>Populus_trichocarpa_Potri.T138100
------------------------------------------------------------
-------MLRKRMASEMMEVQSAITPQNHQRLSRGNIISSTNVYSLSISDNNNNDDDDDV
IGMTRSTGASSFTSCSNNNNINPNNPNSILYPVLNYSTMTSMLPSSTNLTAITSGVSA-S
LSVSEFLSPTVLSTNLITSCNDTHTQSQLPAVCGFSGLPLFPPAEIKRNNIRSNAAADPP
PGLITTSITAPTTSTLASASMEDATSATAWIDGLIKDL-LH----T-STNVSIPQLIQNV
REIIYPC-NPNLASLL---EYRLRSL----------------------------------
-------------------------------TDPIIPPNILPVERSRNKEAAATVPLPLQ
TQRRCNQGHASNSGLTLDLDNIVSNSAPPVSSH-VSHYSNWGPTPPLIICQPNIQQQHQQ
PQIHLVHHDQHLQQQQQKQQESPSSTSNVTPTILAL------NQGQ--------------
-----------------------------PPQQQAQDQQQEKSSSAETEQVSSSTSPPSS
SAAASRDKKEEM-RQQ-K--------RDEEGLHLLT----------LLLQCAEAVSADNF
EEANKMLLEISELSTPF-GTS-AQRVAAYFSEAMSARLVSSCL-GIYAT-LP-S---MPQ
SHTQKMASAFQVFNGIGPFVKFSHFTANQAIQEAFEREERV-HIIDLDVMQG--LQWPGL
FHILA-SRPGGP-P-YVRLTGLGTSLEALEAT-----GKRLSDFAHKLGLP-FEFIPVAE
KVGNL-EP----ERL---------NV-SKRE-AVAVHWLQHSLYDVTGSDT----NMLCL
LQRLAPKVVTVVEQDLSH---------------AGSFLGRFVEAIHYYSALFDSLGASYG
---E-ESEERHVVEQQLLSREIRNVLAVGGPSR--S-GDVK--F-HNWREKL-QQ--SGF
KGISLAGNAATQATLLL--GMFPS-DGYTLVE--DNGTLKLGWKDLCLLTASAWRPFHVT
IETATTTP---RHHHHHQQQQQHHHHRFVTA*
>Salvinia_cucullata_Sacu_v1.1_s0014.g006404
------------------------------------------------------------
------------------------------------------------------------
------------------------------------------------------------
------------------------MRMRESTVVTVKKEHPRLFIPFTQRGAGSVLRLQPH
GRSFVDWVWERQPDTGNQDELMENLEVGTWVLSMVNDFVEN------MPDVPVEEILSAL
TDMLSPL-NLRVEQVLDALELDPLKLKQRQHTDRISSPMLDFEATKMSPTHDLPGCSMGL
KPRNSDKTLETHLDQCTTFMNWNNNNDNLDKDVIDYRNSNLSERHYDAGFVKQSELCYRS
EAKRKYEVDSMTNVSYKIKKVSKETNAGSFISLCVDGDQTDVRYSDTTEIRELPLPVKQS
SHRINNRS----------------------------------------------------
-------------------------------IGSGQNKWQQEHIGLPQTEGAYKDIEHGK
INVGSGMNHPVM-DVT-P--------VDKEGLELLS----------LLLQCAEAVSADKL
EVANTIVPMLFEITSPY-GNP-IQRVSAYLTEGIAARIRSSSL-GVQFS-LSA----IHK
FWHRSIASAFQIFNRICPFVKFSHFTANQVIVEAFEGHHKV-HIIDCDIMQG--LQWPAL
FHILA-SRPAGP-P-RVRITGIGASQEALEAT-----GKRLYDFANILHLP-FEFHAVAN
KVGNL-DL----TAL---------NV-QQGD-AVAVHWLQHSLYDVTGSDG----RVLAL
FQQLKPTVVTIVEQDLNY---------------AGSFHDRFIEALHYYSAMFDSLGACYP
---E-DSKDRHTVEQQLLSAEMKNILAIRGPAR--T-SELK--L-GNWREGM-RS--AKF
QKVSLAGNAAAQATLLL--NMFPS-QGYSLSD--DDGFLTLGWKKFGLYIASAWSFPELP
TKST*---------------------------
>Salvinia_cucullata_Sacu_v1.1_s0123.g021525
------------------------------------------------------------
------------------------------------------------------------
------------------------------------------------------------
------------------------------------------------------------
---------------------MEDLTLGTSLFSISKEFTQN------MPNMPFQDVRAML
SDILSPW-NLQLEQLL---DARLLAWPSDTPLQSSLSYCEETI-----------------
-------------------------------CNSIEEFYSNPFEMASSQPDDYGESSELE
EERQKAQLMIQGSLSQIPQHIISQDETQTQSLTDSSSILVSKELPSYLHLESRKREAPTL
SLDDASLEHRALKLSREDASSGFSPSASLEHSSGGE------RSGYISQMSFTMDHFSRG
QSTGLFAYSDLYKDPNLTVGKDAYETVAFDKQSASMVQLQQQVFVPPASFQCTVDVQPRD
WEPAPPIISTPV-NIS-S--------SDEQGLELLS----------LLLQCAEAISQDKI
DAANTLIPLLNEIASPF-GNP-IQRIAAYFAEGMAARIISSRL-GIFFP-LP-A---IHR
FRNPNISHVFKVFNDTCPYVKFSHFTSNQVILEAFEGHHKV-HIIDCDVMQG--LQWPAL
FQILA-SRPKGP-P-EVRITGIGTSLEALEAT-----GKRLYDFAAAMCLP-FEFHPVVG
KVGKL-DI----FAL---------NI-RPGD-AVAVNWLQHSIYDVTGSDN----KTLQL
IEQIKPTIVTLVEQELSH---------------KGSFINRFVEALHYYSALFDSLGTIYE
---Q-SSDERYTVEQQLLSCEIKNIMAVGGPAR--T-GEMK--S-HYWRERM-RN--AGF
SQVSLAGNAAIQAGLLL--NMLPT-EGYSLSE--ERGFLKLGWKQLSLYTASAWSYIEPS
HYT*----------------------------
>Selaginella_moellendorffii_SMO347G0264
------------------------------------------------------------
------------------------------------------------------------
------------------------------------------------------------
------------------------------------------------------------
------------------------------------------------------------
------------------------------------------------------------
------------------------------------------------------------
------------------------------------------------MLTSSSSSVGAA
HIQTTDALRPDVLKLSLDSSSSSPSENTNFSAAAAA------NQFE--------------
----------------------------------------------LHRNLQDQGNVIKP
PAPTVAAPSSST-AAA-T--------SDDEGLQLLA----------LLLQCAEAVSADNF
EEANALLPQLSELTSPY-GNS-VERMAAYFSEAMNARMVNSCL-GVYAP-LIPE---MHK
VSSKNTIAAFQVFNSLCPLVKFSHFTANQAILEALDGEDSV-HILDLDVMQG--LQWPAL
FHILA-SRPRGP-P-RVRLTGLGACSDTLEQT-----GKRLSEFAASLGLP-FEFHGVAD
KIGNL-DP----LKL---------GV-RRNE-ALAVHCLHHSLYDITGSDV----KALAL
LRQLRPKIITTVEQDLSH---------------SGSFLHRFVEALHYYSALFDSLGASLP
---E-DNTERHVVEQQLLSCEIKNILAVGGPAR--T-GEEK--F-GSWREEF-QG--AGF
RAVALGGNASAQASLLL--GMFPC-EGFALVE--DGELLKLAWKDMCLLTASAWSSS*--
--------------------------------
>Selaginella_moellendorffii_SMO351G0478
------------------------------------------------------------
------------------------------------------------------------
------------------------------------------------------------
------------------------------------------------------------
---------------MNEIRSMDEGTVAVWLETMVSDI-SH----S-FPSMPAEHIWQSL
LENLSPC-NPHVAPVI---ESRIISLRHHHEMLHGHHSLKQQQ-----------------
------------------------------------------------------------
-----------------------------------------------QNQLKHHGHSVNP
AAAAQQHK------NHAKQQLPSPTNSSKDKSSESQ------DQPS--------------
-----------------------------GK-------------------DDQAGSGGGA
ATATTTATSAAT-IAG-T--------SDDAGLQLLA----------LLLQCAEAISTDNF
EEANLIQPQLTELASPY-GSS-VQRVAAYFAEAMAARMVNSCL-GICSA-LP-G---IHH
VYNHSIAAAFQIFNGMCPLVKFSHFTANQAILEAFEGEQSV-HIVDIDIMQG--LQWPAL
FHILA-SRPGGP-P-NVRITGLGTSAEALEAT-----GKRLSDFASSLGLP-FEFFAVAD
KIGHC-DA----ATL---------KV-RQGD-ALAVHWLHHSLYDVTGSDS----KTLKL
LGSLEPKVVTMVEQDLSH---------------AGSFLNRFVEALHYYSALFDSLGASFP
---E-DSPDRHMVEQQLLSCEIKNILAVGGPAR--T-GEVK--F-EQWRDQL-KQ--SGF
RPISLAGNAATQATLLL--GMFPL-QGYTLVE--DNGTLKLGWKDLCLLTASAWRHP*--
--------------------------------
>Setaria_italica_Seita.2G356700
------------------------------------------------------------
------------------------------------------------------------
------------------------------------------------------------
------------------------------------------------------------
------------------------------------------------------------
------------------------------------------------------------
------------------------------------------------------------
------------------------------------MLQGVLSRAPATD-------AAAA
AAMKAKRAPVSPDEKGDGDGCPAR------------------------------------
----------------------------------------------------GKRQQLLG
LGP------AAA-AEE-G--------PETRGLRLLS----------LLLRCAEAVAMDQL
TEARELLPEIGELASPF-GSS-PERVAAYFGDALCARVLSSYL-GAYSP-LA-LRP-LAA
AQSRRVAGAFQSYNALSPLVKFSHFTANQAILQALDGEDRL-HVIDLDIMQG--LQWPGL
FHILA-SRPRKP-R-SIRITGLGASLDVLEAT-----GRRLADFATSLGLP-FEFHPIEG
KIGHVADA----AALLGPRHH---HQ-QQDE-ATVVHWMHHCLYDVTGSDV----GTVRL
LRTLRPKLITIVEQDLGH---------------SGDFLGRFVEALHYYSALFDALGDGAG
AAEE-EAAERHAVERQLLGAEIRNIVAVGGPKR--T-GEVR--V-ERWSDEL-RR--AGF
RPVSLAGSPATQARLLL--GMYPW-KGYTLVE--EDACLKLGWKDLSLLTASAWEPADDD
TVAAAPTPRHGSQET*----------------
>Setaria_italica_Seita.3G200500
------------------------------------------------------------
------------------------------------------------------------
------------------------------------------------------------
------------------------------------------------------------
------------------------------------------------------------
------------------------------------------------------------
------------------------------------------------------------
---------MSTGRGSDMQDSLSLMQFHDPYLYGGGAGGANLPLSSHSFLPHHHD-FVHA
DDRCPGK-DVPEFVD-QAAAEVSC----EQELAVSK------EVSE--------------
---------------------------------------------------------GGG
DGAVEEQNNGAA-T------TAARGEEEAHGVRMIA----------LLMECAVAVSVGNL
ADANGMLLELAQMASPY-APSCGERLVAYFTKAMAARLMSSWV-GICAP-LAPP------
--FAAVHAAFRAFYNVSPLARFAYLACNQGILEAFHGKCLV-HIVDLDVVPGGALQWLSL
LPALA-ARPGGP-P-VLRVTGFGMSASALHDT-----GNQLAGLASKLGVP-FEFYAVAR
RPGDD-ADAAAAAVP---------SR-RPGE-ALAVHWLRHALYDAAGDDG----ATMRL
VRWLEPKVLTLVEQERGAPGDGGGGAG----NERGHFLDRFVSALHHYSALFDSLGASRP
---ADEDASRHLVEHGVLGREIGNVLAVGGPSR---SGRDK--F-GCWQTEL-AR--HGF
LRA----GGGGRAQLVA--GACPAGLGYTVADD-QDGTVRLGWKGTPLYAVSTWTWCPSP
HAQR*---------------------------
>Setaria_italica_Seita.7G305500
------------------------------------------------------------
-------------------------MGSSSLLLFPSSSSAASAA-----YSHATASTSSH
SSLLPPL------------PSSSSSPQDHHLLQYLHHLDQQHQESAAMVRKRPAPDMD-L
PPPRRHVTGDLSDVTAAAASG-GGAPPPQ-SAAASAQLPALPTQLHL--PAFQVQHHHHH
HHAEVDAPP----------AGEVAASTTAWVDGIIRDIIGS----SGGAGVSVAQLIHNV
REIIHPC-NPGLASLL---ELRLRSL----------------------------------
------------------------------------------------------------
-------------LNAADPA--APLHQPLPH------PPALPPVP----ALPPPPPPQLT
VTDKRRHE---PQQAGEPTNPSPQQEEPKPPTA---------------------------
-----------------------------------------------EETAAAAAAAAAA
AAAAAKERKEEQ-RRK-Q--------RDEEGLHLLT----------LLLQCAESVNADNL
DDAHQTLLEIAELATPF-GTS-TQRVAAYFAEAMSARLVSSCL-GLYAP-LPPASP-AAA
RLHGRVAAAFQVFNGISPFVKFSHFTANQAIQEAFEREERV-HIIDLDIMQG--LQWPGL
FHILA-SRPGGP-P-RVRLTGLGASMEALQAT-----GKRLSDFADTLGLP-FEFCAVAE
KAGNV-DP----EKL---------GV-TRRE-AVAVHWLHHSLYDVTGSDS----NTLWL
IQRLAPKVVTMVEQDLSH---------------SGSFLARFVEAIHYYSALFDSLDASYG
---E-DSPERHVVEQQLLSREIRNVLAVGGPAR--T-GDVK--F-GSWREKL-AQ--SGF
RSASLAGSAAAQASLLL--GMFPS-DGYTLVE--ENGALKLGWKDLCLLTASAWRPIQT-
PCR*----------------------------
>Setaria_italica_Seita.8G008700
------------------------------------------------------------
-------------------------MGSSSLLLFPSSSSAASPA-----YSHATASTSSH
SSLLPPL------------P----SPQDHHLLQYLHHLDQQQQESAAMVRKRPAPDMD-L
PPPRRHVTGDLSDVTAAAASG-GGAPPPQ-SAATSAQLPALPTQLHL--PAFQAQ-QQHH
HHAEVDAPP----------AGEVAASTTAWVDGIIRDIIGS----SGGAVVSVAQLIHNV
REIIHPC-NPGLASLL---ELRLRSL----------------------------------
------------------------------------------------------------
-------------LNAADPA--APLHQPLPH------PPALPPVP----ALPPPPPPQLT
VTDKRRHE---PQQVGEPTNPSPQQEEPKPPTA---------------------------
-----------------------------------------------EETAAAAAAAAAA
AAAAAKERKEEQ-RRK-Q--------RDEEGLHLLT----------LLLQCAEAVNADNL
DDAHQTLLEIAELATPF-GTS-TQRVAAYFAEAMSARLVSSCL-GLYAP-LPPASP-AAA
RLHGRVAAAFQVFNGISPFVKFSHFTANQAIQEAFEREERV-HIIDLDIMQG--LQWPGL
FHILA-SRPGGP-P-RVRLTGLGASMEALQAT-----GKRLSDFADTLGLP-FEFCAVAE
KAGNV-DP----EKL---------GV-TRRE-AVAVHWLHHSLYDVTGSDS----NTLWL
IQRLAPKVVTMVEQDLSH---------------SGSFLARFVEAIHYYSALFDSLDASYG
---E-DSPERHVVEQQLLSREIRNVLAVGGPAR--T-GDVK--F-GSWREKL-AQ--SGF
RSASLAGSAAAQASLLL--GMFPS-DGYTLVE--ENGVLKLGWKDLCLLTASAWRPIQT-
PCR*----------------------------
>Solanum_lycopersicum_Solyc07g043330.1
------------------------------------------------------------
------------------------------------------------------------
------------------------------------------------------------
------------------------------------------------------------
------------------------------------------------------------
------------------------------------------------------------
------------------------------------------------------------
--------------------------------------------MLFVSAIPINHTSSYS
SSMSSKRSISEF----TPVSDEPQLLTKRPRNERGE------------------------
------------------------------------------------------------
---EEEEEGEEL-LLV-D--------ADSIGLRLLG----------LLLQCAEFVAMENL
DEAADLLPEIAELSSPF-GSS-AERVAAYFAESLSARIISSHL-RFYSP-LN-LKS-LTL
THSQKLFTALQSYNTISPLIKFSHYTANQAIYQALEGEDHV-HVIDLDIMQG--LQWPGL
FQILS-SRSRKL-R-SIRITGVGSSMELLEST-----GRRLTEFANSFGLP-FEFQPFEG
KIGHITDL----NQL---------GV-KIGE-TTVVNWMHHCLYNITGSDL----GTFRL
LTLLRPKLITLVEQDLSH---------------GGNFLSRFVEALHYYSALFDALGDGLS
---E-ESAERHRVEQQLFGSEIRNIVAVGGPKR--T-GEVP--V-ERWGDEL-KR--IGF
LPVSLSGTPAAQASLLL--GMFP--RGYTLVE--ENGCLKLGWKDLSLLTASAWQPCD*-
--------------------------------
>Solanum_lycopersicum_Solyc09g066450.1
------------------------------------------------------------
------------------------------------------------------------
------------------------------------------------------------
-------------------------MMKGESELIHQHTPLDQPNEQWDYCSPN-------
------HPSKTLITENRANNPDQRNELSQWVEQVTRQLLIEDLPENE-----FSDTDTAT
YH------VSALLGELRPKKIARRDC----------------------------------
------------------------------------------------------------
------------------------------------------------------------
------------------------------------------------------------
-----------------------------------------NSEGIGGQQQHEWNSSTHD
DHHVARDEMGVK-GMS-G--------LDEQGLNLIT----------LLLEGAVAISVDNL
GEAHRVLLELTQVASPY-GPSCAERVVAYFAKAMASRVINSWL-GICSP-LI--------
-NYKTVHTALQAFNNISPFIKFAHFTSNQAILEAFHRRDRV-HIIDVDIMQG--LQWPAL
FHILA-TRMEGP-P-HVTMTGVGTSMELLIET-----GKQLSNFAKRLGMS-FEFHPVVG
KTGEI-DI----STF---------KI-SRGE-AIAIHWVQHSLYDATGPDW----KTMRL
LQQLSPRVVTLVEQEIAL---------------GGSFLDRFVGSLHYYSTIFDSLGAFLE
---S-DDSSRHSVEHGLLYREINNILAIGGPAR--N-GEDK--F-RHWRSEL-SK--NGF
IQVPMSTNSMAQAQLIL--NMFPPAHGYSLVQ--GDGTLRLGWKDTSLFTASAWTSPNSR
*-------------------------------
>Solanum_lycopersicum_Solyc10g074680.1
---------------------------------------------MAKALPVSGENCTGV
NVVGDSSGEKTSKQLFHCENGKMVRKRAASDMEIQTGAGEEHRYLRRPAMIGGSHSQVGD
SRVCGNSNFGHGMNSNLTTTMTMTTQVSNYSTMQMLPSSTNLCGVTSRGGPGIDTGFS-N
STPNLTYTDAITSHHQPQGTQTQNNNSQSPSVCVFSGLPLFPPDRNRQN----SGLLLQQ
PPAAAAAVVSSPLTTGRIDSMEDSTSATAWIDSIIKDL-IN----S-SAQVSVPQLIQNV
REIIHPC-NPYLASLL---EYRLRSL----------------------------------
----------------------------------TSNNNGGADQNDPMECWRRKESLPAQ
LAGLQQAQNNANLLQHNILSLPDSSNNQYLNWDIALPNSHNAPVAPSHNQHQQLGGNNPT
ATDLSFVTLSPQVQQQQQQQQQESPHSHSQQQAAVD------LDQQ--------------
-----------------------------QKQQQSSSSLSPTSVADNSAKTKTSTPAPPV
PINTYREKKEEE-RQQ-K--------RDEEGLHLLT----------LLLQCAEAVSADNL
EEANKMLLEVSELSTPF-GTS-AQRVAAYFSEAMSARLLNSCL-GIYAA-LP-MTS-VPM
LYTQKMASAFQVFNGISPFIKFSHFTANQAIQEAFEREDRV-HIIDLDIMQG--LQWPGL
FHILA-SRPGGP-P-YVRLTGLGTSMDALEAT-----GKRLSDFAERLGLP-FEFLPVAD
KVGNL-DP----EKL---------NV-SKRE-AVAVHWLQHSLYDVTGSDP----NTLSL
LQRLAPKVVTVVEQDLSH---------------AGSFLGRFVEAIHYYSALFDSLGACYG
---E-ESEERHVVEQQLLSKEIRNVLAVGGPSR--S-GDAK--F-NNWREKL-QQ--SGF
RSLSLAGNAAAQATLLL--GMFPS-HGYTLVE--DNGTLKLGWKDLCLFTASAWRPNSLH
AAPGSRHFSRPNMD*-----------------
>Taxus_baccata_TBA00002954
------------------------------------------------------------
------------------------------------------------------------
------------------------------------------------------------
------------------------------------------------------------
------------------------------------------------------------
------------------------------------------------------------
------------------------------------------------------------
------------------------------------------------------------
------------------------------------------------------------
-------------------------------------------EVLLGSKHNLENNYEEK
NESLAMPGHSPA-AIS-S--------RDSEGLHLLG----------LLLQCAEAISTDNS
EQANLFLLEIQELSSPY-GSS-VHRVAAYFAEAMTHRLRSSVV-GLYSP-IT------DK
GKSQRILSAFQVYNGITPFVKFCHFTANQAIQQVLEGESGVLHIIDLDVMQG--LQWPGL
FHILA-SRPGRH-P-YVRITGLGNSMEALQAT-----GRRLSDFAHTLGIP-FEFHAVSD
KVGDM-GA-DCREKL---------GV-RKGE-TLAVHWLHHSLYDVTGSDM----NTLWV
LKRLSPKLITMVEQDLSR---------------SGSFLSRFMGAMYYYSAMFDSLGAAHP
---E-DSIERHIVEQQLLSCEIKNIVA----AR--S-EYVK--F-EKWREKV-EE--AGF
TKFGLGGNAAAQAELLL--GMFPS-QPYTLHE--EYGTLKTWLERSPLIHCFCMDACPSR
TVNCLLFFKSFKSWVIIIPVCKYT*-------
>Taxus_baccata_TBA00020621
------------------------------------------------------------
------------------------------------------------------------
------------------------------------------------------------
------------------------------------------------------------
------------------------------------------------------------
------------------------------------------------------------
------------------------------------------------------------
------------------------------------------------------------
------------------------------------------------------------
------------------------------------------------------------
------------------------------------------------------------
---------------------------------MSARLVNSCV-GMYSP-LP-R---MHP
SQSQKIVSAFQVFNGISPFVKFSHFTANQAIQEAFEREQRV-HIIDLDIMQG--LQWPGL
FHILA-SRQGGP-P-HVKITGLGTSLESLEAT-----GKRLSDFARTLNLP-FEFHPVAD
KVGNV-DP----ERL---------KV-RKGD-ALAVHWLHHSLYDVTGSDT----NTLWL
LQRLCPKVITVVEQDLSH---------------SGSFLERFVEAI---------------
------------------------------------------------------------
------------------------------------------------------------
--------------------------------
>Taxus_baccata_TBA00027730
------------------------------------------------------------
------------------------------------------------------------
------------------------------------------------------------
------------------------------------------------------------
------------------------------------------------------------
------------------------------------------------------------
------------------------------------------------------------
------------------------------------------------------------
------------------------------------------------------------
------------------------------------------------------------
------------------------------------------------------------
------------------------------------------------------------
------------------------------------------------------------
------------------------------------------------------------
------------------------------------------------------------
------------------------------------------------------------
------------------SREIKNILAVGGPAR--T-GEVK--F-ENWRDQL-KQ--AGF
KSLSLAGNAATQATLLL--GMFPC-EGYTLVE--DNGSLKLGWKDLSLLTASAWRPTHHA
LI*-----------------------------
>Vitis_vinifera_GSVIVG01029824001
-----------------------------------------------------------M
AAACALLGDNGREMDANGSAGASLTPLTSTSISSGCDQLNHHFQRAKMVRKRTASEVELQ
TGSYHRFSRRPITAMNPNPLHDMGGGGSSLSFPSNNISSRDDNSNSNSATPNSTHVPNHS
TISPCSTNSTVTSSTNLAYIDTLAPLPQPPAVCGFSGLPLFPPERNRNT----------S
GTLASAAFLPAPAVPPLTPPSMEDTTATAWIDGILKDLIHS------STNVPIPQLIQNV
REIIHPC-NPNLASIL---EYRLRSL----------------------------------
------------------------------------------------------------
----------------------------------------------------TDPNPIPN
YPERRRKDGPPVAQHLSDHQASPSSVAPV-------------------------------
------------------------------------------------------------
--------------------------LDEEGLHLLT----------LLLQCAEAVSADNF
EEANKMLLEISELSTPF-GTS-AQRVAAYFSEAMSARLVSSCL-GIYAT-LP------TV
PHSQKLVSAFQVFNGISPFVKFSHFTANQAIQEAFEREERV-HIIDLDIMQG--LQWPGL
FHILA-SRPGGP-P-FVRLTGLGTSMEALEAT-----GKRLTDFAEKLGLP-FEFFPVAE
KVGNL-DP----ERL---------NV-SKRE-AVAVHWLQHSLYDVTGSDT----NTLWL
LQRLAPKVVTVVEQDLSH---------------AGSFLGRFVEAIHYYSALFDSLGASYG
---E-ESEQRHAVEQQLLSREIRNVLAVGGPSR--S-GDVK--F-NNWREKL-QQ--SGF
RVVSLAGNAATQATLLL--GMFPS-DGYTLVE--DNGTLKLGWKDLCLLTASAWRPFHAA
ATTTPTHHYAH*--------------------
>Woodsia_ilvensis_1kpYQEC2006775
------------------------------------------------------------
------------------------------------------------------------
------------------------------------------------------------
------------------------------------------------------------
------------------------------------------------------------
------------------------------------------------------------
------------------------------------------------------------
------------------------------------------------------------
------------------------------------------------------------
------------------------------------------------------------
------------------------------------------------------------
------------------------------------------------------------
------------------------------------------------------------
---------------------------------------------------------VAD
RVGNL-DL----RSL---------KV-RQGD-ALAVHWLQHSLYDVTGSDG----RTLHL
FQQLKPTVFTIVEQDLSY---------------AGPFLNRFVEALHYYSALFDSLGANHA
---E-SSEERHAVEQQLLSSEMKNIVAVGGPAR--T-GEVK--F-DNWRDVM-ST--AGF
RQVSLAGNAATQATLLL--NMFPC-QGYSLLE--EAGVLKLGWKDLSLYTASAW------
--------------------------------
>Woodsia_ilvensis_1kpYQEC2008562
------------------------------------------------------------
------------------------------------------------------------
------------------------------------------------------------
------------------------------------------------------------
------------------------------------------------------------
------------------------------------------------------------
------------------------------------------------------------
------------------------------------------------------------
------------------------------------------------------------
------------------------------------------------------------
------ASSADV-DVN-P--------SDEEGLELLS----------LLLQCAEAVGTDNL
EIANTLIPLLNEMSSPY-GNP-IQRVAAYFTEGMAARVLNSCL-GICSP-LP-A---MQR
FCNQSIASAFQIFNGLCPYVKFSHFTANQAILEAFEGHQRV-HIIDCDIMQG--LQWPAL
FHILA-SRPEGP-P-CVRITGIGTSLEALEAT-----GKR--------------------
------------------------------------------------------------
------------------------------------------------------------
------------------------------------------------------------
------------------------------------------------------------
--------------------------------
>Woodsia_scopulina_1kpYJJY2011968
------------------------------------------------------------
------------------------------------------------------------
------------------------------------------------------------
------------------------------------------------------------
------------------------------------------------------------
------------------------------------------------------------
------------------------------------------------------------
------------------------------------------------------------
------------------------------------------------------------
------------------------------------------------------------
------ASSADV-DVN-P--------SDEEGLELLS----------LLLQCAEAVGTDNL
EIANTLIPLLNEMSSPY-GNP-IQRVAAYFTEGMAARILNSCL-GICSP-LP-A---MQR
FCNQSIASAFQIFNGLCPYVKFSHFTANQAILEAFEGHQ---------------------
------------------------------------------------------------
------------------------------------------------------------
------------------------------------------------------------
------------------------------------------------------------
------------------------------------------------------------
--------------------------------
>Woodsia_scopulina_1kpYJJY2074288
------------------------------------------------------------
------------------------------------------------------------
------------------------------------------------------------
------------------------------------------------------------
------------------------------------------------------------
------------------------------------------------------------
------------------------------------------------------------
------------------------------------------------------------
------------------------------------------------------------
------------------------------------------------------------
------------------------------------------------------------
------------------------------------------------------------
---------------------------------------------------------PAL
FHILA-SRPEGP-P-CVRITGIGTSLEALEAT-----GKRLSDFANTLCMP-FEFHSVAD
RVGNL-DL----RSL---------KV-RQGD-ALAVHWLQHSLYDVTGSDG----RTLHL
FQQLKPTVFTIVEQDLSY---------------AGPFLNRFVEALHYYSALFDSLGANHA
---E-SSEERHAVEQQLLSSEMKNIVAVGGPAR--T-GEVK--F-DNWRDVM-ST--AGF
RQVSLAGNAATQATLLL--NMFPC-QGYSLLE--EAGVLKLGWKDLSLYTASAW------
--------------------------------
>Zea_mays_Zm00001d005029
------------------------------------------------------------
-------------------------MGSSSVLLFPSSSSAAPSAPHSFPHSHATAIASSH
-SLLPPL--------PCSNPPPPLSSQDHVLIHYIHQLDEQE--AATMVRKRPAPDMD-L
PPPRRHVTGDLSDVTAAAAAG-GGPGAPS-SA--SAQLPALPTQLHQLPPAFQ------H
HAAEVDVPPQPHPPAHSQAGGEAPASTTAWVDGIIRDIIGS----SGGGAVSITQLIHNV
REIIHPC-NPGLASLL---ELRLRSL----------------------------------
------------------------------------------------------------
-------------L-AADPAPLP----QQQRALLHGAPAAA-AGL----ALPLPPP----
LPDKRRHEPAPRCQQQQQEEPHPAPQSPKVPTA---------------------------
-----------------------------------------------EETA-------AA
SAAAAKERKEVQ-RRK-Q--------RDEEGLHLLT----------LLLQCAEAVNADNL
DDAHQTLLEIAELATPF-GTS-TQRVAAYFAEAMSARVVSSCL-GLYAP-LPPGSP-AAA
RLHGRVAAAFQVFNGISPFVKFSHFTANQAIQEAFEREERV-HIIDLDIMQG--LQWPGL
FHILA-SRPGGP-P-RVRLTGLGASMEALEAT-----GKRLSDFADTLGLP-FEFCAVDE
KVGNV-DP----QKL---------GV-TRRE-AVAVHWLHHSLYDVTGSDS----NTLRL
IQRLAPKVVTMVEQDLSQ---------------SGSFLARFVDAIHYYSALFDSLDASYG
---E-DSPERHVVEQQLLAREIRNVLAVGGPARAGA-GGAR--F-GSWREEL-AR--SGF
RAASLAGGAAAQASLLL--GMFPS-DGYTLVE--EKGALRLGWKDLCLLTASAWRPVQTP
PCR*----------------------------
>Zea_mays_Zm00001d021826
------------------------------------------------------------
------------------------------------------------------------
------------------------------------------------------------
------------------------------------------------------------
------------------------------------------------------------
------------------------------------------------------------
------------------------------------------------------------
------------------------------------MLQGVLSRAPATD---------AA
AAMKAKRAGASPGEEEEGDGRSAR------------------------------------
----------------------------------------------------GKRQQLLG
LGPATALASAAA-AEE-G--------PETRGLRLLS----------LLLRCAEAVAMDQL
TEARELLPEIAELASPF-GSS-PERVAAYFGDALCARVLSSYL-GAYSP-LA-LRP-LAA
AQSRRVAVAFQAYNALSPLVKFSHFTANQAILQALDGEDCL-HVIDLDIMQG--LQWPGL
FHILA-SRPRKP-R-SLRITGLGASLDVLEAT-----GRRLADFAASLGLP-FEFRPIEG
KIGHVADA----AALLGSR-Q---RR-RDDE-ATVVHWMHHCLYDVTGSDV----GTVRL
LRSLRPKLITIVEQDLGH---------------SGDFLGRFVEALHYYSALFDALGDGAG
AAEE-ESAERYAVERQLLGAEIRNIVAVGGPKR--T-GEVR--V-ERWSHEL-RH--AGF
RPVSLAGSPAAQARLLL--GMYPW-KGYTLVE--EDACLKLGWKDLSLLTASAWEPADDA
A-ASAPTG*-----------------------
>Zea_mays_Zm00001d038518
------------------------------------------------------------
------------------------------------------------------------
------------------------------------------------------------
------------------------------------------------------------
------------------------------------------------------------
------------------------------------------------------------
------------------------------------------------------------
---------MSAGRGSDMQDSLSLMQFHDPYLYGGSAGSASLPL-PHPFLPQHHQGFVHG
---CTSK-GVAEFVDPEATAEVGG----EQGFAVSK------EVSE--------------
---------------------------------------------------------GGG
DGAVEVEERNDA-A------TTARGEEEAHGVRMIA----------LLMESAVAVSVGNL
ADANGMLLELAQMASPY-ASSCGERLVAYFTKALAARLMSSWV-GICAP-LAPP------
--CAAVHAAFRAFYNVSPLARFAYLACNQAILEAFHGKRLV-HIVDLDVVPGGALQWLSL
LPALA-ARPGGP-P-VLRVTGFGISRSALHDT-----GNQLAGLASKLSMP-FEFYAIAR
RPGDAVVGAAAADMP---------SR-RPGE-ALAVHWLRHALYDAAGDDA----ATMQL
VRWLEPKVLTLVEQERGSPGDGGAGAGAAGHDEHGHFLDRFVSALHHYSAMFDSLGASRP
---SDEDASRHLVEQGVLGREIGNVLAVGGPSR---SGRGK--F-GCWQAEL-DR--LGF
LRA----GGGGRAQLVA--GACPAGLGYTVADD-QDGTVRLGWKGTPLYAVSTWAWCPSP
HAQR*---------------------------
>Zea_mays_Zm00001d052380
------------------------------------------------------------
--------------------------------------MPPPPPP---------------
----PPLTPYCRRCPPPHLPPPPPSSPNHFLLHYLHQLDHQEAAAAAMVRKRPASDMD-L
PPPRRHVTGDLSDVTAAAAAGVGGSGAPS-SA--SAQLPALPTQLHQLPPAFQ------H
HAPEVDVPAHPAPAAHAQAGGEATASTTAWVDGIIRDIIGS----SGGAAVSITQLIHNV
REIIHPC-NPGLASLL---ELRLRSL----------------------------------
------------------------------------------------------------
-------------L-AADPAPLPPPPQPQQHALLHGAPAAAPAGL----TLPPPPP----
LPDKRRHEHPPPCQQQQQEEPHPAPQSPKAPTA---------------------------
-----------------------------------------------EETAAAAAAAQAA
AAAAAKERKEEQ-RRK-Q--------RDEEGLHLLT----------LLLQCAEAVNADNL
DDAHQTLLEIAELATPF-GTS-TQRVAAYFAEAMSARLVSSCL-GLYAP-LPPGSP-AAA
RLHGRVAAAFQVFNGISPFVKFSHFTANQAIQEAFEREERV-HIIDLDIMQG--LQWPGL
FHILA-SRPGGP-P-RVRLTGLGASMEALEAT-----GKRLSDFADTLGLP-FEFCAVAE
KAGNV-DP----EKL---------GV-TRRE-AVAVHWLHHSLYDVTGSDS----NTLWL
IQRLAPKVVTMVEQDLSH---------------SGSFLARFVEAIHYYSALFDSLDASYG
---E-DSPERHVVEQQLLSREIRNVLAVGGPAR--T-GDVK--F-GSWREKL-AQ--SGF
RAASLAGSAAAQASLLL--GMFPS-DGYTLVE--ENGALKLGWKDLCLLTASAWRPIQVP
PCR*----------------------------
