# Supplementary material for: A De Novo Transcriptome Assembly of Ceratopteris richardii Provides Insights into the Evolutionary Dynamics of Complex Gene Families in Land Plants
Source: Genome Biol Evol. 2021 Mar 3;13(3):evab042. doi: 10.1093/gbe/evab042 (PMC7975763; doi:10.1093/gbe/evab042)
Supplement: evab042_Supplementary_Data [file evab042_supplementary_data.zip › Note S9 - Alignment of GRAS homologs in OG0005632.txt]

>Amborella_trichopoda_ATR0743G083
MS---------------LGTLKPTF---------IKPNCHDQTMHHTC------------
------------------------------------------------------------
--------------------------------------------------------KDRI
DAASTSQLSE--------------------------------------------------
-------------------------------------------SGDLAAGKWVFDLILGC
AKAIT-----------EKDA-------------------------------ARSNHLLWM
LNELASPYGDRDQRKAAAFLQALFCKASGSGDRCSRILAIVA--EKAQTFDSARRVILRF
QEVSPWTTFGHVAANGAILEAF--------------------EGVHDLHIIDISNTLCTQ
WPALLEALANR-SEDTPR-LRLTTLVDEGD--------LG--------------------
---GPH---GAVLIEVRQRMEKYA----RLMRVPFEFEAVG--GGLGSIG----SVR---
---------------------------------VTDS---EVVAVNLVGALRRVP-----
--------VDARPSAVHGIAALGPRVVTVVEEEADLT-----------------------
-----GGEWAGRVSECMRFYGTYYEMLDEGFGRVSEERLALERQCGRELVHTMGC-----
----------------ESA----------EG--GRER--------------SLRWSERMR
NAGFGPAAFNFDAIDDVRALLKRYAGR-WSVVSGE-------------------------
----------VPDTGLYLSWKDQPVVWASAWK----P*---------
>Amborella_trichopoda_ATR1153G090
MD----------------------------------------------------------
------------------------------------------------------------
----------------------------------------------------------EE
DFSSSSNPNP--------------------------------------------------
------NPNFDPS------QF--------------------------SSPKWALKVLVEC
AMAIE-----------TQDS-------------------------------TRTQHLLWV
LNELSSPYGDTDQKLAAAFLQALFCKVTDSGRKTHRNLVAAA--EKMYTFESTRRMMLRF
QEVSPWTTFGHVAANGALIEAM--------------------NGENRIHIVDISGTYCTQ
WPTLLEALATR-SDDTPH-VRITHVLSSVG------------------------------
---PAG---HRVSREIGARMEKFA----RLMGVPFNFSSLHV-AEIEALNHE--NLK---
---------------------------------LQEG---EVLAINCIFSLHKVG-----
--------PTSRDTAVSALRRLDPRVLTLVEEEVDLDSDR--------------------
-----GQGFAAWLGECVRFFRAYLESLDESFPKASEERLMLERAMARAAVDLVAC-----
----------------PAD----------ESRERRER--------------SGWWARRMR
ACGFGPVGFSDDVLDDMRALLRRYREG-WSMGLGR--ADD--------------------
----------EAGSGVYLEWKEEPMVWASAWK----P*---------
>Anthoceros_agrestis_1kpTWUW2011784
------------------------------------------------------------
------------------------------------------------------------
------------------------------------------------------------
------------------------------------------------------------
-------------------------------------------------------LVLEC
ARAVA-----------GNRS-------------------------------SRVQQLLWV
LNELASPYGDCDQRLACYMLQALFCKVTASGARCYRILCTTA--ARTYSFDSMRAMILKF
QDASPWTTFGHVASNGALMEAF--------------------EGETRVHIVDVSNTFCTQ
WPTLLEALASR-PDGAPH-LRLTTVIASSE------------------------------
---DSA---IKVMRQIGGRMEKFA----RLMGVPFEFAVVQQ-PQLEKLDPS--ALN---
---------------------------------LREG---EALAINCMIILHQVYPHK--
--AGAGEEGSPRDALLATMRRMNPKIMTLVEHQVDSTSSAVNFPMAKPLLPVASGEQGQA
RPPSPALPPLEGLREALRFYSLLFDSLEESLPRVSNERLMIERSSGRAMVSMLAC-----
----------------DDA----------ERSFWHEK--------------GRQWGARM-
------------------------------------------------------------
-----------------------------------------------
>Huperzia_selago_1kpYHZW2155248
------------------------------------------------------------
------------------------------------------------------------
------------------------------------------------------------
------------------------------------------------------------
------------------------------------------------------------
------------------------------------------------------------
-------YGDYDQRLASCFAQALYLKITGAGARCYRHLCAAA--ERNYSFDLMRQMLLKF
QDASPWITFGHVAANGAIMEAV--------------------DGEENVHIVDMSNTLCTQ
WPTLLEALANR-PD----------------------------------------------
------------------------------------------------------------
------------------------------------------------------------
------------------------------------------------------------
------------------------------------------------------------
------------------------------------------------------------
------------------------------------------------------------
-----------------------------------------------
>Selaginella_moellendorffii_SMO197G0031
MD-----------QSDRIELTQ--------------------------------------
------------------------------------------------------------
-------------------------------------------L----------------
------------------------------------------------------------
-----------PALQ-------------------------------RGDGRWAASLLIEC
AAAVV-----------QKDA-------------------------------ARVQHFMWM
LNELASPYGDFDQRLASCFLQGLFCRITGTGSRQHRVLCSAA--ERQCLFDPMRKMMLKF
QEMSPWTTFGHVAANGALMEAV--------------------EGEFRVHILDVSSTMCTQ
WPTLLEALATR-SDGAPH-LRLTSILVSSE------------------------------
---EAV---VKVMTEVGARLRKFA----RLMGVPFEFRLLQQ-PELELLDVA--TIQ---
---------------------------------PRAG---EALIVNCIHSLHNVSERP--
PPSSSSSAASPRDLVLNTFRSLNPKLVIIADDEADLIS----------------------
-----RGDFMSRFVEAVRYYSLFFESVEESFPRTSNERLMLERIVSRKIVNLLAC-----
----------------DEA----------SISERQEK--------------SSQWVMRMR
RAGFALAKFSDDVADDARALLKRYKEG-WGYTN---------------------------
-----------TDVGLFLTWKEQPTVFATSWK----PF*--------
>Ginko_biloba_GBI00002023
------------------------------------------------------------
------------------------------------------------------------
------------------------------------------------------------
------------------------------------------------------------
------------------------------------------------------------
------------------------------------------------------------
------------------------------------------------------------
-----------VAANGAILEAF--------------------DGEMKLHIIDMSNTFCTQ
WPTLLESLATR-SDDTPH-LRLTTVVTTNE------------------------------
---ASA---MKVMKEIGQRMEKFA----RLMGVPFEFNAVHR-HDFQKL-----DID---
---------------------------------IRSD---EALAINCIHSLQRVP-----
--------SNGRDSMLSTFHGMNPRIVT--------------------------------
------------------------------------------------------------
----------------GE*-----------------------------------------
------------------------------------------------------------
-----------------------------------------------
>Sceptridium_dissectum_1kpEEAQ2087325
------------------------------------------------------------
------------------------------------------------------------
------------------------------------------------------------
------------------------------------------------------------
------------------------------------------------------------
------------------------------------------------------------
------PYGDCQQRIASSFLQALFCRLTGTGPRCHRILCAAV--ERSCCFDSTRKMLLKF
QEASPWTTFGHVAANGAILEAF--------------------DGEVRVHILDLSNTFCTQ
WPTLLEALATR-PDGAPH-LRLTTVIVTTE------------------------------
---GSA---MKVMKEVGVRLEKFA----RLMGVPFEFNVIQE-LKLDKLHEG--NLD---
---------------------------------LRSG---EALAINCIQSLHHLSEKG--
-----SSEGSSRDNIFKTFRNLNPKIVTVIEDEVDLL-----------------------
-----SKDFMPCFCEALRFYSLFLESLEESFPRASNERLMLERAAARSLVNILAC-----
----------------DET----------DNCERREK--------------SYQWGTRLM
RSGFTPTAFSEDVVDDVRALLKRYKEG-WGLTT---------------------------
-----------GENGMFLTWKEQGVSFASAWK---------------
>Selaginella_moellendorffii_SMO145G0229
------------------------------------------------------------
------------------------------------------------------------
------------------------------------------------------------
------------------------------------------------------------
------------------------------------------------NHHWAPNLLLEC
ARAVS-----------SKDV-------------------------------SRVQRLMWL
LNELSSPYGDFDQRIASSFLQGLFCKITGTGSRCHRILSSAA--ERGYSFDSTRKMMLKF
QEVSPWSTFGHVAANGVILEAA--------------------EGESRLHIVDISNTFCTQ
WPTFLEALATR-PEGAPH-LRLTTVTTNSE------------------------------
---ESA---AKVMKEIGNRLQKFA----RLMGVPFEFKALQE-PEMERLDAE--RLE---
---------------------------------VQPG---EALVINCVSSLNRVHKKSCQ
SPMSLSSGSSSRKKMLATFHGMKPKLVTIVDHQADFA-----------------------
-----STDFLKSFCEALRFYSLVFESLEESFVRTSNERLMLERIVARNILTIVSC-----
----------------SE-----------DDFEREYS--------------HSQWSRVLK
KVGFRPSNFSDDVRDDIRALLKRYKEG-WGCLH---------------------------
----------HQSSALFLTWKDQSTVFASAWK----P----------
>Arabidopsis_thaliana_AT4G37650
MD-TLF----------RLVSLQQQQ--------------------QSDSIITNQSSLSR-
-TSTTTTG----SPQT--AYHYN-------------------------------------
-------FPQNDV------VEECFN--------------------FFMD---------EE
DLSSSSSHHN--HHNHNNPNT--YYSPFTTPTQY-HPATSSTPSSTAAAAALASPYSSSG
HHNDPSAFSI-PQTP-PSFDF-------------------------SANAKWADSVLLEA
ARAFS-----------DKDT-------------------------------ARAQQILWT
LNELSSPYGDTEQKLASYFLQALFNRMTGSGERCYRTMVTAAATEKTCSFESTRKTVLKF
QEVSPWATFGHVAANGAILEAV--------------------DGEAKIHIVDISSTFCTQ
WPTLLEALATR-SDDTPH-LRLTTVVVANK--------FVNDQ-----------------
---TAS---HRMMKEIGNRMEKFA----RLMGVPFKFNIIHHVGDLSEFDLN--ELD---
---------------------------------VKPD---EVLAINCVGAMHGIA-----
------SRGSPRDAVISSFRRLRPRIVTVVEEEADLVGEEE-------------------
--GGFDDEFLRGFGECLRWFRVCFESWEESFPRTSNERLMLERAAGRAIVDLVAC-----
----------------EPS----------DSTERRET--------------ARKWSRRMR
NSGFGAVGYSDEVADDVRALLRRYKEGVWSMVQCP-------------------------
-----------DAAGIFLCWRDQPVVWASAWR----PT--------*
>Medicago_truncatula_Medtr4g097080
MD-TLF----------RLVNFQQQQ-----------------QQYQPDPSLNSTTTLT--
-TSSSSRS----SRQT--TYHYY-------------------------------------
--------NQQEE------DEECFNN------------------FYYMDH----NNNNDE
DLSSSSSKQH--YYTY----------PYASTTT------ITTPNTTYN--TINTPT----
---TTDNYSFSPSHDYFNFEF--------------------------SGHSWSQNILLET
ARAFS-----------DNNT-------------------------------NRIQQLMWM
LNELSTPYGDTDQKLSSYFLQALFSRMNDAGDRTYKTLTTAS--EKTCSFDSTRKMLLKF
QEVSPWTTFGHVAANGAILEAL--------------------EGNPKLHIIDISNTYCTQ
WPTLLEALATR-SDDTPH-LRLTTVVTAISG-----------------------------
---GSV---QKVMKEIGSRMEKFA----RLMGVPFKFKIIF--SDLRELNLC--DLD---
---------------------------------IKED---EALAINCVNSLHSIS-----
------GAGNHRDLFISLLRGLEPRVLTIVEEEADLEVCF--------------------
-----GSDFVEGFKECLRWFRVYFEALDESFSRTSSERLMLEREAGRGIVDLVAC-----
----------------DPY----------ESVERRET--------------AARWRRRLH
GGGFNTVSFSDEVCDDVRALLRRYKEG-WSMTSSD-------------------------
-----------GDTGIFLSWKDKPVVWASVWR----P*---------
>Medicago_truncatula_Medtr5g015490
MD-TLF----------RLVSFQPHQ-----------------QQE--DQSLNSTTSRTT-
-TSSSSRS----SKQN--YHQYY-------------------------------------
--------NPQEV------EEECFN--------------------FFMD---------EE
DLSSSSSKH---YYP------------YNQPQTS-NTITTNTPTTSL-----TPP-----
----------PPTAD-FTFEL---------------------------TGRWANNILLET
ARAIA-----------EKNS-------------------------------TRLQQLMWM
LNELSSPYGDIEQKLAAYFLQALFSRMTEAGTRTFRTLASAS--EKTCSFESTRKTVLKF
QEVSPWTTFGHVACNGAILEAF--------------------EGDSKLHIIDISNTYCTQ
WPTLFEALATR-ADDTPH-LRLTTIVTAG-------------------------------
---GSV---QKVMKEIGARMEKFA----RLMGVPFKFNVIHHSGDLSDLNFL--DLD---
---------------------------------IKED---EALAVNCVNALHSVTVGN--
---GNGNGNNRRDSLIASLIALRPRIVTMVEEEADLNFGNE-------------------
-----GYEFVNGFEECLRWFRVYFEALEESFPKTSNERLMLEREAGRGIVDLVAC-----
----------------APA----------ESIERRET--------------AVRWSRRLH
GRGFNTVAFSEEVCDDVRALLRRYKEG-WSMIRCN-------------------------
------------DAGIFLTWKEQPVVWASAWR----P*---------
>Populus_trichocarpa_Potri.007G063300
MD-TLF----------RLVSLQQQS----------------------EQSFNSTSR----
-TSSSSRS----SRQNN-NHHHH-------------------------------------
--------HYQQE------DEECFN--------------------FFMD---------EE
DFSSSSSKH---YYPP---------YHHNQQQQHQHQTTTTTPTTTTT--NTSTPS--TH
HVLDSADFSFSPSHD-LNFEF---------------------------SGKWVTDILLES
AHAIA-----------DKNS-------------------------------ARLQQLMWM
LNELGSPYGDTEQKLASYFLQALFSRMNDSGERCYRTLASAS--EKTCSFDSTRKMVLKF
QEVSPWTTFGHVSCNGAIMEAF--------------------EGESKLHIIDISNTYCTQ
WPTLLEALATR-TDETPH-LKLTTVVASKSSGNNIGLTSTGGL-----------------
---ASV---HKVMKEIGNRMEKFA----RLMGVPFKFNVIHHAGDLCDLNLA--ELD---
---------------------------------VKDD---EALAINCVGALHSIT-----
------PASRRRDYVISSFRTLQPRIITVVEEEADLD-----------------------
-----GLDFVKGFQECLRWFRVYFESLDESFPRTSNEQLMLERAAGRAIVDLVAC-----
----------------PPS----------DSIERRET--------------ATRWSGRLH
SCGFSPIIFSDEVCDDVRALLRRYKEG-WSMTQCG-------------------------
------------DAGIFLCWKEQPVVWASAWR----P*---------
>Vitis_vinifera_GSVIVG01000107001
MD-TLF----------RL------------------------------------------
-------------------HXXX-------------------------------------
--------XXXXX------XXXXXX--------------------XXXX---------XX
XLC----------------------------------IFCQTPT----------------
------EFSFSPARD-LHLEF-NS----------------------SASGKWASEILLET
ARAIA-----------DKNS-------------------------------ARVQQLMWM
LNELSSPYGDTDQKLAAYFLQALFSRMTDSGERCYRTLISAS--EKTCSFESTRKMVLKF
QEVSPWTTFGHVACNGAIMEAL--------------------EGESKLHIIDISNTYCTQ
WPTLLEALATR-TDETPH-LRLTTVVTSKA--------GTGGM-----------------
---APV---QKLMKEIGNRMEKFA----RLMGVPFKFN----------------------
-----------------------------------------ALAVNCVGALHSVT-----
------AFGNRRDIVVSSFRRLHPRIITVVEEEADLDVGVD-------------------
-----GFDFVKGFQECLRWFRVYLESLDESFPRTSNERLMLERAAGRAIVDLVAC-----
----------------PPS----------ESIERRET--------------ATRWSQRLH
ASGFSPVSFSDEVCDDVRALLRRYKEG-WSMTQSS-------------------------
------------DAGIFLSWKDQPVVWTSAWK----P*---------
>Solanum_lycopersicum_Solyc02g092370.1
MD-TLF----------RLVSLQQQQ-----------------QQQSDQYSFNSSR-----
-TSSSSRS----SNKQNSTYNYH-------------------------------------
-------PHHNHQ------DEECFN--------------------FFMD---------ED
DFSSSSSKHN--NYPP---------PHYNQYQQ------ISTPTTTS-----STP---TH
QSQSQYDHQFSPARD-LNLEF-AS----------------------SFSGKWATDILLET
SRAIA-----------DKNS-------------------------------TRVQQLMWM
LNELSSPYGDTEQKLASYFLQALFSRMTDSGERCYRTLLSAS--DKTCSFESTRKLVLKF
QEVSPWTTFGHVASNGAIMEAL--------------------EGESKLHIIDISNTYCTQ
WPTLLEALATR-TDETPH-LRLTTVVAAAS----------GGA-----------------
---ASV---QKVMKEIGSRMEKFA----RLMGVPFKFNVIHHVGNLSELDMG--ALD---
---------------------------------IKEE---EALAINCIGALHSVT-----
------PAGNRRDYLISLFRRLQPRIVTIVEEEADLDVGVD-------------------
-----GFDFVNGFQECLKWIRVYFESLDESFSKTSNERLMLERQAGRSIVDLLAC-----
----------------PPS----------ESMERRET--------------GAKWSHRMH
AGGFSPVLYSDEVCDDVRALLRRYKDG-WSMGQCG--G----------------------
-----------DSAGIFLSWKEQPVVWASAWK----P*---------
>Asplenium_platyneuron_1kpKJZG2053374
------------------------------------------------------------
------------------------------------------------------------
------------------------------------------------------------
------------------------------------------------------------
------------------------------------------------------------
------------------------------------------------------------
------------------------------------------------------------
QEASPWVTFGHVAASGAMMEAL--------------------EGESSVHIIDLSSTLCTQ
WPTLLEALATR-AEGAPS-VRLSTVVFNED--------AEGT------------------
---SSM---NKVMKEVGARLEKFA----RLMGVPFQFNLVQA-KDLSAL-----------
------------------------------------------------------------
------------------------------------------------------------
------------------------------------------------------------
------------------------------------------------------------
------------------------------------------------------------
-----------------------------------------------
>Cryptogramma_acrostichoid_1kpWQML2065415
------------------------------------------------------------
------------------------------------------------------------
------------------------------------------------------------
------------------------------------------------------------
---------------------------------------------------WAQNLLTEC
ANAIS-----------ENDL-------------------------------AHAQHLLWV
LNELSSPYGSHEQRLAYYFMQALFCKMSGTGPRMHLSLCAAA--ERANSFESMRKTMLKF
QEASPWATFGHVAANGAMMEAL--------------------EGETSVHIIDVGSTFCTQ
WPTLLEALATR-AEGAP-------------------------------------------
------------------------------------------------------------
------------------------------------------------------------
------------------------------------------------------------
------------------------------------------------------------
------------------------------------------------------------
------------------------------------------------------------
-----------------------------------------------
>Woodsia_ilvensis_1kpYQEC2010396
------------------------------------------------------------
------------------------------------------------------------
------------------------------------------------------------
------------------------------------------------------------
---------------------------------------------------WAETLLMEC
AGAIS-----------DNDL-------------------------------AHAQHLLWV
LNELSSPYGSHEQRLAYYFMQALFCKISGTGPHTHISLCAAA--ERSNSFESMRKTMLKF
QEASPWVTFGHVAANGAIMEAL--------------------EGESSVHIIDLSTTFCTQ
WPTLLEALATR-AEGAPN-VRLSTVVFNEA--------GVPSS-----------------
---FGS---MNVMEEVGIRLEKFA----RLMGVTFQFNLVNH-TELHTLVEQ--AAVERR
-RAGGLQYTDTH---------------------RTTT---EVLAINCISSMHRIP-----
--------CSQRQALLCKLQSLSPKILTLIEDEAHNVSE---------------------
-----GSSFTQSFSEALRFYALYFDALEGSMGKASGERVAIERGASRRIMRIVGC-----
----------------EEEE--VLQDGECTQWEKRET--------------GEQWRERLL
HAGFLPKGFSDDAVDDVKALLKRYKEG-WGLVPP--------------------------
LHAHSDPSHDHRLDAITLTWKDQAVISASSWR---------------
>Woodsia_scopulina_1kpYJJY2014100
-------------------------------------------------SLPLLTSGR--
------------------------------------------------------------
------------------------------------------------------------
------------------------------------------------------------
----------------------------------------------LSSSDWAETLLMEC
AGAIS-----------DTDL-------------------------------AHAQHLLWV
LNELSSPYGSHEQRLAYYFMQALFCKISGTGPHTHISLCAAA--ERSNNFESMRKTMLKF
QEASPWVTFGHVAANGAIMEAL--------------------EGESSVHIIDMSTTFCTQ
WPTLLEALATR-AEGAPN-VRLSTVVFNEA--------GVPSS-----------------
---FGS---MNVMEEVGIRLEKFA----RLMGVPFQFNLVNH-TELHTLVEQ--ATGERR
LRVGGLQYTDTH--------------------RGMTT---EVLAINCISSMRCIA-----
--------YSQRQALLCKLQSLSPKIFTLIEDEAHNVSP---------------------
----GSCSFVQSFSEALQFYALFFEALEGSMGKASGERVAIERAASRRIMRIVGCE----
----------------EEEE--LLQEGEGTQWEKRER--------------GEQWRERLL
HAGFLPKGFSDDAVDDVKALLKRYKEG-WGLAPPP-------------------------
LHAHS-PSHDHRLDVITLTWKDHAVISASAWR---------------
>Ceratopteris_richardii_Cri65607_DN381396_c2_g1_i1
ML----R---------RMAS--------------------------RVPSLPPLTSSR--
------------------------------------------------------------
------------------------------------------------------------
------------------------------------------------------------
----------------------------------------------LASSDWAQSLLSDC
ARAIS-----------ENDV-------------------------------QRAQQLLWM
LNELSSPYGSHEQRLAHYFMNALFCHMSGSGLRTHHSLCAAA--ERASSFDSMRKKMLRF
QDACPWATFGHVAANGAIMEAM--------------------EGETTVRIIDLSSTCCTQ
WPTLLEALATR-AEGAPT-VRLTTVVFNDD--------GLA-------------------
---SSV---SRVMDEVGARLEKFA----RLMGVPFQFSVVHP-PELNALLDQ--ELAERH
FRESASTGRDVDIAGQSSSSSG-------SRPEPLLQ---EMLVINCMTALHQIP-----
--------RSHRTTLLRRMQRLKPKILTLVEDIEACIG----------------------
--SSNDSSFGERFEEVLRYYALYFEALEFSMGKVSSERATLERSAGRSIMKLLGYASNDD
AAQPYEQEHENPDNEVEDEN--VDEECGGSSSSGICR--------------IVPWRDRLQ
NAGFVPKPFSDDVVDDVRALLKRYRDG-WGLATDT--SSSTLSY-------SGATPPSSP
HHPHYHHHYQQQQHTLSLTWKDSSVVFASTWA---YP----------
>Azolla_filiculoides_Azfi_s0104.g044773
MNNTML----------RAISISRSR----------------------AAAASSSSSSSS-
-SSSLN------------------------------------------------------
---------------------------------------------NNMA---------QQ
QQQEQQRSSR--LLRRSG-----HGENVASSGHH--------------------------
-----------GALDLTHLDL-------------------------LRGTDWATNLLREC
AASMASAPLHDIIDDLDHNA-------------------------------GHAQHLLWL
LNELASPYGSHEQRLAWAFMHALFCRLSGSGPSTYASLCAAS--ERSHNFETMRKTILKF
QEASPWTTFGHVASNGAILEAL--------------------EGESRVHIIDMSDTLCTQ
WPTLLEALATR-PEGAPNLLRLTTVVFNQA--------GGGGSRAPLHHDSSSSSSETAH
HHHDSL---TKVMEEVGIRLEKFA----RLMGVPFQFNLVHH-TDLHHLLQH--EATTGH
ADFTPHLTQHSSSSSSSSSSSSFVGHSGEQQQQQHAS---EALVINCVQTLHRVP-----
--------PSQRHALLCTLHNLNPKLITLVEDDVDLGA----------------------
--APTARSLEDSFPEALRFYSLFFDSLDYCMPKTSSERLALERSASRSILHIVACA---D
-------S-------LPES----------SQHEIREK--------------SSQWNERMY
EAGFVAKGFSEDVFDDVKALLKRYKEGSWGYMING--GGSATT----------DVLSEVH
HHDHEAQQQQQRHHGFTLTWKDQPIIYASAWM----PFP*-------
>Lindsaea_linearis_1kpNOKI2095687
VQ----------------------------------------------------------
------------------------------------------------------------
------------------------------------------------------------
------------------------------------------------------------
----------------------------------------------LSGSEWAHNLLTEC
ATAMS-----------NDDL-------------------------------AHAQQLLWI
LNELSSPYGSHDQRLAYYFMQALFCKLSGNGIHSHVSLCTAA--DRSSSFESMRKTMLKF
QETSPWVTFGHVAANGAIMEAM--------------------EGEAYVHIIDMSNTFCTQ
WPTLLEALATR-AEGAPN-VRLSAVVFSDG-----------DS-----------------
---RSW---TKVMEEVGARLEKFA----RLMGVPFQFNLFNY-TELDVLLQQ--ESASRA
LQYAHMSSGMIDGSVGDAPASS-----------RFGV---EALAINCMQSLHRMP-----
--------YSKRHALLCKLHNLGPKIVTVVEDDAHIVPIWDGTEYNT--------DDDHN
ISSHPNYSFINGFSEALHFFSLFFNSLADSLPKTSSERLALERGAGRSIMHIVACD---D
HKKFFTASH-------EAE----------TLMERREK--------------SSDWRERLQ
GAGFVPRGLSDDVLDDVRALLKRYKED-WGLAHSH-------------------------
---------DHHLDGITLTWKDQNVVFVSAWR----PL---------
>Lindsaea_microphylla_1kpYIXP2053332
------------------------------------------------------------
------------------------------------------------------------
------------------------------------------------------------
------------------------------------------------------------
------------------------------------------------------------
------------------------------------------------------------
------------------------------------------------------------
------------------------------------------------HIIDMSNTFCTQ
WPTLLEALATR-AEGAPN-VRLSAVVFSDG-----------DS-----------------
---RSW---TKVMEEVGARLEKFA----RLMGVPFQFNLFNY-TELDGLLQQ--ESSSRA
LQYAHMSSGMIDGSVGDAPASS-----------RFGV---EALAINCMQSLHRIP-----
--------YSKRHALLCKLHNLGPKIVTVVEDDAHIVPVWDATEYNT--------EDDHN
RSSHPNYSFINGFSEALHFFSLFFNSLADSLPKTSSERLALERGAGRSIMHIVACD---D
HKKFFTASH-------EAE----------TLMERREK--------------SSDWRERLH
SAGFVPRGLSDDVLDDVRALLKRYKED-WGLAHSH-------------------------
---------DHHLDGITLTWKDQNVVFVSAWR----P----------
>Salvinia_cucullata_Sacu_v1.1_s0010.g004670
MLPTLV-----------------------------------------SEYYGSCSNTLHL
---------------------------------------------------GGGAMAYNY
GG------WYTSTAP----------------------------ISYNDD---------EL
DVESSQRQQR--RRRRRR-----QGPPAEAAVLQQL------------------------
-----------PA------------------------------SLIRGDDDWAAEVICEC
AEAMA-----------EAEEEEDEEEEDEDEDGGDGEEQEATEHGSVGVARSRVRQLLWV
LNELASPYGTREQRLASAFLQALFCRFSRTGAAAYTAAVQAASSERTCSFDSLRRTALAF
QDASPWATFGHVASNGAILEAL--------------------EGETKAHIIDLSDSLCTQ
WPTLLEALATR-AEGAPALLRLTTVVFHDELGGG----GSAST-----------------
---GAL---GRVMEEVGARLERFA----RLMGVPFQFALVRH-ADLQGLLHH--EAAARA
DD------------------------------EAAAA---EALVINCVQALHKMG-----
-------AAGERQAALRAMRALAPKVVTVVEEDAEVGGA---------------------
-----GVSVGRSVAEAVRLYAALFESLDECLARTSGERLAVERAAGRSILRAVAA-----
------------------S----------GAAAGRER--------------AAQWEERLT
AAGFAAKGFSDDVVDDVRALLKRYAEG-WGILTPG--FMSGDAGFGGGGAGADRYAGGAS
SSMAAAGGGLNRHHSVTLTWRDRPVIFASAWN---*-----------
>Brachypodium_distachyon_Bradi1g23060
MD-TLF----------RLVSLQATT-------------EQQQQQQQQSASYNSRST----
-TSSGSRSS---SHHTTASYSYY--------N-SGSG------------SGGQPQQQYYY
SQ------PQQSYYLEPY-HEECGGGNAHQDHHQHHQQHQHQQQQLYMD---------ED
FSSSSSSRHFGGHHGSHGGQQ---QQPSS-----------TPPLSTT-----SSTA-AGH
ALFEPAELSF-PP-D-LNLDF-SSPASSSGGGIAAASASSPAVIGGAGGGRWASQLLMEC
ARAVA-----------SRDS-------------------------------TRVQQLMWM
LNELASPYGDVEQKLASYFLQALFARLTASGPRTLRTLAAAT--DRNTSFDSTRRVALKF
QELSPWSSFGHVAANGAILESFLE-AAAAAP----------SSEPQRFHILDLSNTFCTQ
WPTLLEALATRSPDDTPH-LSITTVHVSSS--------SAASS-----------------
---PAV---QRVMREIGQRMEKFA----RLMGVPFRFRAVHHSGDLAELDLD--ALD---
---------------------------------VREGGATTGIAVNCVNSLRGVG-----
--------ARRRGEFAALLRRLGPRVVTVVEEEADFVADSDHHRSAD------------Q
DAETDQAAFLKVFGEGLRFFSAYMDSLEESFPKTSNERLALERGAGRAIVDLVSC-----
----------------PAS----------ESMERRET--------------AAAWARRLR
CAGFSPVAFSDDVADDVRSLLRRYREG-WSMRDAG--AEDSA------------------
----------AAGAGVFLQWKEQPLVWASAWR----P*---------
>Oryza_sativa_LOC_Os07g39820
MD-TLF----------RLVSLQAAS--------------EQQQQQQQSASYNSRST----
-TSSGSRSS---SHQTNASYSYY-HHS------SNSG------------GGGGGGGGYYY
GGQQPP--PSQYYYLEPY-QEECGNAPHH---------------QLYMD---------ED
FSSSSSSR----HFH-HGARVQQQQPPASSTPTG---TAPTPPLSTS-----STAAGAGH
GLFEAADLSF-PP-D-LNLDF-SSPASSSGGG-----TASSGAVGGGGGGRWASQLLLEC
ARSVA-----------ARDS-------------------------------QRVQQLMWM
LNELASPYGDVEQKLASYFLQGLFARLTASGPRTLRTLAAAS--DRNTSFDSTRRTALRF
QELSPWSSFGHVAANGAILESFLEVAAAA------------SSETQRFHILDLSNTFCTQ
WPTLLEALATRSADETPH-LSITTVVSAAP---------SAPT-----------------
---AAV---QRVMREIGQRMEKFA----RLMGVPFRFRAVHHSGDLAELDLD--ALD---
---------------------------------LREGGATTALAVNCVNSLRGVVP----
------GRARRRDAFAASLRRLDPRVVTVVEEEADLVASDPDASSAT------------E
EGGDTEAAFLKVFGEGLRFFSAYMDSLEESFPKTSNERLALERGAGRAIVDLVSC-----
----------------PAS----------ESMERRET--------------AASWARRMR
SAGFSPVAFSEDVADDVRSLLRRYREG-WSMREAG--TDDS-------------------
----------AAGAGVFLAWKEQPLVWASAWR----P*---------
>Setaria_italica_Seita.2G372300
MD-TLF----------RLVSLQASE------------NEKQQQQQQQSASYNSRST----
-TSSGSRSS---SHQTNASYNYY-YHS------NSS-------------GGGGGGGQYYY
GQQ----HQHQQYYLEPYQQEECGNA--H---------------HLYMD---------ED
FSSSSSSRQ---HFHSHGAAV---QPPTSSVT-----TAPTPPLSTS-----STAAGAAH
ALFEAADLSF-PP-D-LNLDF-SSPASSSGGG-----AASSAAVGGGGSGRWASQLLLEC
ARAVA-----------ARDS-------------------------------QRVQQLMWM
LNELASPYGEVEQKLASYFLQGLFARLTASGPRTLRTLAAAS--DRNTSFDSTRRTALRF
QELSPWSSFGHVAANGAILESFLE-AAAA------------SPEPQRFHILDLSNTFCTQ
WPTLLEALATRSADDTPH-LSITTVVSAAP---------SAPT-----------------
---AAV---QRVMREIGQRMEKFA----RLMGVPFSFRAVHHAGDLAELDLD--ALD---
---------------------------------LRDGGASTALAVNCVNSLRGVVP----
------GGARRRDAFTSSLRRLDPRVVTVVEEEADLVASDPDT--SS------------E
EGGDSEAAFLKVFGEGLRFFSAYMDSLEESFPKTSNERLALERGAGRAIVDLVSC-----
----------------PAS----------ESMERRET--------------AASWARRMR
SAGFSPVAFSEDVADDVRSLLRRYREG-WSMRDAG--LDDS-------------------
----------AAGAGVFLAWKEQPLVWASAWK----P*---------
>Zea_mays_Zm00001d021973
MD-TLF----------RLVSLQASE-----------------QQQQQSASYNSRST----
-TSSGSRSS---SHQTNASYNYY-YHS------NSS---------------GGGGGQYYY
GQQHPHQHQHQQYYLEPYQQEECGNT--H---------------HLYMD---------ED
FSSSSSSRQ---HFHSHGAVV---QPPTSSTATP---TAPTPSLSTS-----STAAGAAH
ALFEAADLSF-PP-D-LNLDF-SSPASSSGGG-----AASSAAVGGGGGGRWASQLLLEC
ARAVA-----------GRDS-------------------------------QRVQQLMWM
LNELASPYGDVEQKLASYFLQGLFARLTASGPRTLRTLAAAS--DRNTSFDSTRRTALRF
QELSPWSSFGHVAANGAILESFLE-AAAA------------SPEPQRLHILDLSNTFCTQ
WPTLLEALATRSADDTPH-LSITTVVSSAP---------SAPT-----------------
---AAV---QRVMREIGQRMEKFA----RLMGVPFSFRAVHHAGDLAGLDLD--ALD---
---------------------------------LRDGGATTALAINCVNSLRGVVP----
------GGARRRDAFAASLRRLDPRVVTVVEEEADLVAFDPG---AP------------E
ESGDTEAAFLKVFGEGLRFFSAYMDSLEESFPKTSNERLALERGAGRAIVDLVSC-----
----------------PAS----------ESMERRET--------------AASWARRMR
SSGFSPVAFSEDVADDVRSLLRRYREG-WSMRDAG--LDDS-------------------
----------AAGAGVFLAWKEQPLVWASAWR----P*---------
>Zea_mays_Zm00001d006721
MD-TLF----------RSVSLQASE----------------QQQQQQSASYNSRST----
-TSSGSRSS---SHQTDASYNYY-YHS------NS---------------GVGGVGQYYY
GQ------QNQQYYQEPYQQEECGNA--H---------------RLYMD---------ED
FSSSSSSRQ---HFHSHGAAV---QPATSSAVTA---TAPTPPLSTS-----STAAGAAH
ALFEAADLSF-PP-D-LNLDF-SSPASSSGGC-----VASSAAV----GGRWASQLLLEC
ARAVA-----------ARDS-------------------------------QRVQQLMWM
LNELASPYGDVEQKLASYFLQGLFARLTASGPQTLRTLAAAS--DRNTSFDSTRRTALRF
QELSPWSSFGHVAANGAILESFLE-AAAA------------SSEPQRFHILDLSNTFCTQ
WPTLLEALATRSTDDTPH-LSITTVVSAAP---------SAPT-----------------
---VAVQRRQRVMREIGQRIEKFA----RLMGVPFSFRAVHHAGDLAELDLD--ALD---
---------------------------------LRDGGATTALAINCLNSLRGVVP----
------GGVRRRDAFGASLRRLDPRVVTVVEEEADLVAFDPD---AS------------E
ESGDTEAAFLKVFGEGLRFFSAYMDSLEESFPKTSNERLALERGAGRAIVDLVSC-----
----------------PPS----------KSMERRET--------------AVSWARRMR
SAGFSPVAFSEDVADDVRSLLRRYREG-WSMRDTG--LDDS-------------------
----------AAGAGIFLAWKEQPLVWASAWR----P*---------
>Oryza_sativa_LOC_Os03g31880
MD-TLF----------RLVSLHHHH--HHQHAASP---SPPDQPH--KSYPSSRGS----
-TSSPS------SHHTH-NHTYY-HHSHSHYN-NNSNTNYYY------QGGGGGGGGYYY
AE------EQQ---PAAY-LEECGNG--H---------------QFYMD---------ED
FSSSSSSRQF--HSGT--------GAPSSAPVPP-------PPSATT-----SSAG--GH
GLFEAADFSF-PQVD-ISLDFGGSPAVPSSSG-----AGAGAGAAPSSSGRWAAQLLMEC
ARAVA-----------GRDS-------------------------------QRVQQLMWM
LNELASPYGDVDQKLASYFLQGLFARLTTSGPRTLRTLATAS--DRNASFDSTRRTALKF
QELSPWTPFGHVAANGAILESFLE-AAAAGAAASSSSSSSSSTPPTRLHILDLSNTFCTQ
WPTLLEALATRSSDDTPH-LSITTVVPTAA-----------PS-----------------
---AAA---QRVMREIGQRLEKFA----RLMGVPFSFRAVHHSGDLADLDLA--ALD---
---------------------------------LREGGATAALAVNCVNALRGVA-----
---------RGRDAFVASLRRLEPRVVTVVEEEADLAAPEADAS----------------
SEADTDAAFVKVFGEGLRFFSAYMDSLEESFPKTSNERLSLERAVGRAIVDLVSC-----
----------------PAS----------QSAERRET--------------AASWARRMR
SAGFSPAAFSEDVADDVRSLLRRYKEG-WSMRDAGGATDDAA------------------
---------GAAAAGAFLAWKEQPVVWASAWK----P*---------
>Setaria_italica_Seita.9G355300
MD-TLF----------RLVSLHQHH--HHPQAQAPASSSPDQQQHHHQSPYSSRSTSRST
-TSTGSRSSP--SHHTH-NNHYY-SHSHSHYNSSNSSGSYYYCDPAGGGGGGGGGGGYYY
--------DHQPAAPAPY-QEECGND--H---------------GFYMD---------ED
FSSSSSSRHY--HHQSSRAPP---AAPSSSPPAP---APPTQPPSTS-----SGAGGHGG
GLFEAADFSF-PQVD-IDLDF-SSPATSSGAGGGG--GTAASSSGGGGAGRWAAQLLLQC
ARAVA-----------ARDS-------------------------------QRVQQLMWM
LNELASPYGDVDQKLASYFLQGLFARLTTSGPRTLRTLAAAS--DRNTSFESTRRTALRF
QELSPWASFGHVAANGAILEAFLE-AAAAAA---SSSSSSSSSQPPRLHILDLSNTFCTQ
WPTLLEALATRSSDDTPH-LSITTVVPAAA----------PSS-----------------
---AAA---QRVMREIAQRLEKFA----RLMGVPFSFRAVHHAGDLAELDLD--GLG---
---------------------------------LREGG--AALAINCVNALRGVAP----
------GGARQRDAFLASLRRLEPRVVTVVEEDADLVEPDPDAS-SS------------E
EAASTEAAFIKVFTEGLRFFSAYMDSLEESFPKTSNERLVLERAAGRAIVDLVSC-----
----------------PAS----------ESAERRET--------------GASWARRMR
SAGFSPVAFSDDVADDMRSLLRRYREG-WSLREPG--TDD--------------------
----------GAAAGVFLAWKEQPVVWTSAWR----P*---------
>Zea_mays_Zm00001d029607
MD-TLF----------RLVSLHQHHQQHHQQAAAAAASSSPDQHHHHQSPYSSRSTSRSN
DTSTGSRSSP-SSYHTH-NHHYHSSHPHSHY----SSASYYY-DPA---GSGSGSAGYYY
YD------HHQPPPPPPY-QEECGND--H---------------GFYMD---------ED
FSSSSSSRSR--HFQSSSR-----APPSSSPTPP-HAQPQPPPASTS-----SGAG--AG
ALFEAADFSF-PQVD-IDLDF-SSPASSSGA--------AASSSGGGGAGRWAAQLLLEC
ARAVA-----------ARDS-------------------------------QRVQQLMWM
LNELASPYGDVDQKLASYFLQGLFARLTTSGPRTLRTLAAAS--DRNTSFDSTRRTALRF
QELSPWASFGHVAANGAILESFLD-AAAAAA----ASSSSSSQHPPRLHILDLSNTFCTQ
WPTLLEALATRSSDDTPH-LSITTVVPTAG---------VPSS-----------------
---AAA---QRVMREIAQRLEKFA----RLMGVPFSFRAVHHAGDLAGLDLDGLGLG---
---------------------------------LREGGAATALAINCVNALRGVAP----
------GGARRRDAFVASLRRLEPRVVTVVEEDADLVAASEPSS-SS------------A
GEADAEAAFMKVFTEGLRFFSAYMDSLEESFPKASNERLALERAAGRAIVDLVAC-----
----------------PAS----------ESVERRET--------------GASWARRMR
SAGFSPVAFSDDVADDMRSLLRRYREG-WTLREPG--ADD--------------------
----------GAAAGVFLAWKEQPVVWTSAWR----P*---------
>Physcomitrella_patens_Pp3c3_4950
MT-NIM----------ARPDGNPYFF----------------AQHQHSPGFDPESR----
------------QHQS--------------------------------------------
--------------------------------------------------------SPRE
WYSSNLQTHS--------------------------------PVSVGARDEICNVY----
-----ASSSQNPA---------------------------------DSTQSWAKALLLDC
ARAIA-----------EKDT-------------------------------SRVQSIMWI
LNESASPYGDSDQRLMSYFVQALVCKITDTGSRCHRSLTSAA--EKTYSFESMRNMILNF
QNASPWTTFGHVAANGALLETM--------------------EGESKIHIIDISSTLCTQ
WPTFLEALATR-TDITPH-LRLTCIVISPE------------------------------
---EAA---LRVMKQVMNRIDRFA----RLMGVPFESTVIHK-PHLETLDLD--ELN---
---------------------------------LREG---EALAVNCVQTLHHISEC---
--VAAEEQYSPRDRILSTFRSAKPKILSIVEDEANMI-----------------------
-----SPDFLGCFREALRFYSLLFESLEESFPRASNERLMLERNCARKLVNMLSF-----
----------------DAT----------ESTERQEK--------------GIHWDYRLR
KVGFEPVSFSHDVVDDVQALLKRYKKG-WGLDI---------------------------
-----------TDARLYLTWKEQAVICSTTWKLITTPSY*-------
>Medicago_truncatula_Medtr2g099110
MY-------------------------------------PKENQNMEISPYN--------
-TSKKTKHLEKLNHQNNS---YF-------------------------------------
---------------------------------------------LHEAS------TIDM
MHTSSSNHQT--------------------------------------------------
----SSDNSSETCHR-------------------------------DQDGKWSSKLLKEC
AIAIS-----------NRDS-------------------------------SKIHHLLWM
LNELSSPYGDIDQKLASYFLQALFSKATQSGHKCYKTLSSIA--YKSHSFDSARKLILKF
QEVSPWTTFGHVASNGAILEAL--------------------DGEKKLHIIDISNTLCTQ
WPTLLEALATR-NDETPH-LKLTIVVTNN-------------------------------
---SSS---VVVMKEVGQRMEKFA----RLMGVPFELNVISDLKHIRELTKE--RLG---
---------------------------------IQEG---EAIALNCVGALRKVE-----
--------VEERESVVQFFKSLSPRVVTFVEEEGDFC-----------------------
-----SDDFVKCFEECLKFYRIYFEMLEESFPPTSNERLMLERECSRSIVRVLAC-----
----------------DHEFDHDEDDGGGDYCDKRER--------------GKQWFERFK
NE-FSPCGFSDDVVDDVKALLKRYQAG-WSLVVPQ--G-D--------------------
----------DHITGMYLTWKEEPVVWASTWK----P*---------
>Populus_trichocarpa_Potri.007G132000
------------------------------------------------------------
------------------------------------------------------------
-----------------------------------------------MQSN-SSNNNNNQ
PQTSHTSTSR--------------------------------------------------
----SSD-SGEAC---------------------------------GAGNKWASRLLSEC
ARAIS-----------EKDS-------------------------------SKIHNLLWM
LNELASPYGDCEQKLASHFLQALFCKATDSGQRCFKTLTTVA--EKSHSFDSARKLILKF
QEVSPWTTFGHVASNGAILEAL--------------------DGASKLHIIDISHTLCTQ
WPTLLEALATR-NDETPH-LKLTVVVTA--------------------------------
---SIV---RSVMKEIGQRMEKFA----RLMGVPFELNVISGLNHLGELTKD--RLG---
---------------------------------VQED---EAVAINCNGALRRVG-----
--------VEERNSVIQMFQSLNPRVVTIVEEEADFTSS---------------------
-----RYDFVKCFEECLRYYTLYFEMLEESFVPTSNERLMLERECSRNIVRVLAC-----
----------------DEG-------NDGGECERRER--------------GSQWFERLR
EA-FSPVGFSDDVVDDVKALLKRYRAG-WALVLPQ--G----------------------
----------DHDSGIYLTWKEEPVVWASAWK----P*---------
>Populus_trichocarpa_Potri.017G019900
MDITLF------------------------------------------------------
-SPKDTLTHFFPSHQQSN------------------------------------------
-------------------DQVA---------------------AIDMQSN-SSNNNNNQ
PQTSHTSTSR--------------------------------------------------
----SSD-SGEAC---------------------------------GGGNKWASKLLSEC
ARAIS-----------EKDS-------------------------------SKIHHLLWM
LNELASPYGDCDQKLASYFLQALFCKATESGQRCFKTLTTVA--EKSHSFDSARKLILKF
QEVSPWTTFGHVASNGAILEAL--------------------DGESKLHIIDISNTLCTQ
WPTLLEALATR-NDETPR-LKLTVVVTA--------------------------------
---SIV---RSVMKEIGQRMEKFA----RLMGVPFEFKVISVLNHIGELTKE--GLG---
---------------------------------VQED---EAVAINCIGALRRVE-----
--------VDERSSVIQLFRSLNPRVVTIVEEEADFTSS---------------------
-----RYDFVKCFEECLRYYTLYFEMLEESFVPTSNERLMLERECSRNIVRVLAC-----
----------------DEE-------TGGGECERRER--------------GVQWSERLR
EA-FSPVGFSDDVVDDVKALLKRYKAG-WALVLPQ--G----------------------
----------DHESGIYLTWKEEPVVWASAWK----P*---------
>Populus_trichocarpa_Potri.017G025900
MDITLF------------------------------------------------------
-SPKDTLTHFFPSHQQSN------------------------------------------
-------------------DQVA---------------------AIDMQSN-SSNNNNNQ
PQTSHTSTSR--------------------------------------------------
----SSD-SGEAC---------------------------------GGGNKWASKLLSEC
ARAIS-----------EKDS-------------------------------SKIHHLLWM
LNELASPYGDCDQKLASYFLQALFCKATESGQRCFKTLTTVA--EKSHSFDSARKLILKF
QEVSPWTTFGHVASNGAILEAL--------------------DGESKLHIIDISNTLCTQ
WPTLLEALATR-NDETPR-LKLTVVVTA--------------------------------
---SIV---RSVMKEIGQRMEKFA----RLMGVPFEFKVISVLNHIGELTKE--GLG---
---------------------------------VQED---EAVAINCIGALRRVE-----
--------VDERSSVIQLFRSLNPRVVTIVEEEADFTSS---------------------
-----RYDFVKCFEECLRYYTLYFEMLEESFVPTSNERLMLERECSRNIVRVLAC-----
----------------DEE-------TGGGECERRER--------------GVQWSERLR
EA-FSPVGFSDDVVDDVKALLKRYKAG-WALVLPQ--G----------------------
----------DHESGIYLTWKEEPVVWASAWK----P*---------
>Vitis_vinifera_GSVIVG01004104001
MDRTLF------------------------------------------------------
-TPKGTYFFHHPTQQSNG------------------------------------------
-------------------TQ------------------------PDMQS------SNNQ
PQTSHTSTSR--------------------------------------------------
----SSD-SGEPC----------------------------------VTGKWASSLLKEC
ARAIS-----------DKDS-------------------------------SRIHHLLWM
LNELASPYGDCDQKLASYFLQALFCKATESGHRCYKTLSSVA--EKSHSFDSARKLILKF
QEVSPWTTFGHVASNGAILEAL--------------------EGETKLHIIDISNTLCTQ
WPTLLEALATR-NDETPR-LKLTVVVTA--------------------------------
---SLV---RSVMKEIGQRMEKFA----RLMGVPFEFQVISGVNHLGELTKE--GLG---
---------------------------------VRDD---EAVAVNCIGALRRVE-----
--------VEERRRVIQTLQSLGPRVVTVVEEEADFSSS---------------------
-----RNDFVKCFEECLRFYTLYFEMLEESFVPTSNERLMLERECSRSIVRVLAC-----
----------------DDI-----EDDTGEDCERREK--------------GIQWSEGLK
EV-FSPLGFSEDVVDDVKALLKRYRSG-WALVPPQ--QGE--------------------
----------NHQLGIYLTWKDEPVVWASAWK----P*---------
>Solanum_lycopersicum_Solyc08g014030.1
MQ----------------------------------------------------------
------------------------------------------------------------
--------------------------------------------------------NPNY
HENSSSSRSE--------------------------------------------------
----SPE-GVEPV----------------------------------SDAKWAPKLLHEC
ATAIS-----------NKDS-------------------------------TKIHHLLWM
LNELASPYGDCNQKLAFYFLQALFCKATDTGLRCYKTLTSAA--EKSKSFDSSRKLILKF
QEVSPWTTFGHVASNGAILEAL--------------------DGENKLHIIDISNTFCTQ
WPTLLEALATR-NDETPH-LKLTVVVMEST------------------------------
---LVK---SHVMKEVAQRMEKFA----RLMGVPFEFNVISGLNHLKELTKE--SLN---
---------------------------------IKEE---EALAVNCIGALRRVE-----
--------VDERGAFIRMIQSLNPKVVTIVEHEADFSST---------------------
-----RNDFVKCFEECLRFYTLYFEMLDESFPTTSNERLVIERECSKCIVKVLAC-----
----------------DNDIGDDQ-----GYSERRER--------------GNQWCERLK
EC-FTPFTLNDDAVDDVKALLKRYKAG-WSLVLPQ--A-N--------------------
----------QESPGIYLTWREQQVVWASSWK----PQEKSMEVET*
>Ginko_biloba_GBI00002024
------------------------------------------------------------
------------------------------------------------------------
------------------------------------------------------------
------------------------------------------------------------
------------------------------------------------------------
------------------------------------------------------------
------------------------------------------------------------
------------------------------------------------------------
------------------------------------------------------------
------------------------------------------------------------
------------------------------------------------------------
------------------------------------------------------------
---------------------------------------MLERTSGRSMVNILAC-----
----------------EES----------EYYERREK--------------ASQWASRLK
DAGFVPATFSDDVVDDVRALLKRYKEG-WGHTS---------------------------
-----------NSDGLYLTWKDQCAIWASAWK----PCF*-------
>Picea_abies_PAB00065950
------------------------------------------------------------
------------------------------------------------------------
------------------------------------------------------------
------------------------------------------------------------
------------------------------------------------------------
------------------------------------------------------------
------------------------------------------------------------
------------------------------------------------------------
------------------------------------------------------------
------------MKEIGHRMEKFA----RLMGVPFEFSVIHQ-HHLHKLNVS--ALK---
---------------------------------IRPD---EALAINCIHSLQRVS-----
--------KNGRDSILSTFYSMNPKIVTVVEDEVDLT-----------------------
-----HEDFGSCFSECLRFFSLFFDSLEESFSRTSNERLMLERTSARSMVNILAC-----
----------------DDS----------EVYERREK--------------GAQWAWRLK
EAGFIHAAFSDDVVDDVRALLKRYKEG-WGHCS---------------------------
-----------NSDGLFLTWKEQCAIWASAWK----PCL*-------
>Selaginella_moellendorffii_SMO358G0093
------------------------------------------------------------
------------------------------------------------------------
------------------------------------------------------------
------------------------------------------------------------
----------------------------------------------SSSTNWAPELLQEC
AKAVD-----------EKDG-------------------------------PRVQYLMWV
LNELSSPYGNTEQRLASAFLQALFAKLTRRGSQHYRSLCSAA--AKSHSFASMKKMVLKF
QELSPWMTVGMVAANGAILEAL--------------------EGERSVHIVDVSNTFCTQ
WPTLFEALAMR-AEHPPH-LRVTTLRLSSR----------EEE-----------------
---ESS---EQVMREITHRLEKFA----RLMGIPFEFSVLAA-VETEEIDPA--MLE---
---------------------------------TRSN---EVLIVNAMNFFQHQR-----
---------HGRP-LAVLARAVNPKVVIVVEDEVDLS-----------------------
-----SPQFLTRFAEAQRFYSVFFESLDSSFPRTSGERMMLERVAGRRIVAALGC-----
----------------DDD----------PAAGARP---------------PEKWNLAMQ
REAFVPKPLKSEVVDDIQALLKRYKPG-WGLRR---------------------------
-----------GDIGLFLTWKEENAIAVTVWK---------------
>Lygodium_japonicum_1kpPBUU2075029
------------------------------------------------------------
------------------------------------------------------------
------------------------------------------------------------
------------------------------------------------------------
------------------------------------------------------------
------------------------------------------------------------
------------------------------------------------------------
------------------------------------------------------------
------------------------------------------------------------
------------------------------------------------------------
------------------------------------------------------------
----------------------------------DVTAD---------------------
-----RHEFVYSFQEAFRFYSSFFDSLDESFPRTSSERLFFERAACRALVATLAC-----
----------------DGS-------PPMADREKRER--------------SHQWSERLQ
QAGFSLKPYSDDVLDDVKALLKRYKEG-WGVVPSD-------------------------
-----------HNAGFSLTWKDESVIFASAWR----P----------
>Huperzia_selago_1kpYHZW2012127
------------------------------------------------------------
------------------------------------------------------------
------------------------------------------------------------
------------------------------------------------------------
------------------------------------------------------------
------------------------------------------------------------
----------------------------GNGVKYYNILCSSA--EKSSSFSQRRRVFLKC
QEALPYMTFGHVVANGALFEVL--------------------QREPKIHIVDISSSYSSQ
WPTFLENLAMQ-PGKAPQ-VRITLVTFSKD------------------------------
---QSP---ELLMENAGSRLKKFA----RLMGIPFELKVFQQ-LELEKLHSS--MLD---
---------------------------------LKNE---EALAINCVQSLHLVPN----
--YTTDCGITSRDQFLSMLHSMNPKLVTMVETEENVR-----------------------
-----GSDFLTSYTDILRFYTTFFDSLEENFSRISSERLMLERTVTRSVVSFLAC-----
----------------DKSF---------NSLRKQQK--------------STQWSHDLT
KAGFRAYALSSETIDDVEGLLKKYKEG-WGYLQKE-------------------------
------------DGFLYLTWKEQCTVFASAWK----P----------
>Picea_abies_PAB00065951
MD-RLF--------TSRLADYQSEH---PLSCFNSNKNCEDADTHRHIDIYNNNLSQ---
-FLLPSRRDK--SRQCN---SFM-------------------------------------
-------DDEDFS------FKQFLPFK----------------EMFNSNQTGKGTTGPNQ
FSSTRATSSR------------------------------------------SSEVP-DP
SLFSELNPSF-PE------EF--GPA-----------------GSRCINGRWASNLLLEC
ARAIV-----------QNEK-------------------------------SRTQHLLWM
LNELSSPYGDCEQKLASYFLQAFFCKITDTGPRCYTTLCSAA--DKTYSFDSTRKMILKF
QESSPWTTFGHVAANGAILEAF--------------------EGEMKLHIVDLSNTFCTQ
WPTLLEALATR-SDDTPH-LRLTTVVTSK-------------------------------
------------------------------------------------------------
----------------------------------------EATAXXXISA*---------
------------------------------------------------------------
------------------------------------------------------------
------------------------------------------------------------
------------------------------------------------------------
-----------------------------------------------
>Physcomitrella_patens_Pp3c7_24880
MD-KLLVKYQEYPQTDQIADLNTSD--EAGPTRSSEDSIFEEPRHSARSQLGSGVVS---
-TSLAARRTP--SSEGH---QYP-------------------------------------
-------NLQSEE------SRQSFPS-------------------FRLEQ------HPHE
FDSEPRQLHD--------------QSPRPEWQYY---ASPVKPSSGKGDLDGNSMI----
-----AGFTGLPS----------EPYRSS--------TSQTTESSNSSSHQWAPNLLVEC
ARAIT-----------ANDS-------------------------------ARVKNLMWV
LNELGSPYGDADQRVAAYFLQALFCKITNTGSSCYRALTAAA--ERTYSFDTLRKMILDY
QEASPWTTFGHTAGNGAMMEAF--------------------EGETKIHIVDMSSTYCTQ
WPILFEALATR-AEGTPH-LRLSTIVISPE------------------------------
---ESA---LQVMKQIMTSAGPAAGRSPR--------------HHVQSHSSS--RVG---
---------------------------------------------DC--ATRRAV-----
--------QSARCAPVHLPKR--------KSEDYDPCGGR--------------------
----SGSDFA-------RFYCLFL*-----------------------------------
------------------------------------------------------------
------------------------------------------------------------
-----------------------------------------------
>Taxus_baccata_TBA00017574
------------------------------------------------------------
------------------------------------------------------------
------------------------------------------------------------
------------------------------------------------------------
------------------------------------------------------------
------------------------------------------------------------
------------------------------------------------------------
------------------------------------------------------------
------------------------------------------------------------
------------------------------------------------------------
------------------------------------------------------------
----------------------------------DLN-----------------------
-----SDDFADCFSECLRFFSLFFESLEESFSRTSNERLMLERTSARSMVNILAC-----
----------------DHS----------DVCERREKXXXXCAVGFQAQGRGIRTRDLQR
RCGGRCEGAAQE-IQGRMGPLRQFRRP-FSHLEGT-------------------------
----------VRHLGFCLE-----TLFVTSTKIT-K--HIDGK----
