# Supplementary material for: A De Novo Transcriptome Assembly of Ceratopteris richardii Provides Insights into the Evolutionary Dynamics of Complex Gene Families in Land Plants
Source: Genome Biol Evol. 2021 Mar 3;13(3):evab042. doi: 10.1093/gbe/evab042 (PMC7975763; doi:10.1093/gbe/evab042)
Supplement: evab042_Supplementary_Data [file evab042_supplementary_data.zip › Supplemental tables.xlsx]

## Sheet: Table S1
Table S1. Summary of RNA sequencing data from different Ceratopteris richardii tissues
*Percentage of bases in clean reads with base call accuracy greater or equal to 99%
** Percentage of bases in clean reads with base call accuracy greater or equal to 99.9%
Tissue types	No. of raw reads	No. of clean reads	Q20*	Q30**
Shoot apices	346742310	320259648	98.2	94.2
Bulbils	638543906	423869158	98.4	94.9
Calli	248971106	206068336	98	93.8
Fertile fronds	292256926	271421824	98.3	94.6
Roots	536752780	417266000	98.4	94.8
Males	244168888	237310844	98.7	93.4
Hermaphrodites	772049556	748732498	98.7	93.5
Total	3079485472	2624928308	98.4	94.2

## Sheet: Table S2
Table S2: OrthoFinder orthogroup counts per species
Name	lineage	source	num protein sequences	num orthogroups	num species-specific orthogroups	% species-specific orthogroups
Micromonas commoda	chlorophyte	plaza 4.0	10102	8066	2664	0.330275
Selaginella moellendorffii	lycophyte	plaza 4.0	22285	10063	2617	0.260062
Arabidopsis thaliana	angiosperm	plaza 4.0	27615	10815	2380	0.220065
Chlamydomonas reinhardtii	chlorophyte	plaza 4.0	17741	11523	5610	0.486852
Vitis vinifera	angiosperm	plaza 4.0	26346	12002	3487	0.290535
Zea mays	angiosperm	plaza 4.0	39498	12729	2584	0.203001
Marchantia polymorpha	bryophyte	plaza 4.0	19287	13318	5367	0.402988
Amborella trichopoda	angiosperm	plaza 4.0	26846	13396	4917	0.36705
Solanum lycopersicum	angiosperm	plaza 4.0	34725	13502	4559	0.337654
Setaria italica	angiosperm	plaza 4.0	34584	14330	3623	0.252826
Anthoceros agrestis	bryophyte	onekp	11099	6199	262	0.0422649
Populus trichocarpa	angiosperm	plaza 4.0	42950	14810	5546	0.374477
Brachypodium distachyon	angiosperm	plaza 4.0	34310	15948	5815	0.364623
Polytrichum commune	bryophyte	onekp	10252	6426	70	0.0108932
Medicago truncatula	angiosperm	plaza 4.0	50886	17006	7825	0.460132
Physcomitrella patens	bryophyte	plaza 4.0	32926	17020	8727	0.51275
Asplenium nidus	fern	onekp	12611	6017	24	0.0039887
Asplenium platyneuron	fern	onekp	16579	7895	397	0.050285
Ginko biloba	gymnosperm	plaza 1.0	30404	17348	7399	0.426504
Cycas micholitzii	gymnosperm	plaza 1.0	28901	17449	7856	0.450226
Cryptogramma acrostichoid	fern	onekp	18089	8299	269	0.0324135
Dipteris conjugata	fern	onekp	17797	7788	268	0.0344119
Equisetum diffusum	fern	onekp	11386	5589	32	0.00572553
Equisetum hyemale	fern	onekp	17545	7205	81	0.0112422
Lindsaea linearis	fern	onekp	20395	8223	242	0.0294296
Lindsaea microphylla	fern	onekp	16292	7512	260	0.0346113
Lygodium japonicum	fern	onekp	14109	6726	129	0.0191793
Pilularia globulifera	fern	onekp	17794	7607	218	0.0286578
Pityrogramma trifoliata	fern	onekp	21301	7969	250	0.0313716
Ceratopteris richardii	fern	This study	44668	17489	8320	0.475728
Sceptridium dissectum	fern	onekp	18829	7806	177	0.0226749
Woodsia ilvensis	fern	onekp	16396	7247	69	0.00952118
Woodsia scopulina	fern	onekp	17817	7785	178	0.0228645
Salvinia cucullata	fern	fernbase	28480	17593	9028	0.513159
Taxus baccata	gymnosperm	plaza 1.0	32062	18038	8250	0.457368
Oryza sativa ssp. japonica	angiosperm	plaza 4.0	42189	18559	8162	0.439787
Picea abies	gymnosperm	plaza 4.0	66632	22438	11857	0.528434
Huperzia selago	lycophyte	onekp	21342	7675	174	0.022671
Azolla filiculoides	fern	fernbase	55374	29456	20279	0.688451

## Sheet: Table S3
Table S3: Gene family evolutionary dynamics predicted using Dollo Parsimony, Wagner Parsimony, and OrthoFinder inferred gene tree duplications
node	dollo losses	wagner losses	wagner contractions	dollo gains	wagner gains	wagner expansions	duplications	orthogroups duplicated one or more times	dollo net effect (gain-loss)	wagner net effect (gain - loss)	wagner net effect (expansion - contraction)
Micromonas_commoda	1211	886	139	2664	2922	369	1034	545	1453	2036	230
Chlamydomonas_reinhardtii	700	442	71	5610	5935	442	4546	1158	4910	5493	371
N1	0	0	0	484	740	108	167	122	484	740	108
Anthoceros_agrestis	3302	1031	100	262	720	904	3400	1524	-3040	-311	804
Marchantia_polymorpha	1091	138	153	5367	6491	486	3849	1076	4276	6353	333
Physcomitrella_patens	255	51	14	8727	9910	2355	11426	4472	8472	9859	2341
Polytrichum_commune	2192	1009	149	70	274	359	1779	1292	-2122	-735	210
N8	593	130	14	99	326	731	862	643	-494	196	717
N5	304	48	41	107	503	155	41	37	-197	455	114
N3	276	54	31	38	190	57	28	24	-238	136	26
Huperzia_selago	1234	322	41	174	1075	1895	9206	3495	-1060	753	1854
Selaginella_moellendorffii	1289	388	128	2617	3529	614	7959	2265	1328	3141	486
N6	1497	52	9	6	205	407	279	224	-1491	153	398
Sceptridium_dissectum	745	141	100	177	1031	1059	6462	2747	-568	890	959
Equisetum_diffusum	1844	1359	330	32	198	188	1025	717	-1812	-1161	-142
Equisetum_hyemale	277	111	52	81	566	856	3388	1890	-196	455	804
N15	1025	321	136	52	155	308	2754	1422	-973	-166	172
N11	2956	70	38	3	76	165	57	55	-2953	6	127
Dipteris_conjugata	3638	163	116	268	1031	954	3995	2008	-3370	868	838
Lygodium_japonicum	4489	717	250	129	552	714	2394	1509	-4360	-165	464
Pilularia_globulifera	2524	248	99	218	743	1082	3518	2220	-2306	495	983
Salvinia_cucullata	1281	425	280	9028	9487	576	4006	1735	7747	9062	296
Azolla_filiculoides	669	210	142	20279	21135	1077	16960	3136	19610	20925	935
N29	539	107	182	472	1526	237	569	373	-67	1419	55
N23	1744	62	81	9	181	97	241	216	-1735	119	16
Lindsaea_microphylla	1250	557	261	260	655	447	1856	1343	-990	98	186
Lindsaea_linearis	521	126	67	242	935	778	2920	1849	-279	809	711
N30	2676	80	57	144	433	438	1665	1151	-2532	353	381
Woodsia_ilvensis	1095	443	155	69	505	526	1893	1370	-1026	62	371
Woodsia_scopulina	666	230	114	178	830	558	1841	1292	-488	600	444
N35	846	68	35	23	238	318	509	407	-823	170	283
Asplenium_platyneuron	549	228	124	397	1170	597	1262	860	-152	942	473
Asplenium_nidus	2054	1281	392	24	345	667	2930	1827	-2030	-936	275
N36	1053	133	105	4	71	154	129	110	-1049	-62	49
N33	1890	120	76	44	18	33	354	312	-1846	-102	-43
Cryptogramma_acrostichoid	2271	93	140	269	1094	586	2114	1448	-2002	1001	446
Ceratopteris_richardii	764	177	85	8320	10140	1848	16635	5581	7556	9963	1763
Pityrogramma_trifoliata	2214	394	191	250	837	549	6131	2890	-1964	443	358
N37	403	36	25	35	264	657	103	88	-368	228	632
N34	722	37	39	81	218	201	289	263	-641	181	162
N31	278	31	67	186	87	106	94	89	-92	56	39
N24	868	35	48	254	103	127	257	222	-614	68	79
N20	76	53	69	638	155	160	513	422	562	102	91
N16	147	94	93	75	65	151	206	169	-72	-29	58
N12	310	128	58	141	138	186	491	393	-169	10	128
N9 - Ferns	540	131	27	114	113	190	255	219	-426	-18	163
Amborella_trichopoda	1914	110	240	4917	5724	504	7119	1892	3003	5614	264
Arabidopsis_thaliana	941	210	242	2380	2669	644	9462	3273	1439	2459	402
Solanum_lycopersicum	433	144	171	4559	5290	800	11940	3400	4126	5146	629
N25	1116	24	45	17	113	226	55	51	-1099	89	181
Medicago_truncatula	1115	136	89	7825	8766	1116	23549	4548	6710	8630	1027
Vitis_vinifera	1284	514	448	3487	3956	309	5497	1826	2203	3442	-139
Populus_trichocarpa	535	66	42	5546	6316	2312	18099	6111	5011	6250	2270
N32	561	19	30	64	203	321	181	150	-497	184	291
N26	345	15	24	166	124	173	113	101	-179	109	149
N21	536	13	35	568	305	195	1555	1048	32	292	160
Zea_mays	1152	138	78	2584	3116	1747	14134	4884	1432	2978	1669
Setaria_italica	590	58	85	3623	4637	713	6448	2351	3033	4579	628
N27	276	3	9	276	683	371	893	618	0	680	362
Brachypodium_distachyon	870	66	134	5815	6322	602	6295	2087	4945	6256	468
Oryza_sativa	606	99	107	8162	8966	758	9743	2617	7556	8867	651
N28	500	7	26	206	628	253	264	215	-294	621	227
N22	1446	104	82	2300	1200	293	7058	2824	854	1096	211
N17	298	57	57	348	250	436	241	182	50	193	379
N13	1723	134	78	491	577	255	635	469	-1232	443	177
Cycas_micholitzii	1879	498	204	7856	9029	1040	2298	1688	5977	8531	836
Ginko_biloba	1523	350	151	7399	8780	1147	3017	2100	5876	8430	996
N18	1567	134	49	488	1292	668	576	467	-1079	1158	619
Taxus_baccata	2306	294	256	8250	9471	728	4499	2212	5944	9177	472
Picea_abies	1513	292	88	11857	13869	2056	29463	5393	10344	13577	1968
N19	827	12	21	370	1113	793	758	539	-457	1101	772
N14	650	50	14	1576	471	461	3434	2382	926	421	447
N10 - Seed Plants	1181	79	19	1053	490	320	665	517	-128	411	301
N7 - Euphyllophytes	135	79	10	1662	238	445	150	136	1527	159	435
N4 - Vascular Plants	99	70	6	848	465	544	125	102	749	395	538
N2 - Land Plants	0	0	0	3348	1084	218	843	558	3348	1084	218

## Sheet: Table S4
Table S4: Gene Ontology enrichment analyses
Species	Set	Method	ID	Description	GeneRatio	BgRatio	pvalue	p.adjust	qvalue	geneID	gene annotations
Arabidopsis	duplicated in euphyllophyte LCA	OrthoFinder	GO:0071702	organic substance transport	21/257	432/10296	0.00268229	0.00813778	0.00488123	AT1G05520/AT2G15050/AT2G15325/AT2G18370/AT2G21630/AT2G38530/AT2G38540/AT2G48130/AT3G08770/AT3G22600/AT3G23660/AT3G51590/AT3G51600/AT4G14160/AT4G14815/AT4G33355/AT5G01870/AT5G59310/AT5G59320/AT5G59330/AT5G62065
Arabidopsis	duplicated in euphyllophyte LCA	OrthoFinder	GO:0010020	chloroplast fission	2/257	3/10296	0.00183133	0.00565187	0.00339013	AT2G16070/AT5G53280
Arabidopsis	duplicated in euphyllophyte LCA	OrthoFinder	GO:0030259	lipid glycosylation	2/257	3/10296	0.00183133	0.00565187	0.00339013	AT1G43620/AT3G07020
Arabidopsis	duplicated in euphyllophyte LCA	OrthoFinder	GO:0043572	plastid fission	2/257	3/10296	0.00183133	0.00565187	0.00339013	AT2G16070/AT5G53280
Arabidopsis	duplicated in euphyllophyte LCA	OrthoFinder	GO:0006888	ER to Golgi vesicle-mediated transport	4/257	20/10296	0.00134034	0.0043622	0.00261655	AT1G05520/AT2G21630/AT3G23660/AT4G14160
Arabidopsis	duplicated in euphyllophyte LCA	OrthoFinder	GO:0016051	carbohydrate biosynthetic process	9/257	103/10296	0.00106266	0.00352251	0.00211288	AT1G06410/AT1G23870/AT1G31420/AT1G60140/AT1G68020/AT1G70290/AT2G18700/AT4G17770/AT5G62710
Arabidopsis	duplicated in euphyllophyte LCA	OrthoFinder	GO:0009657	plastid organization	3/257	8/10296	0.000784429	0.0026493	0.00158911	AT2G16070/AT5G20610/AT5G53280
Arabidopsis	duplicated in euphyllophyte LCA	OrthoFinder	GO:0009658	chloroplast organization	3/257	8/10296	0.000784429	0.0026493	0.00158911	AT2G16070/AT5G20610/AT5G53280
Arabidopsis	duplicated in euphyllophyte LCA	OrthoFinder	GO:0030001	metal ion transport	13/257	185/10296	0.000737775	0.00258945	0.00155321	AT1G15990/AT1G70300/AT2G21120/AT2G24610/AT2G28260/AT2G30070/AT2G40540/AT3G02050/AT4G23640/AT4G30360/AT4G30560/AT4G38730/AT5G14880
Arabidopsis	duplicated in euphyllophyte LCA	OrthoFinder	GO:0034637	cellular carbohydrate biosynthetic process	9/257	89/10296	0.000364161	0.0013037	0.000781988	AT1G06410/AT1G23870/AT1G31420/AT1G60140/AT1G68020/AT1G70290/AT2G18700/AT4G17770/AT5G62710
Arabidopsis	duplicated in euphyllophyte LCA	OrthoFinder	GO:0015672	monovalent inorganic cation transport	11/257	123/10296	0.00024709	0.000902636	0.000541422	AT1G15990/AT1G70300/AT2G24610/AT2G28260/AT2G30070/AT2G40540/AT3G02050/AT4G23640/AT4G30360/AT4G30560/AT5G14880
Arabidopsis	duplicated in euphyllophyte LCA	OrthoFinder	GO:0033036	macromolecule localization	21/257	357/10296	0.000234927	0.000876083	0.000525495	AT1G05520/AT2G15050/AT2G15325/AT2G18370/AT2G21630/AT2G38530/AT2G38540/AT2G48130/AT3G08770/AT3G22600/AT3G23660/AT3G51590/AT3G51600/AT4G14160/AT4G14815/AT4G33355/AT5G01870/AT5G59310/AT5G59320/AT5G59330/AT5G62065
Arabidopsis	duplicated in euphyllophyte LCA	OrthoFinder	GO:0007010	cytoskeleton organization	10/257	102/10296	0.000223286	0.000850386	0.000510082	AT1G27920/AT2G16700/AT2G31200/AT2G38720/AT3G60840/AT4G26760/AT4G34970/AT5G51600/AT5G55230/AT5G62250
Arabidopsis	duplicated in euphyllophyte LCA	OrthoFinder	GO:0009311	oligosaccharide metabolic process	7/257	46/10296	0.000129555	0.000504138	0.000302394	AT1G06410/AT1G23870/AT1G60140/AT1G68020/AT1G70290/AT2G18700/AT4G17770
Arabidopsis	duplicated in euphyllophyte LCA	OrthoFinder	GO:0007017	microtubule-based process	12/257	128/10296	8.23649e-05	0.000327629	0.00019652	AT1G27920/AT2G29550/AT2G38720/AT3G60840/AT4G26760/AT5G12250/AT5G23860/AT5G51600/AT5G55230/AT5G62250/AT5G62690/AT5G62700
Arabidopsis	duplicated in euphyllophyte LCA	OrthoFinder	GO:0000226	microtubule cytoskeleton organization	7/257	41/10296	6.05222e-05	0.000246215	0.000147686	AT1G27920/AT2G38720/AT3G60840/AT4G26760/AT5G51600/AT5G55230/AT5G62250
Arabidopsis	duplicated in euphyllophyte LCA	OrthoFinder	GO:0006979	response to oxidative stress	12/257	114/10296	2.61132e-05	0.000108704	6.52032e-05	AT1G49570/AT2G38380/AT2G38390/AT3G32980/AT3G49110/AT3G49120/AT4G08770/AT4G08780/AT5G06720/AT5G06730/AT5G19880/AT5G19890
Arabidopsis	duplicated in euphyllophyte LCA	OrthoFinder	GO:0016050	vesicle organization	4/257	8/10296	2.45335e-05	0.00010456	6.27173e-05	AT1G05520/AT2G21630/AT3G23660/AT4G14160
Arabidopsis	duplicated in euphyllophyte LCA	OrthoFinder	GO:0005984	disaccharide metabolic process	7/257	35/10296	2.0571e-05	8.981e-05	5.38701e-05	AT1G06410/AT1G23870/AT1G60140/AT1G68020/AT1G70290/AT2G18700/AT4G17770
Arabidopsis	duplicated in euphyllophyte LCA	OrthoFinder	GO:0016999	antibiotic metabolic process	12/257	109/10296	1.65458e-05	7.40424e-05	4.44124e-05	AT1G49570/AT2G38380/AT2G38390/AT3G32980/AT3G49110/AT3G49120/AT4G08770/AT4G08780/AT5G06720/AT5G06730/AT5G19880/AT5G19890
Arabidopsis	duplicated in euphyllophyte LCA	OrthoFinder	GO:0009312	oligosaccharide biosynthetic process	7/257	33/10296	1.36382e-05	6.25959e-05	3.75465e-05	AT1G06410/AT1G23870/AT1G60140/AT1G68020/AT1G70290/AT2G18700/AT4G17770
Arabidopsis	duplicated in euphyllophyte LCA	OrthoFinder	GO:0006900	vesicle budding from membrane	4/257	7/10296	1.25123e-05	5.89394e-05	3.53532e-05	AT1G05520/AT2G21630/AT3G23660/AT4G14160
Arabidopsis	duplicated in euphyllophyte LCA	OrthoFinder	GO:0048194	Golgi vesicle budding	4/257	7/10296	1.25123e-05	5.89394e-05	3.53532e-05	AT1G05520/AT2G21630/AT3G23660/AT4G14160
Arabidopsis	duplicated in euphyllophyte LCA	OrthoFinder	GO:0090114	COPII-coated vesicle budding	4/257	7/10296	1.25123e-05	5.89394e-05	3.53532e-05	AT1G05520/AT2G21630/AT3G23660/AT4G14160
Arabidopsis	duplicated in euphyllophyte LCA	OrthoFinder	GO:1901700	response to oxygen-containing compound	10/257	72/10296	1.08293e-05	5.53839e-05	3.32206e-05	AT1G02110/AT1G52320/AT2G19090/AT2G27090/AT2G34670/AT3G51290/AT3G60320/AT4G30130/AT4G39790/AT5G25590
Arabidopsis	duplicated in euphyllophyte LCA	OrthoFinder	GO:0007623	circadian rhythm	5/257	13/10296	1.01818e-05	5.36042e-05	3.21531e-05	AT1G17455/AT1G72630/AT2G06255/AT2G29950/AT2G40080
Arabidopsis	duplicated in euphyllophyte LCA	OrthoFinder	GO:0048511	rhythmic process	5/257	13/10296	1.01818e-05	5.36042e-05	3.21531e-05	AT1G17455/AT1G72630/AT2G06255/AT2G29950/AT2G40080
Arabidopsis	duplicated in euphyllophyte LCA	OrthoFinder	GO:0006811	ion transport	27/257	431/10296	9.6041e-06	5.36042e-05	3.21531e-05	AT1G01340/AT1G15990/AT1G19780/AT1G70300/AT2G21120/AT2G23980/AT2G24610/AT2G28260/AT2G30070/AT2G40540/AT2G46430/AT2G46440/AT2G46450/AT3G01280/AT3G02050/AT3G48010/AT4G01010/AT4G23640/AT4G30360/AT4G30560/AT4G38730/AT5G14870/AT5G14880/AT5G15090/AT5G37610/AT5G53130/AT5G57940
Arabidopsis	duplicated in euphyllophyte LCA	OrthoFinder	GO:0042737	drug catabolic process	12/257	99/10296	6.08803e-06	3.51534e-05	2.10859e-05	AT1G49570/AT2G38380/AT2G38390/AT3G32980/AT3G49110/AT3G49120/AT4G08770/AT4G08780/AT5G06720/AT5G06730/AT5G19880/AT5G19890
Arabidopsis	duplicated in euphyllophyte LCA	OrthoFinder	GO:0071804	cellular potassium ion transport	6/257	19/10296	4.71132e-06	2.81109e-05	1.68616e-05	AT1G70300/AT2G30070/AT2G40540/AT3G02050/AT4G23640/AT5G14880
Arabidopsis	duplicated in euphyllophyte LCA	OrthoFinder	GO:0071805	potassium ion transmembrane transport	6/257	19/10296	4.71132e-06	2.81109e-05	1.68616e-05	AT1G70300/AT2G30070/AT2G40540/AT3G02050/AT4G23640/AT5G14880
Arabidopsis	duplicated in euphyllophyte LCA	OrthoFinder	GO:0072593	reactive oxygen species metabolic process	12/257	88/10296	1.72527e-06	1.10294e-05	6.61569e-06	AT1G49570/AT2G38380/AT2G38390/AT3G32980/AT3G49110/AT3G49120/AT4G08770/AT4G08780/AT5G06720/AT5G06730/AT5G19880/AT5G19890
Arabidopsis	duplicated in euphyllophyte LCA	OrthoFinder	GO:0046351	disaccharide biosynthetic process	7/257	24/10296	1.33917e-06	8.90112e-06	5.3391e-06	AT1G06410/AT1G23870/AT1G60140/AT1G68020/AT1G70290/AT2G18700/AT4G17770
Arabidopsis	duplicated in euphyllophyte LCA	OrthoFinder	GO:0051187	cofactor catabolic process	12/257	86/10296	1.34263e-06	8.90112e-06	5.3391e-06	AT1G49570/AT2G38380/AT2G38390/AT3G32980/AT3G49110/AT3G49120/AT4G08770/AT4G08780/AT5G06720/AT5G06730/AT5G19880/AT5G19890
Arabidopsis	duplicated in euphyllophyte LCA	OrthoFinder	GO:0070887	cellular response to chemical stimulus	10/257	57/10296	1.21186e-06	8.67692e-06	5.20462e-06	AT1G02110/AT1G52320/AT2G19090/AT2G27090/AT2G34670/AT3G51290/AT3G60320/AT4G30130/AT4G39790/AT5G25590
Arabidopsis	duplicated in euphyllophyte LCA	OrthoFinder	GO:0001101	response to acid chemical	10/257	53/10296	5.97453e-07	4.45601e-06	2.67282e-06	AT1G02110/AT1G52320/AT2G19090/AT2G27090/AT2G34670/AT3G51290/AT3G60320/AT4G30130/AT4G39790/AT5G25590
Arabidopsis	duplicated in euphyllophyte LCA	OrthoFinder	GO:0005991	trehalose metabolic process	7/257	21/10296	4.79755e-07	3.73374e-06	2.23959e-06	AT1G06410/AT1G23870/AT1G60140/AT1G68020/AT1G70290/AT2G18700/AT4G17770
Arabidopsis	duplicated in euphyllophyte LCA	OrthoFinder	GO:0005992	trehalose biosynthetic process	7/257	20/10296	3.26759e-07	2.65863e-06	1.59471e-06	AT1G06410/AT1G23870/AT1G60140/AT1G68020/AT1G70290/AT2G18700/AT4G17770
Arabidopsis	duplicated in euphyllophyte LCA	OrthoFinder	GO:0017001	antibiotic catabolic process	12/257	75/10296	2.92668e-07	2.49465e-06	1.49635e-06	AT1G49570/AT2G38380/AT2G38390/AT3G32980/AT3G49110/AT3G49120/AT4G08770/AT4G08780/AT5G06720/AT5G06730/AT5G19880/AT5G19890
Arabidopsis	duplicated in euphyllophyte LCA	OrthoFinder	GO:0042743	hydrogen peroxide metabolic process	12/257	73/10296	2.15308e-07	1.92701e-06	1.15586e-06	AT1G49570/AT2G38380/AT2G38390/AT3G32980/AT3G49110/AT3G49120/AT4G08770/AT4G08780/AT5G06720/AT5G06730/AT5G19880/AT5G19890
Arabidopsis	duplicated in euphyllophyte LCA	OrthoFinder	GO:0042744	hydrogen peroxide catabolic process	12/257	73/10296	2.15308e-07	1.92701e-06	1.15586e-06	AT1G49570/AT2G38380/AT2G38390/AT3G32980/AT3G49110/AT3G49120/AT4G08770/AT4G08780/AT5G06720/AT5G06730/AT5G19880/AT5G19890
Arabidopsis	duplicated in euphyllophyte LCA	OrthoFinder	GO:0042752	regulation of circadian rhythm	5/257	7/10296	1.87959e-07	1.86915e-06	1.12116e-06	AT1G17455/AT1G72630/AT2G06255/AT2G29950/AT2G40080
Arabidopsis	duplicated in euphyllophyte LCA	OrthoFinder	GO:1901701	cellular response to oxygen-containing compound	10/257	45/10296	1.16537e-07	1.22706e-06	7.36022e-07	AT1G02110/AT1G52320/AT2G19090/AT2G27090/AT2G34670/AT3G51290/AT3G60320/AT4G30130/AT4G39790/AT5G25590
Arabidopsis	duplicated in euphyllophyte LCA	OrthoFinder	GO:0010035	response to inorganic substance	10/257	43/10296	7.31891e-08	8.18803e-07	4.91137e-07	AT1G02110/AT1G52320/AT2G19090/AT2G27090/AT2G34670/AT3G51290/AT3G60320/AT4G30130/AT4G39790/AT5G25590
Arabidopsis	duplicated in euphyllophyte LCA	OrthoFinder	GO:0042753	positive regulation of circadian rhythm	5/257	5/10296	9.3271e-09	1.11303e-07	6.67624e-08	AT1G17455/AT1G72630/AT2G06255/AT2G29950/AT2G40080
Arabidopsis	duplicated in euphyllophyte LCA	OrthoFinder	GO:0010033	response to organic substance	19/257	148/10296	4.32594e-09	5.53102e-08	3.31764e-08	AT1G19220/AT1G19850/AT1G30330/AT1G34170/AT1G34310/AT1G34390/AT1G34410/AT1G35240/AT1G35520/AT1G35540/AT1G59750/AT2G33860/AT2G46530/AT3G61830/AT4G23980/AT5G20730/AT5G37020/AT5G60450/AT5G62000
Arabidopsis	duplicated in euphyllophyte LCA	OrthoFinder	GO:0009719	response to endogenous stimulus	19/257	141/10296	1.89177e-09	2.60482e-08	1.56244e-08	AT1G19220/AT1G19850/AT1G30330/AT1G34170/AT1G34310/AT1G34390/AT1G34410/AT1G35240/AT1G35520/AT1G35540/AT1G59750/AT2G33860/AT2G46530/AT3G61830/AT4G23980/AT5G20730/AT5G37020/AT5G60450/AT5G62000
Arabidopsis	duplicated in euphyllophyte LCA	OrthoFinder	GO:0009725	response to hormone	19/257	141/10296	1.89177e-09	2.60482e-08	1.56244e-08	AT1G19220/AT1G19850/AT1G30330/AT1G34170/AT1G34310/AT1G34390/AT1G34410/AT1G35240/AT1G35520/AT1G35540/AT1G59750/AT2G33860/AT2G46530/AT3G61830/AT4G23980/AT5G20730/AT5G37020/AT5G60450/AT5G62000
Arabidopsis	duplicated in euphyllophyte LCA	OrthoFinder	GO:0006813	potassium ion transport	11/257	39/10296	1.70989e-09	2.60482e-08	1.56244e-08	AT1G15990/AT1G70300/AT2G24610/AT2G28260/AT2G30070/AT2G40540/AT3G02050/AT4G23640/AT4G30360/AT4G30560/AT5G14880
Arabidopsis	duplicated in euphyllophyte LCA	OrthoFinder	GO:0071229	cellular response to acid chemical	10/257	27/10296	4.58007e-10	8.19832e-09	4.91755e-09	AT1G02110/AT1G52320/AT2G19090/AT2G27090/AT2G34670/AT3G51290/AT3G60320/AT4G30130/AT4G39790/AT5G25590
Arabidopsis	duplicated in euphyllophyte LCA	OrthoFinder	GO:0010876	lipid localization	17/257	84/10296	1.91635e-11	3.81141e-10	2.28617e-10	AT2G15050/AT2G15325/AT2G18370/AT2G38530/AT2G38540/AT2G48130/AT3G08770/AT3G22600/AT3G51590/AT3G51600/AT4G14815/AT4G33355/AT5G01870/AT5G59310/AT5G59320/AT5G59330/AT5G62065
Arabidopsis	duplicated in euphyllophyte LCA	OrthoFinder	GO:1901698	response to nitrogen compound	10/257	20/10296	1.17039e-11	2.61875e-10	1.57079e-10	AT1G02110/AT1G52320/AT2G19090/AT2G27090/AT2G34670/AT3G51290/AT3G60320/AT4G30130/AT4G39790/AT5G25590
Arabidopsis	duplicated in euphyllophyte LCA	OrthoFinder	GO:0006869	lipid transport	17/257	81/10296	1.0302e-11	2.61875e-10	1.57079e-10	AT2G15050/AT2G15325/AT2G18370/AT2G38530/AT2G38540/AT2G48130/AT3G08770/AT3G22600/AT3G51590/AT3G51600/AT4G14815/AT4G33355/AT5G01870/AT5G59310/AT5G59320/AT5G59330/AT5G62065
Arabidopsis	duplicated in euphyllophyte LCA	OrthoFinder	GO:0010167	response to nitrate	10/257	18/10296	2.89697e-12	8.64263e-11	5.18406e-11	AT1G02110/AT1G52320/AT2G19090/AT2G27090/AT2G34670/AT3G51290/AT3G60320/AT4G30130/AT4G39790/AT5G25590
Arabidopsis	duplicated in euphyllophyte LCA	OrthoFinder	GO:0071241	cellular response to inorganic substance	10/257	17/10296	1.31626e-12	4.7122e-11	2.82649e-11	AT1G02110/AT1G52320/AT2G19090/AT2G27090/AT2G34670/AT3G51290/AT3G60320/AT4G30130/AT4G39790/AT5G25590
Arabidopsis	duplicated in euphyllophyte LCA	OrthoFinder	GO:0071249	cellular response to nitrate	10/257	16/10296	5.54077e-13	2.47949e-11	1.48726e-11	AT1G02110/AT1G52320/AT2G19090/AT2G27090/AT2G34670/AT3G51290/AT3G60320/AT4G30130/AT4G39790/AT5G25590
Arabidopsis	duplicated in euphyllophyte LCA	OrthoFinder	GO:1901699	cellular response to nitrogen compound	10/257	16/10296	5.54077e-13	2.47949e-11	1.48726e-11	AT1G02110/AT1G52320/AT2G19090/AT2G27090/AT2G34670/AT3G51290/AT3G60320/AT4G30130/AT4G39790/AT5G25590
Arabidopsis	duplicated in euphyllophyte LCA	OrthoFinder	GO:1902170	cellular response to reactive nitrogen species	10/257	16/10296	5.54077e-13	2.47949e-11	1.48726e-11	AT1G02110/AT1G52320/AT2G19090/AT2G27090/AT2G34670/AT3G51290/AT3G60320/AT4G30130/AT4G39790/AT5G25590
Arabidopsis	duplicated in euphyllophyte LCA	OrthoFinder	GO:0042221	response to chemical	29/257	194/10296	5.0558e-15	9.04988e-13	5.42833e-13	AT1G02110/AT1G19220/AT1G19850/AT1G30330/AT1G34170/AT1G34310/AT1G34390/AT1G34410/AT1G35240/AT1G35520/AT1G35540/AT1G52320/AT1G59750/AT2G19090/AT2G27090/AT2G33860/AT2G34670/AT2G46530/AT3G51290/AT3G60320/AT3G61830/AT4G23980/AT4G30130/AT4G39790/AT5G20730/AT5G25590/AT5G37020/AT5G60450/AT5G62000
Arabidopsis	duplicated in seed plant LCA	OrthoFinder	GO:0045892	negative regulation of transcription, DNA-templated	9/960	31/10296	0.00156491	0.00934719	0.00645555	AT1G05420/AT1G22730/AT1G79960/AT2G32100/AT3G48390/AT4G14860/AT4G24800/AT5G04820/AT5G63190
Arabidopsis	duplicated in seed plant LCA	OrthoFinder	GO:1902679	negative regulation of RNA biosynthetic process	9/960	31/10296	0.00156491	0.00934719	0.00645555	AT1G05420/AT1G22730/AT1G79960/AT2G32100/AT3G48390/AT4G14860/AT4G24800/AT5G04820/AT5G63190
Arabidopsis	duplicated in seed plant LCA	OrthoFinder	GO:1903507	negative regulation of nucleic acid-templated transcription	9/960	31/10296	0.00156491	0.00934719	0.00645555	AT1G05420/AT1G22730/AT1G79960/AT2G32100/AT3G48390/AT4G14860/AT4G24800/AT5G04820/AT5G63190
Arabidopsis	duplicated in seed plant LCA	OrthoFinder	GO:0009832	plant-type cell wall biogenesis	6/960	15/10296	0.00154745	0.00934719	0.00645555	AT1G09790/AT3G02210/AT3G29810/AT5G15630/AT5G60920/AT5G60950
Arabidopsis	duplicated in seed plant LCA	OrthoFinder	GO:0018022	peptidyl-lysine methylation	6/960	15/10296	0.00154745	0.00934719	0.00645555	AT1G17770/AT1G73100/AT2G24740/AT2G33290/AT4G13460/AT5G04940
Arabidopsis	duplicated in seed plant LCA	OrthoFinder	GO:0046839	phospholipid dephosphorylation	6/960	15/10296	0.00154745	0.00934719	0.00645555	AT1G05470/AT2G32010/AT2G37440/AT3G63240/AT5G04980/AT5G65090
Arabidopsis	duplicated in seed plant LCA	OrthoFinder	GO:0046856	phosphatidylinositol dephosphorylation	6/960	15/10296	0.00154745	0.00934719	0.00645555	AT1G05470/AT2G32010/AT2G37440/AT3G63240/AT5G04980/AT5G65090
Arabidopsis	duplicated in seed plant LCA	OrthoFinder	GO:0007264	small GTPase mediated signal transduction	8/960	25/10296	0.00141766	0.00903759	0.00624173	AT1G13980/AT3G48040/AT3G51290/AT4G28950/AT5G19610/AT5G39500/AT5G45970/AT5G62880
Arabidopsis	duplicated in seed plant LCA	OrthoFinder	GO:0016571	histone methylation	6/960	14/10296	0.00100735	0.00648423	0.00447827	AT1G17770/AT1G73100/AT2G24740/AT2G33290/AT4G13460/AT5G04940
Arabidopsis	duplicated in seed plant LCA	OrthoFinder	GO:0034968	histone lysine methylation	6/960	14/10296	0.00100735	0.00648423	0.00447827	AT1G17770/AT1G73100/AT2G24740/AT2G33290/AT4G13460/AT5G04940
Arabidopsis	duplicated in seed plant LCA	OrthoFinder	GO:1901657	glycosyl compound metabolic process	14/960	59/10296	0.000836214	0.0054892	0.00379107	AT1G10700/AT1G27320/AT1G30820/AT1G55810/AT2G01830/AT2G34890/AT2G42910/AT3G12670/AT3G27190/AT3G27440/AT4G02120/AT4G20320/AT4G26510/AT5G40870
Arabidopsis	duplicated in seed plant LCA	OrthoFinder	GO:0046417	chorismate metabolic process	3/960	3/10296	0.000808307	0.00535907	0.00370119	AT1G69370/AT3G29200/AT5G10870
Arabidopsis	duplicated in seed plant LCA	OrthoFinder	GO:0106035	protein maturation by [4Fe-4S] cluster transfer	3/960	3/10296	0.000808307	0.00535907	0.00370119	AT1G68310/AT3G09380/AT3G50845
Arabidopsis	duplicated in seed plant LCA	OrthoFinder	GO:0010411	xyloglucan metabolic process	10/960	34/10296	0.000775184	0.00524436	0.00362196	AT1G10550/AT1G14720/AT1G32170/AT2G01850/AT2G06850/AT3G25050/AT4G13080/AT4G13090/AT4G18990/AT5G13870
Arabidopsis	duplicated in seed plant LCA	OrthoFinder	GO:0140115	export across plasma membrane	7/960	18/10296	0.000759419	0.00519067	0.00358488	AT2G24762/AT3G30725/AT4G25760/AT4G31730/AT5G24920/AT5G38770/AT5G57685
Arabidopsis	duplicated in seed plant LCA	OrthoFinder	GO:0006812	cation transport	47/960	314/10296	0.000725446	0.00501011	0.00346019	AT1G06330/AT1G15990/AT1G29000/AT1G29100/AT1G34470/AT1G54370/AT1G56210/AT1G60160/AT1G70300/AT1G71900/AT1G79610/AT1G80900/AT2G19600/AT2G21120/AT2G21410/AT2G24610/AT2G25600/AT2G26650/AT2G28090/AT2G28520/AT2G36950/AT2G40540/AT3G02960/AT3G05920/AT3G23870/AT3G48970/AT3G56891/AT4G09640/AT4G09650/AT4G13800/AT4G18290/AT4G30360/AT4G30560/AT4G32500/AT4G33530/AT4G38730/AT4G39080/AT5G03380/AT5G09400/AT5G11800…
Arabidopsis	duplicated in seed plant LCA	OrthoFinder	GO:0048518	positive regulation of biological process	28/960	158/10296	0.000644497	0.00449791	0.00310644	AT1G03780/AT1G24260/AT1G26310/AT1G30825/AT1G69120/AT1G71692/AT2G03710/AT2G22540/AT2G33385/AT2G42830/AT2G45650/AT3G01015/AT3G02310/AT3G30260/AT3G57390/AT3G58780/AT3G61120/AT4G09960/AT4G11990/AT4G18960/AT4G22860/AT4G24540/AT5G13790/AT5G15510/AT5G15800/AT5G23260/AT5G44270/AT5G60910
Arabidopsis	duplicated in seed plant LCA	OrthoFinder	GO:0001678	cellular glucose homeostasis	5/960	9/10296	0.000638213	0.00449791	0.00310644	AT1G47840/AT1G47845/AT2G19860/AT4G29130/AT4G37840
Arabidopsis	duplicated in seed plant LCA	OrthoFinder	GO:0033500	carbohydrate homeostasis	5/960	9/10296	0.000638213	0.00449791	0.00310644	AT1G47840/AT1G47845/AT2G19860/AT4G29130/AT4G37840
Arabidopsis	duplicated in seed plant LCA	OrthoFinder	GO:0042593	glucose homeostasis	5/960	9/10296	0.000638213	0.00449791	0.00310644	AT1G47840/AT1G47845/AT2G19860/AT4G29130/AT4G37840
Arabidopsis	duplicated in seed plant LCA	OrthoFinder	GO:0009314	response to radiation	13/960	51/10296	0.000614367	0.0044761	0.00309138	AT1G09570/AT1G29300/AT1G53380/AT2G30380/AT2G30520/AT2G32130/AT2G45260/AT3G14870/AT3G60680/AT4G33320/AT4G34080/AT4G36100/AT5G35840
Arabidopsis	duplicated in seed plant LCA	OrthoFinder	GO:0009116	nucleoside metabolic process	14/960	57/10296	0.000576915	0.00424994	0.00293518	AT1G10700/AT1G27320/AT1G30820/AT1G55810/AT2G01830/AT2G34890/AT2G42910/AT3G12670/AT3G27190/AT3G27440/AT4G02120/AT4G20320/AT4G26510/AT5G40870
Arabidopsis	duplicated in seed plant LCA	OrthoFinder	GO:0009416	response to light stimulus	13/960	50/10296	0.000499699	0.00372248	0.00257089	AT1G09570/AT1G29300/AT1G53380/AT2G30380/AT2G30520/AT2G32130/AT2G45260/AT3G14870/AT3G60680/AT4G33320/AT4G34080/AT4G36100/AT5G35840
Arabidopsis	duplicated in seed plant LCA	OrthoFinder	GO:0045944	positive regulation of transcription by RNA polymerase II	20/960	96/10296	0.0004582	0.00345212	0.00238417	AT1G24260/AT1G26310/AT1G69120/AT1G71692/AT2G03710/AT2G22540/AT2G42830/AT2G45650/AT3G02310/AT3G30260/AT3G57390/AT3G58780/AT3G61120/AT4G09960/AT4G18960/AT4G24540/AT5G13790/AT5G15800/AT5G23260/AT5G60910
Arabidopsis	duplicated in seed plant LCA	OrthoFinder	GO:0009606	tropism	11/960	37/10296	0.000384794	0.0029324	0.00202523	AT1G29300/AT1G53380/AT2G30380/AT2G30520/AT2G32130/AT2G45260/AT3G14870/AT3G60680/AT4G33320/AT4G34080/AT4G36100
Arabidopsis	duplicated in seed plant LCA	OrthoFinder	GO:0097164	ammonium ion metabolic process	8/960	21/10296	0.000373739	0.00288127	0.00198992	AT1G52570/AT3G15730/AT4G00240/AT4G11830/AT4G11840/AT4G11850/AT4G35790/AT5G25370
Arabidopsis	duplicated in seed plant LCA	OrthoFinder	GO:0010215	cellulose microfibril organization	6/960	12/10296	0.000365044	0.00284734	0.00196649	AT1G09790/AT3G02210/AT3G29810/AT5G15630/AT5G60920/AT5G60950
Arabidopsis	duplicated in seed plant LCA	OrthoFinder	GO:0030198	extracellular matrix organization	6/960	12/10296	0.000365044	0.00284734	0.00196649	AT1G09790/AT3G02210/AT3G29810/AT5G15630/AT5G60920/AT5G60950
Arabidopsis	duplicated in seed plant LCA	OrthoFinder	GO:0043062	extracellular structure organization	6/960	12/10296	0.000365044	0.00284734	0.00196649	AT1G09790/AT3G02210/AT3G29810/AT5G15630/AT5G60920/AT5G60950
Arabidopsis	duplicated in seed plant LCA	OrthoFinder	GO:0070726	cell wall assembly	6/960	12/10296	0.000365044	0.00284734	0.00196649	AT1G09790/AT3G02210/AT3G29810/AT5G15630/AT5G60920/AT5G60950
Arabidopsis	duplicated in seed plant LCA	OrthoFinder	GO:0071668	plant-type cell wall assembly	6/960	12/10296	0.000365044	0.00284734	0.00196649	AT1G09790/AT3G02210/AT3G29810/AT5G15630/AT5G60920/AT5G60950
Arabidopsis	duplicated in seed plant LCA	OrthoFinder	GO:1901698	response to nitrogen compound	8/960	20/10296	0.000251793	0.00208673	0.00144118	AT1G02110/AT2G19090/AT2G27090/AT2G34670/AT3G51290/AT3G60320/AT4G30130/AT4G39790
Arabidopsis	duplicated in seed plant LCA	OrthoFinder	GO:0009893	positive regulation of metabolic process	26/960	134/10296	0.000232955	0.00195506	0.00135024	AT1G03780/AT1G24260/AT1G26310/AT1G69120/AT1G71692/AT2G03710/AT2G22540/AT2G42830/AT2G45650/AT3G01015/AT3G02310/AT3G30260/AT3G57390/AT3G58780/AT3G61120/AT4G09960/AT4G11990/AT4G18960/AT4G22860/AT4G24540/AT5G13790/AT5G15510/AT5G15800/AT5G23260/AT5G44270/AT5G60910
Arabidopsis	duplicated in seed plant LCA	OrthoFinder	GO:0031325	positive regulation of cellular metabolic process	26/960	134/10296	0.000232955	0.00195506	0.00135024	AT1G03780/AT1G24260/AT1G26310/AT1G69120/AT1G71692/AT2G03710/AT2G22540/AT2G42830/AT2G45650/AT3G01015/AT3G02310/AT3G30260/AT3G57390/AT3G58780/AT3G61120/AT4G09960/AT4G11990/AT4G18960/AT4G22860/AT4G24540/AT5G13790/AT5G15510/AT5G15800/AT5G23260/AT5G44270/AT5G60910
Arabidopsis	duplicated in seed plant LCA	OrthoFinder	GO:0032886	regulation of microtubule-based process	6/960	11/10296	0.000198127	0.00170595	0.0011782	AT1G03780/AT3G01015/AT4G11990/AT4G22860/AT5G15510/AT5G44270
Arabidopsis	duplicated in seed plant LCA	OrthoFinder	GO:0010604	positive regulation of macromolecule metabolic process	26/960	132/10296	0.000181045	0.00157938	0.00109078	AT1G03780/AT1G24260/AT1G26310/AT1G69120/AT1G71692/AT2G03710/AT2G22540/AT2G42830/AT2G45650/AT3G01015/AT3G02310/AT3G30260/AT3G57390/AT3G58780/AT3G61120/AT4G09960/AT4G11990/AT4G18960/AT4G22860/AT4G24540/AT5G13790/AT5G15510/AT5G15800/AT5G23260/AT5G44270/AT5G60910
Arabidopsis	duplicated in seed plant LCA	OrthoFinder	GO:0051173	positive regulation of nitrogen compound metabolic process	26/960	132/10296	0.000181045	0.00157938	0.00109078	AT1G03780/AT1G24260/AT1G26310/AT1G69120/AT1G71692/AT2G03710/AT2G22540/AT2G42830/AT2G45650/AT3G01015/AT3G02310/AT3G30260/AT3G57390/AT3G58780/AT3G61120/AT4G09960/AT4G11990/AT4G18960/AT4G22860/AT4G24540/AT5G13790/AT5G15510/AT5G15800/AT5G23260/AT5G44270/AT5G60910
Arabidopsis	duplicated in seed plant LCA	OrthoFinder	GO:0051493	regulation of cytoskeleton organization	8/960	19/10296	0.000164434	0.00147324	0.00101748	AT1G03780/AT1G30825/AT2G33385/AT3G01015/AT4G11990/AT4G22860/AT5G15510/AT5G44270
Arabidopsis	duplicated in seed plant LCA	OrthoFinder	GO:0048522	positive regulation of cellular process	28/960	145/10296	0.000148197	0.00134596	0.000929573	AT1G03780/AT1G24260/AT1G26310/AT1G30825/AT1G69120/AT1G71692/AT2G03710/AT2G22540/AT2G33385/AT2G42830/AT2G45650/AT3G01015/AT3G02310/AT3G30260/AT3G57390/AT3G58780/AT3G61120/AT4G09960/AT4G11990/AT4G18960/AT4G22860/AT4G24540/AT5G13790/AT5G15510/AT5G15800/AT5G23260/AT5G44270/AT5G60910
Arabidopsis	duplicated in seed plant LCA	OrthoFinder	GO:0016192	vesicle-mediated transport	37/960	211/10296	0.000118033	0.00108689	0.000750651	AT1G04750/AT1G04760/AT1G05785/AT1G07000/AT1G07725/AT1G10180/AT1G12340/AT1G12390/AT1G27700/AT1G54090/AT1G72470/AT2G18860/AT2G28640/AT2G28650/AT2G32670/AT2G33110/AT2G33120/AT2G35190/AT2G39380/AT3G03180/AT3G09520/AT3G09530/AT3G12180/AT3G14090/AT3G24350/AT3G49420/AT3G55150/AT4G12090/AT4G15780/AT4G30240/AT4G36100/AT5G01430/AT5G05760/AT5G13150/AT5G13990/AT5G58430/AT5G59730
Arabidopsis	duplicated in seed plant LCA	OrthoFinder	GO:0032879	regulation of localization	7/960	14/10296	0.00011436	0.0010679	0.000737535	AT2G24762/AT3G30725/AT4G25760/AT4G31730/AT5G24920/AT5G38770/AT5G57685
Arabidopsis	duplicated in seed plant LCA	OrthoFinder	GO:0051049	regulation of transport	7/960	14/10296	0.00011436	0.0010679	0.000737535	AT2G24762/AT3G30725/AT4G25760/AT4G31730/AT5G24920/AT5G38770/AT5G57685
Arabidopsis	duplicated in seed plant LCA	OrthoFinder	GO:0044264	cellular polysaccharide metabolic process	22/960	100/10296	0.000105187	0.00101071	0.000698036	AT1G09610/AT1G10550/AT1G14720/AT1G27930/AT1G32170/AT1G33800/AT1G67330/AT1G71690/AT2G01850/AT2G06850/AT2G36850/AT3G07160/AT3G25050/AT4G09990/AT4G13080/AT4G13090/AT4G18780/AT4G18990/AT4G24910/AT5G13870/AT5G17420/AT5G44030
Arabidopsis	duplicated in seed plant LCA	OrthoFinder	GO:0010167	response to nitrate	8/960	18/10296	0.000103628	0.00101037	0.000697804	AT1G02110/AT2G19090/AT2G27090/AT2G34670/AT3G51290/AT3G60320/AT4G30130/AT4G39790
Arabidopsis	duplicated in seed plant LCA	OrthoFinder	GO:0010562	positive regulation of phosphorus metabolic process	6/960	10/10296	9.77726e-05	0.000967511	0.000668202	AT1G03780/AT3G01015/AT4G11990/AT4G22860/AT5G15510/AT5G44270
Arabidopsis	duplicated in seed plant LCA	OrthoFinder	GO:0033674	positive regulation of kinase activity	6/960	10/10296	9.77726e-05	0.000967511	0.000668202	AT1G03780/AT3G01015/AT4G11990/AT4G22860/AT5G15510/AT5G44270
Arabidopsis	duplicated in seed plant LCA	OrthoFinder	GO:0042327	positive regulation of phosphorylation	6/960	10/10296	9.77726e-05	0.000967511	0.000668202	AT1G03780/AT3G01015/AT4G11990/AT4G22860/AT5G15510/AT5G44270
Arabidopsis	duplicated in seed plant LCA	OrthoFinder	GO:0045937	positive regulation of phosphate metabolic process	6/960	10/10296	9.77726e-05	0.000967511	0.000668202	AT1G03780/AT3G01015/AT4G11990/AT4G22860/AT5G15510/AT5G44270
Arabidopsis	duplicated in seed plant LCA	OrthoFinder	GO:0009605	response to external stimulus	20/960	86/10296	9.51357e-05	0.000967511	0.000668202	AT1G09570/AT1G29300/AT1G53380/AT2G30380/AT2G30520/AT2G32130/AT2G37870/AT2G44440/AT2G45260/AT3G12140/AT3G14870/AT3G53980/AT3G60680/AT4G33320/AT4G34080/AT4G36100/AT5G05960/AT5G06780/AT5G13020/AT5G35840
Arabidopsis	duplicated in seed plant LCA	OrthoFinder	GO:0044038	cell wall macromolecule biosynthetic process	7/960	13/10296	6.2178e-05	0.000664904	0.000459209	AT1G09610/AT1G27930/AT1G33800/AT1G67330/AT1G71690/AT4G09990/AT4G24910
Arabidopsis	duplicated in seed plant LCA	OrthoFinder	GO:0045491	xylan metabolic process	7/960	13/10296	6.2178e-05	0.000664904	0.000459209	AT1G09610/AT1G27930/AT1G33800/AT1G67330/AT1G71690/AT4G09990/AT4G24910
Arabidopsis	duplicated in seed plant LCA	OrthoFinder	GO:0045492	xylan biosynthetic process	7/960	13/10296	6.2178e-05	0.000664904	0.000459209	AT1G09610/AT1G27930/AT1G33800/AT1G67330/AT1G71690/AT4G09990/AT4G24910
Arabidopsis	duplicated in seed plant LCA	OrthoFinder	GO:0070589	cellular component macromolecule biosynthetic process	7/960	13/10296	6.2178e-05	0.000664904	0.000459209	AT1G09610/AT1G27930/AT1G33800/AT1G67330/AT1G71690/AT4G09990/AT4G24910
Arabidopsis	duplicated in seed plant LCA	OrthoFinder	GO:0070592	cell wall polysaccharide biosynthetic process	7/960	13/10296	6.2178e-05	0.000664904	0.000459209	AT1G09610/AT1G27930/AT1G33800/AT1G67330/AT1G71690/AT4G09990/AT4G24910
Arabidopsis	duplicated in seed plant LCA	OrthoFinder	GO:1903825	organic acid transmembrane transport	7/960	13/10296	6.2178e-05	0.000664904	0.000459209	AT2G24762/AT3G30725/AT4G25760/AT4G31730/AT5G24920/AT5G38770/AT5G57685
Arabidopsis	duplicated in seed plant LCA	OrthoFinder	GO:1905039	carboxylic acid transmembrane transport	7/960	13/10296	6.2178e-05	0.000664904	0.000459209	AT2G24762/AT3G30725/AT4G25760/AT4G31730/AT5G24920/AT5G38770/AT5G57685
Arabidopsis	duplicated in seed plant LCA	OrthoFinder	GO:0001934	positive regulation of protein phosphorylation	6/960	9/10296	4.2466e-05	0.000511909	0.000353545	AT1G03780/AT3G01015/AT4G11990/AT4G22860/AT5G15510/AT5G44270
Arabidopsis	duplicated in seed plant LCA	OrthoFinder	GO:0045860	positive regulation of protein kinase activity	6/960	9/10296	4.2466e-05	0.000511909	0.000353545	AT1G03780/AT3G01015/AT4G11990/AT4G22860/AT5G15510/AT5G44270
Arabidopsis	duplicated in seed plant LCA	OrthoFinder	GO:0006997	nucleus organization	5/960	6/10296	3.86457e-05	0.000483435	0.00033388	AT1G13220/AT1G67230/AT1G68790/AT5G65770/AT5G65780
Arabidopsis	duplicated in seed plant LCA	OrthoFinder	GO:0071249	cellular response to nitrate	8/960	16/10296	3.61266e-05	0.000460614	0.000318119	AT1G02110/AT2G19090/AT2G27090/AT2G34670/AT3G51290/AT3G60320/AT4G30130/AT4G39790
Arabidopsis	duplicated in seed plant LCA	OrthoFinder	GO:1901699	cellular response to nitrogen compound	8/960	16/10296	3.61266e-05	0.000460614	0.000318119	AT1G02110/AT2G19090/AT2G27090/AT2G34670/AT3G51290/AT3G60320/AT4G30130/AT4G39790
Arabidopsis	duplicated in seed plant LCA	OrthoFinder	GO:1902170	cellular response to reactive nitrogen species	8/960	16/10296	3.61266e-05	0.000460614	0.000318119	AT1G02110/AT2G19090/AT2G27090/AT2G34670/AT3G51290/AT3G60320/AT4G30130/AT4G39790
Arabidopsis	duplicated in seed plant LCA	OrthoFinder	GO:0043269	regulation of ion transport	7/960	12/10296	3.12098e-05	0.000422287	0.000291649	AT2G24762/AT3G30725/AT4G25760/AT4G31730/AT5G24920/AT5G38770/AT5G57685
Arabidopsis	duplicated in seed plant LCA	OrthoFinder	GO:0044036	cell wall macromolecule metabolic process	17/960	61/10296	2.72077e-05	0.000375806	0.000259547	AT1G09610/AT1G10550/AT1G14720/AT1G27930/AT1G32170/AT1G33800/AT1G67330/AT1G71690/AT2G01850/AT2G06850/AT3G25050/AT4G09990/AT4G13080/AT4G13090/AT4G18990/AT4G24910/AT5G13870
Arabidopsis	duplicated in seed plant LCA	OrthoFinder	GO:0005976	polysaccharide metabolic process	25/960	109/10296	1.71626e-05	0.000242102	0.000167205	AT1G09610/AT1G10550/AT1G14720/AT1G27930/AT1G32170/AT1G33800/AT1G67330/AT1G71690/AT2G01850/AT2G06850/AT2G36850/AT2G45880/AT3G07160/AT3G25050/AT4G00490/AT4G09990/AT4G13080/AT4G13090/AT4G18780/AT4G18990/AT4G24910/AT5G13870/AT5G17420/AT5G44030/AT5G45300
Arabidopsis	duplicated in seed plant LCA	OrthoFinder	GO:0007052	mitotic spindle organization	6/960	8/10296	1.53727e-05	0.000221568	0.000153024	AT1G03780/AT3G01015/AT4G11990/AT4G22860/AT5G15510/AT5G44270
Arabidopsis	duplicated in seed plant LCA	OrthoFinder	GO:0032147	activation of protein kinase activity	6/960	8/10296	1.53727e-05	0.000221568	0.000153024	AT1G03780/AT3G01015/AT4G11990/AT4G22860/AT5G15510/AT5G44270
Arabidopsis	duplicated in seed plant LCA	OrthoFinder	GO:0060236	regulation of mitotic spindle organization	6/960	8/10296	1.53727e-05	0.000221568	0.000153024	AT1G03780/AT3G01015/AT4G11990/AT4G22860/AT5G15510/AT5G44270
Arabidopsis	duplicated in seed plant LCA	OrthoFinder	GO:0070507	regulation of microtubule cytoskeleton organization	6/960	8/10296	1.53727e-05	0.000221568	0.000153024	AT1G03780/AT3G01015/AT4G11990/AT4G22860/AT5G15510/AT5G44270
Arabidopsis	duplicated in seed plant LCA	OrthoFinder	GO:0090224	regulation of spindle organization	6/960	8/10296	1.53727e-05	0.000221568	0.000153024	AT1G03780/AT3G01015/AT4G11990/AT4G22860/AT5G15510/AT5G44270
Arabidopsis	duplicated in seed plant LCA	OrthoFinder	GO:1902850	microtubule cytoskeleton organization involved in mitosis	6/960	8/10296	1.53727e-05	0.000221568	0.000153024	AT1G03780/AT3G01015/AT4G11990/AT4G22860/AT5G15510/AT5G44270
Arabidopsis	duplicated in seed plant LCA	OrthoFinder	GO:0071241	cellular response to inorganic substance	9/960	17/10296	6.2593e-06	0.000103748	7.16526e-05	AT1G02110/AT1G62400/AT2G19090/AT2G27090/AT2G34670/AT3G51290/AT3G60320/AT4G30130/AT4G39790
Arabidopsis	duplicated in seed plant LCA	OrthoFinder	GO:0006865	amino acid transport	7/960	10/10296	5.59498e-06	9.51147e-05	6.56901e-05	AT2G24762/AT3G30725/AT4G25760/AT4G31730/AT5G24920/AT5G38770/AT5G57685
Arabidopsis	duplicated in seed plant LCA	OrthoFinder	GO:0034762	regulation of transmembrane transport	7/960	10/10296	5.59498e-06	9.51147e-05	6.56901e-05	AT2G24762/AT3G30725/AT4G25760/AT4G31730/AT5G24920/AT5G38770/AT5G57685
Arabidopsis	duplicated in seed plant LCA	OrthoFinder	GO:0034765	regulation of ion transmembrane transport	7/960	10/10296	5.59498e-06	9.51147e-05	6.56901e-05	AT2G24762/AT3G30725/AT4G25760/AT4G31730/AT5G24920/AT5G38770/AT5G57685
Arabidopsis	duplicated in seed plant LCA	OrthoFinder	GO:0046470	phosphatidylcholine metabolic process	8/960	13/10296	4.66557e-06	8.59242e-05	5.93427e-05	AT1G52570/AT3G15730/AT4G00240/AT4G11830/AT4G11840/AT4G11850/AT4G35790/AT5G25370
Arabidopsis	duplicated in seed plant LCA	OrthoFinder	GO:0009629	response to gravity	10/960	20/10296	3.66852e-06	6.94923e-05	4.79942e-05	AT1G29300/AT1G53380/AT2G30380/AT2G32130/AT2G45260/AT3G14870/AT3G60680/AT4G33320/AT4G34080/AT4G36100
Arabidopsis	duplicated in seed plant LCA	OrthoFinder	GO:0009630	gravitropism	10/960	20/10296	3.66852e-06	6.94923e-05	4.79942e-05	AT1G29300/AT1G53380/AT2G30380/AT2G32130/AT2G45260/AT3G14870/AT3G60680/AT4G33320/AT4G34080/AT4G36100
Arabidopsis	duplicated in seed plant LCA	OrthoFinder	GO:0003333	amino acid transmembrane transport	7/960	9/10296	1.8261e-06	3.6688e-05	2.53382e-05	AT2G24762/AT3G30725/AT4G25760/AT4G31730/AT5G24920/AT5G38770/AT5G57685
Arabidopsis	duplicated in seed plant LCA	OrthoFinder	GO:0015693	magnesium ion transport	7/960	9/10296	1.8261e-06	3.6688e-05	2.53382e-05	AT1G34470/AT1G71900/AT2G21120/AT3G23870/AT4G09640/AT4G13800/AT4G38730
Arabidopsis	duplicated in seed plant LCA	OrthoFinder	GO:0044070	regulation of anion transport	7/960	9/10296	1.8261e-06	3.6688e-05	2.53382e-05	AT2G24762/AT3G30725/AT4G25760/AT4G31730/AT5G24920/AT5G38770/AT5G57685
Arabidopsis	duplicated in seed plant LCA	OrthoFinder	GO:0009639	response to red or far red light	12/960	26/10296	1.13242e-06	2.50265e-05	1.72843e-05	AT1G09570/AT1G29300/AT1G53380/AT2G30380/AT2G32130/AT2G45260/AT3G14870/AT3G60680/AT4G33320/AT4G34080/AT4G36100/AT5G35840
Arabidopsis	duplicated in seed plant LCA	OrthoFinder	GO:0046903	secretion	17/960	49/10296	9.66494e-07	2.20961e-05	1.52604e-05	AT1G07000/AT1G07725/AT1G10180/AT1G54090/AT1G72470/AT2G28640/AT2G28650/AT2G39380/AT3G09520/AT3G09530/AT3G14090/AT3G55150/AT4G36100/AT5G13150/AT5G13990/AT5G58430/AT5G59730
Arabidopsis	duplicated in seed plant LCA	OrthoFinder	GO:0006813	potassium ion transport	15/960	39/10296	9.23292e-07	2.18622e-05	1.5099e-05	AT1G15990/AT1G60160/AT1G70300/AT2G24610/AT2G25600/AT2G26650/AT2G40540/AT4G18290/AT4G30360/AT4G30560/AT4G32500/AT4G33530/AT5G09400/AT5G14880/AT5G46240
Arabidopsis	duplicated in seed plant LCA	OrthoFinder	GO:0006820	anion transport	26/960	98/10296	6.27586e-07	1.54107e-05	1.06433e-05	AT1G08430/AT1G08440/AT1G17500/AT1G18420/AT1G25480/AT1G54280/AT1G68600/AT1G72700/AT2G17470/AT2G24762/AT2G27240/AT3G11680/AT3G13900/AT3G18440/AT3G30725/AT4G00910/AT4G17585/AT4G17970/AT4G25760/AT4G31730/AT5G04930/AT5G24920/AT5G38770/AT5G46600/AT5G46610/AT5G57685
Arabidopsis	duplicated in seed plant LCA	OrthoFinder	GO:0010383	cell wall polysaccharide metabolic process	17/960	47/10296	4.87945e-07	1.24426e-05	8.59336e-06	AT1G09610/AT1G10550/AT1G14720/AT1G27930/AT1G32170/AT1G33800/AT1G67330/AT1G71690/AT2G01850/AT2G06850/AT3G25050/AT4G09990/AT4G13080/AT4G13090/AT4G18990/AT4G24910/AT5G13870
Arabidopsis	duplicated in seed plant LCA	OrthoFinder	GO:0010410	hemicellulose metabolic process	17/960	47/10296	4.87945e-07	1.24426e-05	8.59336e-06	AT1G09610/AT1G10550/AT1G14720/AT1G27930/AT1G32170/AT1G33800/AT1G67330/AT1G71690/AT2G01850/AT2G06850/AT3G25050/AT4G09990/AT4G13080/AT4G13090/AT4G18990/AT4G24910/AT5G13870
Arabidopsis	duplicated in seed plant LCA	OrthoFinder	GO:0030001	metal ion transport	40/960	185/10296	3.02345e-07	8.35229e-06	5.76843e-06	AT1G06330/AT1G15990/AT1G29000/AT1G29100/AT1G34470/AT1G54370/AT1G56210/AT1G60160/AT1G70300/AT1G71900/AT1G79610/AT1G80900/AT2G21120/AT2G24610/AT2G25600/AT2G26650/AT2G28090/AT2G36950/AT2G40540/AT3G02960/AT3G05920/AT3G23870/AT3G48970/AT3G56891/AT4G09640/AT4G13800/AT4G18290/AT4G30360/AT4G30560/AT4G32500/AT4G33530/AT4G38730/AT5G03380/AT5G09400/AT5G14880/AT5G26690/AT5G46240/AT5G50740/AT5G60800/AT5G63530
Arabidopsis	duplicated in seed plant LCA	OrthoFinder	GO:0032940	secretion by cell	17/960	44/10296	1.60036e-07	4.6132e-06	3.18606e-06	AT1G07000/AT1G07725/AT1G10180/AT1G54090/AT1G72470/AT2G28640/AT2G28650/AT2G39380/AT3G09520/AT3G09530/AT3G14090/AT3G55150/AT4G36100/AT5G13150/AT5G13990/AT5G58430/AT5G59730
Arabidopsis	duplicated in seed plant LCA	OrthoFinder	GO:0006887	exocytosis	17/960	42/10296	7.10968e-08	2.1426e-06	1.47977e-06	AT1G07000/AT1G07725/AT1G10180/AT1G54090/AT1G72470/AT2G28640/AT2G28650/AT2G39380/AT3G09520/AT3G09530/AT3G14090/AT3G55150/AT4G36100/AT5G13150/AT5G13990/AT5G58430/AT5G59730
Arabidopsis	duplicated in seed plant LCA	OrthoFinder	GO:0015837	amine transport	7/960	7/10296	6.00597e-08	1.89617e-06	1.30957e-06	AT2G24762/AT3G30725/AT4G25760/AT4G31730/AT5G24920/AT5G38770/AT5G57685
Arabidopsis	duplicated in seed plant LCA	OrthoFinder	GO:0032890	regulation of organic acid transport	7/960	7/10296	6.00597e-08	1.89617e-06	1.30957e-06	AT2G24762/AT3G30725/AT4G25760/AT4G31730/AT5G24920/AT5G38770/AT5G57685
Arabidopsis	duplicated in seed plant LCA	OrthoFinder	GO:0032973	amino acid export across plasma membrane	7/960	7/10296	6.00597e-08	1.89617e-06	1.30957e-06	AT2G24762/AT3G30725/AT4G25760/AT4G31730/AT5G24920/AT5G38770/AT5G57685
Arabidopsis	duplicated in seed plant LCA	OrthoFinder	GO:0051952	regulation of amine transport	7/960	7/10296	6.00597e-08	1.89617e-06	1.30957e-06	AT2G24762/AT3G30725/AT4G25760/AT4G31730/AT5G24920/AT5G38770/AT5G57685
Arabidopsis	duplicated in seed plant LCA	OrthoFinder	GO:0051955	regulation of amino acid transport	7/960	7/10296	6.00597e-08	1.89617e-06	1.30957e-06	AT2G24762/AT3G30725/AT4G25760/AT4G31730/AT5G24920/AT5G38770/AT5G57685
Arabidopsis	duplicated in seed plant LCA	OrthoFinder	GO:0080143	regulation of amino acid export	7/960	7/10296	6.00597e-08	1.89617e-06	1.30957e-06	AT2G24762/AT3G30725/AT4G25760/AT4G31730/AT5G24920/AT5G38770/AT5G57685
Arabidopsis	duplicated in seed plant LCA	OrthoFinder	GO:1903789	regulation of amino acid transmembrane transport	7/960	7/10296	6.00597e-08	1.89617e-06	1.30957e-06	AT2G24762/AT3G30725/AT4G25760/AT4G31730/AT5G24920/AT5G38770/AT5G57685
Arabidopsis	duplicated in seed plant LCA	OrthoFinder	GO:1903959	regulation of anion transmembrane transport	7/960	7/10296	6.00597e-08	1.89617e-06	1.30957e-06	AT2G24762/AT3G30725/AT4G25760/AT4G31730/AT5G24920/AT5G38770/AT5G57685
Arabidopsis	duplicated in seed plant LCA	OrthoFinder	GO:0009959	negative gravitropism	10/960	14/10296	3.35545e-08	1.71128e-06	1.18188e-06	AT1G29300/AT1G53380/AT2G30380/AT2G32130/AT2G45260/AT3G14870/AT3G60680/AT4G33320/AT4G34080/AT4G36100
Arabidopsis	duplicated in seed plant LCA	OrthoFinder	GO:0042546	cell wall biogenesis	23/960	67/10296	1.50257e-08	8.3017e-07	5.73349e-07	AT1G09610/AT1G09790/AT1G10550/AT1G14720/AT1G27930/AT1G32170/AT1G33800/AT1G67330/AT1G71690/AT2G01850/AT2G06850/AT3G02210/AT3G25050/AT3G29810/AT4G09990/AT4G13080/AT4G13090/AT4G18990/AT4G24910/AT5G13870/AT5G15630/AT5G60920/AT5G60950
Arabidopsis	duplicated in seed plant LCA	OrthoFinder	GO:0045229	external encapsulating structure organization	37/960	122/10296	4.14291e-11	2.49705e-09	1.72456e-09	AT1G02810/AT1G05310/AT1G09790/AT1G11580/AT1G23200/AT1G53830/AT2G26440/AT2G36700/AT2G36710/AT2G43050/AT2G45220/AT2G47550/AT3G02210/AT3G03220/AT3G05620/AT3G10720/AT3G14310/AT3G29810/AT3G43270/AT3G47400/AT3G49220/AT3G59010/AT3G60730/AT4G00190/AT4G02300/AT4G02320/AT4G02330/AT4G33220/AT4G38210/AT5G04970/AT5G15630/AT5G20860/AT5G51490/AT5G51500/AT5G53370/AT5G60920/AT5G60950
Arabidopsis	duplicated in seed plant LCA	OrthoFinder	GO:0071555	cell wall organization	37/960	121/10296	3.16388e-11	2.09765e-09	1.44872e-09	AT1G02810/AT1G05310/AT1G09790/AT1G11580/AT1G23200/AT1G53830/AT2G26440/AT2G36700/AT2G36710/AT2G43050/AT2G45220/AT2G47550/AT3G02210/AT3G03220/AT3G05620/AT3G10720/AT3G14310/AT3G29810/AT3G43270/AT3G47400/AT3G49220/AT3G59010/AT3G60730/AT4G00190/AT4G02300/AT4G02320/AT4G02330/AT4G33220/AT4G38210/AT5G04970/AT5G15630/AT5G20860/AT5G51490/AT5G51500/AT5G53370/AT5G60920/AT5G60950
Arabidopsis	duplicated in seed plant LCA	OrthoFinder	GO:0006811	ion transport	84/960	431/10296	2.73483e-11	2.01466e-09	1.39141e-09	AT1G01340/AT1G06330/AT1G08430/AT1G08440/AT1G15990/AT1G17500/AT1G18420/AT1G19780/AT1G25480/AT1G29000/AT1G29100/AT1G34470/AT1G54280/AT1G54370/AT1G56210/AT1G60160/AT1G68600/AT1G70300/AT1G71900/AT1G72700/AT1G79610/AT1G80900/AT2G17470/AT2G19600/AT2G21120/AT2G21410/AT2G23980/AT2G24610/AT2G24762/AT2G25600/AT2G26650/AT2G27240/AT2G28090/AT2G28520/AT2G36950/AT2G40540/AT2G46430/AT2G46440/AT2G46450/AT3G02960…
Arabidopsis	duplicated in seed plant LCA	OrthoFinder	GO:0042545	cell wall modification	29/960	68/10296	3.42999e-13	2.8426e-11	1.96322e-11	AT1G02810/AT1G05310/AT1G11580/AT1G23200/AT1G53830/AT2G26440/AT2G36700/AT2G36710/AT2G43050/AT2G45220/AT2G47550/AT3G05620/AT3G10720/AT3G14310/AT3G43270/AT3G47400/AT3G49220/AT3G59010/AT3G60730/AT4G00190/AT4G02300/AT4G02320/AT4G02330/AT4G33220/AT5G04970/AT5G20860/AT5G51490/AT5G51500/AT5G53370
Arabidopsis	duplicated in seed plant LCA	OrthoFinder	GO:0071554	cell wall organization or biogenesis	54/960	196/10296	1.10671e-13	1.04821e-11	7.2394e-12	AT1G02810/AT1G05310/AT1G09610/AT1G09790/AT1G10550/AT1G11580/AT1G14720/AT1G23200/AT1G27930/AT1G32170/AT1G33800/AT1G53830/AT1G67330/AT1G71690/AT2G01850/AT2G06850/AT2G26440/AT2G36700/AT2G36710/AT2G43050/AT2G45220/AT2G47550/AT3G02210/AT3G03220/AT3G05620/AT3G10720/AT3G14310/AT3G25050/AT3G29810/AT3G43270/AT3G47400/AT3G49220/AT3G59010/AT3G60730/AT4G00190/AT4G02300/AT4G02320/AT4G02330/AT4G09990/AT4G13080…
Arabidopsis	duplicated in seed plant LCA	OrthoFinder	GO:0015849	organic acid transport	21/960	33/10296	2.23595e-14	2.47073e-12	1.70638e-12	AT1G08430/AT1G08440/AT1G18420/AT1G25480/AT1G68600/AT2G17470/AT2G24762/AT2G27240/AT3G11680/AT3G18440/AT3G30725/AT4G00910/AT4G17585/AT4G17970/AT4G25760/AT4G31730/AT5G24920/AT5G38770/AT5G46600/AT5G46610/AT5G57685
Arabidopsis	duplicated in seed plant LCA	OrthoFinder	GO:0046942	carboxylic acid transport	21/960	33/10296	2.23595e-14	2.47073e-12	1.70638e-12	AT1G08430/AT1G08440/AT1G18420/AT1G25480/AT1G68600/AT2G17470/AT2G24762/AT2G27240/AT3G11680/AT3G18440/AT3G30725/AT4G00910/AT4G17585/AT4G17970/AT4G25760/AT4G31730/AT5G24920/AT5G38770/AT5G46600/AT5G46610/AT5G57685
Arabidopsis	duplicated in seed plant LCA	OrthoFinder	GO:0006835	dicarboxylic acid transport	14/960	14/10296	3.44283e-15	5.7065e-13	3.94114e-13	AT1G08430/AT1G08440/AT1G18420/AT1G25480/AT1G68600/AT2G17470/AT2G27240/AT3G11680/AT3G18440/AT4G00910/AT4G17585/AT4G17970/AT5G46600/AT5G46610
Arabidopsis	duplicated in seed plant LCA	OrthoFinder	GO:0015740	C4-dicarboxylate transport	14/960	14/10296	3.44283e-15	5.7065e-13	3.94114e-13	AT1G08430/AT1G08440/AT1G18420/AT1G25480/AT1G68600/AT2G17470/AT2G27240/AT3G11680/AT3G18440/AT4G00910/AT4G17585/AT4G17970/AT5G46600/AT5G46610
Arabidopsis	duplicated in seed plant LCA	OrthoFinder	GO:0015743	malate transport	14/960	14/10296	3.44283e-15	5.7065e-13	3.94114e-13	AT1G08430/AT1G08440/AT1G18420/AT1G25480/AT1G68600/AT2G17470/AT2G27240/AT3G11680/AT3G18440/AT4G00910/AT4G17585/AT4G17970/AT5G46600/AT5G46610
Arabidopsis	duplicated in seed plant LCA	OrthoFinder	GO:0015711	organic anion transport	26/960	46/10296	1.06696e-15	5.7065e-13	3.94114e-13	AT1G08430/AT1G08440/AT1G17500/AT1G18420/AT1G25480/AT1G54280/AT1G68600/AT1G72700/AT2G17470/AT2G24762/AT2G27240/AT3G11680/AT3G13900/AT3G18440/AT3G30725/AT4G00910/AT4G17585/AT4G17970/AT4G25760/AT4G31730/AT5G04930/AT5G24920/AT5G38770/AT5G46600/AT5G46610/AT5G57685
Arabidopsis	expanded in euphyllophyte LCA	Wagner Parsimony	GO:0006928	movement of cell or subcellular component	10/544	65/10296	0.00202027	0.00967428	0.00631063	AT1G18370/AT2G21300/AT3G43210/AT3G51150/AT4G24170/AT4G38950/AT5G42490/AT5G66310/AT5G02370/AT5G23910
Arabidopsis	expanded in euphyllophyte LCA	Wagner Parsimony	GO:0007018	microtubule-based movement	10/544	65/10296	0.00202027	0.00967428	0.00631063	AT1G18370/AT2G21300/AT3G43210/AT3G51150/AT4G24170/AT4G38950/AT5G42490/AT5G66310/AT5G02370/AT5G23910
Arabidopsis	expanded in euphyllophyte LCA	Wagner Parsimony	GO:0006875	cellular metal ion homeostasis	6/544	26/10296	0.00196691	0.00957444	0.0062455	AT1G09575/AT1G57610/AT2G23790/AT4G36820/AT5G42610/AT5G66650
Arabidopsis	expanded in euphyllophyte LCA	Wagner Parsimony	GO:0030003	cellular cation homeostasis	6/544	26/10296	0.00196691	0.00957444	0.0062455	AT1G09575/AT1G57610/AT2G23790/AT4G36820/AT5G42610/AT5G66650
Arabidopsis	expanded in euphyllophyte LCA	Wagner Parsimony	GO:0042325	regulation of phosphorylation	5/544	18/10296	0.0019496	0.00957444	0.0062455	AT1G03780/AT4G11990/AT4G22860/AT5G44270/AT1G64790
Arabidopsis	expanded in euphyllophyte LCA	Wagner Parsimony	GO:0043549	regulation of kinase activity	5/544	18/10296	0.0019496	0.00957444	0.0062455	AT1G03780/AT4G11990/AT4G22860/AT5G44270/AT1G64790
Arabidopsis	expanded in euphyllophyte LCA	Wagner Parsimony	GO:0032886	regulation of microtubule-based process	4/544	11/10296	0.00188815	0.00950532	0.00620041	AT1G03780/AT4G11990/AT4G22860/AT5G44270
Arabidopsis	expanded in euphyllophyte LCA	Wagner Parsimony	GO:0042026	protein refolding	4/544	11/10296	0.00188815	0.00950532	0.00620041	AT1G26230/AT1G55490/AT3G13470/AT5G56500
Arabidopsis	expanded in euphyllophyte LCA	Wagner Parsimony	GO:0043094	cellular metabolic compound salvage	4/544	11/10296	0.00188815	0.00950532	0.00620041	AT1G27450/AT1G80050/AT4G12440/AT4G22570
Arabidopsis	expanded in euphyllophyte LCA	Wagner Parsimony	GO:0019682	glyceraldehyde-3-phosphate metabolic process	5/544	17/10296	0.00147127	0.00760155	0.00495857	AT1G13700/AT3G49360/AT5G24400/AT5G24410/AT5G24420
Arabidopsis	expanded in euphyllophyte LCA	Wagner Parsimony	GO:0043244	regulation of protein complex disassembly	3/544	5/10296	0.00135405	0.00705782	0.00460388	AT1G13950/AT1G26630/AT1G69410
Arabidopsis	expanded in euphyllophyte LCA	Wagner Parsimony	GO:0006144	purine nucleobase metabolic process	4/544	10/10296	0.00125361	0.00659263	0.00430044	AT1G27450/AT1G80050/AT4G12440/AT4G22570
Arabidopsis	expanded in euphyllophyte LCA	Wagner Parsimony	GO:0006417	regulation of translation	4/544	10/10296	0.00125361	0.00659263	0.00430044	AT1G13950/AT1G26630/AT1G69410/AT1G64790
Arabidopsis	expanded in euphyllophyte LCA	Wagner Parsimony	GO:0034248	regulation of cellular amide metabolic process	4/544	10/10296	0.00125361	0.00659263	0.00430044	AT1G13950/AT1G26630/AT1G69410/AT1G64790
Arabidopsis	expanded in euphyllophyte LCA	Wagner Parsimony	GO:0006098	pentose-phosphate shunt	5/544	16/10296	0.00108524	0.00586428	0.00382533	AT1G13700/AT3G49360/AT5G24400/AT5G24410/AT5G24420
Arabidopsis	expanded in euphyllophyte LCA	Wagner Parsimony	GO:0009163	nucleoside biosynthetic process	5/544	16/10296	0.00108524	0.00586428	0.00382533	AT1G30820/AT2G34890/AT3G12670/AT4G02120/AT4G20320
Arabidopsis	expanded in euphyllophyte LCA	Wagner Parsimony	GO:0042455	ribonucleoside biosynthetic process	5/544	16/10296	0.00108524	0.00586428	0.00382533	AT1G30820/AT2G34890/AT3G12670/AT4G02120/AT4G20320
Arabidopsis	expanded in euphyllophyte LCA	Wagner Parsimony	GO:0051156	glucose 6-phosphate metabolic process	5/544	16/10296	0.00108524	0.00586428	0.00382533	AT1G13700/AT3G49360/AT5G24400/AT5G24410/AT5G24420
Arabidopsis	expanded in euphyllophyte LCA	Wagner Parsimony	GO:1901659	glycosyl compound biosynthetic process	5/544	16/10296	0.00108524	0.00586428	0.00382533	AT1G30820/AT2G34890/AT3G12670/AT4G02120/AT4G20320
Arabidopsis	expanded in euphyllophyte LCA	Wagner Parsimony	GO:1901657	glycosyl compound metabolic process	10/544	59/10296	0.000941713	0.00533335	0.003479	AT1G30820/AT2G34890/AT3G12670/AT4G02120/AT4G20320/AT1G27450/AT1G80050/AT4G12440/AT4G22570/AT5G11160
Arabidopsis	expanded in euphyllophyte LCA	Wagner Parsimony	GO:0007010	cytoskeleton organization	14/544	102/10296	0.000904916	0.00517471	0.00337552	AT1G14840/AT1G24764/AT1G68060/AT2G01750/AT4G17220/AT2G04750/AT4G26700/AT5G35700/AT5G48460/AT5G55400/AT1G03780/AT4G11990/AT4G22860/AT5G44270
Arabidopsis	expanded in euphyllophyte LCA	Wagner Parsimony	GO:0006996	organelle organization	34/544	365/10296	0.00089493	0.00516778	0.003371	AT1G14840/AT1G24764/AT1G68060/AT2G01750/AT4G17220/AT2G04750/AT4G26700/AT5G35700/AT5G48460/AT5G55400/AT1G18800/AT1G74560/AT1G03780/AT4G11990/AT4G22860/AT5G44270/AT3G05310/AT3G63150/AT5G27540/AT1G04050/AT3G04380/AT5G43990/AT2G18330/AT3G03060/AT4G36580/AT5G16930/AT2G16070/AT5G53280/AT1G50400/AT3G20000/AT1G66740/AT5G38110/AT3G07560/AT5G43500
Arabidopsis	expanded in euphyllophyte LCA	Wagner Parsimony	GO:0001934	positive regulation of protein phosphorylation	4/544	9/10296	0.000784813	0.00457678	0.00298548	AT1G03780/AT4G11990/AT4G22860/AT5G44270
Arabidopsis	expanded in euphyllophyte LCA	Wagner Parsimony	GO:0006304	DNA modification	4/544	9/10296	0.000784813	0.00457678	0.00298548	AT4G08990/AT4G13610/AT4G14140/AT5G49160
Arabidopsis	expanded in euphyllophyte LCA	Wagner Parsimony	GO:0006305	DNA alkylation	4/544	9/10296	0.000784813	0.00457678	0.00298548	AT4G08990/AT4G13610/AT4G14140/AT5G49160
Arabidopsis	expanded in euphyllophyte LCA	Wagner Parsimony	GO:0006306	DNA methylation	4/544	9/10296	0.000784813	0.00457678	0.00298548	AT4G08990/AT4G13610/AT4G14140/AT5G49160
Arabidopsis	expanded in euphyllophyte LCA	Wagner Parsimony	GO:0043631	RNA polyadenylation	4/544	9/10296	0.000784813	0.00457678	0.00298548	AT2G24350/AT3G12640/AT4G25550/AT4G29820
Arabidopsis	expanded in euphyllophyte LCA	Wagner Parsimony	GO:0044728	DNA methylation or demethylation	4/544	9/10296	0.000784813	0.00457678	0.00298548	AT4G08990/AT4G13610/AT4G14140/AT5G49160
Arabidopsis	expanded in euphyllophyte LCA	Wagner Parsimony	GO:0045860	positive regulation of protein kinase activity	4/544	9/10296	0.000784813	0.00457678	0.00298548	AT1G03780/AT4G11990/AT4G22860/AT5G44270
Arabidopsis	expanded in euphyllophyte LCA	Wagner Parsimony	GO:0009116	nucleoside metabolic process	10/544	57/10296	0.000711612	0.00445893	0.0029086	AT1G30820/AT2G34890/AT3G12670/AT4G02120/AT4G20320/AT1G27450/AT1G80050/AT4G12440/AT4G22570/AT5G11160
Arabidopsis	expanded in euphyllophyte LCA	Wagner Parsimony	GO:0006370	7-methylguanosine mRNA capping	3/544	4/10296	0.000563784	0.00357063	0.00232916	AT3G09100/AT5G01290/AT5G28210
Arabidopsis	expanded in euphyllophyte LCA	Wagner Parsimony	GO:0000103	sulfate assimilation	4/544	8/10296	0.000454969	0.00291279	0.00190004	AT1G19920/AT3G22890/AT4G14680/AT5G43780
Arabidopsis	expanded in euphyllophyte LCA	Wagner Parsimony	GO:0007052	mitotic spindle organization	4/544	8/10296	0.000454969	0.00291279	0.00190004	AT1G03780/AT4G11990/AT4G22860/AT5G44270
Arabidopsis	expanded in euphyllophyte LCA	Wagner Parsimony	GO:0009113	purine nucleobase biosynthetic process	4/544	8/10296	0.000454969	0.00291279	0.00190004	AT1G27450/AT1G80050/AT4G12440/AT4G22570
Arabidopsis	expanded in euphyllophyte LCA	Wagner Parsimony	GO:0032147	activation of protein kinase activity	4/544	8/10296	0.000454969	0.00291279	0.00190004	AT1G03780/AT4G11990/AT4G22860/AT5G44270
Arabidopsis	expanded in euphyllophyte LCA	Wagner Parsimony	GO:0042816	vitamin B6 metabolic process	4/544	8/10296	0.000454969	0.00291279	0.00190004	AT2G38210/AT2G38230/AT3G16050/AT5G01410
Arabidopsis	expanded in euphyllophyte LCA	Wagner Parsimony	GO:0042819	vitamin B6 biosynthetic process	4/544	8/10296	0.000454969	0.00291279	0.00190004	AT2G38210/AT2G38230/AT3G16050/AT5G01410
Arabidopsis	expanded in euphyllophyte LCA	Wagner Parsimony	GO:0043101	purine-containing compound salvage	4/544	8/10296	0.000454969	0.00291279	0.00190004	AT1G27450/AT1G80050/AT4G12440/AT4G22570
Arabidopsis	expanded in euphyllophyte LCA	Wagner Parsimony	GO:0060236	regulation of mitotic spindle organization	4/544	8/10296	0.000454969	0.00291279	0.00190004	AT1G03780/AT4G11990/AT4G22860/AT5G44270
Arabidopsis	expanded in euphyllophyte LCA	Wagner Parsimony	GO:0070507	regulation of microtubule cytoskeleton organization	4/544	8/10296	0.000454969	0.00291279	0.00190004	AT1G03780/AT4G11990/AT4G22860/AT5G44270
Arabidopsis	expanded in euphyllophyte LCA	Wagner Parsimony	GO:0090224	regulation of spindle organization	4/544	8/10296	0.000454969	0.00291279	0.00190004	AT1G03780/AT4G11990/AT4G22860/AT5G44270
Arabidopsis	expanded in euphyllophyte LCA	Wagner Parsimony	GO:1902850	microtubule cytoskeleton organization involved in mitosis	4/544	8/10296	0.000454969	0.00291279	0.00190004	AT1G03780/AT4G11990/AT4G22860/AT5G44270
Arabidopsis	expanded in euphyllophyte LCA	Wagner Parsimony	GO:0009081	branched-chain amino acid metabolic process	6/544	19/10296	0.000317901	0.00231165	0.00150791	AT1G10060/AT1G10070/AT1G50090/AT1G50110/AT3G19710/AT3G49680
Arabidopsis	expanded in euphyllophyte LCA	Wagner Parsimony	GO:0017038	protein import	9/544	42/10296	0.00027943	0.0020573	0.001342	AT5G19820/AT1G02690/AT1G09270/AT3G06720/AT4G02150/AT4G16143/AT1G50400/AT3G20000/AT3G07560
Arabidopsis	expanded in euphyllophyte LCA	Wagner Parsimony	GO:0009147	pyrimidine nucleoside triphosphate metabolic process	5/544	12/10296	0.000234768	0.00175036	0.00114178	AT1G30820/AT2G34890/AT3G12670/AT4G02120/AT4G20320
Arabidopsis	expanded in euphyllophyte LCA	Wagner Parsimony	GO:0009218	pyrimidine ribonucleotide metabolic process	5/544	12/10296	0.000234768	0.00175036	0.00114178	AT1G30820/AT2G34890/AT3G12670/AT4G02120/AT4G20320
Arabidopsis	expanded in euphyllophyte LCA	Wagner Parsimony	GO:0009220	pyrimidine ribonucleotide biosynthetic process	5/544	12/10296	0.000234768	0.00175036	0.00114178	AT1G30820/AT2G34890/AT3G12670/AT4G02120/AT4G20320
Arabidopsis	expanded in euphyllophyte LCA	Wagner Parsimony	GO:0046132	pyrimidine ribonucleoside biosynthetic process	5/544	12/10296	0.000234768	0.00175036	0.00114178	AT1G30820/AT2G34890/AT3G12670/AT4G02120/AT4G20320
Arabidopsis	expanded in euphyllophyte LCA	Wagner Parsimony	GO:0046134	pyrimidine nucleoside biosynthetic process	5/544	12/10296	0.000234768	0.00175036	0.00114178	AT1G30820/AT2G34890/AT3G12670/AT4G02120/AT4G20320
Arabidopsis	expanded in euphyllophyte LCA	Wagner Parsimony	GO:0007005	mitochondrion organization	9/544	41/10296	0.000230162	0.00175036	0.00114178	AT3G05310/AT3G63150/AT5G27540/AT2G18330/AT3G03060/AT4G36580/AT5G16930/AT1G50400/AT3G20000
Arabidopsis	expanded in euphyllophyte LCA	Wagner Parsimony	GO:0044093	positive regulation of molecular function	7/544	24/10296	0.000174047	0.00140429	0.000916035	AT1G03780/AT4G11990/AT4G22860/AT5G44270/AT1G64790/AT1G08370/AT5G20720
Arabidopsis	expanded in euphyllophyte LCA	Wagner Parsimony	GO:0031123	RNA 3'-end processing	6/544	17/10296	0.000158772	0.00129885	0.00084725	AT2G24350/AT3G12640/AT1G71800/AT1G73840/AT4G25550/AT4G29820
Arabidopsis	expanded in euphyllophyte LCA	Wagner Parsimony	GO:0051170	import into nucleus	6/544	17/10296	0.000158772	0.00129885	0.00084725	AT5G19820/AT1G02690/AT1G09270/AT3G06720/AT4G02150/AT4G16143
Arabidopsis	expanded in euphyllophyte LCA	Wagner Parsimony	GO:0016071	mRNA metabolic process	19/544	141/10296	0.00015079	0.00126879	0.000827644	AT2G46610/AT3G61860/AT1G44910/AT3G19670/AT2G24350/AT3G12640/AT1G08370/AT3G09100/AT5G01290/AT5G28210/AT1G71800/AT1G73840/AT1G80060/AT3G07860/AT4G32270/AT5G25340/AT4G25550/AT4G29820/AT2G38770
Arabidopsis	expanded in euphyllophyte LCA	Wagner Parsimony	GO:0006449	regulation of translational termination	3/544	3/10296	0.00014673	0.00125252	0.000817032	AT1G13950/AT1G26630/AT1G69410
Arabidopsis	expanded in euphyllophyte LCA	Wagner Parsimony	GO:0006452	translational frameshifting	3/544	3/10296	0.00014673	0.00125252	0.000817032	AT1G13950/AT1G26630/AT1G69410
Arabidopsis	expanded in euphyllophyte LCA	Wagner Parsimony	GO:0034250	positive regulation of cellular amide metabolic process	3/544	3/10296	0.00014673	0.00125252	0.000817032	AT1G13950/AT1G26630/AT1G69410
Arabidopsis	expanded in euphyllophyte LCA	Wagner Parsimony	GO:0043243	positive regulation of protein complex disassembly	3/544	3/10296	0.00014673	0.00125252	0.000817032	AT1G13950/AT1G26630/AT1G69410
Arabidopsis	expanded in euphyllophyte LCA	Wagner Parsimony	GO:0045727	positive regulation of translation	3/544	3/10296	0.00014673	0.00125252	0.000817032	AT1G13950/AT1G26630/AT1G69410
Arabidopsis	expanded in euphyllophyte LCA	Wagner Parsimony	GO:0045901	positive regulation of translational elongation	3/544	3/10296	0.00014673	0.00125252	0.000817032	AT1G13950/AT1G26630/AT1G69410
Arabidopsis	expanded in euphyllophyte LCA	Wagner Parsimony	GO:0045905	positive regulation of translational termination	3/544	3/10296	0.00014673	0.00125252	0.000817032	AT1G13950/AT1G26630/AT1G69410
Arabidopsis	expanded in euphyllophyte LCA	Wagner Parsimony	GO:0000272	polysaccharide catabolic process	5/544	11/10296	0.000143149	0.00125252	0.000817032	AT2G32290/AT2G45880/AT4G00490/AT4G15210/AT5G45300
Arabidopsis	expanded in euphyllophyte LCA	Wagner Parsimony	GO:0006241	CTP biosynthetic process	5/544	11/10296	0.000143149	0.00125252	0.000817032	AT1G30820/AT2G34890/AT3G12670/AT4G02120/AT4G20320
Arabidopsis	expanded in euphyllophyte LCA	Wagner Parsimony	GO:0009148	pyrimidine nucleoside triphosphate biosynthetic process	5/544	11/10296	0.000143149	0.00125252	0.000817032	AT1G30820/AT2G34890/AT3G12670/AT4G02120/AT4G20320
Arabidopsis	expanded in euphyllophyte LCA	Wagner Parsimony	GO:0009208	pyrimidine ribonucleoside triphosphate metabolic process	5/544	11/10296	0.000143149	0.00125252	0.000817032	AT1G30820/AT2G34890/AT3G12670/AT4G02120/AT4G20320
Arabidopsis	expanded in euphyllophyte LCA	Wagner Parsimony	GO:0009209	pyrimidine ribonucleoside triphosphate biosynthetic process	5/544	11/10296	0.000143149	0.00125252	0.000817032	AT1G30820/AT2G34890/AT3G12670/AT4G02120/AT4G20320
Arabidopsis	expanded in euphyllophyte LCA	Wagner Parsimony	GO:0046036	CTP metabolic process	5/544	11/10296	0.000143149	0.00125252	0.000817032	AT1G30820/AT2G34890/AT3G12670/AT4G02120/AT4G20320
Arabidopsis	expanded in euphyllophyte LCA	Wagner Parsimony	GO:0006606	protein import into nucleus	6/544	16/10296	0.000107508	0.00113075	0.000737602	AT5G19820/AT1G02690/AT1G09270/AT3G06720/AT4G02150/AT4G16143
Arabidopsis	expanded in euphyllophyte LCA	Wagner Parsimony	GO:0034504	protein localization to nucleus	6/544	16/10296	0.000107508	0.00113075	0.000737602	AT5G19820/AT1G02690/AT1G09270/AT3G06720/AT4G02150/AT4G16143
Arabidopsis	expanded in euphyllophyte LCA	Wagner Parsimony	GO:0042822	pyridoxal phosphate metabolic process	4/544	6/10296	0.000106183	0.00113075	0.000737602	AT2G38210/AT2G38230/AT3G16050/AT5G01410
Arabidopsis	expanded in euphyllophyte LCA	Wagner Parsimony	GO:0042823	pyridoxal phosphate biosynthetic process	4/544	6/10296	0.000106183	0.00113075	0.000737602	AT2G38210/AT2G38230/AT3G16050/AT5G01410
Arabidopsis	expanded in euphyllophyte LCA	Wagner Parsimony	GO:0046184	aldehyde biosynthetic process	4/544	6/10296	0.000106183	0.00113075	0.000737602	AT2G38210/AT2G38230/AT3G16050/AT5G01410
Arabidopsis	expanded in euphyllophyte LCA	Wagner Parsimony	GO:0043085	positive regulation of catalytic activity	7/544	22/10296	9.40655e-05	0.00108636	0.000708646	AT1G03780/AT4G11990/AT4G22860/AT5G44270/AT1G64790/AT1G08370/AT5G20720
Arabidopsis	expanded in euphyllophyte LCA	Wagner Parsimony	GO:0006397	mRNA processing	18/544	124/10296	8.50698e-05	0.00100212	0.000653694	AT2G46610/AT3G61860/AT1G44910/AT3G19670/AT2G24350/AT3G12640/AT3G09100/AT5G01290/AT5G28210/AT1G71800/AT1G73840/AT1G80060/AT3G07860/AT4G32270/AT5G25340/AT4G25550/AT4G29820/AT2G38770
Arabidopsis	expanded in euphyllophyte LCA	Wagner Parsimony	GO:0010562	positive regulation of phosphorus metabolic process	5/544	10/10296	8.16217e-05	0.000981126	0.000639998	AT1G03780/AT4G11990/AT4G22860/AT5G44270/AT1G64790
Arabidopsis	expanded in euphyllophyte LCA	Wagner Parsimony	GO:0033674	positive regulation of kinase activity	5/544	10/10296	8.16217e-05	0.000981126	0.000639998	AT1G03780/AT4G11990/AT4G22860/AT5G44270/AT1G64790
Arabidopsis	expanded in euphyllophyte LCA	Wagner Parsimony	GO:0042327	positive regulation of phosphorylation	5/544	10/10296	8.16217e-05	0.000981126	0.000639998	AT1G03780/AT4G11990/AT4G22860/AT5G44270/AT1G64790
Arabidopsis	expanded in euphyllophyte LCA	Wagner Parsimony	GO:0045937	positive regulation of phosphate metabolic process	5/544	10/10296	8.16217e-05	0.000981126	0.000639998	AT1G03780/AT4G11990/AT4G22860/AT5G44270/AT1G64790
Arabidopsis	expanded in euphyllophyte LCA	Wagner Parsimony	GO:0071214	cellular response to abiotic stimulus	5/544	10/10296	8.16217e-05	0.000981126	0.000639998	AT1G09570/AT2G18790/AT4G16250/AT4G18130/AT5G35840
Arabidopsis	expanded in euphyllophyte LCA	Wagner Parsimony	GO:0071478	cellular response to radiation	5/544	10/10296	8.16217e-05	0.000981126	0.000639998	AT1G09570/AT2G18790/AT4G16250/AT4G18130/AT5G35840
Arabidopsis	expanded in euphyllophyte LCA	Wagner Parsimony	GO:0071482	cellular response to light stimulus	5/544	10/10296	8.16217e-05	0.000981126	0.000639998	AT1G09570/AT2G18790/AT4G16250/AT4G18130/AT5G35840
Arabidopsis	expanded in euphyllophyte LCA	Wagner Parsimony	GO:0104004	cellular response to environmental stimulus	5/544	10/10296	8.16217e-05	0.000981126	0.000639998	AT1G09570/AT2G18790/AT4G16250/AT4G18130/AT5G35840
Arabidopsis	expanded in euphyllophyte LCA	Wagner Parsimony	GO:0032270	positive regulation of cellular protein metabolic process	7/544	21/10296	6.71724e-05	0.000964988	0.000629471	AT1G13950/AT1G26630/AT1G69410/AT1G03780/AT4G11990/AT4G22860/AT5G44270
Arabidopsis	expanded in euphyllophyte LCA	Wagner Parsimony	GO:0051247	positive regulation of protein metabolic process	7/544	21/10296	6.71724e-05	0.000964988	0.000629471	AT1G13950/AT1G26630/AT1G69410/AT1G03780/AT4G11990/AT4G22860/AT5G44270
Arabidopsis	expanded in euphyllophyte LCA	Wagner Parsimony	GO:0008610	lipid biosynthetic process	26/544	215/10296	6.49053e-05	0.000964988	0.000629471	AT1G76490/AT2G17370/AT1G49530/AT2G18620/AT2G18640/AT2G23800/AT3G14510/AT3G14530/AT3G14550/AT3G20160/AT3G29430/AT3G32040/AT4G36810/AT4G38460/AT5G17230/AT3G23470/AT3G23480/AT1G20330/AT1G76090/AT3G05630/AT3G16785/AT2G38040/AT5G15530/AT5G16390/AT4G17190/AT5G47770
Arabidopsis	expanded in euphyllophyte LCA	Wagner Parsimony	GO:0006629	lipid metabolic process	45/544	465/10296	5.57193e-05	0.000863649	0.000563367	AT2G05260/AT4G10955/AT5G24180/AT5G24190/AT5G24200/AT5G24210/AT5G24220/AT5G24230/AT1G76490/AT2G17370/AT1G49530/AT2G18620/AT2G18640/AT2G23800/AT3G14510/AT3G14530/AT3G14550/AT3G20160/AT3G29430/AT3G32040/AT4G36810/AT4G38460/AT3G12120/AT5G17230/AT2G35690/AT4G16760/AT3G44830/AT5G13640/AT3G23470/AT3G23480/AT1G20330/AT1G76090/AT3G05630/AT3G16785/AT1G61850/AT2G38040/AT3G02040/AT5G41080/AT5G43300/AT5G15530…
Arabidopsis	expanded in euphyllophyte LCA	Wagner Parsimony	GO:0005985	sucrose metabolic process	6/544	14/10296	4.41546e-05	0.000702893	0.000458504	AT1G73370/AT3G43190/AT4G02280/AT5G20830/AT5G37180/AT5G49190
Arabidopsis	expanded in euphyllophyte LCA	Wagner Parsimony	GO:0006378	mRNA polyadenylation	4/544	5/10296	3.69421e-05	0.000604414	0.000394265	AT2G24350/AT3G12640/AT4G25550/AT4G29820
Arabidopsis	expanded in euphyllophyte LCA	Wagner Parsimony	GO:0032776	DNA methylation on cytosine	4/544	5/10296	3.69421e-05	0.000604414	0.000394265	AT4G08990/AT4G13610/AT4G14140/AT5G49160
Arabidopsis	expanded in euphyllophyte LCA	Wagner Parsimony	GO:0090116	C-5 methylation of cytosine	4/544	5/10296	3.69421e-05	0.000604414	0.000394265	AT4G08990/AT4G13610/AT4G14140/AT5G49160
Arabidopsis	expanded in euphyllophyte LCA	Wagner Parsimony	GO:0006487	protein N-linked glycosylation	7/544	19/10296	3.19333e-05	0.00056996	0.000371791	AT1G12990/AT1G67880/AT2G13290/AT3G01620/AT3G26445/AT3G27540/AT5G14480
Arabidopsis	expanded in euphyllophyte LCA	Wagner Parsimony	GO:0006913	nucleocytoplasmic transport	10/544	40/10296	3.13842e-05	0.00056996	0.000371791	AT5G19820/AT1G02690/AT1G09270/AT3G06720/AT4G02150/AT4G16143/AT5G20010/AT5G20020/AT5G55190/AT3G16310
Arabidopsis	expanded in euphyllophyte LCA	Wagner Parsimony	GO:0051169	nuclear transport	10/544	40/10296	3.13842e-05	0.00056996	0.000371791	AT5G19820/AT1G02690/AT1G09270/AT3G06720/AT4G02150/AT4G16143/AT5G20010/AT5G20020/AT5G55190/AT3G16310
Arabidopsis	expanded in euphyllophyte LCA	Wagner Parsimony	GO:0006081	cellular aldehyde metabolic process	9/544	32/10296	2.82118e-05	0.000553892	0.000361309	AT2G38210/AT2G38230/AT3G16050/AT5G01410/AT1G13700/AT3G49360/AT5G24400/AT5G24410/AT5G24420
Arabidopsis	expanded in euphyllophyte LCA	Wagner Parsimony	GO:0010608	posttranscriptional regulation of gene expression	6/544	13/10296	2.6407e-05	0.000536335	0.000349857	AT1G13950/AT1G26630/AT1G69410/AT1G64790/AT2G24350/AT3G12640
Arabidopsis	expanded in euphyllophyte LCA	Wagner Parsimony	GO:0017006	protein-tetrapyrrole linkage	5/544	7/10296	7.77228e-06	0.000163496	0.00010665	AT1G09570/AT2G18790/AT4G16250/AT4G18130/AT5G35840
Arabidopsis	expanded in euphyllophyte LCA	Wagner Parsimony	GO:0051017	actin filament bundle assembly	5/544	7/10296	7.77228e-06	0.000163496	0.00010665	AT2G04750/AT4G26700/AT5G35700/AT5G48460/AT5G55400
Arabidopsis	expanded in euphyllophyte LCA	Wagner Parsimony	GO:0061572	actin filament bundle organization	5/544	7/10296	7.77228e-06	0.000163496	0.00010665	AT2G04750/AT4G26700/AT5G35700/AT5G48460/AT5G55400
Arabidopsis	expanded in euphyllophyte LCA	Wagner Parsimony	GO:0006168	adenine salvage	4/544	4/10296	7.71213e-06	0.000163496	0.00010665	AT1G27450/AT1G80050/AT4G12440/AT4G22570
Arabidopsis	expanded in euphyllophyte LCA	Wagner Parsimony	GO:0043096	purine nucleobase salvage	4/544	4/10296	7.71213e-06	0.000163496	0.00010665	AT1G27450/AT1G80050/AT4G12440/AT4G22570
Arabidopsis	expanded in euphyllophyte LCA	Wagner Parsimony	GO:0046083	adenine metabolic process	4/544	4/10296	7.71213e-06	0.000163496	0.00010665	AT1G27450/AT1G80050/AT4G12440/AT4G22570
Arabidopsis	expanded in euphyllophyte LCA	Wagner Parsimony	GO:0046084	adenine biosynthetic process	4/544	4/10296	7.71213e-06	0.000163496	0.00010665	AT1G27450/AT1G80050/AT4G12440/AT4G22570
Arabidopsis	expanded in euphyllophyte LCA	Wagner Parsimony	GO:0031124	mRNA 3'-end processing	6/544	10/10296	3.70578e-06	0.000103938	6.77999e-05	AT2G24350/AT3G12640/AT1G71800/AT1G73840/AT4G25550/AT4G29820
Arabidopsis	expanded in euphyllophyte LCA	Wagner Parsimony	GO:0010017	red or far-red light signaling pathway	5/544	6/10296	2.32187e-06	6.83791e-05	4.46043e-05	AT1G09570/AT2G18790/AT4G16250/AT4G18130/AT5G35840
Arabidopsis	expanded in euphyllophyte LCA	Wagner Parsimony	GO:0071489	cellular response to red or far red light	5/544	6/10296	2.32187e-06	6.83791e-05	4.46043e-05	AT1G09570/AT2G18790/AT4G16250/AT4G18130/AT5G35840
Arabidopsis	expanded in euphyllophyte LCA	Wagner Parsimony	GO:0006536	glutamate metabolic process	6/544	9/10296	1.55166e-06	5.07737e-05	3.31202e-05	AT1G65960/AT2G02000/AT2G02010/AT3G17720/AT3G17760/AT5G17330
Arabidopsis	expanded in euphyllophyte LCA	Wagner Parsimony	GO:0006874	cellular calcium ion homeostasis	6/544	9/10296	1.55166e-06	5.07737e-05	3.31202e-05	AT1G09575/AT1G57610/AT2G23790/AT4G36820/AT5G42610/AT5G66650
Arabidopsis	expanded in euphyllophyte LCA	Wagner Parsimony	GO:0055074	calcium ion homeostasis	6/544	9/10296	1.55166e-06	5.07737e-05	3.31202e-05	AT1G09575/AT1G57610/AT2G23790/AT4G36820/AT5G42610/AT5G66650
Arabidopsis	expanded in euphyllophyte LCA	Wagner Parsimony	GO:0072503	cellular divalent inorganic cation homeostasis	6/544	9/10296	1.55166e-06	5.07737e-05	3.31202e-05	AT1G09575/AT1G57610/AT2G23790/AT4G36820/AT5G42610/AT5G66650
Arabidopsis	expanded in euphyllophyte LCA	Wagner Parsimony	GO:0072507	divalent inorganic cation homeostasis	6/544	9/10296	1.55166e-06	5.07737e-05	3.31202e-05	AT1G09575/AT1G57610/AT2G23790/AT4G36820/AT5G42610/AT5G66650
Arabidopsis	expanded in euphyllophyte LCA	Wagner Parsimony	GO:0007602	phototransduction	5/544	5/10296	4.04639e-07	1.83333e-05	1.1959e-05	AT1G09570/AT2G18790/AT4G16250/AT4G18130/AT5G35840
Arabidopsis	expanded in euphyllophyte LCA	Wagner Parsimony	GO:0009581	detection of external stimulus	5/544	5/10296	4.04639e-07	1.83333e-05	1.1959e-05	AT1G09570/AT2G18790/AT4G16250/AT4G18130/AT5G35840
Arabidopsis	expanded in euphyllophyte LCA	Wagner Parsimony	GO:0009582	detection of abiotic stimulus	5/544	5/10296	4.04639e-07	1.83333e-05	1.1959e-05	AT1G09570/AT2G18790/AT4G16250/AT4G18130/AT5G35840
Arabidopsis	expanded in euphyllophyte LCA	Wagner Parsimony	GO:0009583	detection of light stimulus	5/544	5/10296	4.04639e-07	1.83333e-05	1.1959e-05	AT1G09570/AT2G18790/AT4G16250/AT4G18130/AT5G35840
Arabidopsis	expanded in euphyllophyte LCA	Wagner Parsimony	GO:0009584	detection of visible light	5/544	5/10296	4.04639e-07	1.83333e-05	1.1959e-05	AT1G09570/AT2G18790/AT4G16250/AT4G18130/AT5G35840
Arabidopsis	expanded in euphyllophyte LCA	Wagner Parsimony	GO:0009585	red, far-red light phototransduction	5/544	5/10296	4.04639e-07	1.83333e-05	1.1959e-05	AT1G09570/AT2G18790/AT4G16250/AT4G18130/AT5G35840
Arabidopsis	expanded in euphyllophyte LCA	Wagner Parsimony	GO:0018298	protein-chromophore linkage	5/544	5/10296	4.04639e-07	1.83333e-05	1.1959e-05	AT1G09570/AT2G18790/AT4G16250/AT4G18130/AT5G35840
Arabidopsis	expanded in euphyllophyte LCA	Wagner Parsimony	GO:0051606	detection of stimulus	5/544	5/10296	4.04639e-07	1.83333e-05	1.1959e-05	AT1G09570/AT2G18790/AT4G16250/AT4G18130/AT5G35840
Arabidopsis	expanded in euphyllophyte LCA	Wagner Parsimony	GO:0006720	isoprenoid metabolic process	16/544	57/10296	2.27741e-08	2.68278e-06	1.75001e-06	AT1G76490/AT2G17370/AT1G49530/AT2G18620/AT2G18640/AT2G23800/AT3G14510/AT3G14530/AT3G14550/AT3G20160/AT3G29430/AT3G32040/AT4G36810/AT4G38460/AT4G17190/AT5G47770
Arabidopsis	expanded in euphyllophyte LCA	Wagner Parsimony	GO:0051560	mitochondrial calcium ion homeostasis	6/544	6/10296	2.11933e-08	2.68278e-06	1.75001e-06	AT1G09575/AT1G57610/AT2G23790/AT4G36820/AT5G42610/AT5G66650
Arabidopsis	expanded in euphyllophyte LCA	Wagner Parsimony	GO:0008299	isoprenoid biosynthetic process	16/544	56/10296	1.72098e-08	2.68278e-06	1.75001e-06	AT1G76490/AT2G17370/AT1G49530/AT2G18620/AT2G18640/AT2G23800/AT3G14510/AT3G14530/AT3G14550/AT3G20160/AT3G29430/AT3G32040/AT4G36810/AT4G38460/AT4G17190/AT5G47770
Arabidopsis	expanded in euphyllophyte LCA	Wagner Parsimony	GO:0043043	peptide biosynthetic process	69/544	485/10296	1.90124e-14	5.59917e-12	3.65239e-12	AT1G54290/AT4G27130/AT5G54760/AT5G54940/AT1G70190/AT2G03130/AT3G06040/AT4G36420/AT4G37660/AT5G15200/AT5G39850/AT1G07770/AT2G19720/AT2G39590/AT3G46040/AT4G29430/AT5G59850/AT3G09630/AT5G02870/AT1G13950/AT1G26630/AT1G69410/AT3G09680/AT5G02960/AT1G58380/AT1G58684/AT1G58983/AT1G59359/AT2G41840/AT3G57490/AT1G72370/AT3G04770/AT4G23620/AT5G66860/AT2G39460/AT3G55280/AT1G09640/AT1G57720/AT1G04480/AT2G33370…
Arabidopsis	expanded in euphyllophyte LCA	Wagner Parsimony	GO:0006412	translation	69/544	481/10296	1.24707e-14	5.59917e-12	3.65239e-12	AT1G54290/AT4G27130/AT5G54760/AT5G54940/AT1G70190/AT2G03130/AT3G06040/AT4G36420/AT4G37660/AT5G15200/AT5G39850/AT1G07770/AT2G19720/AT2G39590/AT3G46040/AT4G29430/AT5G59850/AT3G09630/AT5G02870/AT1G13950/AT1G26630/AT1G69410/AT3G09680/AT5G02960/AT1G58380/AT1G58684/AT1G58983/AT1G59359/AT2G41840/AT3G57490/AT1G72370/AT3G04770/AT4G23620/AT5G66860/AT2G39460/AT3G55280/AT1G09640/AT1G57720/AT1G04480/AT2G33370…
Arabidopsis	expanded in seed plant LCA	Wagner Parsimony	GO:0006546	glycine catabolic process	3/471	6/10296	0.00171531	0.00992975	0.00666062	AT1G32470/AT2G35120/AT2G35370
Arabidopsis	expanded in seed plant LCA	Wagner Parsimony	GO:0006564	L-serine biosynthetic process	3/471	6/10296	0.00171531	0.00992975	0.00666062	AT1G17745/AT3G19480/AT4G34200
Arabidopsis	expanded in seed plant LCA	Wagner Parsimony	GO:0009071	serine family amino acid catabolic process	3/471	6/10296	0.00171531	0.00992975	0.00666062	AT1G32470/AT2G35120/AT2G35370
Arabidopsis	expanded in seed plant LCA	Wagner Parsimony	GO:0016311	dephosphorylation	16/471	148/10296	0.00118554	0.0070996	0.00476224	AT1G07160/AT1G67820/AT2G05050/AT2G30020/AT2G40180/AT3G27140/AT4G08260/AT1G05000/AT2G32960/AT3G02800/AT4G03960/AT1G05630/AT1G65580/AT2G31830/AT2G43900/AT1G71860
Arabidopsis	expanded in seed plant LCA	Wagner Parsimony	GO:0006066	alcohol metabolic process	7/471	36/10296	0.00105403	0.00638543	0.00428319	AT5G67030/AT1G14520/AT2G19800/AT4G26260/AT5G56640/AT1G13930/AT2G03440
Arabidopsis	expanded in seed plant LCA	Wagner Parsimony	GO:0051704	multi-organism process	13/471	100/10296	0.000607062	0.00372093	0.00249591	AT1G65680/AT1G65681/AT2G20750/AT2G45110/AT3G60570/AT4G28250/AT1G04030/AT1G06660/AT2G30820/AT5G44040/AT2G37870/AT3G53980/AT5G05960
Arabidopsis	expanded in seed plant LCA	Wagner Parsimony	GO:0009308	amine metabolic process	9/471	53/10296	0.000597052	0.00370314	0.00248398	AT1G31670/AT1G31690/AT1G31710/AT1G62810/AT3G43670/AT4G12270/AT4G12280/AT4G12290/AT4G14940
Arabidopsis	expanded in seed plant LCA	Wagner Parsimony	GO:0006426	glycyl-tRNA aminoacylation	3/471	4/10296	0.000367624	0.00230762	0.00154789	AT1G29870/AT1G29880/AT3G44740
Arabidopsis	expanded in seed plant LCA	Wagner Parsimony	GO:0006528	asparagine metabolic process	3/471	4/10296	0.000367624	0.00230762	0.00154789	AT3G47340/AT5G10240/AT5G65010
Arabidopsis	expanded in seed plant LCA	Wagner Parsimony	GO:0006529	asparagine biosynthetic process	3/471	4/10296	0.000367624	0.00230762	0.00154789	AT3G47340/AT5G10240/AT5G65010
Arabidopsis	expanded in seed plant LCA	Wagner Parsimony	GO:0012501	programmed cell death	3/471	4/10296	0.000367624	0.00230762	0.00154789	AT4G17580/AT5G47120/AT5G47130
Arabidopsis	expanded in seed plant LCA	Wagner Parsimony	GO:0007140	male meiotic nuclear division	4/471	8/10296	0.000261294	0.00172322	0.00115589	AT1G04030/AT1G06660/AT2G30820/AT5G44040
Arabidopsis	expanded in seed plant LCA	Wagner Parsimony	GO:0007276	gamete generation	4/471	8/10296	0.000261294	0.00172322	0.00115589	AT1G04030/AT1G06660/AT2G30820/AT5G44040
Arabidopsis	expanded in seed plant LCA	Wagner Parsimony	GO:0022412	cellular process involved in reproduction in multicellular organism	4/471	8/10296	0.000261294	0.00172322	0.00115589	AT1G04030/AT1G06660/AT2G30820/AT5G44040
Arabidopsis	expanded in seed plant LCA	Wagner Parsimony	GO:0032504	multicellular organism reproduction	4/471	8/10296	0.000261294	0.00172322	0.00115589	AT1G04030/AT1G06660/AT2G30820/AT5G44040
Arabidopsis	expanded in seed plant LCA	Wagner Parsimony	GO:0048232	male gamete generation	4/471	8/10296	0.000261294	0.00172322	0.00115589	AT1G04030/AT1G06660/AT2G30820/AT5G44040
Arabidopsis	expanded in seed plant LCA	Wagner Parsimony	GO:0048609	multicellular organismal reproductive process	4/471	8/10296	0.000261294	0.00172322	0.00115589	AT1G04030/AT1G06660/AT2G30820/AT5G44040
Arabidopsis	expanded in seed plant LCA	Wagner Parsimony	GO:1901615	organic hydroxy compound metabolic process	10/471	57/10296	0.000226934	0.00161963	0.00108641	AT1G58440/AT2G22830/AT4G37760/AT5G67030/AT1G14520/AT2G19800/AT4G26260/AT5G56640/AT1G13930/AT2G03440
Arabidopsis	expanded in seed plant LCA	Wagner Parsimony	GO:0009888	tissue development	7/471	28/10296	0.000205274	0.00148539	0.00099636	AT1G80133/AT2G30370/AT3G13898/AT3G22820/AT4G14723/AT4G37810/AT5G10310
Arabidopsis	expanded in seed plant LCA	Wagner Parsimony	GO:0007049	cell cycle	16/471	125/10296	0.000177483	0.00130238	0.000873601	AT5G02470/AT5G03415/AT1G04030/AT1G06660/AT2G30820/AT5G44040/AT3G48860/AT4G08630/AT4G25070/AT5G13260/AT5G23700/AT2G45490/AT3G01015/AT5G15510/AT3G54670/AT2G32590
Arabidopsis	expanded in seed plant LCA	Wagner Parsimony	GO:0022402	cell cycle process	14/471	100/10296	0.000172244	0.00128199	0.000859924	AT1G04030/AT1G06660/AT2G30820/AT5G44040/AT3G48860/AT4G08630/AT4G25070/AT5G13260/AT5G23700/AT2G45490/AT3G01015/AT5G15510/AT3G54670/AT2G32590
Arabidopsis	expanded in seed plant LCA	Wagner Parsimony	GO:0008202	steroid metabolic process	6/471	19/10296	0.000144669	0.00109235	0.000732724	AT1G58440/AT2G22830/AT4G37760/AT1G47290/AT2G26260/AT2G43420
Arabidopsis	expanded in seed plant LCA	Wagner Parsimony	GO:1903047	mitotic cell cycle process	9/471	44/10296	0.000137649	0.00105464	0.000707424	AT3G48860/AT4G08630/AT4G25070/AT5G13260/AT5G23700/AT3G01015/AT5G15510/AT3G54670/AT2G32590
Arabidopsis	expanded in seed plant LCA	Wagner Parsimony	GO:0006020	inositol metabolic process	4/471	7/10296	0.000135545	0.00105401	0.000707006	AT1G14520/AT2G19800/AT4G26260/AT5G56640
Arabidopsis	expanded in seed plant LCA	Wagner Parsimony	GO:0010215	cellulose microfibril organization	5/471	12/10296	0.000118877	0.000938407	0.00062946	AT3G16860/AT3G20580/AT4G16120/AT4G27110/AT5G49270
Arabidopsis	expanded in seed plant LCA	Wagner Parsimony	GO:0030198	extracellular matrix organization	5/471	12/10296	0.000118877	0.000938407	0.00062946	AT3G16860/AT3G20580/AT4G16120/AT4G27110/AT5G49270
Arabidopsis	expanded in seed plant LCA	Wagner Parsimony	GO:0043062	extracellular structure organization	5/471	12/10296	0.000118877	0.000938407	0.00062946	AT3G16860/AT3G20580/AT4G16120/AT4G27110/AT5G49270
Arabidopsis	expanded in seed plant LCA	Wagner Parsimony	GO:0070726	cell wall assembly	5/471	12/10296	0.000118877	0.000938407	0.00062946	AT3G16860/AT3G20580/AT4G16120/AT4G27110/AT5G49270
Arabidopsis	expanded in seed plant LCA	Wagner Parsimony	GO:0071668	plant-type cell wall assembly	5/471	12/10296	0.000118877	0.000938407	0.00062946	AT3G16860/AT3G20580/AT4G16120/AT4G27110/AT5G49270
Arabidopsis	expanded in seed plant LCA	Wagner Parsimony	GO:0006714	sesquiterpenoid metabolic process	3/471	3/10296	9.51508e-05	0.000812682	0.000545126	AT5G67030/AT1G13930/AT2G03440
Arabidopsis	expanded in seed plant LCA	Wagner Parsimony	GO:0006915	apoptotic process	3/471	3/10296	9.51508e-05	0.000812682	0.000545126	AT4G17580/AT5G47120/AT5G47130
Arabidopsis	expanded in seed plant LCA	Wagner Parsimony	GO:0009687	abscisic acid metabolic process	3/471	3/10296	9.51508e-05	0.000812682	0.000545126	AT5G67030/AT1G13930/AT2G03440
Arabidopsis	expanded in seed plant LCA	Wagner Parsimony	GO:0009688	abscisic acid biosynthetic process	3/471	3/10296	9.51508e-05	0.000812682	0.000545126	AT5G67030/AT1G13930/AT2G03440
Arabidopsis	expanded in seed plant LCA	Wagner Parsimony	GO:0009834	plant-type secondary cell wall biogenesis	3/471	3/10296	9.51508e-05	0.000812682	0.000545126	AT1G77130/AT3G18660/AT4G33330
Arabidopsis	expanded in seed plant LCA	Wagner Parsimony	GO:0016106	sesquiterpenoid biosynthetic process	3/471	3/10296	9.51508e-05	0.000812682	0.000545126	AT5G67030/AT1G13930/AT2G03440
Arabidopsis	expanded in seed plant LCA	Wagner Parsimony	GO:0019464	glycine decarboxylation via glycine cleavage system	3/471	3/10296	9.51508e-05	0.000812682	0.000545126	AT1G32470/AT2G35120/AT2G35370
Arabidopsis	expanded in seed plant LCA	Wagner Parsimony	GO:0042981	regulation of apoptotic process	3/471	3/10296	9.51508e-05	0.000812682	0.000545126	AT4G17580/AT5G47120/AT5G47130
Arabidopsis	expanded in seed plant LCA	Wagner Parsimony	GO:0043066	negative regulation of apoptotic process	3/471	3/10296	9.51508e-05	0.000812682	0.000545126	AT4G17580/AT5G47120/AT5G47130
Arabidopsis	expanded in seed plant LCA	Wagner Parsimony	GO:0043067	regulation of programmed cell death	3/471	3/10296	9.51508e-05	0.000812682	0.000545126	AT4G17580/AT5G47120/AT5G47130
Arabidopsis	expanded in seed plant LCA	Wagner Parsimony	GO:0043069	negative regulation of programmed cell death	3/471	3/10296	9.51508e-05	0.000812682	0.000545126	AT4G17580/AT5G47120/AT5G47130
Arabidopsis	expanded in seed plant LCA	Wagner Parsimony	GO:0043288	apocarotenoid metabolic process	3/471	3/10296	9.51508e-05	0.000812682	0.000545126	AT5G67030/AT1G13930/AT2G03440
Arabidopsis	expanded in seed plant LCA	Wagner Parsimony	GO:0043289	apocarotenoid biosynthetic process	3/471	3/10296	9.51508e-05	0.000812682	0.000545126	AT5G67030/AT1G13930/AT2G03440
Arabidopsis	expanded in seed plant LCA	Wagner Parsimony	GO:0046417	chorismate metabolic process	3/471	3/10296	9.51508e-05	0.000812682	0.000545126	AT1G69370/AT3G29200/AT5G10870
Arabidopsis	expanded in seed plant LCA	Wagner Parsimony	GO:0106035	protein maturation by [4Fe-4S] cluster transfer	3/471	3/10296	9.51508e-05	0.000812682	0.000545126	AT1G68310/AT3G09380/AT3G50845
Arabidopsis	expanded in seed plant LCA	Wagner Parsimony	GO:1902644	tertiary alcohol metabolic process	3/471	3/10296	9.51508e-05	0.000812682	0.000545126	AT5G67030/AT1G13930/AT2G03440
Arabidopsis	expanded in seed plant LCA	Wagner Parsimony	GO:1902645	tertiary alcohol biosynthetic process	3/471	3/10296	9.51508e-05	0.000812682	0.000545126	AT5G67030/AT1G13930/AT2G03440
Arabidopsis	expanded in seed plant LCA	Wagner Parsimony	GO:0005996	monosaccharide metabolic process	10/471	51/10296	8.5882e-05	0.000812682	0.000545126	AT3G17940/AT3G47800/AT1G09350/AT1G56600/AT1G60450/AT1G60470/AT2G47180/AT4G26250/AT5G23790/AT5G30500
Arabidopsis	expanded in seed plant LCA	Wagner Parsimony	GO:0006629	lipid metabolic process	40/471	465/10296	8.27589e-05	0.000812682	0.000545126	AT1G45201/AT1G56630/AT3G14360/AT5G42930/AT5G67050/AT1G66970/AT1G66980/AT3G20520/AT4G26690/AT5G55480/AT5G58050/AT5G58170/AT2G29980/AT3G11170/AT5G05580/AT1G14290/AT1G69640/AT1G27480/AT1G58440/AT2G22830/AT4G37760/AT1G05630/AT1G65580/AT2G31830/AT2G43900/AT1G47290/AT2G26260/AT2G43420/AT2G11810/AT4G31780/AT5G20410/AT3G51730/AT5G01800/AT3G03310/AT4G19860/AT5G67030/AT3G10230/AT5G16010/AT1G13930/AT2G03440
Arabidopsis	expanded in seed plant LCA	Wagner Parsimony	GO:0006694	steroid biosynthetic process	6/471	17/10296	7.13622e-05	0.000812682	0.000545126	AT1G58440/AT2G22830/AT4G37760/AT1G47290/AT2G26260/AT2G43420
Arabidopsis	expanded in seed plant LCA	Wagner Parsimony	GO:0044275	cellular carbohydrate catabolic process	4/471	6/10296	6.0272e-05	0.000765896	0.000513744	AT1G14520/AT2G19800/AT4G26260/AT5G56640
Arabidopsis	expanded in seed plant LCA	Wagner Parsimony	GO:0000278	mitotic cell cycle	10/471	49/10296	5.99627e-05	0.000765896	0.000513744	AT3G48860/AT4G08630/AT4G25070/AT5G13260/AT5G23700/AT2G45490/AT3G01015/AT5G15510/AT3G54670/AT2G32590
Arabidopsis	expanded in seed plant LCA	Wagner Parsimony	GO:0019318	hexose metabolic process	10/471	46/10296	3.3648e-05	0.000449503	0.000301515	AT3G17940/AT3G47800/AT1G09350/AT1G56600/AT1G60450/AT1G60470/AT2G47180/AT4G26250/AT5G23790/AT5G30500
Arabidopsis	expanded in seed plant LCA	Wagner Parsimony	GO:0008356	asymmetric cell division	5/471	9/10296	2.12124e-05	0.000290833	0.000195083	AT3G09730/AT4G31805/AT5G08010/AT5G10890/AT5G61040
Arabidopsis	expanded in seed plant LCA	Wagner Parsimony	GO:0097428	protein maturation by iron-sulfur cluster transfer	5/471	9/10296	2.12124e-05	0.000290833	0.000195083	AT1G68310/AT3G09380/AT3G50845/AT2G16710/AT2G36260
Arabidopsis	expanded in seed plant LCA	Wagner Parsimony	GO:0007135	meiosis II	4/471	5/10296	2.08463e-05	0.000290833	0.000195083	AT1G04030/AT1G06660/AT2G30820/AT5G44040
Arabidopsis	expanded in seed plant LCA	Wagner Parsimony	GO:0007142	male meiosis II	4/471	5/10296	2.08463e-05	0.000290833	0.000195083	AT1G04030/AT1G06660/AT2G30820/AT5G44040
Arabidopsis	expanded in seed plant LCA	Wagner Parsimony	GO:0061983	meiosis II cell cycle process	4/471	5/10296	2.08463e-05	0.000290833	0.000195083	AT1G04030/AT1G06660/AT2G30820/AT5G44040
Arabidopsis	expanded in seed plant LCA	Wagner Parsimony	GO:0006308	DNA catabolic process	5/471	8/10296	9.79622e-06	0.000154662	0.000103743	AT1G11190/AT1G68290/AT4G21585/AT4G21590/AT4G21600
Arabidopsis	expanded in seed plant LCA	Wagner Parsimony	GO:0019310	inositol catabolic process	4/471	4/10296	4.3263e-06	7.04375e-05	4.72477e-05	AT1G14520/AT2G19800/AT4G26260/AT5G56640
Arabidopsis	expanded in seed plant LCA	Wagner Parsimony	GO:0000281	mitotic cytokinesis	5/471	7/10296	3.81733e-06	6.41558e-05	4.30341e-05	AT3G48860/AT4G08630/AT4G25070/AT5G13260/AT5G23700
Arabidopsis	expanded in seed plant LCA	Wagner Parsimony	GO:0032506	cytokinetic process	5/471	7/10296	3.81733e-06	6.41558e-05	4.30341e-05	AT3G48860/AT4G08630/AT4G25070/AT5G13260/AT5G23700
Arabidopsis	expanded in seed plant LCA	Wagner Parsimony	GO:0061640	cytoskeleton-dependent cytokinesis	5/471	7/10296	3.81733e-06	6.41558e-05	4.30341e-05	AT3G48860/AT4G08630/AT4G25070/AT5G13260/AT5G23700
Arabidopsis	expanded in seed plant LCA	Wagner Parsimony	GO:1902410	mitotic cytokinetic process	5/471	7/10296	3.81733e-06	6.41558e-05	4.30341e-05	AT3G48860/AT4G08630/AT4G25070/AT5G13260/AT5G23700
Arabidopsis	expanded in seed plant LCA	Wagner Parsimony	GO:0006520	cellular amino acid metabolic process	30/471	263/10296	3.40564e-06	6.41558e-05	4.30341e-05	AT2G20610/AT2G24850/AT4G23590/AT4G23600/AT4G28410/AT4G28420/AT5G36160/AT5G53970/AT1G17745/AT3G19480/AT4G34200/AT2G20340/AT4G28680/AT3G47340/AT5G10240/AT5G65010/AT1G15710/AT5G34930/AT1G32470/AT2G35120/AT2G35370/AT1G49820/AT1G29870/AT1G29880/AT3G44740/AT1G69370/AT3G29200/AT5G10870/AT1G08630/AT3G04520
Arabidopsis	expanded in seed plant LCA	Wagner Parsimony	GO:0006997	nucleus organization	5/471	6/10296	1.13339e-06	2.27114e-05	1.52342e-05	AT1G13220/AT1G67230/AT1G68790/AT5G65770/AT5G65780
Arabidopsis	expanded in seed plant LCA	Wagner Parsimony	GO:0006012	galactose metabolic process	8/471	19/10296	8.74726e-07	1.82293e-05	1.22277e-05	AT1G09350/AT1G56600/AT1G60450/AT1G60470/AT2G47180/AT4G26250/AT5G23790/AT5G30500
Arabidopsis	expanded in seed plant LCA	Wagner Parsimony	GO:0090558	plant epidermis development	7/471	12/10296	2.60198e-07	5.64847e-06	3.78885e-06	AT1G80133/AT2G30370/AT3G13898/AT3G22820/AT4G14723/AT4G37810/AT5G10310
Arabidopsis	expanded in seed plant LCA	Wagner Parsimony	GO:0000910	cytokinesis	6/471	8/10296	2.29996e-07	5.20991e-06	3.49468e-06	AT3G48860/AT4G08630/AT4G25070/AT5G13260/AT5G23700/AT2G45490
Arabidopsis	expanded in seed plant LCA	Wagner Parsimony	GO:0000911	cytokinesis by cell plate formation	5/471	5/10296	1.96306e-07	4.64888e-06	3.11835e-06	AT3G48860/AT4G08630/AT4G25070/AT5G13260/AT5G23700
Arabidopsis	expanded in seed plant LCA	Wagner Parsimony	GO:0010374	stomatal complex development	7/471	11/10296	1.12859e-07	2.79998e-06	1.87816e-06	AT1G80133/AT2G30370/AT3G13898/AT3G22820/AT4G14723/AT4G37810/AT5G10310
Arabidopsis	expanded in seed plant LCA	Wagner Parsimony	GO:0009832	plant-type cell wall biogenesis	8/471	15/10296	8.7629e-08	2.28273e-06	1.5312e-06	AT1G77130/AT3G18660/AT4G33330/AT3G16860/AT3G20580/AT4G16120/AT4G27110/AT5G49270
Arabidopsis	expanded in seed plant LCA	Wagner Parsimony	GO:0048519	negative regulation of biological process	21/471	108/10296	1.43476e-08	3.93425e-07	2.639e-07	AT1G05420/AT1G06920/AT1G79960/AT2G18500/AT2G30400/AT2G32100/AT2G36026/AT3G52525/AT4G04025/AT4G14860/AT4G18830/AT5G01840/AT5G04820/AT5G19650/AT5G22240/AT5G58360/AT4G17580/AT5G47120/AT5G47130/AT3G58390/AT4G27650
Arabidopsis	expanded in seed plant LCA	Wagner Parsimony	GO:0009892	negative regulation of metabolic process	18/471	73/10296	2.96852e-09	8.59223e-08	5.76345e-08	AT1G05420/AT1G06920/AT1G79960/AT2G18500/AT2G30400/AT2G32100/AT2G36026/AT3G52525/AT4G04025/AT4G14860/AT4G18830/AT5G01840/AT5G04820/AT5G19650/AT5G22240/AT5G58360/AT3G58390/AT4G27650
Arabidopsis	expanded in seed plant LCA	Wagner Parsimony	GO:0010605	negative regulation of macromolecule metabolic process	18/471	72/10296	2.33377e-09	7.15233e-08	4.7976e-08	AT1G05420/AT1G06920/AT1G79960/AT2G18500/AT2G30400/AT2G32100/AT2G36026/AT3G52525/AT4G04025/AT4G14860/AT4G18830/AT5G01840/AT5G04820/AT5G19650/AT5G22240/AT5G58360/AT3G58390/AT4G27650
Arabidopsis	expanded in seed plant LCA	Wagner Parsimony	GO:0051301	cell division	11/471	23/10296	1.34339e-09	4.3744e-08	2.93424e-08	AT3G48860/AT4G08630/AT4G25070/AT5G13260/AT5G23700/AT3G09730/AT4G31805/AT5G08010/AT5G10890/AT5G61040/AT2G45490
Arabidopsis	expanded in seed plant LCA	Wagner Parsimony	GO:0019953	sexual reproduction	10/471	18/10296	1.149e-09	3.99087e-08	2.67698e-08	AT1G65680/AT1G65681/AT2G20750/AT2G45110/AT3G60570/AT4G28250/AT1G04030/AT1G06660/AT2G30820/AT5G44040
Arabidopsis	expanded in seed plant LCA	Wagner Parsimony	GO:0044703	multi-organism reproductive process	10/471	18/10296	1.149e-09	3.99087e-08	2.67698e-08	AT1G65680/AT1G65681/AT2G20750/AT2G45110/AT3G60570/AT4G28250/AT1G04030/AT1G06660/AT2G30820/AT5G44040
Arabidopsis	expanded in seed plant LCA	Wagner Parsimony	GO:0010629	negative regulation of gene expression	18/471	66/10296	4.98012e-10	1.99588e-08	1.33879e-08	AT1G05420/AT1G06920/AT1G79960/AT2G18500/AT2G30400/AT2G32100/AT2G36026/AT3G52525/AT4G04025/AT4G14860/AT4G18830/AT5G01840/AT5G04820/AT5G19650/AT5G22240/AT5G58360/AT3G58390/AT4G27650
Arabidopsis	expanded in seed plant LCA	Wagner Parsimony	GO:0048523	negative regulation of cellular process	19/471	70/10296	1.78674e-10	7.75743e-09	5.20349e-09	AT1G05420/AT1G06920/AT1G79960/AT2G18500/AT2G30400/AT2G32100/AT2G36026/AT3G52525/AT4G04025/AT4G14860/AT4G18830/AT5G01840/AT5G04820/AT5G19650/AT5G22240/AT5G58360/AT4G17580/AT5G47120/AT5G47130
Arabidopsis	expanded in seed plant LCA	Wagner Parsimony	GO:0031324	negative regulation of cellular metabolic process	16/471	41/10296	1.02417e-11	4.85086e-10	3.25384e-10	AT1G05420/AT1G06920/AT1G79960/AT2G18500/AT2G30400/AT2G32100/AT2G36026/AT3G52525/AT4G04025/AT4G14860/AT4G18830/AT5G01840/AT5G04820/AT5G19650/AT5G22240/AT5G58360
Arabidopsis	expanded in seed plant LCA	Wagner Parsimony	GO:0051172	negative regulation of nitrogen compound metabolic process	16/471	40/10296	6.51596e-12	3.39482e-10	2.27716e-10	AT1G05420/AT1G06920/AT1G79960/AT2G18500/AT2G30400/AT2G32100/AT2G36026/AT3G52525/AT4G04025/AT4G14860/AT4G18830/AT5G01840/AT5G04820/AT5G19650/AT5G22240/AT5G58360
Arabidopsis	expanded in seed plant LCA	Wagner Parsimony	GO:0045934	negative regulation of nucleobase-containing compound metabolic process	16/471	36/10296	8.97961e-13	5.1982e-11	3.48682e-11	AT1G05420/AT1G06920/AT1G79960/AT2G18500/AT2G30400/AT2G32100/AT2G36026/AT3G52525/AT4G04025/AT4G14860/AT4G18830/AT5G01840/AT5G04820/AT5G19650/AT5G22240/AT5G58360
Arabidopsis	expanded in seed plant LCA	Wagner Parsimony	GO:0009890	negative regulation of biosynthetic process	16/471	34/10296	2.94838e-13	1.92013e-11	1.28797e-11	AT1G05420/AT1G06920/AT1G79960/AT2G18500/AT2G30400/AT2G32100/AT2G36026/AT3G52525/AT4G04025/AT4G14860/AT4G18830/AT5G01840/AT5G04820/AT5G19650/AT5G22240/AT5G58360
Arabidopsis	expanded in seed plant LCA	Wagner Parsimony	GO:0031327	negative regulation of cellular biosynthetic process	16/471	34/10296	2.94838e-13	1.92013e-11	1.28797e-11	AT1G05420/AT1G06920/AT1G79960/AT2G18500/AT2G30400/AT2G32100/AT2G36026/AT3G52525/AT4G04025/AT4G14860/AT4G18830/AT5G01840/AT5G04820/AT5G19650/AT5G22240/AT5G58360
Arabidopsis	expanded in seed plant LCA	Wagner Parsimony	GO:0010558	negative regulation of macromolecule biosynthetic process	16/471	33/10296	1.62868e-13	1.41423e-11	9.48632e-12	AT1G05420/AT1G06920/AT1G79960/AT2G18500/AT2G30400/AT2G32100/AT2G36026/AT3G52525/AT4G04025/AT4G14860/AT4G18830/AT5G01840/AT5G04820/AT5G19650/AT5G22240/AT5G58360
Arabidopsis	expanded in seed plant LCA	Wagner Parsimony	GO:0051253	negative regulation of RNA metabolic process	16/471	33/10296	1.62868e-13	1.41423e-11	9.48632e-12	AT1G05420/AT1G06920/AT1G79960/AT2G18500/AT2G30400/AT2G32100/AT2G36026/AT3G52525/AT4G04025/AT4G14860/AT4G18830/AT5G01840/AT5G04820/AT5G19650/AT5G22240/AT5G58360
Arabidopsis	expanded in seed plant LCA	Wagner Parsimony	GO:2000113	negative regulation of cellular macromolecule biosynthetic process	16/471	33/10296	1.62868e-13	1.41423e-11	9.48632e-12	AT1G05420/AT1G06920/AT1G79960/AT2G18500/AT2G30400/AT2G32100/AT2G36026/AT3G52525/AT4G04025/AT4G14860/AT4G18830/AT5G01840/AT5G04820/AT5G19650/AT5G22240/AT5G58360
Arabidopsis	expanded in seed plant LCA	Wagner Parsimony	GO:0045892	negative regulation of transcription, DNA-templated	16/471	31/10296	4.5673e-14	7.93188e-12	5.32051e-12	AT1G05420/AT1G06920/AT1G79960/AT2G18500/AT2G30400/AT2G32100/AT2G36026/AT3G52525/AT4G04025/AT4G14860/AT4G18830/AT5G01840/AT5G04820/AT5G19650/AT5G22240/AT5G58360
Arabidopsis	expanded in seed plant LCA	Wagner Parsimony	GO:1902679	negative regulation of RNA biosynthetic process	16/471	31/10296	4.5673e-14	7.93188e-12	5.32051e-12	AT1G05420/AT1G06920/AT1G79960/AT2G18500/AT2G30400/AT2G32100/AT2G36026/AT3G52525/AT4G04025/AT4G14860/AT4G18830/AT5G01840/AT5G04820/AT5G19650/AT5G22240/AT5G58360
Arabidopsis	expanded in seed plant LCA	Wagner Parsimony	GO:1903507	negative regulation of nucleic acid-templated transcription	16/471	31/10296	4.5673e-14	7.93188e-12	5.32051e-12	AT1G05420/AT1G06920/AT1G79960/AT2G18500/AT2G30400/AT2G32100/AT2G36026/AT3G52525/AT4G04025/AT4G14860/AT4G18830/AT5G01840/AT5G04820/AT5G19650/AT5G22240/AT5G58360
Arabidopsis	gained in euphyllophyte LCA	Wagner Parsimony	GO:0070072	vacuolar proton-transporting V-type ATPase complex assembly	2/161	4/10296	0.00142829	0.00932949	0.0070375	AT1G05780/AT2G31710
Arabidopsis	gained in euphyllophyte LCA	Wagner Parsimony	GO:0008033	tRNA processing	8/161	68/10296	1.00144e-05	0.000307441	0.000231912	AT1G25410/AT1G68460/AT2G27760/AT3G19160/AT3G23630/AT3G63110/AT4G24650/AT5G19040
Arabidopsis	gained in euphyllophyte LCA	Wagner Parsimony	GO:0006399	tRNA metabolic process	8/161	124/10296	0.000712583	0.00515166	0.00388604	AT1G25410/AT1G68460/AT2G27760/AT3G19160/AT3G23630/AT3G63110/AT4G24650/AT5G19040
Arabidopsis	gained in euphyllophyte LCA	Wagner Parsimony	GO:1902644	tertiary alcohol metabolic process	2/161	3/10296	0.000721568	0.00515166	0.00388604	AT1G13930/AT2G03440
Arabidopsis	gained in euphyllophyte LCA	Wagner Parsimony	GO:1902645	tertiary alcohol biosynthetic process	2/161	3/10296	0.000721568	0.00515166	0.00388604	AT1G13930/AT2G03440
Arabidopsis	gained in euphyllophyte LCA	Wagner Parsimony	GO:0006714	sesquiterpenoid metabolic process	2/161	3/10296	0.000721568	0.00515166	0.00388604	AT1G13930/AT2G03440
Arabidopsis	gained in euphyllophyte LCA	Wagner Parsimony	GO:0016106	sesquiterpenoid biosynthetic process	2/161	3/10296	0.000721568	0.00515166	0.00388604	AT1G13930/AT2G03440
Arabidopsis	gained in euphyllophyte LCA	Wagner Parsimony	GO:0006396	RNA processing	14/161	329/10296	0.000638511	0.00515166	0.00388604	AT1G25410/AT1G68460/AT2G27760/AT3G19160/AT3G23630/AT3G63110/AT4G24650/AT5G19040/AT1G30010/AT5G46920/AT2G48100/AT3G27970/AT5G40310/AT5G55100
Arabidopsis	gained in euphyllophyte LCA	Dollo Parsimony	GO:0006950	response to stress	18/151	447/10296	9.27666e-05	0.000731219	0.000493989	AT1G23130/AT1G35260/AT1G35310/AT1G70830/AT1G70840/AT1G70850/AT1G70870/AT1G70880/AT1G70890/AT5G28000/AT5G28010/AT1G19610/AT1G75830/AT2G26010/AT2G26020/AT5G44420/AT5G44430/AT5G05190
Arabidopsis	gained in euphyllophyte LCA	Wagner Parsimony	GO:0062012	regulation of small molecule metabolic process	2/161	3/10296	0.000721568	0.00515166	0.00388604	AT1G13930/AT2G03440
Arabidopsis	gained in euphyllophyte LCA	Wagner Parsimony	GO:0043455	regulation of secondary metabolic process	2/161	4/10296	0.00142829	0.00932949	0.0070375	AT1G13930/AT2G03440
Arabidopsis	gained in euphyllophyte LCA	Wagner Parsimony	GO:0048586	regulation of long-day photoperiodism, flowering	2/161	2/10296	0.000243025	0.00286956	0.0021646	AT1G28520/AT2G42400
Arabidopsis	gained in euphyllophyte LCA	Wagner Parsimony	GO:0019216	regulation of lipid metabolic process	2/161	3/10296	0.000721568	0.00515166	0.00388604	AT1G13930/AT2G03440
Arabidopsis	gained in euphyllophyte LCA	Wagner Parsimony	GO:0046890	regulation of lipid biosynthetic process	2/161	3/10296	0.000721568	0.00515166	0.00388604	AT1G13930/AT2G03440
Arabidopsis	gained in euphyllophyte LCA	Wagner Parsimony	GO:0019747	regulation of isoprenoid metabolic process	2/161	2/10296	0.000243025	0.00286956	0.0021646	AT1G13930/AT2G03440
Arabidopsis	gained in euphyllophyte LCA	Dollo Parsimony	GO:0051090	regulation of DNA-binding transcription factor activity	2/151	2/10296	0.000213685	0.00143169	0.000967204	AT2G41180/AT3G56710
Arabidopsis	gained in euphyllophyte LCA	Wagner Parsimony	GO:0010565	regulation of cellular ketone metabolic process	2/161	2/10296	0.000243025	0.00286956	0.0021646	AT1G13930/AT2G03440
Arabidopsis	gained in euphyllophyte LCA	Wagner Parsimony	GO:1902930	regulation of alcohol biosynthetic process	2/161	2/10296	0.000243025	0.00286956	0.0021646	AT1G13930/AT2G03440
Arabidopsis	gained in euphyllophyte LCA	Wagner Parsimony	GO:0010115	regulation of abscisic acid biosynthetic process	2/161	2/10296	0.000243025	0.00286956	0.0021646	AT1G13930/AT2G03440
Arabidopsis	gained in euphyllophyte LCA	Wagner Parsimony	GO:0070070	proton-transporting V-type ATPase complex assembly	2/161	4/10296	0.00142829	0.00932949	0.0070375	AT1G05780/AT2G31710
Arabidopsis	gained in euphyllophyte LCA	Wagner Parsimony	GO:0016567	protein ubiquitination	10/161	136/10296	5.18204e-05	0.00113635	0.00085718	AT1G24330/AT1G27910/AT1G67530/AT3G47820/AT5G40140/AT5G62560/AT5G65200/AT5G03450/AT5G03750/AT5G01160
Arabidopsis	gained in euphyllophyte LCA	Wagner Parsimony	GO:0070647	protein modification by small protein conjugation or removal	10/161	195/10296	0.000961538	0.00670891	0.00506073	AT1G24330/AT1G27910/AT1G67530/AT3G47820/AT5G40140/AT5G62560/AT5G65200/AT5G03450/AT5G03750/AT5G01160
Arabidopsis	gained in euphyllophyte LCA	Wagner Parsimony	GO:0032446	protein modification by small protein conjugation	10/161	142/10296	7.47375e-05	0.00152963	0.00115384	AT1G24330/AT1G27910/AT1G67530/AT3G47820/AT5G40140/AT5G62560/AT5G65200/AT5G03450/AT5G03750/AT5G01160
Arabidopsis	gained in euphyllophyte LCA	Wagner Parsimony	GO:2000243	positive regulation of reproductive process	2/161	2/10296	0.000243025	0.00286956	0.0021646	AT1G28520/AT2G42400
Arabidopsis	gained in euphyllophyte LCA	Wagner Parsimony	GO:0048582	positive regulation of post-embryonic development	2/161	3/10296	0.000721568	0.00515166	0.00388604	AT1G28520/AT2G42400
Arabidopsis	gained in euphyllophyte LCA	Wagner Parsimony	GO:0048578	positive regulation of long-day photoperiodism, flowering	2/161	2/10296	0.000243025	0.00286956	0.0021646	AT1G28520/AT2G42400
Arabidopsis	gained in euphyllophyte LCA	Dollo Parsimony	GO:0051091	positive regulation of DNA-binding transcription factor activity	2/151	2/10296	0.000213685	0.00143169	0.000967204	AT2G41180/AT3G56710
Arabidopsis	gained in euphyllophyte LCA	Dollo Parsimony	GO:0005976	polysaccharide metabolic process	10/151	109/10296	4.20708e-06	3.52343e-05	2.38032e-05	AT1G55850/AT4G23990/AT4G24000/AT4G24010/AT2G32530/AT2G32540/AT2G32610/AT2G32620/AT4G15290/AT4G15320
Arabidopsis	gained in euphyllophyte LCA	Wagner Parsimony	GO:0000271	polysaccharide biosynthetic process	6/161	62/10296	0.000397241	0.00435547	0.00328545	AT2G32530/AT2G32540/AT2G32610/AT2G32620/AT4G15290/AT4G15320
Arabidopsis	gained in euphyllophyte LCA	Dollo Parsimony	GO:0000271	polysaccharide biosynthetic process	10/151	62/10296	1.91068e-08	2.56031e-07	1.72967e-07	AT1G55850/AT4G23990/AT4G24000/AT4G24010/AT2G32530/AT2G32540/AT2G32610/AT2G32620/AT4G15290/AT4G15320
Arabidopsis	gained in euphyllophyte LCA	Wagner Parsimony	GO:0071702	organic substance transport	17/161	432/10296	0.000416284	0.00440687	0.00332423	AT2G15050/AT2G15325/AT2G18370/AT2G38530/AT2G38540/AT3G08770/AT3G51590/AT3G51600/AT4G33355/AT5G01870/AT5G59310/AT5G59320/AT5G59330/AT5G62065/AT1G48440/AT3G17780/AT5G23395
Arabidopsis	gained in euphyllophyte LCA	Wagner Parsimony	GO:0034470	ncRNA processing	11/161	120/10296	2.59644e-06	0.000113872	8.58973e-05	AT1G25410/AT1G68460/AT2G27760/AT3G19160/AT3G23630/AT3G63110/AT4G24650/AT5G19040/AT2G48100/AT3G27970/AT5G40310
Arabidopsis	gained in euphyllophyte LCA	Wagner Parsimony	GO:0034660	ncRNA metabolic process	11/161	176/10296	9.64367e-05	0.00185038	0.00139579	AT1G25410/AT1G68460/AT2G27760/AT3G19160/AT3G23630/AT3G63110/AT4G24650/AT5G19040/AT2G48100/AT3G27970/AT5G40310
Arabidopsis	gained in euphyllophyte LCA	Wagner Parsimony	GO:0005996	monosaccharide metabolic process	8/161	51/10296	1.08051e-06	5.5286e-05	4.17038e-05	AT1G09350/AT1G56600/AT1G60450/AT1G60470/AT2G47180/AT4G26250/AT5G23790/AT5G30500
Arabidopsis	gained in euphyllophyte LCA	Dollo Parsimony	GO:0033036	macromolecule localization	15/151	357/10296	0.000232964	0.00148653	0.00100426	AT2G15050/AT2G15325/AT2G18370/AT2G38530/AT2G38540/AT3G08770/AT3G51590/AT3G51600/AT4G33355/AT5G01870/AT5G59310/AT5G59320/AT5G59330/AT5G62065/AT1G02620
Arabidopsis	gained in euphyllophyte LCA	Wagner Parsimony	GO:0033036	macromolecule localization	17/161	357/10296	4.18422e-05	0.000988119	0.000745367	AT2G15050/AT2G15325/AT2G18370/AT2G38530/AT2G38540/AT3G08770/AT3G51590/AT3G51600/AT4G33355/AT5G01870/AT5G59310/AT5G59320/AT5G59330/AT5G62065/AT1G48440/AT3G17780/AT5G23395
Arabidopsis	gained in euphyllophyte LCA	Wagner Parsimony	GO:0048574	long-day photoperiodism, flowering	2/161	2/10296	0.000243025	0.00286956	0.0021646	AT1G28520/AT2G42400
Arabidopsis	gained in euphyllophyte LCA	Wagner Parsimony	GO:0048571	long-day photoperiodism	2/161	2/10296	0.000243025	0.00286956	0.0021646	AT1G28520/AT2G42400
Arabidopsis	gained in euphyllophyte LCA	Wagner Parsimony	GO:0006869	lipid transport	14/161	81/10296	2.18278e-11	5.60143e-09	4.22532e-09	AT2G15050/AT2G15325/AT2G18370/AT2G38530/AT2G38540/AT3G08770/AT3G51590/AT3G51600/AT4G33355/AT5G01870/AT5G59310/AT5G59320/AT5G59330/AT5G62065
Arabidopsis	gained in euphyllophyte LCA	Dollo Parsimony	GO:0006869	lipid transport	14/151	81/10296	9.09062e-12	3.04536e-10	2.05735e-10	AT2G15050/AT2G15325/AT2G18370/AT2G38530/AT2G38540/AT3G08770/AT3G51590/AT3G51600/AT4G33355/AT5G01870/AT5G59310/AT5G59320/AT5G59330/AT5G62065
Arabidopsis	gained in euphyllophyte LCA	Wagner Parsimony	GO:0010876	lipid localization	14/161	84/10296	3.64914e-11	5.60143e-09	4.22532e-09	AT2G15050/AT2G15325/AT2G18370/AT2G38530/AT2G38540/AT3G08770/AT3G51590/AT3G51600/AT4G33355/AT5G01870/AT5G59310/AT5G59320/AT5G59330/AT5G62065
Arabidopsis	gained in euphyllophyte LCA	Dollo Parsimony	GO:0010876	lipid localization	14/151	84/10296	1.52394e-11	4.08417e-10	2.75914e-10	AT2G15050/AT2G15325/AT2G18370/AT2G38530/AT2G38540/AT3G08770/AT3G51590/AT3G51600/AT4G33355/AT5G01870/AT5G59310/AT5G59320/AT5G59330/AT5G62065
Arabidopsis	gained in euphyllophyte LCA	Wagner Parsimony	GO:0019318	hexose metabolic process	8/161	46/10296	4.73121e-07	2.90496e-05	2.1913e-05	AT1G09350/AT1G56600/AT1G60450/AT1G60470/AT2G47180/AT4G26250/AT5G23790/AT5G30500
Arabidopsis	gained in euphyllophyte LCA	Dollo Parsimony	GO:0044042	glucan metabolic process	10/151	87/10296	5.19875e-07	5.80527e-06	3.92187e-06	AT1G55850/AT4G23990/AT4G24000/AT4G24010/AT2G32530/AT2G32540/AT2G32610/AT2G32620/AT4G15290/AT4G15320
Arabidopsis	gained in euphyllophyte LCA	Wagner Parsimony	GO:0009250	glucan biosynthetic process	6/161	49/10296	0.000106808	0.00192883	0.00145498	AT2G32530/AT2G32540/AT2G32610/AT2G32620/AT4G15290/AT4G15320
Arabidopsis	gained in euphyllophyte LCA	Dollo Parsimony	GO:0009250	glucan biosynthetic process	10/151	49/10296	1.71866e-09	2.87876e-08	1.9448e-08	AT1G55850/AT4G23990/AT4G24000/AT4G24010/AT2G32530/AT2G32540/AT2G32610/AT2G32620/AT4G15290/AT4G15320
Arabidopsis	gained in euphyllophyte LCA	Wagner Parsimony	GO:0006012	galactose metabolic process	8/161	19/10296	1.96147e-10	2.00724e-08	1.51412e-08	AT1G09350/AT1G56600/AT1G60450/AT1G60470/AT2G47180/AT4G26250/AT5G23790/AT5G30500
Arabidopsis	gained in euphyllophyte LCA	Dollo Parsimony	GO:0006952	defense response	18/151	132/10296	5.83453e-13	7.81827e-11	5.28179e-11	AT1G23130/AT1G35260/AT1G35310/AT1G70830/AT1G70840/AT1G70850/AT1G70870/AT1G70880/AT1G70890/AT5G28000/AT5G28010/AT1G19610/AT1G75830/AT2G26010/AT2G26020/AT5G44420/AT5G44430/AT5G05190
Arabidopsis	gained in euphyllophyte LCA	Wagner Parsimony	GO:0006338	chromatin remodeling	3/161	15/10296	0.00148718	0.00951178	0.00717501	AT1G56460/AT2G47350/AT3G06660
Arabidopsis	gained in euphyllophyte LCA	Wagner Parsimony	GO:0030243	cellulose metabolic process	6/161	29/10296	4.69708e-06	0.000160222	0.00012086	AT2G32530/AT2G32540/AT2G32610/AT2G32620/AT4G15290/AT4G15320
Arabidopsis	gained in euphyllophyte LCA	Dollo Parsimony	GO:0030243	cellulose metabolic process	10/151	29/10296	5.38241e-12	2.40414e-10	1.62416e-10	AT1G55850/AT4G23990/AT4G24000/AT4G24010/AT2G32530/AT2G32540/AT2G32610/AT2G32620/AT4G15290/AT4G15320
Arabidopsis	gained in euphyllophyte LCA	Wagner Parsimony	GO:0030244	cellulose biosynthetic process	6/161	28/10296	3.77378e-06	0.000144819	0.000109241	AT2G32530/AT2G32540/AT2G32610/AT2G32620/AT4G15290/AT4G15320
Arabidopsis	gained in euphyllophyte LCA	Dollo Parsimony	GO:0030244	cellulose biosynthetic process	10/151	28/10296	3.57089e-12	2.3925e-10	1.6163e-10	AT1G55850/AT4G23990/AT4G24000/AT4G24010/AT2G32530/AT2G32540/AT2G32610/AT2G32620/AT4G15290/AT4G15320
Arabidopsis	gained in euphyllophyte LCA	Dollo Parsimony	GO:0044264	cellular polysaccharide metabolic process	10/151	100/10296	1.91168e-06	1.82975e-05	1.23613e-05	AT1G55850/AT4G23990/AT4G24000/AT4G24010/AT2G32530/AT2G32540/AT2G32610/AT2G32620/AT4G15290/AT4G15320
Arabidopsis	gained in euphyllophyte LCA	Wagner Parsimony	GO:0033692	cellular polysaccharide biosynthetic process	6/161	62/10296	0.000397241	0.00435547	0.00328545	AT2G32530/AT2G32540/AT2G32610/AT2G32620/AT4G15290/AT4G15320
Arabidopsis	gained in euphyllophyte LCA	Dollo Parsimony	GO:0033692	cellular polysaccharide biosynthetic process	10/151	62/10296	1.91068e-08	2.56031e-07	1.72967e-07	AT1G55850/AT4G23990/AT4G24000/AT4G24010/AT2G32530/AT2G32540/AT2G32610/AT2G32620/AT4G15290/AT4G15320
Arabidopsis	gained in euphyllophyte LCA	Dollo Parsimony	GO:0006073	cellular glucan metabolic process	10/151	87/10296	5.19875e-07	5.80527e-06	3.92187e-06	AT1G55850/AT4G23990/AT4G24000/AT4G24010/AT2G32530/AT2G32540/AT2G32610/AT2G32620/AT4G15290/AT4G15320
Arabidopsis	gained in euphyllophyte LCA	Dollo Parsimony	GO:0044262	cellular carbohydrate metabolic process	10/151	157/10296	0.000101387	0.00075477	0.0005099	AT1G55850/AT4G23990/AT4G24000/AT4G24010/AT2G32530/AT2G32540/AT2G32610/AT2G32620/AT4G15290/AT4G15320
Arabidopsis	gained in euphyllophyte LCA	Dollo Parsimony	GO:0034637	cellular carbohydrate biosynthetic process	10/151	89/10296	6.44435e-07	6.64264e-06	4.48756e-06	AT1G55850/AT4G23990/AT4G24000/AT4G24010/AT2G32530/AT2G32540/AT2G32610/AT2G32620/AT4G15290/AT4G15320
Arabidopsis	gained in euphyllophyte LCA	Dollo Parsimony	GO:0016051	carbohydrate biosynthetic process	10/151	103/10296	2.50937e-06	2.2417e-05	1.51443e-05	AT1G55850/AT4G23990/AT4G24000/AT4G24010/AT2G32530/AT2G32540/AT2G32610/AT2G32620/AT4G15290/AT4G15320
Arabidopsis	gained in euphyllophyte LCA	Wagner Parsimony	GO:0051273	beta-glucan metabolic process	6/161	41/10296	3.8075e-05	0.000974085	0.00073478	AT2G32530/AT2G32540/AT2G32610/AT2G32620/AT4G15290/AT4G15320
Arabidopsis	gained in euphyllophyte LCA	Dollo Parsimony	GO:0051273	beta-glucan metabolic process	10/151	41/10296	2.59189e-10	4.96162e-09	3.35192e-09	AT1G55850/AT4G23990/AT4G24000/AT4G24010/AT2G32530/AT2G32540/AT2G32610/AT2G32620/AT4G15290/AT4G15320
Arabidopsis	gained in euphyllophyte LCA	Wagner Parsimony	GO:0051274	beta-glucan biosynthetic process	6/161	40/10296	3.29252e-05	0.000918913	0.000693163	AT2G32530/AT2G32540/AT2G32610/AT2G32620/AT4G15290/AT4G15320
Arabidopsis	gained in euphyllophyte LCA	Dollo Parsimony	GO:0051274	beta-glucan biosynthetic process	10/151	40/10296	1.98444e-10	4.43191e-09	2.99406e-09	AT1G55850/AT4G23990/AT4G24000/AT4G24010/AT2G32530/AT2G32540/AT2G32610/AT2G32620/AT4G15290/AT4G15320
Arabidopsis	gained in euphyllophyte LCA	Wagner Parsimony	GO:0043288	apocarotenoid metabolic process	2/161	3/10296	0.000721568	0.00515166	0.00388604	AT1G13930/AT2G03440
Arabidopsis	gained in euphyllophyte LCA	Wagner Parsimony	GO:0043289	apocarotenoid biosynthetic process	2/161	3/10296	0.000721568	0.00515166	0.00388604	AT1G13930/AT2G03440
Arabidopsis	gained in euphyllophyte LCA	Wagner Parsimony	GO:0009308	amine metabolic process	9/161	53/10296	1.09926e-07	8.43683e-06	6.36414e-06	AT1G31670/AT1G31690/AT1G31710/AT1G62810/AT3G43670/AT4G12270/AT4G12280/AT4G12290/AT4G14940
Arabidopsis	gained in euphyllophyte LCA	Wagner Parsimony	GO:0009687	abscisic acid metabolic process	2/161	3/10296	0.000721568	0.00515166	0.00388604	AT1G13930/AT2G03440
Arabidopsis	gained in euphyllophyte LCA	Wagner Parsimony	GO:0009688	abscisic acid biosynthetic process	2/161	3/10296	0.000721568	0.00515166	0.00388604	AT1G13930/AT2G03440
Arabidopsis	gained in seed plant LCA	Dollo Parsimony	GO:0009838	abscission	5/182	5/10296	1.63446e-09	6.66043e-08	4.04314e-08	AT1G76952/AT3G18715/AT5G09805/AT5G64667/AT1G68765
Arabidopsis	gained in seed plant LCA	Wagner Parsimony	GO:0015837	amine transport	7/270	7/10296	7.90132e-12	3.58433e-10	2.32881e-10	AT2G24762/AT3G30725/AT4G25760/AT4G31730/AT5G24920/AT5G38770/AT5G57685
Arabidopsis	gained in seed plant LCA	Wagner Parsimony	GO:0032973	amino acid export across plasma membrane	7/270	7/10296	7.90132e-12	3.58433e-10	2.32881e-10	AT2G24762/AT3G30725/AT4G25760/AT4G31730/AT5G24920/AT5G38770/AT5G57685
Arabidopsis	gained in seed plant LCA	Wagner Parsimony	GO:0003333	amino acid transmembrane transport	7/270	9/10296	2.71868e-10	7.98012e-09	5.18484e-09	AT2G24762/AT3G30725/AT4G25760/AT4G31730/AT5G24920/AT5G38770/AT5G57685
Arabidopsis	gained in seed plant LCA	Wagner Parsimony	GO:0006865	amino acid transport	7/270	10/10296	8.85968e-10	1.84208e-08	1.19683e-08	AT2G24762/AT3G30725/AT4G25760/AT4G31730/AT5G24920/AT5G38770/AT5G57685
Arabidopsis	gained in seed plant LCA	Wagner Parsimony	GO:0048856	anatomical structure development	17/270	131/10296	5.08711e-08	5.28847e-07	3.43603e-07	AT1G08465/AT1G23420/AT1G69180/AT2G26580/AT2G45190/AT4G00180/AT1G32585/AT1G32610/AT2G35230/AT1G18620/AT1G74160/AT3G02170/AT5G15580/AT2G37630/AT3G63430/AT1G69935/AT4G33780
Arabidopsis	gained in seed plant LCA	Wagner Parsimony	GO:0009653	anatomical structure morphogenesis	6/270	20/10296	8.75074e-06	6.93114e-05	4.5033e-05	AT1G18620/AT1G74160/AT3G02170/AT5G15580/AT2G37630/AT3G63430
Arabidopsis	gained in seed plant LCA	Wagner Parsimony	GO:0098656	anion transmembrane transport	7/270	21/10296	6.69774e-07	5.76237e-06	3.74393e-06	AT2G24762/AT3G30725/AT4G25760/AT4G31730/AT5G24920/AT5G38770/AT5G57685
Arabidopsis	gained in seed plant LCA	Wagner Parsimony	GO:0009734	auxin-activated signaling pathway	3/270	7/10296	0.000577264	0.00266717	0.00173292	AT1G54200/AT3G13980/AT3G42800
Arabidopsis	gained in seed plant LCA	Dollo Parsimony	GO:0009734	auxin-activated signaling pathway	3/182	7/10296	0.000180481	0.000891469	0.000541156	AT1G54200/AT3G13980/AT3G42800
Arabidopsis	gained in seed plant LCA	Dollo Parsimony	GO:0016553	base conversion or substitution editing	5/182	12/10296	1.17019e-06	2.11934e-05	1.28652e-05	AT1G11430/AT3G06790/AT1G53260/AT1G72530/AT3G15000
Arabidopsis	gained in seed plant LCA	Wagner Parsimony	GO:0016553	base conversion or substitution editing	7/270	12/10296	5.589e-09	9.61693e-08	6.24832e-08	AT1G32580/AT2G35240/AT1G11430/AT3G06790/AT1G53260/AT1G72530/AT3G15000
Arabidopsis	gained in seed plant LCA	Wagner Parsimony	GO:1905039	carboxylic acid transmembrane transport	7/270	13/10296	1.1839e-08	1.45559e-07	9.45728e-08	AT2G24762/AT3G30725/AT4G25760/AT4G31730/AT5G24920/AT5G38770/AT5G57685
Arabidopsis	gained in seed plant LCA	Wagner Parsimony	GO:0046942	carboxylic acid transport	7/270	33/10296	1.87869e-05	0.000122158	7.93685e-05	AT2G24762/AT3G30725/AT4G25760/AT4G31730/AT5G24920/AT5G38770/AT5G57685
Arabidopsis	gained in seed plant LCA	Wagner Parsimony	GO:0007154	cell communication	36/270	470/10296	5.84015e-09	9.71412e-08	6.31146e-08	AT1G17600/AT1G27170/AT1G27180/AT1G72840/AT1G72850/AT1G72860/AT1G72870/AT4G09420/AT4G09430/AT5G17680/AT5G36930/AT5G40090/AT5G40100/AT5G48770/AT1G17615/AT1G52900/AT1G61105/AT1G72890/AT1G72900/AT1G72910/AT1G72920/AT1G72930/AT1G72940/AT1G72950/AT5G48780/AT4G23440/AT3G22942/AT3G63420/AT5G20635/AT3G44450/AT3G52740/AT1G54200/AT3G13980/AT3G42800/AT1G69935/AT4G33780
Arabidopsis	gained in seed plant LCA	Wagner Parsimony	GO:0007049	cell cycle	10/270	125/10296	0.0016317	0.00684216	0.00444549	AT1G10690/AT1G51355/AT1G60783/AT3G20898/AT3G27630/AT5G02220/AT5G40460/AT1G08180/AT5G52950/AT5G63135
Arabidopsis	gained in seed plant LCA	Wagner Parsimony	GO:0044786	cell cycle DNA replication	8/270	19/10296	1.18694e-08	1.45559e-07	9.45728e-08	AT1G10690/AT1G51355/AT1G60783/AT3G20898/AT3G27630/AT5G02220/AT5G40460/AT1G08180
Arabidopsis	gained in seed plant LCA	Wagner Parsimony	GO:0022402	cell cycle process	10/270	100/10296	0.000282217	0.00148238	0.000963135	AT1G10690/AT1G51355/AT1G60783/AT3G20898/AT3G27630/AT5G02220/AT5G40460/AT1G08180/AT5G52950/AT5G63135
Arabidopsis	gained in seed plant LCA	Dollo Parsimony	GO:0045165	cell fate commitment	2/182	3/10296	0.000921476	0.0038513	0.00233789	AT1G69970/AT3G28455
Arabidopsis	gained in seed plant LCA	Wagner Parsimony	GO:0016049	cell growth	5/270	5/10296	1.19598e-08	1.45559e-07	9.45728e-08	AT1G18620/AT1G74160/AT3G02170/AT5G15580/AT3G63430
Arabidopsis	gained in seed plant LCA	Wagner Parsimony	GO:0000902	cell morphogenesis	5/270	12/10296	8.13976e-06	6.55119e-05	4.25644e-05	AT1G18620/AT1G74160/AT3G02170/AT5G15580/AT3G63430
Arabidopsis	gained in seed plant LCA	Wagner Parsimony	GO:0008283	cell proliferation	5/270	7/10296	2.40495e-07	2.18194e-06	1.41765e-06	AT1G13590/AT2G22860/AT3G49780/AT4G37720/AT5G65870
Arabidopsis	gained in seed plant LCA	Dollo Parsimony	GO:0008283	cell proliferation	5/182	7/10296	3.3347e-08	9.05926e-07	5.49933e-07	AT1G13590/AT2G22860/AT3G49780/AT4G37720/AT5G65870
Arabidopsis	gained in seed plant LCA	Dollo Parsimony	GO:0007267	cell-cell signaling	2/182	3/10296	0.000921476	0.0038513	0.00233789	AT1G69970/AT3G28455
Arabidopsis	gained in seed plant LCA	Dollo Parsimony	GO:0045168	cell-cell signaling involved in cell fate commitment	2/182	3/10296	0.000921476	0.0038513	0.00233789	AT1G69970/AT3G28455
Arabidopsis	gained in seed plant LCA	Wagner Parsimony	GO:0032989	cellular component morphogenesis	5/270	13/10296	1.29444e-05	9.64065e-05	6.26373e-05	AT1G18620/AT1G74160/AT3G02170/AT5G15580/AT3G63430
Arabidopsis	gained in seed plant LCA	Wagner Parsimony	GO:1990748	cellular detoxification	4/270	9/10296	5.25311e-05	0.00031582	0.000205195	AT3G49570/AT3G49580/AT5G24655/AT5G24660
Arabidopsis	gained in seed plant LCA	Wagner Parsimony	GO:0048869	cellular developmental process	5/270	18/10296	7.73646e-05	0.000454176	0.000295087	AT1G18620/AT1G74160/AT3G02170/AT5G15580/AT3G63430
Arabidopsis	gained in seed plant LCA	Wagner Parsimony	GO:0098869	cellular oxidant detoxification	4/270	8/10296	2.97981e-05	0.000188218	0.000122289	AT3G49570/AT3G49580/AT5G24655/AT5G24660
Arabidopsis	gained in seed plant LCA	Dollo Parsimony	GO:0071229	cellular response to acid chemical	5/182	27/10296	9.61554e-05	0.00054046	0.00032808	AT1G20530/AT1G21740/AT1G77500/AT2G17110/AT4G35240
Arabidopsis	gained in seed plant LCA	Wagner Parsimony	GO:0071365	cellular response to auxin stimulus	3/270	7/10296	0.000577264	0.00266717	0.00173292	AT1G54200/AT3G13980/AT3G42800
Arabidopsis	gained in seed plant LCA	Dollo Parsimony	GO:0071365	cellular response to auxin stimulus	3/182	7/10296	0.000180481	0.000891469	0.000541156	AT1G54200/AT3G13980/AT3G42800
Arabidopsis	gained in seed plant LCA	Wagner Parsimony	GO:0070887	cellular response to chemical stimulus	9/270	57/10296	1.53339e-05	0.000112524	7.31091e-05	AT1G54200/AT3G13980/AT3G42800/AT3G49570/AT3G49580/AT5G24655/AT5G24660/AT1G69935/AT4G33780
Arabidopsis	gained in seed plant LCA	Dollo Parsimony	GO:0070887	cellular response to chemical stimulus	8/182	57/10296	6.44604e-06	5.53002e-05	3.35694e-05	AT1G20530/AT1G21740/AT1G77500/AT2G17110/AT4G35240/AT1G54200/AT3G13980/AT3G42800
Arabidopsis	gained in seed plant LCA	Wagner Parsimony	GO:0071495	cellular response to endogenous stimulus	5/270	29/10296	0.00084676	0.00364253	0.00236663	AT1G54200/AT3G13980/AT3G42800/AT1G69935/AT4G33780
Arabidopsis	gained in seed plant LCA	Wagner Parsimony	GO:0032870	cellular response to hormone stimulus	5/270	29/10296	0.00084676	0.00364253	0.00236663	AT1G54200/AT3G13980/AT3G42800/AT1G69935/AT4G33780
Arabidopsis	gained in seed plant LCA	Dollo Parsimony	GO:0071241	cellular response to inorganic substance	5/182	17/10296	8.50802e-06	6.93404e-05	4.20923e-05	AT1G20530/AT1G21740/AT1G77500/AT2G17110/AT4G35240
Arabidopsis	gained in seed plant LCA	Dollo Parsimony	GO:0071249	cellular response to nitrate	5/182	16/10296	6.09266e-06	5.53002e-05	3.35694e-05	AT1G20530/AT1G21740/AT1G77500/AT2G17110/AT4G35240
Arabidopsis	gained in seed plant LCA	Dollo Parsimony	GO:1901699	cellular response to nitrogen compound	5/182	16/10296	6.09266e-06	5.53002e-05	3.35694e-05	AT1G20530/AT1G21740/AT1G77500/AT2G17110/AT4G35240
Arabidopsis	gained in seed plant LCA	Wagner Parsimony	GO:0071310	cellular response to organic substance	5/270	31/10296	0.0011608	0.00490882	0.00318936	AT1G54200/AT3G13980/AT3G42800/AT1G69935/AT4G33780
Arabidopsis	gained in seed plant LCA	Dollo Parsimony	GO:1901701	cellular response to oxygen-containing compound	5/182	45/10296	0.00112537	0.00447404	0.00271591	AT1G20530/AT1G21740/AT1G77500/AT2G17110/AT4G35240
Arabidopsis	gained in seed plant LCA	Dollo Parsimony	GO:1902170	cellular response to reactive nitrogen species	5/182	16/10296	6.09266e-06	5.53002e-05	3.35694e-05	AT1G20530/AT1G21740/AT1G77500/AT2G17110/AT4G35240
Arabidopsis	gained in seed plant LCA	Wagner Parsimony	GO:0097237	cellular response to toxic substance	4/270	9/10296	5.25311e-05	0.00031582	0.000205195	AT3G49570/AT3G49580/AT5G24655/AT5G24660
Arabidopsis	gained in seed plant LCA	Dollo Parsimony	GO:0016554	cytidine to uridine editing	5/182	10/10296	3.83219e-07	8.92354e-06	5.41694e-06	AT1G11430/AT3G06790/AT1G53260/AT1G72530/AT3G15000
Arabidopsis	gained in seed plant LCA	Wagner Parsimony	GO:0016554	cytidine to uridine editing	7/270	10/10296	8.85968e-10	1.84208e-08	1.19683e-08	AT1G32580/AT2G35240/AT1G11430/AT3G06790/AT1G53260/AT1G72530/AT3G15000
Arabidopsis	gained in seed plant LCA	Wagner Parsimony	GO:0098542	defense response to other organism	6/270	36/10296	0.000309071	0.00155784	0.00101216	AT3G26470/AT5G48485/AT5G48490/AT5G55410/AT5G55450/AT5G55460
Arabidopsis	gained in seed plant LCA	Wagner Parsimony	GO:0009814	defense response, incompatible interaction	5/270	13/10296	1.29444e-05	9.64065e-05	6.26373e-05	AT5G48485/AT5G48490/AT5G55410/AT5G55450/AT5G55460
Arabidopsis	gained in seed plant LCA	Wagner Parsimony	GO:0098754	detoxification	4/270	9/10296	5.25311e-05	0.00031582	0.000205195	AT3G49570/AT3G49580/AT5G24655/AT5G24660
Arabidopsis	gained in seed plant LCA	Wagner Parsimony	GO:0048589	developmental growth	9/270	16/10296	5.00596e-11	1.66531e-09	1.08199e-09	AT1G32585/AT1G32610/AT2G35230/AT1G18620/AT1G74160/AT3G02170/AT5G15580/AT3G63430/AT1G32310
Arabidopsis	gained in seed plant LCA	Wagner Parsimony	GO:0060560	developmental growth involved in morphogenesis	5/270	5/10296	1.19598e-08	1.45559e-07	9.45728e-08	AT1G18620/AT1G74160/AT3G02170/AT5G15580/AT3G63430
Arabidopsis	gained in seed plant LCA	Wagner Parsimony	GO:0032502	developmental process	18/270	150/10296	6.98947e-08	6.87043e-07	4.46386e-07	AT1G08465/AT1G23420/AT1G69180/AT2G26580/AT2G45190/AT4G00180/AT1G32585/AT1G32610/AT2G35230/AT1G18620/AT1G74160/AT3G02170/AT5G15580/AT2G37630/AT3G63430/AT1G69935/AT4G33780/AT1G32310
Arabidopsis	gained in seed plant LCA	Dollo Parsimony	GO:0003006	developmental process involved in reproduction	5/182	29/10296	0.000137452	0.00072273	0.000438725	AT1G76952/AT3G18715/AT5G09805/AT5G64667/AT1G68765
Arabidopsis	gained in seed plant LCA	Wagner Parsimony	GO:0042023	DNA endoreduplication	8/270	17/10296	3.99618e-09	7.38553e-08	4.79853e-08	AT1G10690/AT1G51355/AT1G60783/AT3G20898/AT3G27630/AT5G02220/AT5G40460/AT1G08180
Arabidopsis	gained in seed plant LCA	Wagner Parsimony	GO:0006260	DNA replication	9/270	91/10296	0.000614758	0.00281435	0.00182854	AT1G10690/AT1G51355/AT1G60783/AT3G20898/AT3G27630/AT5G02220/AT5G40460/AT1G08180/AT5G52950
Arabidopsis	gained in seed plant LCA	Wagner Parsimony	GO:0006261	DNA-dependent DNA replication	8/270	44/10296	1.57474e-05	0.000113884	7.39925e-05	AT1G10690/AT1G51355/AT1G60783/AT3G20898/AT3G27630/AT5G02220/AT5G40460/AT1G08180
Arabidopsis	gained in seed plant LCA	Wagner Parsimony	GO:0009960	endosperm development	3/270	3/10296	1.78391e-05	0.000120293	7.81569e-05	AT1G32585/AT1G32610/AT2G35230
Arabidopsis	gained in seed plant LCA	Wagner Parsimony	GO:0140115	export across plasma membrane	7/270	18/10296	1.96131e-07	1.8466e-06	1.19977e-06	AT2G24762/AT3G30725/AT4G25760/AT4G31730/AT5G24920/AT5G38770/AT5G57685
Arabidopsis	gained in seed plant LCA	Dollo Parsimony	GO:0010227	floral organ abscission	5/182	5/10296	1.63446e-09	6.66043e-08	4.04314e-08	AT1G76952/AT3G18715/AT5G09805/AT5G64667/AT1G68765
Arabidopsis	gained in seed plant LCA	Dollo Parsimony	GO:0048437	floral organ development	5/182	6/10296	9.66621e-09	3.15118e-07	1.91289e-07	AT1G76952/AT3G18715/AT5G09805/AT5G64667/AT1G68765
Arabidopsis	gained in seed plant LCA	Dollo Parsimony	GO:0009908	flower development	5/182	15/10296	4.2494e-06	5.3281e-05	3.23436e-05	AT1G76952/AT3G18715/AT5G09805/AT5G64667/AT1G68765
Arabidopsis	gained in seed plant LCA	Wagner Parsimony	GO:0010154	fruit development	3/270	7/10296	0.000577264	0.00266717	0.00173292	AT1G32585/AT1G32610/AT2G35230
Arabidopsis	gained in seed plant LCA	Wagner Parsimony	GO:0016458	gene silencing	10/270	17/10296	2.1569e-12	3.58433e-10	2.32881e-10	AT1G13790/AT1G15910/AT1G80790/AT3G12550/AT3G48670/AT4G00380/AT4G01180/AT4G01780/AT5G59390/AT4G24500
Arabidopsis	gained in seed plant LCA	Wagner Parsimony	GO:0031047	gene silencing by RNA	10/270	14/10296	1.19031e-13	5.93965e-11	3.85911e-11	AT1G13790/AT1G15910/AT1G80790/AT3G12550/AT3G48670/AT4G00380/AT4G01180/AT4G01780/AT5G59390/AT4G24500
Arabidopsis	gained in seed plant LCA	Wagner Parsimony	GO:0040007	growth	9/270	16/10296	5.00596e-11	1.66531e-09	1.08199e-09	AT1G32585/AT1G32610/AT2G35230/AT1G18620/AT1G74160/AT3G02170/AT5G15580/AT3G63430/AT1G32310
Arabidopsis	gained in seed plant LCA	Wagner Parsimony	GO:0009755	hormone-mediated signaling pathway	5/270	22/10296	0.000218176	0.00115819	0.000752501	AT1G54200/AT3G13980/AT3G42800/AT1G69935/AT4G33780
Arabidopsis	gained in seed plant LCA	Wagner Parsimony	GO:0006955	immune response	5/270	22/10296	0.000218176	0.00115819	0.000752501	AT5G48485/AT5G48490/AT5G55410/AT5G55450/AT5G55460
Arabidopsis	gained in seed plant LCA	Wagner Parsimony	GO:0002376	immune system process	5/270	22/10296	0.000218176	0.00115819	0.000752501	AT5G48485/AT5G48490/AT5G55410/AT5G55450/AT5G55460
Arabidopsis	gained in seed plant LCA	Wagner Parsimony	GO:0045087	innate immune response	5/270	22/10296	0.000218176	0.00115819	0.000752501	AT5G48485/AT5G48490/AT5G55410/AT5G55450/AT5G55460
Arabidopsis	gained in seed plant LCA	Wagner Parsimony	GO:0010876	lipid localization	14/270	84/10296	3.1919e-08	3.38885e-07	2.2018e-07	AT1G07747/AT1G43665/AT1G43666/AT1G43667/AT1G48750/AT1G64235/AT1G66850/AT1G73780/AT2G14846/AT3G18280/AT3G57310/AT4G12825/AT5G38160/AT5G38170
Arabidopsis	gained in seed plant LCA	Dollo Parsimony	GO:0010876	lipid localization	14/182	84/10296	1.90039e-10	1.54882e-08	9.40194e-09	AT1G07747/AT1G43665/AT1G43666/AT1G43667/AT1G48750/AT1G64235/AT1G66850/AT1G73780/AT2G14846/AT3G18280/AT3G57310/AT4G12825/AT5G38160/AT5G38170
Arabidopsis	gained in seed plant LCA	Wagner Parsimony	GO:0006869	lipid transport	14/270	81/10296	1.96749e-08	2.23131e-07	1.44973e-07	AT1G07747/AT1G43665/AT1G43666/AT1G43667/AT1G48750/AT1G64235/AT1G66850/AT1G73780/AT2G14846/AT3G18280/AT3G57310/AT4G12825/AT5G38160/AT5G38170
Arabidopsis	gained in seed plant LCA	Dollo Parsimony	GO:0006869	lipid transport	14/182	81/10296	1.14333e-10	1.54882e-08	9.40194e-09	AT1G07747/AT1G43665/AT1G43666/AT1G43667/AT1G48750/AT1G64235/AT1G66850/AT1G73780/AT2G14846/AT3G18280/AT3G57310/AT4G12825/AT5G38160/AT5G38170
Arabidopsis	gained in seed plant LCA	Dollo Parsimony	GO:0045132	meiotic chromosome segregation	2/182	4/10296	0.0018215	0.00690475	0.00419145	AT3G10440/AT5G04320
Arabidopsis	gained in seed plant LCA	Wagner Parsimony	GO:0006122	mitochondrial electron transport, ubiquinol to cytochrome c	3/270	7/10296	0.000577264	0.00266717	0.00173292	AT1G15120/AT2G01090/AT3G52730
Arabidopsis	gained in seed plant LCA	Wagner Parsimony	GO:0033617	mitochondrial respiratory chain complex IV assembly	2/270	2/10296	0.000685206	0.00299928	0.00194869	AT1G52825/AT4G14615
Arabidopsis	gained in seed plant LCA	Wagner Parsimony	GO:0042814	monopolar cell growth	5/270	5/10296	1.19598e-08	1.45559e-07	9.45728e-08	AT1G18620/AT1G74160/AT3G02170/AT5G15580/AT3G63430
Arabidopsis	gained in seed plant LCA	Wagner Parsimony	GO:0007275	multicellular organism development	12/270	101/10296	1.23808e-05	9.64065e-05	6.26373e-05	AT1G08465/AT1G23420/AT1G69180/AT2G26580/AT2G45190/AT4G00180/AT1G32585/AT1G32610/AT2G35230/AT2G37630/AT1G69935/AT4G33780
Arabidopsis	gained in seed plant LCA	Wagner Parsimony	GO:0032501	multicellular organismal process	13/270	152/10296	0.000176574	0.000979003	0.000636078	AT1G08465/AT1G23420/AT1G69180/AT2G26580/AT2G45190/AT4G00180/AT1G32585/AT1G32610/AT2G35230/AT2G37630/AT1G69935/AT4G33780/AT1G32310
Arabidopsis	gained in seed plant LCA	Wagner Parsimony	GO:0048519	negative regulation of biological process	16/270	108/10296	1.87879e-08	2.18027e-07	1.41657e-07	AT1G13790/AT1G15910/AT1G80790/AT3G12550/AT3G48670/AT4G00380/AT4G01180/AT4G01780/AT5G59390/AT1G78310/AT4G24500/AT1G69935/AT4G33780/AT1G32310/AT5G52950/AT5G63135
Arabidopsis	gained in seed plant LCA	Wagner Parsimony	GO:0051093	negative regulation of developmental process	3/270	6/10296	0.000336385	0.00165032	0.00107225	AT1G69935/AT4G33780/AT1G32310
Arabidopsis	gained in seed plant LCA	Wagner Parsimony	GO:0010629	negative regulation of gene expression	10/270	66/10296	7.52248e-06	6.15364e-05	3.99814e-05	AT1G13790/AT1G15910/AT1G80790/AT3G12550/AT3G48670/AT4G00380/AT4G01180/AT4G01780/AT5G59390/AT4G24500
Arabidopsis	gained in seed plant LCA	Wagner Parsimony	GO:0010605	negative regulation of macromolecule metabolic process	10/270	72/10296	1.66473e-05	0.000118671	7.71031e-05	AT1G13790/AT1G15910/AT1G80790/AT3G12550/AT3G48670/AT4G00380/AT4G01180/AT4G01780/AT5G59390/AT4G24500
Arabidopsis	gained in seed plant LCA	Wagner Parsimony	GO:0009892	negative regulation of metabolic process	10/270	73/10296	1.885e-05	0.000122158	7.93685e-05	AT1G13790/AT1G15910/AT1G80790/AT3G12550/AT3G48670/AT4G00380/AT4G01180/AT4G01780/AT5G59390/AT4G24500
Arabidopsis	gained in seed plant LCA	Wagner Parsimony	GO:0051241	negative regulation of multicellular organismal process	3/270	6/10296	0.000336385	0.00165032	0.00107225	AT1G69935/AT4G33780/AT1G32310
Arabidopsis	gained in seed plant LCA	Wagner Parsimony	GO:0010100	negative regulation of photomorphogenesis	2/270	2/10296	0.000685206	0.00299928	0.00194869	AT1G69935/AT4G33780
Arabidopsis	gained in seed plant LCA	Wagner Parsimony	GO:0048585	negative regulation of response to stimulus	3/270	4/10296	6.9968e-05	0.000415643	0.000270052	AT1G78310/AT1G69935/AT4G33780
Arabidopsis	gained in seed plant LCA	Dollo Parsimony	GO:0006857	oligopeptide transport	6/182	23/10296	2.20875e-06	3.60026e-05	2.1855e-05	AT3G45680/AT3G45690/AT3G45700/AT3G45710/AT1G59740/AT5G13400
Arabidopsis	gained in seed plant LCA	Wagner Parsimony	GO:1903825	organic acid transmembrane transport	7/270	13/10296	1.1839e-08	1.45559e-07	9.45728e-08	AT2G24762/AT3G30725/AT4G25760/AT4G31730/AT5G24920/AT5G38770/AT5G57685
Arabidopsis	gained in seed plant LCA	Wagner Parsimony	GO:0015849	organic acid transport	7/270	33/10296	1.87869e-05	0.000122158	7.93685e-05	AT2G24762/AT3G30725/AT4G25760/AT4G31730/AT5G24920/AT5G38770/AT5G57685
Arabidopsis	gained in seed plant LCA	Wagner Parsimony	GO:0015711	organic anion transport	7/270	46/10296	0.00017592	0.000979003	0.000636078	AT2G24762/AT3G30725/AT4G25760/AT4G31730/AT5G24920/AT5G38770/AT5G57685
Arabidopsis	gained in seed plant LCA	Dollo Parsimony	GO:1901617	organic hydroxy compound biosynthetic process	4/182	30/10296	0.00180714	0.00690475	0.00419145	AT5G24140/AT5G24150/AT5G24155/AT5G24160
Arabidopsis	gained in seed plant LCA	Dollo Parsimony	GO:0071702	organic substance transport	20/182	432/10296	7.59229e-05	0.000475978	0.000288937	AT1G07747/AT1G43665/AT1G43666/AT1G43667/AT1G48750/AT1G64235/AT1G66850/AT1G73780/AT2G14846/AT3G18280/AT3G57310/AT4G12825/AT5G38160/AT5G38170/AT3G45680/AT3G45690/AT3G45700/AT3G45710/AT1G59740/AT5G13400
Arabidopsis	gained in seed plant LCA	Wagner Parsimony	GO:0071702	organic substance transport	27/270	432/10296	2.45538e-05	0.000157081	0.000102059	AT2G24762/AT3G30725/AT4G25760/AT4G31730/AT5G24920/AT5G38770/AT5G57685/AT1G07747/AT1G43665/AT1G43666/AT1G43667/AT1G48750/AT1G64235/AT1G66850/AT1G73780/AT2G14846/AT3G18280/AT3G57310/AT4G12825/AT5G38160/AT5G38170/AT2G30695/AT5G05310/AT5G50810/AT4G14870/AT4G38490/AT2G43640
Arabidopsis	gained in seed plant LCA	Dollo Parsimony	GO:0099402	plant organ development	5/182	29/10296	0.000137452	0.00072273	0.000438725	AT1G76952/AT3G18715/AT5G09805/AT5G64667/AT1G68765
Arabidopsis	gained in seed plant LCA	Dollo Parsimony	GO:0009791	post-embryonic development	5/182	44/10296	0.00101467	0.00413478	0.00250997	AT1G76952/AT3G18715/AT5G09805/AT5G64667/AT1G68765
Arabidopsis	gained in seed plant LCA	Wagner Parsimony	GO:0009787	regulation of abscisic acid-activated signaling pathway	2/270	2/10296	0.000685206	0.00299928	0.00194869	AT1G69935/AT4G33780
Arabidopsis	gained in seed plant LCA	Wagner Parsimony	GO:0051952	regulation of amine transport	7/270	7/10296	7.90132e-12	3.58433e-10	2.32881e-10	AT2G24762/AT3G30725/AT4G25760/AT4G31730/AT5G24920/AT5G38770/AT5G57685
Arabidopsis	gained in seed plant LCA	Wagner Parsimony	GO:0080143	regulation of amino acid export	7/270	7/10296	7.90132e-12	3.58433e-10	2.32881e-10	AT2G24762/AT3G30725/AT4G25760/AT4G31730/AT5G24920/AT5G38770/AT5G57685
Arabidopsis	gained in seed plant LCA	Wagner Parsimony	GO:1903789	regulation of amino acid transmembrane transport	7/270	7/10296	7.90132e-12	3.58433e-10	2.32881e-10	AT2G24762/AT3G30725/AT4G25760/AT4G31730/AT5G24920/AT5G38770/AT5G57685
Arabidopsis	gained in seed plant LCA	Wagner Parsimony	GO:0051955	regulation of amino acid transport	7/270	7/10296	7.90132e-12	3.58433e-10	2.32881e-10	AT2G24762/AT3G30725/AT4G25760/AT4G31730/AT5G24920/AT5G38770/AT5G57685
Arabidopsis	gained in seed plant LCA	Wagner Parsimony	GO:0022603	regulation of anatomical structure morphogenesis	5/270	6/10296	7.02188e-08	6.87043e-07	4.46386e-07	AT1G18620/AT1G74160/AT3G02170/AT5G15580/AT3G63430
Arabidopsis	gained in seed plant LCA	Wagner Parsimony	GO:1903959	regulation of anion transmembrane transport	7/270	7/10296	7.90132e-12	3.58433e-10	2.32881e-10	AT2G24762/AT3G30725/AT4G25760/AT4G31730/AT5G24920/AT5G38770/AT5G57685
Arabidopsis	gained in seed plant LCA	Wagner Parsimony	GO:0044070	regulation of anion transport	7/270	9/10296	2.71868e-10	7.98012e-09	5.18484e-09	AT2G24762/AT3G30725/AT4G25760/AT4G31730/AT5G24920/AT5G38770/AT5G57685
Arabidopsis	gained in seed plant LCA	Wagner Parsimony	GO:0009786	regulation of asymmetric cell division	2/270	3/10296	0.00201994	0.00833017	0.00541228	AT1G13650/AT2G03810
Arabidopsis	gained in seed plant LCA	Wagner Parsimony	GO:0051726	regulation of cell cycle	10/270	65/10296	6.53175e-06	5.43224e-05	3.52944e-05	AT1G10690/AT1G51355/AT1G60783/AT3G20898/AT3G27630/AT5G02220/AT5G40460/AT1G08180/AT5G52950/AT5G63135
Arabidopsis	gained in seed plant LCA	Wagner Parsimony	GO:0010564	regulation of cell cycle process	10/270	36/10296	1.81398e-08	2.15518e-07	1.40026e-07	AT1G10690/AT1G51355/AT1G60783/AT3G20898/AT3G27630/AT5G02220/AT5G40460/AT1G08180/AT5G52950/AT5G63135
Arabidopsis	gained in seed plant LCA	Wagner Parsimony	GO:0001558	regulation of cell growth	5/270	5/10296	1.19598e-08	1.45559e-07	9.45728e-08	AT1G18620/AT1G74160/AT3G02170/AT5G15580/AT3G63430
Arabidopsis	gained in seed plant LCA	Wagner Parsimony	GO:0022604	regulation of cell morphogenesis	5/270	6/10296	7.02188e-08	6.87043e-07	4.46386e-07	AT1G18620/AT1G74160/AT3G02170/AT5G15580/AT3G63430
Arabidopsis	gained in seed plant LCA	Wagner Parsimony	GO:0051128	regulation of cellular component organization	6/270	44/10296	0.000939953	0.00400886	0.00260464	AT1G18620/AT1G74160/AT3G02170/AT5G15580/AT3G63430/AT5G63135
Arabidopsis	gained in seed plant LCA	Wagner Parsimony	GO:1905957	regulation of cellular response to alcohol	2/270	2/10296	0.000685206	0.00299928	0.00194869	AT1G69935/AT4G33780
Arabidopsis	gained in seed plant LCA	Wagner Parsimony	GO:0048638	regulation of developmental growth	9/270	16/10296	5.00596e-11	1.66531e-09	1.08199e-09	AT1G32585/AT1G32610/AT2G35230/AT1G18620/AT1G74160/AT3G02170/AT5G15580/AT3G63430/AT1G32310
Arabidopsis	gained in seed plant LCA	Wagner Parsimony	GO:0050793	regulation of developmental process	11/270	35/10296	7.86149e-10	1.84208e-08	1.19683e-08	AT1G32585/AT1G32610/AT2G35230/AT1G18620/AT1G74160/AT3G02170/AT5G15580/AT3G63430/AT1G69935/AT4G33780/AT1G32310
Arabidopsis	gained in seed plant LCA	Wagner Parsimony	GO:0032875	regulation of DNA endoreduplication	8/270	15/10296	1.1073e-09	2.21017e-08	1.43599e-08	AT1G10690/AT1G51355/AT1G60783/AT3G20898/AT3G27630/AT5G02220/AT5G40460/AT1G08180
Arabidopsis	gained in seed plant LCA	Wagner Parsimony	GO:0051052	regulation of DNA metabolic process	8/270	24/10296	1.03037e-07	9.8876e-07	6.42417e-07	AT1G10690/AT1G51355/AT1G60783/AT3G20898/AT3G27630/AT5G02220/AT5G40460/AT1G08180
Arabidopsis	gained in seed plant LCA	Wagner Parsimony	GO:0006275	regulation of DNA replication	8/270	18/10296	7.03059e-09	1.1317e-07	7.35288e-08	AT1G10690/AT1G51355/AT1G60783/AT3G20898/AT3G27630/AT5G02220/AT5G40460/AT1G08180
Arabidopsis	gained in seed plant LCA	Wagner Parsimony	GO:0090329	regulation of DNA-dependent DNA replication	8/270	16/10296	2.16454e-09	4.15425e-08	2.6991e-08	AT1G10690/AT1G51355/AT1G60783/AT3G20898/AT3G27630/AT5G02220/AT5G40460/AT1G08180
Arabidopsis	gained in seed plant LCA	Wagner Parsimony	GO:0040008	regulation of growth	9/270	16/10296	5.00596e-11	1.66531e-09	1.08199e-09	AT1G32585/AT1G32610/AT2G35230/AT1G18620/AT1G74160/AT3G02170/AT5G15580/AT3G63430/AT1G32310
Arabidopsis	gained in seed plant LCA	Wagner Parsimony	GO:0034765	regulation of ion transmembrane transport	7/270	10/10296	8.85968e-10	1.84208e-08	1.19683e-08	AT2G24762/AT3G30725/AT4G25760/AT4G31730/AT5G24920/AT5G38770/AT5G57685
Arabidopsis	gained in seed plant LCA	Wagner Parsimony	GO:0043269	regulation of ion transport	7/270	12/10296	5.589e-09	9.61693e-08	6.24832e-08	AT2G24762/AT3G30725/AT4G25760/AT4G31730/AT5G24920/AT5G38770/AT5G57685
Arabidopsis	gained in seed plant LCA	Wagner Parsimony	GO:0032879	regulation of localization	7/270	14/10296	2.31494e-08	2.5112e-07	1.63158e-07	AT2G24762/AT3G30725/AT4G25760/AT4G31730/AT5G24920/AT5G38770/AT5G57685
Arabidopsis	gained in seed plant LCA	Wagner Parsimony	GO:0051513	regulation of monopolar cell growth	5/270	5/10296	1.19598e-08	1.45559e-07	9.45728e-08	AT1G18620/AT1G74160/AT3G02170/AT5G15580/AT3G63430
Arabidopsis	gained in seed plant LCA	Wagner Parsimony	GO:2000026	regulation of multicellular organismal development	5/270	24/10296	0.000337341	0.00165032	0.00107225	AT1G32585/AT1G32610/AT2G35230/AT1G69935/AT4G33780
Arabidopsis	gained in seed plant LCA	Wagner Parsimony	GO:0051239	regulation of multicellular organismal process	6/270	29/10296	8.79217e-05	0.00051015	0.000331455	AT1G32585/AT1G32610/AT2G35230/AT1G69935/AT4G33780/AT1G32310
Arabidopsis	gained in seed plant LCA	Wagner Parsimony	GO:0032890	regulation of organic acid transport	7/270	7/10296	7.90132e-12	3.58433e-10	2.32881e-10	AT2G24762/AT3G30725/AT4G25760/AT4G31730/AT5G24920/AT5G38770/AT5G57685
Arabidopsis	gained in seed plant LCA	Wagner Parsimony	GO:0048580	regulation of post-embryonic development	5/270	21/10296	0.000172254	0.000976757	0.000634619	AT1G32585/AT1G32610/AT2G35230/AT1G69935/AT4G33780
Arabidopsis	gained in seed plant LCA	Wagner Parsimony	GO:1901419	regulation of response to alcohol	2/270	2/10296	0.000685206	0.00299928	0.00194869	AT1G69935/AT4G33780
Arabidopsis	gained in seed plant LCA	Wagner Parsimony	GO:0080050	regulation of seed development	3/270	3/10296	1.78391e-05	0.000120293	7.81569e-05	AT1G32585/AT1G32610/AT2G35230
Arabidopsis	gained in seed plant LCA	Wagner Parsimony	GO:0080113	regulation of seed growth	3/270	3/10296	1.78391e-05	0.000120293	7.81569e-05	AT1G32585/AT1G32610/AT2G35230
Arabidopsis	gained in seed plant LCA	Dollo Parsimony	GO:0006357	regulation of transcription by RNA polymerase II	14/182	156/10296	6.28638e-07	1.28085e-05	7.77526e-06	AT1G10585/AT1G10586/AT1G12540/AT1G62975/AT4G20970/AT4G25400/AT4G25410/AT5G51780/AT5G51790/AT1G71200/AT2G41240/AT3G56970/AT3G56980/AT5G04150
Arabidopsis	gained in seed plant LCA	Wagner Parsimony	GO:0034762	regulation of transmembrane transport	7/270	10/10296	8.85968e-10	1.84208e-08	1.19683e-08	AT2G24762/AT3G30725/AT4G25760/AT4G31730/AT5G24920/AT5G38770/AT5G57685
Arabidopsis	gained in seed plant LCA	Wagner Parsimony	GO:0051049	regulation of transport	7/270	14/10296	2.31494e-08	2.5112e-07	1.63158e-07	AT2G24762/AT3G30725/AT4G25760/AT4G31730/AT5G24920/AT5G38770/AT5G57685
Arabidopsis	gained in seed plant LCA	Wagner Parsimony	GO:0051510	regulation of unidimensional cell growth	5/270	5/10296	1.19598e-08	1.45559e-07	9.45728e-08	AT1G18620/AT1G74160/AT3G02170/AT5G15580/AT3G63430
Arabidopsis	gained in seed plant LCA	Dollo Parsimony	GO:0000003	reproduction	10/182	95/10296	6.41005e-06	5.53002e-05	3.35694e-05	AT4G38400/AT3G10440/AT5G04320/AT4G17030/AT1G76952/AT3G18715/AT5G09805/AT5G64667/AT5G24080/AT1G68765
Arabidopsis	gained in seed plant LCA	Dollo Parsimony	GO:0022414	reproductive process	10/182	95/10296	6.41005e-06	5.53002e-05	3.35694e-05	AT4G38400/AT3G10440/AT5G04320/AT4G17030/AT1G76952/AT3G18715/AT5G09805/AT5G64667/AT5G24080/AT1G68765
Arabidopsis	gained in seed plant LCA	Dollo Parsimony	GO:0090567	reproductive shoot system development	5/182	15/10296	4.2494e-06	5.3281e-05	3.23436e-05	AT1G76952/AT3G18715/AT5G09805/AT5G64667/AT1G68765
Arabidopsis	gained in seed plant LCA	Dollo Parsimony	GO:0048608	reproductive structure development	5/182	27/10296	9.61554e-05	0.00054046	0.00032808	AT1G76952/AT3G18715/AT5G09805/AT5G64667/AT1G68765
Arabidopsis	gained in seed plant LCA	Dollo Parsimony	GO:0061458	reproductive system development	5/182	27/10296	9.61554e-05	0.00054046	0.00032808	AT1G76952/AT3G18715/AT5G09805/AT5G64667/AT1G68765
Arabidopsis	gained in seed plant LCA	Wagner Parsimony	GO:0008535	respiratory chain complex IV assembly	2/270	3/10296	0.00201994	0.00833017	0.00541228	AT1G52825/AT4G14615
Arabidopsis	gained in seed plant LCA	Wagner Parsimony	GO:0009628	response to abiotic stimulus	13/270	91/10296	6.4186e-07	5.64051e-06	3.66476e-06	AT2G41010/AT3G56880/AT1G22790/AT1G34010/AT1G55475/AT2G33390/AT3G13480/AT1G78310/AT3G44450/AT3G52740/AT1G69935/AT4G33780/AT5G52950
Arabidopsis	gained in seed plant LCA	Dollo Parsimony	GO:0001101	response to acid chemical	5/182	53/10296	0.0023593	0.00874014	0.00530561	AT1G20530/AT1G21740/AT1G77500/AT2G17110/AT4G35240
Arabidopsis	gained in seed plant LCA	Wagner Parsimony	GO:0009607	response to biotic stimulus	6/270	36/10296	0.000309071	0.00155784	0.00101216	AT3G26470/AT5G48485/AT5G48490/AT5G55410/AT5G55450/AT5G55460
Arabidopsis	gained in seed plant LCA	Wagner Parsimony	GO:0043207	response to external biotic stimulus	6/270	36/10296	0.000309071	0.00155784	0.00101216	AT3G26470/AT5G48485/AT5G48490/AT5G55410/AT5G55450/AT5G55460
Arabidopsis	gained in seed plant LCA	Dollo Parsimony	GO:0010035	response to inorganic substance	5/182	43/10296	0.000912263	0.0038513	0.00233789	AT1G20530/AT1G21740/AT1G77500/AT2G17110/AT4G35240
Arabidopsis	gained in seed plant LCA	Wagner Parsimony	GO:0009642	response to light intensity	5/270	7/10296	2.40495e-07	2.18194e-06	1.41765e-06	AT1G22790/AT1G34010/AT1G55475/AT2G33390/AT3G13480
Arabidopsis	gained in seed plant LCA	Wagner Parsimony	GO:0009416	response to light stimulus	9/270	50/10296	5.01372e-06	4.24042e-05	2.75509e-05	AT1G22790/AT1G34010/AT1G55475/AT2G33390/AT3G13480/AT3G44450/AT3G52740/AT1G69935/AT4G33780
Arabidopsis	gained in seed plant LCA	Dollo Parsimony	GO:0010167	response to nitrate	5/182	18/10296	1.16122e-05	9.01326e-05	5.4714e-05	AT1G20530/AT1G21740/AT1G77500/AT2G17110/AT4G35240
Arabidopsis	gained in seed plant LCA	Dollo Parsimony	GO:1901698	response to nitrogen compound	5/182	20/10296	2.04172e-05	0.000138667	8.41763e-05	AT1G20530/AT1G21740/AT1G77500/AT2G17110/AT4G35240
Arabidopsis	gained in seed plant LCA	Wagner Parsimony	GO:0006970	response to osmotic stress	3/270	7/10296	0.000577264	0.00266717	0.00173292	AT2G41010/AT3G56880/AT1G78310
Arabidopsis	gained in seed plant LCA	Wagner Parsimony	GO:0051707	response to other organism	6/270	36/10296	0.000309071	0.00155784	0.00101216	AT3G26470/AT5G48485/AT5G48490/AT5G55410/AT5G55450/AT5G55460
Arabidopsis	gained in seed plant LCA	Wagner Parsimony	GO:0009314	response to radiation	10/270	51/10296	6.44307e-07	5.64051e-06	3.66476e-06	AT1G22790/AT1G34010/AT1G55475/AT2G33390/AT3G13480/AT3G44450/AT3G52740/AT1G69935/AT4G33780/AT5G52950
Arabidopsis	gained in seed plant LCA	Wagner Parsimony	GO:0009651	response to salt stress	3/270	5/10296	0.000171521	0.000976757	0.000634619	AT2G41010/AT3G56880/AT1G78310
Arabidopsis	gained in seed plant LCA	Wagner Parsimony	GO:0009636	response to toxic substance	4/270	9/10296	5.25311e-05	0.00031582	0.000205195	AT3G49570/AT3G49580/AT5G24655/AT5G24660
Arabidopsis	gained in seed plant LCA	Wagner Parsimony	GO:0009611	response to wounding	7/270	7/10296	7.90132e-12	3.58433e-10	2.32881e-10	AT2G38870/AT2G38900/AT3G46860/AT3G50020/AT5G43570/AT5G43580/AT5G45277
Arabidopsis	gained in seed plant LCA	Wagner Parsimony	GO:0048316	seed development	3/270	7/10296	0.000577264	0.00266717	0.00173292	AT1G32585/AT1G32610/AT2G35230
Arabidopsis	gained in seed plant LCA	Wagner Parsimony	GO:0080112	seed growth	3/270	3/10296	1.78391e-05	0.000120293	7.81569e-05	AT1G32585/AT1G32610/AT2G35230
Arabidopsis	gained in seed plant LCA	Dollo Parsimony	GO:0048367	shoot system development	5/182	20/10296	2.04172e-05	0.000138667	8.41763e-05	AT1G76952/AT3G18715/AT5G09805/AT5G64667/AT1G68765
Arabidopsis	gained in seed plant LCA	Wagner Parsimony	GO:0007165	signal transduction	36/270	423/10296	3.3341e-10	9.24287e-09	6.00528e-09	AT1G17600/AT1G27170/AT1G27180/AT1G72840/AT1G72850/AT1G72860/AT1G72870/AT4G09420/AT4G09430/AT5G17680/AT5G36930/AT5G40090/AT5G40100/AT5G48770/AT1G17615/AT1G52900/AT1G61105/AT1G72890/AT1G72900/AT1G72910/AT1G72920/AT1G72930/AT1G72940/AT1G72950/AT5G48780/AT4G23440/AT3G22942/AT3G63420/AT5G20635/AT3G44450/AT3G52740/AT1G54200/AT3G13980/AT3G42800/AT1G69935/AT4G33780
Arabidopsis	gained in seed plant LCA	Wagner Parsimony	GO:0023052	signaling	36/270	426/10296	4.05699e-10	1.06549e-08	6.92272e-09	AT1G17600/AT1G27170/AT1G27180/AT1G72840/AT1G72850/AT1G72860/AT1G72870/AT4G09420/AT4G09430/AT5G17680/AT5G36930/AT5G40090/AT5G40100/AT5G48770/AT1G17615/AT1G52900/AT1G61105/AT1G72890/AT1G72900/AT1G72910/AT1G72920/AT1G72930/AT1G72940/AT1G72950/AT5G48780/AT4G23440/AT3G22942/AT3G63420/AT5G20635/AT3G44450/AT3G52740/AT1G54200/AT3G13980/AT3G42800/AT1G69935/AT4G33780
Arabidopsis	gained in seed plant LCA	Dollo Parsimony	GO:0006694	steroid biosynthetic process	4/182	17/10296	0.000187764	0.000900165	0.000546435	AT5G24140/AT5G24150/AT5G24155/AT5G24160
Arabidopsis	gained in seed plant LCA	Dollo Parsimony	GO:0008202	steroid metabolic process	4/182	19/10296	0.000297443	0.00138523	0.000840891	AT5G24140/AT5G24150/AT5G24155/AT5G24160
Arabidopsis	gained in seed plant LCA	Dollo Parsimony	GO:0016126	sterol biosynthetic process	4/182	10/10296	1.82564e-05	0.000135263	8.21101e-05	AT5G24140/AT5G24150/AT5G24155/AT5G24160
Arabidopsis	gained in seed plant LCA	Dollo Parsimony	GO:0016125	sterol metabolic process	4/182	11/10296	2.82929e-05	0.00018447	0.00011198	AT5G24140/AT5G24150/AT5G24155/AT5G24160
Arabidopsis	gained in seed plant LCA	Wagner Parsimony	GO:0009627	systemic acquired resistance	5/270	13/10296	1.29444e-05	9.64065e-05	6.26373e-05	AT5G48485/AT5G48490/AT5G55410/AT5G55450/AT5G55460
Arabidopsis	gained in seed plant LCA	Dollo Parsimony	GO:0006366	transcription by RNA polymerase II	14/182	179/10296	3.27556e-06	4.85378e-05	2.94643e-05	AT1G10585/AT1G10586/AT1G12540/AT1G62975/AT4G20970/AT4G25400/AT4G25410/AT5G51780/AT5G51790/AT1G71200/AT2G41240/AT3G56970/AT3G56980/AT5G04150
Arabidopsis	gained in seed plant LCA	Wagner Parsimony	GO:0009826	unidimensional cell growth	5/270	5/10296	1.19598e-08	1.45559e-07	9.45728e-08	AT1G18620/AT1G74160/AT3G02170/AT5G15580/AT3G63430
Arabidopsis	lost in fern LCA	Dollo Parsimony	GO:0009888	tissue development	1950-03-01	28/10296	0.000324111	0.00127484	0.000773318	AT1G34245/AT1G71866/AT2G20875
Arabidopsis	lost in fern LCA	Dollo Parsimony	GO:0070887	cellular response to chemical stimulus	1950-04-01	57/10296	0.000160841	0.00067783	0.000411172	AT3G49570/AT3G49580/AT5G24655/AT5G24660
Arabidopsis	lost in fern LCA	Dollo Parsimony	GO:0015979	photosynthesis	1950-05-01	104/10296	0.000140989	0.000639874	0.000388148	ATCG00070/ATCG01060/ATCG00510/ATCG00220/ATCG00630
Arabidopsis	lost in fern LCA	Dollo Parsimony	GO:0009791	post-embryonic development	1950-04-01	44/10296	5.79012e-05	0.000284681	0.000172688	AT1G34245/AT1G71866/AT2G20875/AT5G06760
Arabidopsis	lost in fern LCA	Dollo Parsimony	GO:0090558	plant epidermis development	1950-03-01	12/10296	2.29906e-05	0.000123313	7.4802e-05	AT1G34245/AT1G71866/AT2G20875
Arabidopsis	lost in fern LCA	Dollo Parsimony	GO:0010374	stomatal complex development	1950-03-01	11/10296	1.73021e-05	0.000102083	6.19234e-05	AT1G34245/AT1G71866/AT2G20875
Arabidopsis	lost in fern LCA	Dollo Parsimony	GO:0009636	response to toxic substance	1950-04-01	9/10296	6.09085e-08	3.99289e-07	2.42209e-07	AT3G49570/AT3G49580/AT5G24655/AT5G24660
Arabidopsis	lost in fern LCA	Dollo Parsimony	GO:0097237	cellular response to toxic substance	1950-04-01	9/10296	6.09085e-08	3.99289e-07	2.42209e-07	AT3G49570/AT3G49580/AT5G24655/AT5G24660
Arabidopsis	lost in fern LCA	Dollo Parsimony	GO:0098754	detoxification	1950-04-01	9/10296	6.09085e-08	3.99289e-07	2.42209e-07	AT3G49570/AT3G49580/AT5G24655/AT5G24660
Arabidopsis	lost in fern LCA	Dollo Parsimony	GO:1990748	cellular detoxification	1950-04-01	9/10296	6.09085e-08	3.99289e-07	2.42209e-07	AT3G49570/AT3G49580/AT5G24655/AT5G24660
Arabidopsis	lost in fern LCA	Dollo Parsimony	GO:0098869	cellular oxidant detoxification	1950-04-01	8/10296	3.39594e-08	3.99289e-07	2.42209e-07	AT3G49570/AT3G49580/AT5G24655/AT5G24660
Arabidopsis	lost in fern LCA	Dollo Parsimony	GO:0032501	multicellular organismal process	1950-10-01	152/10296	2.26289e-09	3.33776e-08	2.02469e-08	AT1G08465/AT1G23420/AT1G69180/AT2G26580/AT2G45190/AT4G00180/AT1G34245/AT1G71866/AT2G20875/AT5G06760
Arabidopsis	lost in fern LCA	Dollo Parsimony	GO:0048856	anatomical structure development	1950-10-01	131/10296	5.24687e-10	1.03188e-08	6.25942e-09	AT1G08465/AT1G23420/AT1G69180/AT2G26580/AT2G45190/AT4G00180/AT1G34245/AT1G71866/AT2G20875/AT5G06760
Arabidopsis	lost in fern LCA	Dollo Parsimony	GO:0032502	developmental process	1950-11-01	150/10296	9.95568e-11	2.93693e-09	1.78154e-09	AT1G08465/AT1G23420/AT1G69180/AT2G26580/AT2G45190/AT4G00180/AT1G34245/AT1G71866/AT2G20875/AT5G06760/AT1G01690
Arabidopsis	lost in fern LCA	Dollo Parsimony	GO:0007275	multicellular organism development	1950-10-01	101/10296	3.88948e-11	2.29479e-09	1.39202e-09	AT1G08465/AT1G23420/AT1G69180/AT2G26580/AT2G45190/AT4G00180/AT1G34245/AT1G71866/AT2G20875/AT5G06760
Arabidopsis	lost in fern LCA	Wagner Parsimony	GO:0048285	organelle fission	4/115	51/10296	0.00246359	0.00990172	0.0061839	AT1G14630/AT2G01990/AT5G48720/AT4G15890
Arabidopsis	lost in fern LCA	Wagner Parsimony	GO:0007033	vacuole organization	2/115	6/10296	0.00180159	0.00738298	0.00461088	AT1G54210/AT3G13970
Arabidopsis	lost in fern LCA	Wagner Parsimony	GO:0006261	DNA-dependent DNA replication	4/115	44/10296	0.00142085	0.00593915	0.00370916	AT3G25100/AT2G20980/AT3G09660/AT1G67320
Arabidopsis	lost in fern LCA	Wagner Parsimony	GO:0043933	protein-containing complex subunit organization	8/115	190/10296	0.0012756	0.00544082	0.00339795	AT1G20580/AT1G76300/AT3G07590/AT4G02840/AT2G23930/AT3G11500/AT2G14285/AT4G30220
Arabidopsis	lost in fern LCA	Wagner Parsimony	GO:0000045	autophagosome assembly	2/115	5/10296	0.00120989	0.00526807	0.00329005	AT1G54210/AT3G13970
Arabidopsis	lost in fern LCA	Wagner Parsimony	GO:0016236	macroautophagy	2/115	5/10296	0.00120989	0.00526807	0.00329005	AT1G54210/AT3G13970
Arabidopsis	lost in fern LCA	Wagner Parsimony	GO:0034227	tRNA thio-modification	2/115	5/10296	0.00120989	0.00526807	0.00329005	AT2G45695/AT3G61113
Arabidopsis	lost in fern LCA	Wagner Parsimony	GO:1905037	autophagosome organization	2/115	5/10296	0.00120989	0.00526807	0.00329005	AT1G54210/AT3G13970
Arabidopsis	lost in fern LCA	Wagner Parsimony	GO:1903046	meiotic cell cycle process	3/115	19/10296	0.00115449	0.00526807	0.00329005	AT1G14630/AT2G01990/AT5G48720
Arabidopsis	lost in fern LCA	Wagner Parsimony	GO:0000280	nuclear division	4/115	41/10296	0.00108755	0.00526807	0.00329005	AT1G14630/AT2G01990/AT5G48720/AT4G15890
Arabidopsis	lost in fern LCA	Wagner Parsimony	GO:0006120	mitochondrial electron transport, NADH to ubiquinone	2/115	4/10296	0.000731277	0.00363897	0.00227264	AT3G03070/AT4G34700
Arabidopsis	lost in fern LCA	Wagner Parsimony	GO:0140013	meiotic nuclear division	3/115	16/10296	0.000683689	0.00348515	0.00217657	AT1G14630/AT2G01990/AT5G48720
Arabidopsis	lost in fern LCA	Wagner Parsimony	GO:0044085	cellular component biogenesis	12/115	341/10296	0.00041332	0.00215967	0.00134878	AT1G20580/AT1G76300/AT3G07590/AT4G02840/AT2G23930/AT3G11500/AT2G14285/AT4G30220/AT5G10605/AT5G10620/AT1G54210/AT3G13970
Arabidopsis	lost in fern LCA	Wagner Parsimony	GO:0065003	protein-containing complex assembly	8/115	160/10296	0.000413334	0.00215967	0.00134878	AT1G20580/AT1G76300/AT3G07590/AT4G02840/AT2G23930/AT3G11500/AT2G14285/AT4G30220
Arabidopsis	lost in fern LCA	Wagner Parsimony	GO:0006270	DNA replication initiation	3/115	13/10296	0.000357813	0.00196797	0.00122905	AT3G25100/AT2G20980/AT3G09660
Arabidopsis	lost in fern LCA	Wagner Parsimony	GO:0034622	cellular protein-containing complex assembly	8/115	150/10296	0.000267237	0.00150953	0.000942741	AT1G20580/AT1G76300/AT3G07590/AT4G02840/AT2G23930/AT3G11500/AT2G14285/AT4G30220
Arabidopsis	lost in fern LCA	Wagner Parsimony	GO:0006401	RNA catabolic process	4/115	26/10296	0.000182632	0.00106028	0.000662173	AT1G21190/AT1G76860/AT5G27720/AT2G03870
Arabidopsis	lost in fern LCA	Wagner Parsimony	GO:0006513	protein monoubiquitination	2/115	2/10296	0.000123682	0.00073856	0.000461252	AT1G55250/AT2G44950
Arabidopsis	lost in fern LCA	Wagner Parsimony	GO:0010390	histone monoubiquitination	2/115	2/10296	0.000123682	0.00073856	0.000461252	AT1G55250/AT2G44950
Arabidopsis	lost in fern LCA	Wagner Parsimony	GO:0016574	histone ubiquitination	2/115	2/10296	0.000123682	0.00073856	0.000461252	AT1G55250/AT2G44950
Arabidopsis	lost in fern LCA	Wagner Parsimony	GO:0033566	gamma-tubulin complex localization	2/115	2/10296	0.000123682	0.00073856	0.000461252	AT1G73790/AT4G09550
Arabidopsis	lost in fern LCA	Wagner Parsimony	GO:0034629	cellular protein-containing complex localization	2/115	2/10296	0.000123682	0.00073856	0.000461252	AT1G73790/AT4G09550
Arabidopsis	lost in fern LCA	Wagner Parsimony	GO:0022607	cellular component assembly	10/115	210/10296	0.000116233	0.00073856	0.000461252	AT1G20580/AT1G76300/AT3G07590/AT4G02840/AT2G23930/AT3G11500/AT2G14285/AT4G30220/AT1G54210/AT3G13970
Arabidopsis	lost in fern LCA	Wagner Parsimony	GO:0051321	meiotic cell cycle	4/115	21/10296	7.63329e-05	0.000550123	0.000343567	AT1G14630/AT2G01990/AT5G48720/AT5G48390
Arabidopsis	lost in fern LCA	Wagner Parsimony	GO:0007140	male meiotic nuclear division	3/115	8/10296	7.29816e-05	0.000544755	0.000340215	AT1G14630/AT2G01990/AT5G48720
Arabidopsis	lost in fern LCA	Wagner Parsimony	GO:0007276	gamete generation	3/115	8/10296	7.29816e-05	0.000544755	0.000340215	AT1G14630/AT2G01990/AT5G48720
Arabidopsis	lost in fern LCA	Wagner Parsimony	GO:0022412	cellular process involved in reproduction in multicellular organism	3/115	8/10296	7.29816e-05	0.000544755	0.000340215	AT1G14630/AT2G01990/AT5G48720
Arabidopsis	lost in fern LCA	Wagner Parsimony	GO:0032504	multicellular organism reproduction	3/115	8/10296	7.29816e-05	0.000544755	0.000340215	AT1G14630/AT2G01990/AT5G48720
Arabidopsis	lost in fern LCA	Wagner Parsimony	GO:0048232	male gamete generation	3/115	8/10296	7.29816e-05	0.000544755	0.000340215	AT1G14630/AT2G01990/AT5G48720
Arabidopsis	lost in fern LCA	Wagner Parsimony	GO:0048609	multicellular organismal reproductive process	3/115	8/10296	7.29816e-05	0.000544755	0.000340215	AT1G14630/AT2G01990/AT5G48720
Arabidopsis	lost in fern LCA	Wagner Parsimony	GO:0006402	mRNA catabolic process	4/115	20/10296	6.23286e-05	0.000544755	0.000340215	AT1G21190/AT1G76860/AT5G27720/AT2G03870
Arabidopsis	lost in fern LCA	Wagner Parsimony	GO:0000956	nuclear-transcribed mRNA catabolic process	4/115	16/10296	2.42359e-05	0.000241205	0.000150639	AT1G21190/AT1G76860/AT5G27720/AT2G03870
Arabidopsis	lost in fern LCA	Wagner Parsimony	GO:0051704	multi-organism process	9/115	100/10296	1.6054e-06	1.67764e-05	1.04773e-05	AT1G65680/AT1G65681/AT2G20750/AT2G45110/AT3G60570/AT4G28250/AT1G14630/AT2G01990/AT5G48720
Arabidopsis	lost in fern LCA	Wagner Parsimony	GO:0007143	female meiotic nuclear division	3/115	3/10296	1.35769e-06	1.49346e-05	9.3271e-06	AT1G14630/AT2G01990/AT5G48720
Arabidopsis	lost in fern LCA	Wagner Parsimony	GO:0007292	female gamete generation	3/115	3/10296	1.35769e-06	1.49346e-05	9.3271e-06	AT1G14630/AT2G01990/AT5G48720
Arabidopsis	lost in fern LCA	Wagner Parsimony	GO:0022613	ribonucleoprotein complex biogenesis	10/115	105/10296	2.4138e-07	2.96755e-06	1.85332e-06	AT1G20580/AT1G76300/AT3G07590/AT4G02840/AT2G23930/AT3G11500/AT2G14285/AT4G30220/AT5G10605/AT5G10620
Arabidopsis	lost in fern LCA	Wagner Parsimony	GO:0000003	reproduction	10/115	95/10296	9.28157e-08	1.21241e-06	7.57181e-07	AT1G65680/AT1G65681/AT2G20750/AT2G45110/AT3G60570/AT4G28250/AT1G14630/AT2G01990/AT5G48720/AT5G48390
Arabidopsis	lost in fern LCA	Wagner Parsimony	GO:0022414	reproductive process	10/115	95/10296	9.28157e-08	1.21241e-06	7.57181e-07	AT1G65680/AT1G65681/AT2G20750/AT2G45110/AT3G60570/AT4G28250/AT1G14630/AT2G01990/AT5G48720/AT5G48390
Arabidopsis	lost in fern LCA	Wagner Parsimony	GO:0022618	ribonucleoprotein complex assembly	8/115	29/10296	6.68793e-10	9.98412e-09	6.23536e-09	AT1G20580/AT1G76300/AT3G07590/AT4G02840/AT2G23930/AT3G11500/AT2G14285/AT4G30220
Arabidopsis	lost in fern LCA	Wagner Parsimony	GO:0071826	ribonucleoprotein complex subunit organization	8/115	29/10296	6.68793e-10	9.98412e-09	6.23536e-09	AT1G20580/AT1G76300/AT3G07590/AT4G02840/AT2G23930/AT3G11500/AT2G14285/AT4G30220
Arabidopsis	lost in fern LCA	Wagner Parsimony	GO:0006396	RNA processing	23/115	329/10296	1.18208e-12	2.05879e-11	1.28577e-11	AT1G20580/AT1G76300/AT3G07590/AT4G02840/AT2G18740/AT4G30330/AT2G43810/AT3G59810/AT2G23930/AT3G11500/AT3G24560/AT2G14285/AT4G30220/AT1G21190/AT1G76860/AT5G10605/AT5G10620/AT3G23325/AT4G14342/AT5G27720/AT2G03870/AT2G45695/AT3G61113
Arabidopsis	lost in fern LCA	Wagner Parsimony	GO:0043043	peptide biosynthetic process	28/115	485/10296	3.25805e-13	6.19029e-12	3.86601e-12	AT1G26880/AT1G69620/AT3G28900/AT3G10950/AT3G60245/AT2G45710/AT3G61110/AT5G47930/AT1G15250/AT1G52300/AT3G16080/AT3G53890/AT5G27700/AT2G19750/AT4G29390/AT5G56670/AT3G10090/AT5G03850/AT5G64140/AT2G43460/AT3G59540/AT3G06680/AT3G06700/AT1G75350/AT3G06320/AT5G18790/AT2G34520/ATCG00330
Arabidopsis	lost in fern LCA	Wagner Parsimony	GO:0006412	translation	28/115	481/10296	2.65554e-13	5.55007e-12	3.46617e-12	AT1G26880/AT1G69620/AT3G28900/AT3G10950/AT3G60245/AT2G45710/AT3G61110/AT5G47930/AT1G15250/AT1G52300/AT3G16080/AT3G53890/AT5G27700/AT2G19750/AT4G29390/AT5G56670/AT3G10090/AT5G03850/AT5G64140/AT2G43460/AT3G59540/AT3G06680/AT3G06700/AT1G75350/AT3G06320/AT5G18790/AT2G34520/ATCG00330
Arabidopsis	lost in fern LCA	Wagner Parsimony	GO:0000387	spliceosomal snRNP assembly	8/115	12/10296	9.0317e-14	2.09736e-12	1.30986e-12	AT1G20580/AT1G76300/AT3G07590/AT4G02840/AT2G23930/AT3G11500/AT2G14285/AT4G30220
Arabidopsis	lost in fern LCA	Wagner Parsimony	GO:0019953	sexual reproduction	9/115	18/10296	8.80541e-14	2.09736e-12	1.30986e-12	AT1G65680/AT1G65681/AT2G20750/AT2G45110/AT3G60570/AT4G28250/AT1G14630/AT2G01990/AT5G48720
Arabidopsis	lost in fern LCA	Wagner Parsimony	GO:0044703	multi-organism reproductive process	9/115	18/10296	8.80541e-14	2.09736e-12	1.30986e-12	AT1G65680/AT1G65681/AT2G20750/AT2G45110/AT3G60570/AT4G28250/AT1G14630/AT2G01990/AT5G48720
Arabidopsis	lost in fern LCA	Wagner Parsimony	GO:0016071	mRNA metabolic process	18/115	141/10296	1.46978e-14	5.11972e-13	3.19741e-13	AT1G20580/AT1G76300/AT3G07590/AT4G02840/AT2G18740/AT4G30330/AT2G43810/AT3G59810/AT2G23930/AT3G11500/AT2G14285/AT4G30220/AT1G21190/AT1G76860/AT3G23325/AT4G14342/AT5G27720/AT2G03870
Arabidopsis	lost in fern LCA	Wagner Parsimony	GO:0006397	mRNA processing	18/115	124/10296	1.44129e-15	6.0246e-14	3.76253e-14	AT1G20580/AT1G76300/AT3G07590/AT4G02840/AT2G18740/AT4G30330/AT2G43810/AT3G59810/AT2G23930/AT3G11500/AT2G14285/AT4G30220/AT1G21190/AT1G76860/AT3G23325/AT4G14342/AT5G27720/AT2G03870
Arabidopsis	lost in fern LCA	Wagner Parsimony	GO:0008380	RNA splicing	18/115	94/10296	8.29562e-18	4.33446e-16	2.70699e-16	AT1G20580/AT1G76300/AT3G07590/AT4G02840/AT2G18740/AT4G30330/AT2G43810/AT3G59810/AT2G23930/AT3G11500/AT2G14285/AT4G30220/AT1G21190/AT1G76860/AT3G23325/AT4G14342/AT5G27720/AT2G03870
Arabidopsis	lost in fern LCA	Wagner Parsimony	GO:0000375	RNA splicing, via transesterification reactions	18/115	81/10296	4.7295e-19	3.29488e-17	2.05775e-17	AT1G20580/AT1G76300/AT3G07590/AT4G02840/AT2G18740/AT4G30330/AT2G43810/AT3G59810/AT2G23930/AT3G11500/AT2G14285/AT4G30220/AT1G21190/AT1G76860/AT3G23325/AT4G14342/AT5G27720/AT2G03870
Arabidopsis	lost in fern LCA	Wagner Parsimony	GO:0000377	RNA splicing, via transesterification reactions with bulged adenosine as nucleophile	18/115	81/10296	4.7295e-19	3.29488e-17	2.05775e-17	AT1G20580/AT1G76300/AT3G07590/AT4G02840/AT2G18740/AT4G30330/AT2G43810/AT3G59810/AT2G23930/AT3G11500/AT2G14285/AT4G30220/AT1G21190/AT1G76860/AT3G23325/AT4G14342/AT5G27720/AT2G03870
Arabidopsis	lost in fern LCA	Wagner Parsimony	GO:0000398	mRNA splicing, via spliceosome	18/115	79/10296	2.90272e-19	3.29488e-17	2.05775e-17	AT1G20580/AT1G76300/AT3G07590/AT4G02840/AT2G18740/AT4G30330/AT2G43810/AT3G59810/AT2G23930/AT3G11500/AT2G14285/AT4G30220/AT1G21190/AT1G76860/AT3G23325/AT4G14342/AT5G27720/AT2G03870
Ceratopteris	duplicated in euphyllophyte LCA	OrthoFinder	GO:0006888	ER to Golgi vesicle-mediated transport	4/365	23/12674	0.00388245	0.00815315	0.00378028	DN362751_c0_g1/DN368581_c8_g1/DN368581_c8_g2/DN368581_c8_g3
Ceratopteris	duplicated in euphyllophyte LCA	OrthoFinder	GO:0032984	protein-containing complex disassembly	6/365	52/12674	0.00364597	0.00775346	0.00359496	DN363831_c1_g1/DN366944_c2_g1/DN374719_c2_g11/DN374719_c2_g1/DN374719_c2_g6/DN375585_c1_g1
Ceratopteris	duplicated in euphyllophyte LCA	OrthoFinder	GO:0044255	cellular lipid metabolic process	19/365	333/12674	0.0036425	0.00775346	0.00359496	DN242984_c0_g1/DN365678_c2_g5/DN365994_c2_g2/DN335353_c0_g1/DN372216_c6_g1/DN373800_c2_g1/DN373800_c2_g3/DN376854_c3_g1/DN377277_c0_g1/DN377277_c0_g3/DN378386_c3_g1/DN378386_c3_g2/DN168745_c0_g1/DN380016_c0_g1/DN356911_c0_g1/DN381624_c0_g2/DN357545_c0_g1/DN473681_c0_g1/DN526567_c0_g1
Ceratopteris	duplicated in euphyllophyte LCA	OrthoFinder	GO:0015693	magnesium ion transport	3/365	11/12674	0.00329055	0.00717939	0.00332879	DN368759_c2_g5/DN375267_c4_g2/DN375267_c4_g3
Ceratopteris	duplicated in euphyllophyte LCA	OrthoFinder	GO:0043624	cellular protein complex disassembly	6/365	50/12674	0.00298593	0.00660047	0.00306037	DN363831_c1_g1/DN366944_c2_g1/DN374719_c2_g11/DN374719_c2_g1/DN374719_c2_g6/DN375585_c1_g1
Ceratopteris	duplicated in euphyllophyte LCA	OrthoFinder	GO:0032787	monocarboxylic acid metabolic process	15/365	232/12674	0.00297655	0.00660047	0.00306037	DN242984_c0_g1/DN365678_c2_g5/DN365994_c2_g2/DN335353_c0_g1/DN372216_c6_g1/DN377277_c0_g1/DN377277_c0_g3/DN378386_c3_g1/DN378386_c3_g2/DN168745_c0_g1/DN356911_c0_g1/DN381624_c0_g2/DN357545_c0_g1/DN473681_c0_g1/DN526567_c0_g1
Ceratopteris	duplicated in euphyllophyte LCA	OrthoFinder	GO:0030243	cellulose metabolic process	6/365	49/12674	0.00269157	0.00611059	0.00283323	DN366370_c9_g1/DN367461_c0_g1/DN368068_c0_g1/DN368068_c0_g2/DN372703_c7_g1/DN372996_c0_g2
Ceratopteris	duplicated in euphyllophyte LCA	OrthoFinder	GO:0009902	chloroplast relocation	3/365	10/12674	0.002445	0.00562684	0.00260894	DN373737_c4_g4/DN374284_c1_g1/DN376372_c5_g1
Ceratopteris	duplicated in euphyllophyte LCA	OrthoFinder	GO:0019750	chloroplast localization	3/365	10/12674	0.002445	0.00562684	0.00260894	DN373737_c4_g4/DN374284_c1_g1/DN376372_c5_g1
Ceratopteris	duplicated in euphyllophyte LCA	OrthoFinder	GO:0051644	plastid localization	3/365	10/12674	0.002445	0.00562684	0.00260894	DN373737_c4_g4/DN374284_c1_g1/DN376372_c5_g1
Ceratopteris	duplicated in euphyllophyte LCA	OrthoFinder	GO:0051667	establishment of plastid localization	3/365	10/12674	0.002445	0.00562684	0.00260894	DN373737_c4_g4/DN374284_c1_g1/DN376372_c5_g1
Ceratopteris	duplicated in euphyllophyte LCA	OrthoFinder	GO:0030029	actin filament-based process	6/365	46/12674	0.00193794	0.00471846	0.00218776	DN363831_c1_g1/DN366944_c2_g1/DN374719_c2_g11/DN374719_c2_g1/DN374719_c2_g6/DN375585_c1_g1
Ceratopteris	duplicated in euphyllophyte LCA	OrthoFinder	GO:0030036	actin cytoskeleton organization	6/365	46/12674	0.00193794	0.00471846	0.00218776	DN363831_c1_g1/DN366944_c2_g1/DN374719_c2_g11/DN374719_c2_g1/DN374719_c2_g6/DN375585_c1_g1
Ceratopteris	duplicated in euphyllophyte LCA	OrthoFinder	GO:0051259	protein complex oligomerization	3/365	9/12674	0.00174865	0.00438467	0.00203299	DN319572_c0_g1/DN345328_c0_g1/DN380199_c0_g1
Ceratopteris	duplicated in euphyllophyte LCA	OrthoFinder	GO:0016050	vesicle organization	3/365	8/12674	0.00119111	0.00303191	0.00140577	DN362751_c0_g1/DN368581_c8_g1/DN368581_c8_g3
Ceratopteris	duplicated in euphyllophyte LCA	OrthoFinder	GO:0051260	protein homooligomerization	3/365	8/12674	0.00119111	0.00303191	0.00140577	DN319572_c0_g1/DN345328_c0_g1/DN380199_c0_g1
Ceratopteris	duplicated in euphyllophyte LCA	OrthoFinder	GO:0007015	actin filament organization	6/365	39/12674	0.000799314	0.0020982	0.000972849	DN363831_c1_g1/DN366944_c2_g1/DN374719_c2_g11/DN374719_c2_g1/DN374719_c2_g6/DN375585_c1_g1
Ceratopteris	duplicated in euphyllophyte LCA	OrthoFinder	GO:0006900	vesicle budding from membrane	3/365	6/12674	0.000444132	0.00118478	0.000549333	DN362751_c0_g1/DN368581_c8_g1/DN368581_c8_g3
Ceratopteris	duplicated in euphyllophyte LCA	OrthoFinder	GO:0015672	monovalent inorganic cation transport	15/365	192/12674	0.000444291	0.00118478	0.000549333	DN361620_c0_g1/DN361620_c0_g2/DN364784_c3_g2/DN365599_c0_g1/DN366343_c2_g1/DN366343_c2_g8/DN367254_c9_g1/DN367644_c10_g2/DN368546_c8_g2/DN368918_c2_g1/DN368918_c2_g3/DN371016_c4_g1/DN371016_c4_g2/DN360993_c0_g1/DN360993_c0_g2
Ceratopteris	duplicated in euphyllophyte LCA	OrthoFinder	GO:0048194	Golgi vesicle budding	3/365	6/12674	0.000444132	0.00118478	0.000549333	DN362751_c0_g1/DN368581_c8_g1/DN368581_c8_g3
Ceratopteris	duplicated in euphyllophyte LCA	OrthoFinder	GO:0090114	COPII-coated vesicle budding	3/365	6/12674	0.000444132	0.00118478	0.000549333	DN362751_c0_g1/DN368581_c8_g1/DN368581_c8_g3
Ceratopteris	duplicated in euphyllophyte LCA	OrthoFinder	GO:0006633	fatty acid biosynthetic process	8/365	63/12674	0.000425606	0.00118478	0.000549333	DN242984_c0_g1/DN365678_c2_g5/DN335353_c0_g1/DN168745_c0_g1/DN356911_c0_g1/DN357545_c0_g1/DN473681_c0_g1/DN526567_c0_g1
Ceratopteris	duplicated in euphyllophyte LCA	OrthoFinder	GO:0016042	lipid catabolic process	5/365	22/12674	0.000338687	0.000981024	0.000454861	DN365994_c2_g2/DN372216_c6_g1/DN377277_c0_g1/DN377277_c0_g3/DN380199_c0_g1
Ceratopteris	duplicated in euphyllophyte LCA	OrthoFinder	GO:0044242	cellular lipid catabolic process	4/365	11/12674	0.000190183	0.000560539	0.000259899	DN365994_c2_g2/DN372216_c6_g1/DN377277_c0_g1/DN377277_c0_g3
Ceratopteris	duplicated in euphyllophyte LCA	OrthoFinder	GO:0030001	metal ion transport	18/365	228/12674	0.000107188	0.000321563	0.000149096	DN361620_c0_g1/DN361620_c0_g2/DN364784_c3_g2/DN365599_c0_g1/DN366343_c2_g1/DN366343_c2_g8/DN367254_c9_g1/DN367644_c10_g2/DN368546_c8_g2/DN368759_c2_g5/DN368918_c2_g1/DN368918_c2_g3/DN371016_c4_g1/DN371016_c4_g2/DN375267_c4_g2/DN375267_c4_g3/DN360993_c0_g1/DN360993_c0_g2
Ceratopteris	duplicated in euphyllophyte LCA	OrthoFinder	GO:0030258	lipid modification	8/365	50/12674	8.16779e-05	0.000249489	0.000115678	DN365994_c2_g2/DN372216_c6_g1/DN373800_c2_g1/DN373800_c2_g3/DN376854_c3_g1/DN377277_c0_g1/DN377277_c0_g3/DN380016_c0_g1
Ceratopteris	duplicated in euphyllophyte LCA	OrthoFinder	GO:0008154	actin polymerization or depolymerization	6/365	26/12674	7.73354e-05	0.000240599	0.000111556	DN363831_c1_g1/DN366944_c2_g1/DN374719_c2_g11/DN374719_c2_g1/DN374719_c2_g6/DN375585_c1_g1
Ceratopteris	duplicated in euphyllophyte LCA	OrthoFinder	GO:0072329	monocarboxylic acid catabolic process	4/365	9/12674	7.60245e-05	0.000240599	0.000111556	DN365994_c2_g2/DN372216_c6_g1/DN377277_c0_g1/DN377277_c0_g3
Ceratopteris	duplicated in euphyllophyte LCA	OrthoFinder	GO:0034220	ion transmembrane transport	18/365	214/12674	4.71865e-05	0.000152449	7.06842e-05	DN361620_c0_g1/DN361620_c0_g2/DN364027_c4_g1/DN364047_c2_g1/DN365599_c0_g1/DN366343_c2_g1/DN366343_c2_g8/DN367090_c1_g1/DN367254_c9_g1/DN367619_c1_g2/DN367619_c1_g6/DN367788_c4_g2/DN367788_c4_g7/DN368546_c8_g2/DN368918_c2_g1/DN368918_c2_g3/DN371016_c4_g1/DN371016_c4_g2
Ceratopteris	duplicated in euphyllophyte LCA	OrthoFinder	GO:0006635	fatty acid beta-oxidation	4/365	8/12674	4.32173e-05	0.000142363	6.60079e-05	DN365994_c2_g2/DN372216_c6_g1/DN377277_c0_g1/DN377277_c0_g3
Ceratopteris	duplicated in euphyllophyte LCA	OrthoFinder	GO:0009062	fatty acid catabolic process	4/365	8/12674	4.32173e-05	0.000142363	6.60079e-05	DN365994_c2_g2/DN372216_c6_g1/DN377277_c0_g1/DN377277_c0_g3
Ceratopteris	duplicated in euphyllophyte LCA	OrthoFinder	GO:0019395	fatty acid oxidation	4/365	8/12674	4.32173e-05	0.000142363	6.60079e-05	DN365994_c2_g2/DN372216_c6_g1/DN377277_c0_g1/DN377277_c0_g3
Ceratopteris	duplicated in euphyllophyte LCA	OrthoFinder	GO:0034440	lipid oxidation	4/365	8/12674	4.32173e-05	0.000142363	6.60079e-05	DN365994_c2_g2/DN372216_c6_g1/DN377277_c0_g1/DN377277_c0_g3
Ceratopteris	duplicated in euphyllophyte LCA	OrthoFinder	GO:0010020	chloroplast fission	4/365	7/12674	2.21113e-05	7.90361e-05	3.66458e-05	DN296792_c0_g1/DN371149_c2_g3/DN381193_c12_g4/DN381193_c12_g7
Ceratopteris	duplicated in euphyllophyte LCA	OrthoFinder	GO:0043572	plastid fission	4/365	7/12674	2.21113e-05	7.90361e-05	3.66458e-05	DN296792_c0_g1/DN371149_c2_g3/DN381193_c12_g4/DN381193_c12_g7
Ceratopteris	duplicated in euphyllophyte LCA	OrthoFinder	GO:0030042	actin filament depolymerization	6/365	17/12674	5.17879e-06	1.93342e-05	8.96446e-06	DN363831_c1_g1/DN366944_c2_g1/DN374719_c2_g11/DN374719_c2_g1/DN374719_c2_g6/DN375585_c1_g1
Ceratopteris	duplicated in euphyllophyte LCA	OrthoFinder	GO:0051261	protein depolymerization	6/365	17/12674	5.17879e-06	1.93342e-05	8.96446e-06	DN363831_c1_g1/DN366944_c2_g1/DN374719_c2_g11/DN374719_c2_g1/DN374719_c2_g6/DN375585_c1_g1
Ceratopteris	duplicated in euphyllophyte LCA	OrthoFinder	GO:0007623	circadian rhythm	7/365	25/12674	4.76365e-06	1.86115e-05	8.62938e-06	DN361501_c0_g1/DN364653_c4_g5/DN364951_c3_g3/DN365689_c4_g5/DN372576_c2_g1/DN354291_c0_g1/DN360041_c0_g1
Ceratopteris	duplicated in euphyllophyte LCA	OrthoFinder	GO:0048511	rhythmic process	7/365	25/12674	4.76365e-06	1.86115e-05	8.62938e-06	DN361501_c0_g1/DN364653_c4_g5/DN364951_c3_g3/DN365689_c4_g5/DN372576_c2_g1/DN354291_c0_g1/DN360041_c0_g1
Ceratopteris	duplicated in euphyllophyte LCA	OrthoFinder	GO:0030259	lipid glycosylation	4/365	5/12674	3.30763e-06	1.35532e-05	6.28406e-06	DN373800_c2_g1/DN373800_c2_g3/DN376854_c3_g1/DN380016_c0_g1
Ceratopteris	duplicated in euphyllophyte LCA	OrthoFinder	GO:0016311	dephosphorylation	22/365	241/12674	1.79922e-06	7.55672e-06	3.50374e-06	DN361868_c0_g1/DN258079_c0_g1/DN364757_c0_g1/DN364757_c0_g2/DN364757_c0_g3/DN364757_c0_g4/DN364825_c0_g1/DN364825_c0_g2/DN364825_c0_g3/DN365648_c10_g1/DN368255_c0_g1/DN368255_c0_g2/DN369150_c5_g1/DN371694_c12_g1/DN371694_c12_g5/DN371877_c9_g2/DN373840_c5_g4/DN374728_c4_g1/DN376693_c2_g2/DN379161_c14_g1/DN379827_c4_g1/DN358652_c0_g1
Ceratopteris	duplicated in euphyllophyte LCA	OrthoFinder	GO:0044262	cellular carbohydrate metabolic process	20/365	200/12674	1.30084e-06	5.6036e-06	2.59816e-06	DN364330_c5_g2/DN365102_c1_g1/DN365102_c1_g2/DN365289_c0_g2/DN366370_c9_g1/DN367461_c0_g1/DN368068_c0_g1/DN368068_c0_g2/DN370573_c7_g1/DN370573_c8_g1/DN370573_c8_g3/DN370573_c8_g4/DN370573_c8_g6/DN372703_c7_g1/DN372996_c0_g2/DN373304_c1_g1/DN373925_c1_g2/DN376552_c1_g1/DN376552_c1_g2/DN377255_c5_g2
Ceratopteris	duplicated in euphyllophyte LCA	OrthoFinder	GO:1901700	response to oxygen-containing compound	11/365	61/12674	1.11753e-06	4.94065e-06	2.29078e-06	DN363165_c0_g4/DN363452_c0_g2/DN365053_c0_g1/DN368696_c6_g5/DN369723_c10_g2/DN371405_c1_g1/DN374107_c1_g1/DN374107_c1_g2/DN378943_c8_g3/DN379334_c7_g1/DN360198_c0_g2
Ceratopteris	duplicated in euphyllophyte LCA	OrthoFinder	GO:0098656	anion transmembrane transport	7/365	20/12674	8.70098e-07	3.95072e-06	1.83179e-06	DN364027_c4_g1/DN364047_c2_g1/DN367090_c1_g1/DN367619_c1_g2/DN367619_c1_g6/DN367788_c4_g2/DN367788_c4_g7
Ceratopteris	duplicated in euphyllophyte LCA	OrthoFinder	GO:0000226	microtubule cytoskeleton organization	11/365	58/12674	6.57573e-07	3.06867e-06	1.42282e-06	DN362829_c0_g1/DN362829_c0_g2/DN365458_c2_g1/DN365458_c2_g2/DN366088_c8_g1/DN366088_c8_g2/DN367780_c5_g1/DN367780_c5_g2/DN369728_c8_g1/DN374515_c4_g1/DN375673_c3_g5
Ceratopteris	duplicated in euphyllophyte LCA	OrthoFinder	GO:0016051	carbohydrate biosynthetic process	19/365	174/12674	6.28503e-07	3.01681e-06	1.39877e-06	DN364330_c5_g2/DN365102_c1_g1/DN365102_c1_g2/DN365289_c0_g2/DN366370_c9_g1/DN367461_c0_g1/DN368068_c0_g1/DN368068_c0_g2/DN370573_c7_g1/DN370573_c8_g1/DN370573_c8_g3/DN370573_c8_g4/DN370573_c8_g6/DN372703_c7_g1/DN373304_c1_g1/DN373925_c1_g2/DN376552_c1_g1/DN376552_c1_g2/DN377255_c5_g2
Ceratopteris	duplicated in euphyllophyte LCA	OrthoFinder	GO:0009657	plastid organization	7/365	19/12674	5.79844e-07	2.86511e-06	1.32844e-06	DN296792_c0_g1/DN371149_c2_g3/DN373737_c4_g4/DN374284_c1_g1/DN376372_c5_g1/DN381193_c12_g4/DN381193_c12_g7
Ceratopteris	duplicated in euphyllophyte LCA	OrthoFinder	GO:0009658	chloroplast organization	7/365	19/12674	5.79844e-07	2.86511e-06	1.32844e-06	DN296792_c0_g1/DN371149_c2_g3/DN373737_c4_g4/DN374284_c1_g1/DN376372_c5_g1/DN381193_c12_g4/DN381193_c12_g7
Ceratopteris	duplicated in euphyllophyte LCA	OrthoFinder	GO:0010033	response to organic substance	12/365	67/12674	3.91063e-07	2.05308e-06	9.5193e-07	DN364767_c1_g1/DN364767_c1_g4/DN365207_c12_g2/DN366227_c4_g3/DN366227_c4_g6/DN366850_c6_g1/DN367207_c0_g1/DN367207_c0_g2/DN369143_c1_g1/DN371714_c4_g1/DN378897_c3_g1/DN378897_c3_g3
Ceratopteris	duplicated in euphyllophyte LCA	OrthoFinder	GO:0070887	cellular response to chemical stimulus	11/365	49/12674	1.06157e-07	5.75301e-07	2.66743e-07	DN363165_c0_g4/DN363452_c0_g2/DN365053_c0_g1/DN368696_c6_g5/DN369723_c10_g2/DN371405_c1_g1/DN374107_c1_g1/DN374107_c1_g2/DN378943_c8_g3/DN379334_c7_g1/DN360198_c0_g2
Ceratopteris	duplicated in euphyllophyte LCA	OrthoFinder	GO:0009719	response to endogenous stimulus	12/365	59/12674	8.98372e-08	5.03088e-07	2.33261e-07	DN364767_c1_g1/DN364767_c1_g4/DN365207_c12_g2/DN366227_c4_g3/DN366227_c4_g6/DN366850_c6_g1/DN367207_c0_g1/DN367207_c0_g2/DN369143_c1_g1/DN371714_c4_g1/DN378897_c3_g1/DN378897_c3_g3
Ceratopteris	duplicated in euphyllophyte LCA	OrthoFinder	GO:0009725	response to hormone	12/365	59/12674	8.98372e-08	5.03088e-07	2.33261e-07	DN364767_c1_g1/DN364767_c1_g4/DN365207_c12_g2/DN366227_c4_g3/DN366227_c4_g6/DN366850_c6_g1/DN367207_c0_g1/DN367207_c0_g2/DN369143_c1_g1/DN371714_c4_g1/DN378897_c3_g1/DN378897_c3_g3
Ceratopteris	duplicated in euphyllophyte LCA	OrthoFinder	GO:0042752	regulation of circadian rhythm	7/365	15/12674	8.18257e-08	4.90954e-07	2.27636e-07	DN361501_c0_g1/DN364653_c4_g5/DN364951_c3_g3/DN365689_c4_g5/DN372576_c2_g1/DN354291_c0_g1/DN360041_c0_g1
Ceratopteris	duplicated in euphyllophyte LCA	OrthoFinder	GO:0006470	protein dephosphorylation	22/365	200/12674	7.09346e-08	4.41371e-07	2.04646e-07	DN361868_c0_g1/DN258079_c0_g1/DN364757_c0_g1/DN364757_c0_g2/DN364757_c0_g3/DN364757_c0_g4/DN364825_c0_g1/DN364825_c0_g2/DN364825_c0_g3/DN365648_c10_g1/DN368255_c0_g1/DN368255_c0_g2/DN369150_c5_g1/DN371694_c12_g1/DN371694_c12_g5/DN371877_c9_g2/DN373840_c5_g4/DN374728_c4_g1/DN376693_c2_g2/DN379161_c14_g1/DN379827_c4_g1/DN358652_c0_g1
Ceratopteris	duplicated in euphyllophyte LCA	OrthoFinder	GO:1901701	cellular response to oxygen-containing compound	11/365	47/12674	6.68252e-08	4.31794e-07	2.00205e-07	DN363165_c0_g4/DN363452_c0_g2/DN365053_c0_g1/DN368696_c6_g5/DN369723_c10_g2/DN371405_c1_g1/DN374107_c1_g1/DN374107_c1_g2/DN378943_c8_g3/DN379334_c7_g1/DN360198_c0_g2
Ceratopteris	duplicated in euphyllophyte LCA	OrthoFinder	GO:0007010	cytoskeleton organization	17/365	119/12674	4.98299e-08	3.34857e-07	1.5526e-07	DN362829_c0_g1/DN362829_c0_g2/DN363831_c1_g1/DN365458_c2_g1/DN365458_c2_g2/DN366088_c8_g1/DN366088_c8_g2/DN366944_c2_g1/DN367780_c5_g1/DN367780_c5_g2/DN369728_c8_g1/DN374515_c4_g1/DN374719_c2_g11/DN374719_c2_g1/DN374719_c2_g6/DN375585_c1_g1/DN375673_c3_g5
Ceratopteris	duplicated in euphyllophyte LCA	OrthoFinder	GO:0007017	microtubule-based process	27/365	282/12674	4.40197e-08	3.08138e-07	1.42871e-07	DN362829_c0_g1/DN362829_c0_g2/DN365458_c2_g1/DN365458_c2_g2/DN366088_c8_g1/DN366088_c8_g2/DN366285_c6_g2/DN366858_c4_g1/DN366858_c6_g1/DN367780_c5_g1/DN367780_c5_g2/DN367997_c2_g2/DN367997_c3_g1/DN369728_c8_g1/DN370762_c5_g1/DN370762_c7_g7/DN370762_c7_g8/DN370762_c8_g3/DN374515_c4_g1/DN375208_c4_g2/DN375673_c3_g5/DN376967_c1_g1/DN376967_c4_g1/DN376967_c4_g3/DN376967_c4_g4/DN377035_c3_g1/DN377035_…
Ceratopteris	duplicated in euphyllophyte LCA	OrthoFinder	GO:0034637	cellular carbohydrate biosynthetic process	19/365	141/12674	2.14449e-08	1.56641e-07	7.26281e-08	DN364330_c5_g2/DN365102_c1_g1/DN365102_c1_g2/DN365289_c0_g2/DN366370_c9_g1/DN367461_c0_g1/DN368068_c0_g1/DN368068_c0_g2/DN370573_c7_g1/DN370573_c8_g1/DN370573_c8_g3/DN370573_c8_g4/DN370573_c8_g6/DN372703_c7_g1/DN373304_c1_g1/DN373925_c1_g2/DN376552_c1_g1/DN376552_c1_g2/DN377255_c5_g2
Ceratopteris	duplicated in euphyllophyte LCA	OrthoFinder	GO:0006631	fatty acid metabolic process	15/365	86/12674	1.98201e-08	1.51353e-07	7.01763e-08	DN242984_c0_g1/DN365678_c2_g5/DN365994_c2_g2/DN335353_c0_g1/DN372216_c6_g1/DN377277_c0_g1/DN377277_c0_g3/DN378386_c3_g1/DN378386_c3_g2/DN168745_c0_g1/DN356911_c0_g1/DN381624_c0_g2/DN357545_c0_g1/DN473681_c0_g1/DN526567_c0_g1
Ceratopteris	duplicated in euphyllophyte LCA	OrthoFinder	GO:0071804	cellular potassium ion transport	11/365	42/12674	1.86898e-08	1.49518e-07	6.93255e-08	DN361620_c0_g1/DN361620_c0_g2/DN365599_c0_g1/DN366343_c2_g1/DN366343_c2_g8/DN367254_c9_g1/DN368546_c8_g2/DN368918_c2_g1/DN368918_c2_g3/DN371016_c4_g1/DN371016_c4_g2
Ceratopteris	duplicated in euphyllophyte LCA	OrthoFinder	GO:0071805	potassium ion transmembrane transport	11/365	42/12674	1.86898e-08	1.49518e-07	6.93255e-08	DN361620_c0_g1/DN361620_c0_g2/DN365599_c0_g1/DN366343_c2_g1/DN366343_c2_g8/DN367254_c9_g1/DN368546_c8_g2/DN368918_c2_g1/DN368918_c2_g3/DN371016_c4_g1/DN371016_c4_g2
Ceratopteris	duplicated in euphyllophyte LCA	OrthoFinder	GO:0009311	oligosaccharide metabolic process	14/365	63/12674	2.18921e-09	1.93572e-08	8.97516e-09	DN364330_c5_g2/DN365102_c1_g1/DN365102_c1_g2/DN365289_c0_g2/DN370573_c7_g1/DN370573_c8_g1/DN370573_c8_g3/DN370573_c8_g4/DN370573_c8_g6/DN373304_c1_g1/DN373925_c1_g2/DN376552_c1_g1/DN376552_c1_g2/DN377255_c5_g2
Ceratopteris	duplicated in euphyllophyte LCA	OrthoFinder	GO:0006813	potassium ion transport	15/365	71/12674	1.23281e-09	1.15062e-08	5.33497e-09	DN361620_c0_g1/DN361620_c0_g2/DN364784_c3_g2/DN365599_c0_g1/DN366343_c2_g1/DN366343_c2_g8/DN367254_c9_g1/DN367644_c10_g2/DN368546_c8_g2/DN368918_c2_g1/DN368918_c2_g3/DN371016_c4_g1/DN371016_c4_g2/DN360993_c0_g1/DN360993_c0_g2
Ceratopteris	duplicated in euphyllophyte LCA	OrthoFinder	GO:0010035	response to inorganic substance	11/365	32/12674	7.2974e-10	7.21155e-09	3.3437e-09	DN363165_c0_g4/DN363452_c0_g2/DN365053_c0_g1/DN368696_c6_g5/DN369723_c10_g2/DN371405_c1_g1/DN374107_c1_g1/DN374107_c1_g2/DN378943_c8_g3/DN379334_c7_g1/DN360198_c0_g2
Ceratopteris	duplicated in euphyllophyte LCA	OrthoFinder	GO:0005984	disaccharide metabolic process	14/365	52/12674	1.38115e-10	1.4502e-09	6.72401e-10	DN364330_c5_g2/DN365102_c1_g1/DN365102_c1_g2/DN365289_c0_g2/DN370573_c7_g1/DN370573_c8_g1/DN370573_c8_g3/DN370573_c8_g4/DN370573_c8_g6/DN373304_c1_g1/DN373925_c1_g2/DN376552_c1_g1/DN376552_c1_g2/DN377255_c5_g2
Ceratopteris	duplicated in euphyllophyte LCA	OrthoFinder	GO:0001101	response to acid chemical	11/365	28/12674	1.34713e-10	1.4502e-09	6.72401e-10	DN363165_c0_g4/DN363452_c0_g2/DN365053_c0_g1/DN368696_c6_g5/DN369723_c10_g2/DN371405_c1_g1/DN374107_c1_g1/DN374107_c1_g2/DN378943_c8_g3/DN379334_c7_g1/DN360198_c0_g2
Ceratopteris	duplicated in euphyllophyte LCA	OrthoFinder	GO:0042753	positive regulation of circadian rhythm	7/365	8/12674	1.21186e-10	1.4502e-09	6.72401e-10	DN361501_c0_g1/DN364653_c4_g5/DN364951_c3_g3/DN365689_c4_g5/DN372576_c2_g1/DN354291_c0_g1/DN360041_c0_g1
Ceratopteris	duplicated in euphyllophyte LCA	OrthoFinder	GO:0006260	DNA replication	21/365	126/12674	6.79647e-11	8.78313e-10	4.07238e-10	DN361371_c12_g1/DN362931_c0_g1/DN362931_c0_g2/DN364104_c1_g2/DN365738_c0_g4/DN367292_c10_g1/DN336982_c0_g1/DN373324_c2_g2/DN373324_c2_g3/DN373324_c2_g4/DN373324_c2_g5/DN373324_c2_g7/DN373489_c9_g1/DN373489_c9_g2/DN373524_c8_g1/DN374420_c2_g1/DN376810_c5_g2/DN376810_c5_g3/DN378947_c1_g2/DN379973_c6_g1/DN379973_c6_g2
Ceratopteris	duplicated in euphyllophyte LCA	OrthoFinder	GO:0009312	oligosaccharide biosynthetic process	14/365	44/12674	1.10658e-11	1.54921e-10	7.18305e-11	DN364330_c5_g2/DN365102_c1_g1/DN365102_c1_g2/DN365289_c0_g2/DN370573_c7_g1/DN370573_c8_g1/DN370573_c8_g3/DN370573_c8_g4/DN370573_c8_g6/DN373304_c1_g1/DN373925_c1_g2/DN376552_c1_g1/DN376552_c1_g2/DN377255_c5_g2
Ceratopteris	duplicated in euphyllophyte LCA	OrthoFinder	GO:1901698	response to nitrogen compound	11/365	20/12674	1.29647e-12	1.98006e-11	9.18073e-12	DN363165_c0_g4/DN363452_c0_g2/DN365053_c0_g1/DN368696_c6_g5/DN369723_c10_g2/DN371405_c1_g1/DN374107_c1_g1/DN374107_c1_g2/DN378943_c8_g3/DN379334_c7_g1/DN360198_c0_g2
Ceratopteris	duplicated in euphyllophyte LCA	OrthoFinder	GO:0005991	trehalose metabolic process	14/365	36/12674	4.50592e-13	7.56994e-12	3.50987e-12	DN364330_c5_g2/DN365102_c1_g1/DN365102_c1_g2/DN365289_c0_g2/DN370573_c7_g1/DN370573_c8_g1/DN370573_c8_g3/DN370573_c8_g4/DN370573_c8_g6/DN373304_c1_g1/DN373925_c1_g2/DN376552_c1_g1/DN376552_c1_g2/DN377255_c5_g2
Ceratopteris	duplicated in euphyllophyte LCA	OrthoFinder	GO:0010167	response to nitrate	11/365	18/12674	2.58726e-13	4.82955e-12	2.23926e-12	DN363165_c0_g4/DN363452_c0_g2/DN365053_c0_g1/DN368696_c6_g5/DN369723_c10_g2/DN371405_c1_g1/DN374107_c1_g1/DN374107_c1_g2/DN378943_c8_g3/DN379334_c7_g1/DN360198_c0_g2
Ceratopteris	duplicated in euphyllophyte LCA	OrthoFinder	GO:0046351	disaccharide biosynthetic process	14/365	34/12674	1.74102e-13	3.65614e-12	1.6952e-12	DN364330_c5_g2/DN365102_c1_g1/DN365102_c1_g2/DN365289_c0_g2/DN370573_c7_g1/DN370573_c8_g1/DN370573_c8_g3/DN370573_c8_g4/DN370573_c8_g6/DN373304_c1_g1/DN373925_c1_g2/DN376552_c1_g1/DN376552_c1_g2/DN377255_c5_g2
Ceratopteris	duplicated in euphyllophyte LCA	OrthoFinder	GO:0071229	cellular response to acid chemical	11/365	16/12674	3.74026e-14	8.97663e-13	4.16209e-13	DN363165_c0_g4/DN363452_c0_g2/DN365053_c0_g1/DN368696_c6_g5/DN369723_c10_g2/DN371405_c1_g1/DN374107_c1_g1/DN374107_c1_g2/DN378943_c8_g3/DN379334_c7_g1/DN360198_c0_g2
Ceratopteris	duplicated in euphyllophyte LCA	OrthoFinder	GO:0005992	trehalose biosynthetic process	14/365	31/12674	3.58794e-14	8.97663e-13	4.16209e-13	DN364330_c5_g2/DN365102_c1_g1/DN365102_c1_g2/DN365289_c0_g2/DN370573_c7_g1/DN370573_c8_g1/DN370573_c8_g3/DN370573_c8_g4/DN370573_c8_g6/DN373304_c1_g1/DN373925_c1_g2/DN376552_c1_g1/DN376552_c1_g2/DN377255_c5_g2
Ceratopteris	duplicated in euphyllophyte LCA	OrthoFinder	GO:0042221	response to chemical	23/365	104/12674	1.51252e-14	5.08206e-13	2.35634e-13	DN363165_c0_g4/DN363452_c0_g2/DN364767_c1_g1/DN364767_c1_g4/DN365053_c0_g1/DN365207_c12_g2/DN366227_c4_g3/DN366227_c4_g6/DN366850_c6_g1/DN367207_c0_g1/DN367207_c0_g2/DN368696_c6_g5/DN369143_c1_g1/DN369723_c10_g2/DN371405_c1_g1/DN371714_c4_g1/DN374107_c1_g1/DN374107_c1_g2/DN378897_c3_g1/DN378897_c3_g3/DN378943_c8_g3/DN379334_c7_g1/DN360198_c0_g2
Ceratopteris	duplicated in euphyllophyte LCA	OrthoFinder	GO:0071241	cellular response to inorganic substance	11/365	14/12674	3.28292e-15	1.37883e-13	6.39305e-14	DN363165_c0_g4/DN363452_c0_g2/DN365053_c0_g1/DN368696_c6_g5/DN369723_c10_g2/DN371405_c1_g1/DN374107_c1_g1/DN374107_c1_g2/DN378943_c8_g3/DN379334_c7_g1/DN360198_c0_g2
Ceratopteris	duplicated in euphyllophyte LCA	OrthoFinder	GO:0071249	cellular response to nitrate	11/365	13/12674	7.2198e-16	4.04309e-14	1.87461e-14	DN363165_c0_g4/DN363452_c0_g2/DN365053_c0_g1/DN368696_c6_g5/DN369723_c10_g2/DN371405_c1_g1/DN374107_c1_g1/DN374107_c1_g2/DN378943_c8_g3/DN379334_c7_g1/DN360198_c0_g2
Ceratopteris	duplicated in euphyllophyte LCA	OrthoFinder	GO:1901699	cellular response to nitrogen compound	11/365	13/12674	7.2198e-16	4.04309e-14	1.87461e-14	DN363165_c0_g4/DN363452_c0_g2/DN365053_c0_g1/DN368696_c6_g5/DN369723_c10_g2/DN371405_c1_g1/DN374107_c1_g1/DN374107_c1_g2/DN378943_c8_g3/DN379334_c7_g1/DN360198_c0_g2
Ceratopteris	duplicated in euphyllophyte LCA	OrthoFinder	GO:1902170	cellular response to reactive nitrogen species	11/365	13/12674	7.2198e-16	4.04309e-14	1.87461e-14	DN363165_c0_g4/DN363452_c0_g2/DN365053_c0_g1/DN368696_c6_g5/DN369723_c10_g2/DN371405_c1_g1/DN374107_c1_g1/DN374107_c1_g2/DN378943_c8_g3/DN379334_c7_g1/DN360198_c0_g2
Ceratopteris	duplicated in fern LCA	OrthoFinder	GO:0006413	translational initiation	10/492	50/12674	1.79901e-05	0.000207704	8.69377e-05	DN361380_c0_g3/DN365561_c1_g1/DN365561_c1_g4/DN365561_c1_g6/DN368395_c7_g1/DN368395_c7_g2/DN348368_c0_g1/DN348602_c0_g1/DN378303_c2_g1/DN378303_c2_g4
Ceratopteris	duplicated in fern LCA	OrthoFinder	GO:0006631	fatty acid metabolic process	12/492	86/12674	0.000114574	0.000632645	0.000264804	DN242984_c0_g1/DN363667_c1_g1/DN365678_c2_g5/DN289311_c0_g1/DN335353_c0_g1/DN335837_c0_g1/DN372494_c0_g3/DN168745_c0_g1/DN356911_c0_g1/DN473681_c0_g1/DN217471_c0_g1/DN361061_c0_g1
Ceratopteris	duplicated in fern LCA	OrthoFinder	GO:0006633	fatty acid biosynthetic process	12/492	63/12674	4.49476e-06	6.74506e-05	2.82325e-05	DN242984_c0_g1/DN363667_c1_g1/DN365678_c2_g5/DN289311_c0_g1/DN335353_c0_g1/DN335837_c0_g1/DN372494_c0_g3/DN168745_c0_g1/DN356911_c0_g1/DN473681_c0_g1/DN217471_c0_g1/DN361061_c0_g1
Ceratopteris	duplicated in fern LCA	OrthoFinder	GO:0072525	pyridine-containing compound biosynthetic process	13/492	133/12674	0.00198209	0.0068966	0.00288668	DN364526_c1_g1/DN371046_c3_g1/DN372177_c1_g1/DN372177_c1_g3/DN350851_c0_g1/DN350851_c0_g3/DN374739_c6_g4/DN376248_c1_g2/DN376663_c5_g3/DN376663_c5_g6/DN378005_c7_g1/DN379160_c1_g1/DN380444_c9_g1
Ceratopteris	duplicated in fern LCA	OrthoFinder	GO:0034404	nucleobase-containing small molecule biosynthetic process	13/492	132/12674	0.00185205	0.00667666	0.00279463	DN364526_c1_g1/DN371046_c3_g1/DN372177_c1_g1/DN372177_c1_g3/DN350851_c0_g1/DN350851_c0_g3/DN374739_c6_g4/DN376248_c1_g2/DN376663_c5_g3/DN376663_c5_g6/DN378005_c7_g1/DN379160_c1_g1/DN380444_c9_g1
Ceratopteris	duplicated in fern LCA	OrthoFinder	GO:0046434	organophosphate catabolic process	13/492	123/12674	0.000967888	0.00403022	0.00168691	DN364526_c1_g1/DN371046_c3_g1/DN372177_c1_g1/DN372177_c1_g3/DN350851_c0_g1/DN350851_c0_g3/DN374739_c6_g4/DN376248_c1_g2/DN376663_c5_g3/DN376663_c5_g6/DN378005_c7_g1/DN379160_c1_g1/DN380444_c9_g1
Ceratopteris	duplicated in fern LCA	OrthoFinder	GO:0016052	carbohydrate catabolic process	13/492	121/12674	0.000829583	0.00357143	0.00149488	DN364526_c1_g1/DN371046_c3_g1/DN372177_c1_g1/DN372177_c1_g3/DN350851_c0_g1/DN350851_c0_g3/DN374739_c6_g4/DN376248_c1_g2/DN376663_c5_g3/DN376663_c5_g6/DN378005_c7_g1/DN379160_c1_g1/DN380444_c9_g1
Ceratopteris	duplicated in fern LCA	OrthoFinder	GO:0019359	nicotinamide nucleotide biosynthetic process	13/492	121/12674	0.000829583	0.00357143	0.00149488	DN364526_c1_g1/DN371046_c3_g1/DN372177_c1_g1/DN372177_c1_g3/DN350851_c0_g1/DN350851_c0_g3/DN374739_c6_g4/DN376248_c1_g2/DN376663_c5_g3/DN376663_c5_g6/DN378005_c7_g1/DN379160_c1_g1/DN380444_c9_g1
Ceratopteris	duplicated in fern LCA	OrthoFinder	GO:0019363	pyridine nucleotide biosynthetic process	13/492	121/12674	0.000829583	0.00357143	0.00149488	DN364526_c1_g1/DN371046_c3_g1/DN372177_c1_g1/DN372177_c1_g3/DN350851_c0_g1/DN350851_c0_g3/DN374739_c6_g4/DN376248_c1_g2/DN376663_c5_g3/DN376663_c5_g6/DN378005_c7_g1/DN379160_c1_g1/DN380444_c9_g1
Ceratopteris	duplicated in fern LCA	OrthoFinder	GO:0006090	pyruvate metabolic process	13/492	120/12674	0.00076691	0.00347848	0.00145598	DN364526_c1_g1/DN371046_c3_g1/DN372177_c1_g1/DN372177_c1_g3/DN350851_c0_g1/DN350851_c0_g3/DN374739_c6_g4/DN376248_c1_g2/DN376663_c5_g3/DN376663_c5_g6/DN378005_c7_g1/DN379160_c1_g1/DN380444_c9_g1
Ceratopteris	duplicated in fern LCA	OrthoFinder	GO:0009132	nucleoside diphosphate metabolic process	13/492	114/12674	0.000468485	0.00220361	0.000922358	DN364526_c1_g1/DN371046_c3_g1/DN372177_c1_g1/DN372177_c1_g3/DN350851_c0_g1/DN350851_c0_g3/DN374739_c6_g4/DN376248_c1_g2/DN376663_c5_g3/DN376663_c5_g6/DN378005_c7_g1/DN379160_c1_g1/DN380444_c9_g1
Ceratopteris	duplicated in fern LCA	OrthoFinder	GO:0006165	nucleoside diphosphate phosphorylation	13/492	112/12674	0.000394077	0.00188859	0.000790501	DN364526_c1_g1/DN371046_c3_g1/DN372177_c1_g1/DN372177_c1_g3/DN350851_c0_g1/DN350851_c0_g3/DN374739_c6_g4/DN376248_c1_g2/DN376663_c5_g3/DN376663_c5_g6/DN378005_c7_g1/DN379160_c1_g1/DN380444_c9_g1
Ceratopteris	duplicated in fern LCA	OrthoFinder	GO:0046939	nucleotide phosphorylation	13/492	112/12674	0.000394077	0.00188859	0.000790501	DN364526_c1_g1/DN371046_c3_g1/DN372177_c1_g1/DN372177_c1_g3/DN350851_c0_g1/DN350851_c0_g3/DN374739_c6_g4/DN376248_c1_g2/DN376663_c5_g3/DN376663_c5_g6/DN378005_c7_g1/DN379160_c1_g1/DN380444_c9_g1
Ceratopteris	duplicated in fern LCA	OrthoFinder	GO:1901292	nucleoside phosphate catabolic process	13/492	107/12674	0.000250526	0.00131319	0.000549658	DN364526_c1_g1/DN371046_c3_g1/DN372177_c1_g1/DN372177_c1_g3/DN350851_c0_g1/DN350851_c0_g3/DN374739_c6_g4/DN376248_c1_g2/DN376663_c5_g3/DN376663_c5_g6/DN378005_c7_g1/DN379160_c1_g1/DN380444_c9_g1
Ceratopteris	duplicated in fern LCA	OrthoFinder	GO:0009166	nucleotide catabolic process	13/492	102/12674	0.000154277	0.000833751	0.00034898	DN364526_c1_g1/DN371046_c3_g1/DN372177_c1_g1/DN372177_c1_g3/DN350851_c0_g1/DN350851_c0_g3/DN374739_c6_g4/DN376248_c1_g2/DN376663_c5_g3/DN376663_c5_g6/DN378005_c7_g1/DN379160_c1_g1/DN380444_c9_g1
Ceratopteris	duplicated in fern LCA	OrthoFinder	GO:0006096	glycolytic process	13/492	98/12674	0.000102072	0.000576139	0.000241152	DN364526_c1_g1/DN371046_c3_g1/DN372177_c1_g1/DN372177_c1_g3/DN350851_c0_g1/DN350851_c0_g3/DN374739_c6_g4/DN376248_c1_g2/DN376663_c5_g3/DN376663_c5_g6/DN378005_c7_g1/DN379160_c1_g1/DN380444_c9_g1
Ceratopteris	duplicated in fern LCA	OrthoFinder	GO:0006757	ATP generation from ADP	13/492	98/12674	0.000102072	0.000576139	0.000241152	DN364526_c1_g1/DN371046_c3_g1/DN372177_c1_g1/DN372177_c1_g3/DN350851_c0_g1/DN350851_c0_g3/DN374739_c6_g4/DN376248_c1_g2/DN376663_c5_g3/DN376663_c5_g6/DN378005_c7_g1/DN379160_c1_g1/DN380444_c9_g1
Ceratopteris	duplicated in fern LCA	OrthoFinder	GO:0009135	purine nucleoside diphosphate metabolic process	13/492	98/12674	0.000102072	0.000576139	0.000241152	DN364526_c1_g1/DN371046_c3_g1/DN372177_c1_g1/DN372177_c1_g3/DN350851_c0_g1/DN350851_c0_g3/DN374739_c6_g4/DN376248_c1_g2/DN376663_c5_g3/DN376663_c5_g6/DN378005_c7_g1/DN379160_c1_g1/DN380444_c9_g1
Ceratopteris	duplicated in fern LCA	OrthoFinder	GO:0009179	purine ribonucleoside diphosphate metabolic process	13/492	98/12674	0.000102072	0.000576139	0.000241152	DN364526_c1_g1/DN371046_c3_g1/DN372177_c1_g1/DN372177_c1_g3/DN350851_c0_g1/DN350851_c0_g3/DN374739_c6_g4/DN376248_c1_g2/DN376663_c5_g3/DN376663_c5_g6/DN378005_c7_g1/DN379160_c1_g1/DN380444_c9_g1
Ceratopteris	duplicated in fern LCA	OrthoFinder	GO:0009185	ribonucleoside diphosphate metabolic process	13/492	98/12674	0.000102072	0.000576139	0.000241152	DN364526_c1_g1/DN371046_c3_g1/DN372177_c1_g1/DN372177_c1_g3/DN350851_c0_g1/DN350851_c0_g3/DN374739_c6_g4/DN376248_c1_g2/DN376663_c5_g3/DN376663_c5_g6/DN378005_c7_g1/DN379160_c1_g1/DN380444_c9_g1
Ceratopteris	duplicated in fern LCA	OrthoFinder	GO:0042866	pyruvate biosynthetic process	13/492	98/12674	0.000102072	0.000576139	0.000241152	DN364526_c1_g1/DN371046_c3_g1/DN372177_c1_g1/DN372177_c1_g3/DN350851_c0_g1/DN350851_c0_g3/DN374739_c6_g4/DN376248_c1_g2/DN376663_c5_g3/DN376663_c5_g6/DN378005_c7_g1/DN379160_c1_g1/DN380444_c9_g1
Ceratopteris	duplicated in fern LCA	OrthoFinder	GO:0046031	ADP metabolic process	13/492	98/12674	0.000102072	0.000576139	0.000241152	DN364526_c1_g1/DN371046_c3_g1/DN372177_c1_g1/DN372177_c1_g3/DN350851_c0_g1/DN350851_c0_g3/DN374739_c6_g4/DN376248_c1_g2/DN376663_c5_g3/DN376663_c5_g6/DN378005_c7_g1/DN379160_c1_g1/DN380444_c9_g1
Ceratopteris	duplicated in fern LCA	OrthoFinder	GO:0006260	DNA replication	14/492	126/12674	0.000375677	0.00187102	0.000783145	DN365738_c0_g4/DN367292_c10_g1/DN368683_c1_g2/DN336982_c0_g1/DN372989_c5_g2/DN373324_c2_g2/DN373324_c2_g3/DN373324_c2_g4/DN373324_c2_g5/DN373324_c2_g7/DN373489_c9_g1/DN373489_c9_g2/DN374420_c2_g1/DN376773_c9_g2
Ceratopteris	duplicated in fern LCA	OrthoFinder	GO:0042221	response to chemical	14/492	104/12674	4.72205e-05	0.000363454	0.00015213	DN363452_c0_g2/DN365207_c12_g2/DN366387_c10_g1/DN366850_c6_g1/DN367207_c0_g1/DN367207_c0_g2/DN368696_c6_g5/DN371405_c1_g1/DN371714_c4_g1/DN374107_c1_g1/DN374107_c1_g2/DN378897_c3_g1/DN378897_c3_g3/DN379334_c7_g1
Ceratopteris	duplicated in fern LCA	OrthoFinder	GO:0006813	potassium ion transport	15/492	71/12674	6.82903e-08	1.92731e-06	8.06705e-07	DN363862_c2_g1/DN366597_c4_g2/DN371279_c0_g1/DN371279_c5_g1/DN371279_c5_g4/DN373580_c5_g1/DN373580_c7_g2/DN373580_c9_g1/DN374805_c1_g1/DN377658_c5_g2/DN377658_c5_g4/DN377764_c1_g1/DN377764_c1_g2/DN381243_c6_g1/DN381908_c6_g1
Ceratopteris	duplicated in fern LCA	OrthoFinder	GO:0071804	cellular potassium ion transport	15/492	42/12674	2.08283e-11	1.32259e-09	5.53593e-10	DN363862_c2_g1/DN366597_c4_g2/DN371279_c0_g1/DN371279_c5_g1/DN371279_c5_g4/DN373580_c5_g1/DN373580_c7_g2/DN373580_c9_g1/DN374805_c1_g1/DN377658_c5_g2/DN377658_c5_g4/DN377764_c1_g1/DN377764_c1_g2/DN381243_c6_g1/DN381908_c6_g1
Ceratopteris	duplicated in fern LCA	OrthoFinder	GO:0071805	potassium ion transmembrane transport	15/492	42/12674	2.08283e-11	1.32259e-09	5.53593e-10	DN363862_c2_g1/DN366597_c4_g2/DN371279_c0_g1/DN371279_c5_g1/DN371279_c5_g4/DN373580_c5_g1/DN373580_c7_g2/DN373580_c9_g1/DN374805_c1_g1/DN377658_c5_g2/DN377658_c5_g4/DN377764_c1_g1/DN377764_c1_g2/DN381243_c6_g1/DN381908_c6_g1
Ceratopteris	duplicated in fern LCA	OrthoFinder	GO:0034220	ion transmembrane transport	20/492	214/12674	0.000253332	0.00131319	0.000549658	DN363862_c2_g1/DN366069_c2_g1/DN366069_c2_g2/DN366597_c4_g2/DN368174_c8_g2/DN368174_c8_g3/DN371279_c0_g1/DN371279_c5_g1/DN371279_c5_g4/DN373580_c5_g1/DN373580_c7_g2/DN373580_c9_g1/DN374460_c8_g2/DN374805_c1_g1/DN377658_c5_g2/DN377658_c5_g4/DN377764_c1_g1/DN377764_c1_g2/DN381243_c6_g1/DN381908_c6_g1
Ceratopteris	duplicated in fern LCA	OrthoFinder	GO:0098655	cation transmembrane transport	20/492	193/12674	6.15108e-05	0.000446393	0.000186845	DN363862_c2_g1/DN366069_c2_g1/DN366069_c2_g2/DN366597_c4_g2/DN368174_c8_g2/DN368174_c8_g3/DN371279_c0_g1/DN371279_c5_g1/DN371279_c5_g4/DN373580_c5_g1/DN373580_c7_g2/DN373580_c9_g1/DN374460_c8_g2/DN374805_c1_g1/DN377658_c5_g2/DN377658_c5_g4/DN377764_c1_g1/DN377764_c1_g2/DN381243_c6_g1/DN381908_c6_g1
Ceratopteris	duplicated in fern LCA	OrthoFinder	GO:0098660	inorganic ion transmembrane transport	20/492	190/12674	4.92526e-05	0.000367946	0.00015401	DN363862_c2_g1/DN366069_c2_g1/DN366069_c2_g2/DN366597_c4_g2/DN368174_c8_g2/DN368174_c8_g3/DN371279_c0_g1/DN371279_c5_g1/DN371279_c5_g4/DN373580_c5_g1/DN373580_c7_g2/DN373580_c9_g1/DN374460_c8_g2/DN374805_c1_g1/DN377658_c5_g2/DN377658_c5_g4/DN377764_c1_g1/DN377764_c1_g2/DN381243_c6_g1/DN381908_c6_g1
Ceratopteris	duplicated in fern LCA	OrthoFinder	GO:0098662	inorganic cation transmembrane transport	20/492	187/12674	3.92203e-05	0.000321353	0.000134508	DN363862_c2_g1/DN366069_c2_g1/DN366069_c2_g2/DN366597_c4_g2/DN368174_c8_g2/DN368174_c8_g3/DN371279_c0_g1/DN371279_c5_g1/DN371279_c5_g4/DN373580_c5_g1/DN373580_c7_g2/DN373580_c9_g1/DN374460_c8_g2/DN374805_c1_g1/DN377658_c5_g2/DN377658_c5_g4/DN377764_c1_g1/DN377764_c1_g2/DN381243_c6_g1/DN381908_c6_g1
Ceratopteris	duplicated in fern LCA	OrthoFinder	GO:0035556	intracellular signal transduction	20/492	166/12674	6.70638e-06	9.46344e-05	3.96108e-05	DN362040_c0_g1/DN364220_c1_g1/DN365239_c2_g2/DN365255_c0_g1/DN366298_c4_g1/DN366298_c4_g4/DN367332_c3_g1/DN367332_c3_g5/DN370700_c0_g5/DN371852_c6_g2/DN372486_c13_g1/DN372773_c4_g2/DN376743_c7_g1/DN376743_c7_g2/DN376833_c8_g2/DN380066_c0_g1/DN357445_c0_g2/DN358850_c0_g2/DN361161_c0_g1/DN361161_c0_g2
Ceratopteris	duplicated in fern LCA	OrthoFinder	GO:0045229	external encapsulating structure organization	20/492	91/12674	2.07994e-10	8.80506e-09	3.6855e-09	DN365888_c3_g2/DN365888_c6_g3/DN365888_c6_g6/DN367324_c0_g2/DN370609_c6_g1/DN370946_c3_g1/DN371277_c3_g1/DN371277_c6_g1/DN34231_c0_g1/DN371869_c11_g3/DN373002_c5_g4/DN349559_c0_g1/DN375221_c6_g1/DN375221_c6_g2/DN377836_c4_g2/DN377836_c4_g4/DN377836_c5_g1/DN379356_c3_g1/DN379356_c3_g2/DN380319_c8_g2
Ceratopteris	duplicated in fern LCA	OrthoFinder	GO:0071555	cell wall organization	20/492	90/12674	1.6825e-10	8.54708e-09	3.57752e-09	DN365888_c3_g2/DN365888_c6_g3/DN365888_c6_g6/DN367324_c0_g2/DN370609_c6_g1/DN370946_c3_g1/DN371277_c3_g1/DN371277_c6_g1/DN34231_c0_g1/DN371869_c11_g3/DN373002_c5_g4/DN349559_c0_g1/DN375221_c6_g1/DN375221_c6_g2/DN377836_c4_g2/DN377836_c4_g4/DN377836_c5_g1/DN379356_c3_g1/DN379356_c3_g2/DN380319_c8_g2
Ceratopteris	duplicated in fern LCA	OrthoFinder	GO:0042545	cell wall modification	20/492	75/12674	4.55742e-12	5.78793e-10	2.42263e-10	DN365888_c3_g2/DN365888_c6_g3/DN365888_c6_g6/DN367324_c0_g2/DN370609_c6_g1/DN370946_c3_g1/DN371277_c3_g1/DN371277_c6_g1/DN34231_c0_g1/DN371869_c11_g3/DN373002_c5_g4/DN349559_c0_g1/DN375221_c6_g1/DN375221_c6_g2/DN377836_c4_g2/DN377836_c4_g4/DN377836_c5_g1/DN379356_c3_g1/DN379356_c3_g2/DN380319_c8_g2
Ceratopteris	duplicated in fern LCA	OrthoFinder	GO:0071554	cell wall organization or biogenesis	22/492	123/12674	1.70863e-09	6.19989e-08	2.59506e-08	DN365888_c3_g2/DN365888_c6_g3/DN365888_c6_g6/DN367324_c0_g2/DN367537_c6_g4/DN370609_c6_g1/DN370946_c3_g1/DN371277_c3_g1/DN371277_c6_g1/DN34231_c0_g1/DN371869_c11_g3/DN373002_c5_g4/DN349559_c0_g1/DN375221_c6_g1/DN375221_c6_g2/DN377836_c4_g2/DN377836_c4_g4/DN377836_c5_g1/DN379356_c3_g1/DN379356_c3_g2/DN380319_c8_g2/DN360443_c0_g2
Ceratopteris	duplicated in fern LCA	OrthoFinder	GO:0032787	monocarboxylic acid metabolic process	25/492	232/12674	3.79281e-06	6.74506e-05	2.82325e-05	DN242984_c0_g1/DN363667_c1_g1/DN364526_c1_g1/DN365678_c2_g5/DN289311_c0_g1/DN335353_c0_g1/DN335837_c0_g1/DN371046_c3_g1/DN372177_c1_g1/DN372177_c1_g3/DN372494_c0_g3/DN350851_c0_g1/DN350851_c0_g3/DN374739_c6_g4/DN376248_c1_g2/DN376663_c5_g3/DN376663_c5_g6/DN378005_c7_g1/DN168745_c0_g1/DN379160_c1_g1/DN380444_c9_g1/DN356911_c0_g1/DN473681_c0_g1/DN217471_c0_g1/DN361061_c0_g1
Ceratopteris	duplicated in fern LCA	OrthoFinder	GO:0072330	monocarboxylic acid biosynthetic process	25/492	179/12674	2.59756e-08	8.24726e-07	3.45202e-07	DN242984_c0_g1/DN363667_c1_g1/DN364526_c1_g1/DN365678_c2_g5/DN289311_c0_g1/DN335353_c0_g1/DN335837_c0_g1/DN371046_c3_g1/DN372177_c1_g1/DN372177_c1_g3/DN372494_c0_g3/DN350851_c0_g1/DN350851_c0_g3/DN374739_c6_g4/DN376248_c1_g2/DN376663_c5_g3/DN376663_c5_g6/DN378005_c7_g1/DN168745_c0_g1/DN379160_c1_g1/DN380444_c9_g1/DN356911_c0_g1/DN473681_c0_g1/DN217471_c0_g1/DN361061_c0_g1
Ceratopteris	duplicated in fern LCA	OrthoFinder	GO:0009637	response to blue light	3/492	7/12674	0.0018105	0.00666476	0.00278964	DN364076_c5_g1/DN367569_c4_g2/DN380429_c4_g1
Ceratopteris	duplicated in fern LCA	OrthoFinder	GO:0009785	blue light signaling pathway	3/492	7/12674	0.0018105	0.00666476	0.00278964	DN364076_c5_g1/DN367569_c4_g2/DN380429_c4_g1
Ceratopteris	duplicated in fern LCA	OrthoFinder	GO:0030522	intracellular receptor signaling pathway	3/492	7/12674	0.0018105	0.00666476	0.00278964	DN364076_c5_g1/DN367569_c4_g2/DN380429_c4_g1
Ceratopteris	duplicated in fern LCA	OrthoFinder	GO:0071483	cellular response to blue light	3/492	7/12674	0.0018105	0.00666476	0.00278964	DN364076_c5_g1/DN367569_c4_g2/DN380429_c4_g1
Ceratopteris	duplicated in fern LCA	OrthoFinder	GO:0006812	cation transport	35/492	406/12674	8.30724e-06	0.000105502	4.41595e-05	DN362647_c0_g1/DN363862_c2_g1/DN365027_c8_g4/DN365027_c8_g5/DN366034_c8_g1/DN366069_c2_g1/DN366069_c2_g2/DN366094_c1_g2/DN366590_c13_g10/DN366590_c13_g1/DN366597_c4_g2/DN368017_c1_g13/DN368174_c8_g2/DN368174_c8_g3/DN371120_c3_g4/DN371279_c0_g1/DN371279_c5_g1/DN371279_c5_g4/DN371287_c3_g1/DN371515_c2_g3/DN373580_c5_g1/DN373580_c7_g2/DN373580_c9_g1/DN374460_c8_g2/DN374805_c1_g1/DN376491_c2_g1/DN376…
Ceratopteris	duplicated in fern LCA	OrthoFinder	GO:0030001	metal ion transport	35/492	228/12674	2.53979e-12	5.78793e-10	2.42263e-10	DN362647_c0_g1/DN363862_c2_g1/DN365027_c8_g4/DN365027_c8_g5/DN366034_c8_g1/DN366069_c2_g1/DN366069_c2_g2/DN366094_c1_g2/DN366590_c13_g10/DN366590_c13_g1/DN366597_c4_g2/DN368017_c1_g13/DN368174_c8_g2/DN368174_c8_g3/DN371120_c3_g4/DN371279_c0_g1/DN371279_c5_g1/DN371279_c5_g4/DN371287_c3_g1/DN371515_c2_g3/DN373580_c5_g1/DN373580_c7_g2/DN373580_c9_g1/DN374460_c8_g2/DN374805_c1_g1/DN376491_c2_g1/DN376…
Ceratopteris	duplicated in fern LCA	OrthoFinder	GO:0007154	cell communication	38/492	429/12674	1.76446e-06	3.73477e-05	1.56325e-05	DN362040_c0_g1/DN362959_c0_g1/DN364076_c5_g1/DN364220_c1_g1/DN365239_c2_g2/DN365255_c0_g1/DN365412_c1_g2/DN365843_c3_g1/DN366199_c0_g2/DN366298_c4_g1/DN366298_c4_g4/DN366387_c10_g1/DN366846_c11_g1/DN366846_c11_g3/DN367332_c3_g1/DN367332_c3_g5/DN367569_c4_g2/DN370700_c0_g5/DN371852_c6_g2/DN372486_c13_g1/DN372773_c4_g2/DN374851_c0_g1/DN375192_c1_g2/DN375530_c17_g1/DN375641_c4_g4/DN376743_c7_g1/DN37…
Ceratopteris	duplicated in fern LCA	OrthoFinder	GO:0007165	signal transduction	38/492	401/12674	3.31081e-07	7.64497e-06	3.19993e-06	DN362040_c0_g1/DN362959_c0_g1/DN364076_c5_g1/DN364220_c1_g1/DN365239_c2_g2/DN365255_c0_g1/DN365412_c1_g2/DN365843_c3_g1/DN366199_c0_g2/DN366298_c4_g1/DN366298_c4_g4/DN366387_c10_g1/DN366846_c11_g1/DN366846_c11_g3/DN367332_c3_g1/DN367332_c3_g5/DN367569_c4_g2/DN370700_c0_g5/DN371852_c6_g2/DN372486_c13_g1/DN372773_c4_g2/DN374851_c0_g1/DN375192_c1_g2/DN375530_c17_g1/DN375641_c4_g4/DN376743_c7_g1/DN37…
Ceratopteris	duplicated in fern LCA	OrthoFinder	GO:0023052	signaling	38/492	401/12674	3.31081e-07	7.64497e-06	3.19993e-06	DN362040_c0_g1/DN362959_c0_g1/DN364076_c5_g1/DN364220_c1_g1/DN365239_c2_g2/DN365255_c0_g1/DN365412_c1_g2/DN365843_c3_g1/DN366199_c0_g2/DN366298_c4_g1/DN366298_c4_g4/DN366387_c10_g1/DN366846_c11_g1/DN366846_c11_g3/DN367332_c3_g1/DN367332_c3_g5/DN367569_c4_g2/DN370700_c0_g5/DN371852_c6_g2/DN372486_c13_g1/DN372773_c4_g2/DN374851_c0_g1/DN375192_c1_g2/DN375530_c17_g1/DN375641_c4_g4/DN376743_c7_g1/DN37…
Ceratopteris	duplicated in fern LCA	OrthoFinder	GO:0009266	response to temperature stimulus	4/492	13/12674	0.00121259	0.0049677	0.00207931	DN368360_c4_g1/DN374072_c11_g2/DN374072_c11_g3/DN380074_c0_g4
Ceratopteris	duplicated in fern LCA	OrthoFinder	GO:0009408	response to heat	4/492	12/12674	0.00086589	0.0036656	0.0015343	DN368360_c4_g1/DN374072_c11_g2/DN374072_c11_g3/DN380074_c0_g4
Ceratopteris	duplicated in fern LCA	OrthoFinder	GO:0015969	guanosine tetraphosphate metabolic process	4/492	7/12674	7.1523e-05	0.000490995	0.000205514	DN361492_c0_g1/DN361492_c0_g2/DN364922_c0_g1/DN357938_c0_g2
Ceratopteris	duplicated in fern LCA	OrthoFinder	GO:0034035	purine ribonucleoside bisphosphate metabolic process	4/492	7/12674	7.1523e-05	0.000490995	0.000205514	DN361492_c0_g1/DN361492_c0_g2/DN364922_c0_g1/DN357938_c0_g2
Ceratopteris	duplicated in fern LCA	OrthoFinder	GO:0006816	calcium ion transport	5/492	23/12674	0.00162634	0.00635525	0.00266009	DN366069_c2_g1/DN366069_c2_g2/DN368174_c8_g2/DN368174_c8_g3/DN374460_c8_g2
Ceratopteris	duplicated in fern LCA	OrthoFinder	GO:0070588	calcium ion transmembrane transport	5/492	17/12674	0.000362638	0.0018422	0.000771083	DN366069_c2_g1/DN366069_c2_g2/DN368174_c8_g2/DN368174_c8_g3/DN374460_c8_g2
Ceratopteris	duplicated in fern LCA	OrthoFinder	GO:0071214	cellular response to abiotic stimulus	5/492	11/12674	3.28655e-05	0.000287857	0.000120487	DN364076_c5_g1/DN367569_c4_g2/DN377820_c8_g4/DN380429_c4_g1/DN359471_c0_g1
Ceratopteris	duplicated in fern LCA	OrthoFinder	GO:0071478	cellular response to radiation	5/492	11/12674	3.28655e-05	0.000287857	0.000120487	DN364076_c5_g1/DN367569_c4_g2/DN377820_c8_g4/DN380429_c4_g1/DN359471_c0_g1
Ceratopteris	duplicated in fern LCA	OrthoFinder	GO:0071482	cellular response to light stimulus	5/492	11/12674	3.28655e-05	0.000287857	0.000120487	DN364076_c5_g1/DN367569_c4_g2/DN377820_c8_g4/DN380429_c4_g1/DN359471_c0_g1
Ceratopteris	duplicated in fern LCA	OrthoFinder	GO:0104004	cellular response to environmental stimulus	5/492	11/12674	3.28655e-05	0.000287857	0.000120487	DN364076_c5_g1/DN367569_c4_g2/DN377820_c8_g4/DN380429_c4_g1/DN359471_c0_g1
Ceratopteris	duplicated in fern LCA	OrthoFinder	GO:0010035	response to inorganic substance	6/492	32/12674	0.0012719	0.00504786	0.00211286	DN363452_c0_g2/DN368696_c6_g5/DN371405_c1_g1/DN374107_c1_g1/DN374107_c1_g2/DN379334_c7_g1
Ceratopteris	duplicated in fern LCA	OrthoFinder	GO:0097164	ammonium ion metabolic process	6/492	32/12674	0.0012719	0.00504786	0.00211286	DN277420_c0_g1/DN365239_c2_g1/DN365239_c2_g2/DN365239_c2_g3/DN365239_c2_g4/DN365239_c2_g5
Ceratopteris	duplicated in fern LCA	OrthoFinder	GO:0001101	response to acid chemical	6/492	28/12674	0.00060311	0.00278527	0.00116582	DN363452_c0_g2/DN368696_c6_g5/DN371405_c1_g1/DN374107_c1_g1/DN374107_c1_g2/DN379334_c7_g1
Ceratopteris	duplicated in fern LCA	OrthoFinder	GO:1901698	response to nitrogen compound	6/492	20/12674	8.0817e-05	0.000540198	0.000226108	DN363452_c0_g2/DN368696_c6_g5/DN371405_c1_g1/DN374107_c1_g1/DN374107_c1_g2/DN379334_c7_g1
Ceratopteris	duplicated in fern LCA	OrthoFinder	GO:0010167	response to nitrate	6/492	18/12674	4.13606e-05	0.0003283	0.000137415	DN363452_c0_g2/DN368696_c6_g5/DN371405_c1_g1/DN374107_c1_g1/DN374107_c1_g2/DN379334_c7_g1
Ceratopteris	duplicated in fern LCA	OrthoFinder	GO:0071229	cellular response to acid chemical	6/492	16/12674	1.90667e-05	0.000210563	8.81346e-05	DN363452_c0_g2/DN368696_c6_g5/DN371405_c1_g1/DN374107_c1_g1/DN374107_c1_g2/DN379334_c7_g1
Ceratopteris	duplicated in fern LCA	OrthoFinder	GO:0046470	phosphatidylcholine metabolic process	6/492	15/12674	1.23194e-05	0.000149006	6.2369e-05	DN277420_c0_g1/DN365239_c2_g1/DN365239_c2_g2/DN365239_c2_g3/DN365239_c2_g4/DN365239_c2_g5
Ceratopteris	duplicated in fern LCA	OrthoFinder	GO:0071241	cellular response to inorganic substance	6/492	14/12674	7.64162e-06	0.000102156	4.27592e-05	DN363452_c0_g2/DN368696_c6_g5/DN371405_c1_g1/DN374107_c1_g1/DN374107_c1_g2/DN379334_c7_g1
Ceratopteris	duplicated in fern LCA	OrthoFinder	GO:0071249	cellular response to nitrate	6/492	13/12674	4.51441e-06	6.74506e-05	2.82325e-05	DN363452_c0_g2/DN368696_c6_g5/DN371405_c1_g1/DN374107_c1_g1/DN374107_c1_g2/DN379334_c7_g1
Ceratopteris	duplicated in fern LCA	OrthoFinder	GO:1901699	cellular response to nitrogen compound	6/492	13/12674	4.51441e-06	6.74506e-05	2.82325e-05	DN363452_c0_g2/DN368696_c6_g5/DN371405_c1_g1/DN374107_c1_g1/DN374107_c1_g2/DN379334_c7_g1
Ceratopteris	duplicated in fern LCA	OrthoFinder	GO:1902170	cellular response to reactive nitrogen species	6/492	13/12674	4.51441e-06	6.74506e-05	2.82325e-05	DN363452_c0_g2/DN368696_c6_g5/DN371405_c1_g1/DN374107_c1_g1/DN374107_c1_g2/DN379334_c7_g1
Ceratopteris	duplicated in fern LCA	OrthoFinder	GO:0070887	cellular response to chemical stimulus	7/492	49/12674	0.00265919	0.00888729	0.00371992	DN363452_c0_g2/DN366387_c10_g1/DN368696_c6_g5/DN371405_c1_g1/DN374107_c1_g1/DN374107_c1_g2/DN379334_c7_g1
Ceratopteris	duplicated in fern LCA	OrthoFinder	GO:0009719	response to endogenous stimulus	8/492	59/12674	0.0018926	0.00667666	0.00279463	DN365207_c12_g2/DN366387_c10_g1/DN366850_c6_g1/DN367207_c0_g1/DN367207_c0_g2/DN371714_c4_g1/DN378897_c3_g1/DN378897_c3_g3
Ceratopteris	duplicated in fern LCA	OrthoFinder	GO:0009725	response to hormone	8/492	59/12674	0.0018926	0.00667666	0.00279463	DN365207_c12_g2/DN366387_c10_g1/DN366850_c6_g1/DN367207_c0_g1/DN367207_c0_g2/DN371714_c4_g1/DN378897_c3_g1/DN378897_c3_g3
Ceratopteris	duplicated in fern LCA	OrthoFinder	GO:0006913	nucleocytoplasmic transport	9/492	75/12674	0.00239723	0.00811861	0.00339818	DN365578_c2_g3/DN365946_c4_g5/DN366644_c5_g1/DN370438_c1_g2/DN374781_c4_g1/DN374781_c4_g2/DN374807_c2_g10/DN380375_c5_g3/DN360703_c0_g1
Ceratopteris	duplicated in fern LCA	OrthoFinder	GO:0051169	nuclear transport	9/492	75/12674	0.00239723	0.00811861	0.00339818	DN365578_c2_g3/DN365946_c4_g5/DN366644_c5_g1/DN370438_c1_g2/DN374781_c4_g1/DN374781_c4_g2/DN374807_c2_g10/DN380375_c5_g3/DN360703_c0_g1
Ceratopteris	duplicated in fern LCA	OrthoFinder	GO:0051170	import into nucleus	9/492	44/12674	3.92021e-05	0.000321353	0.000134508	DN365578_c2_g3/DN365946_c4_g5/DN366644_c5_g1/DN370438_c1_g2/DN374781_c4_g1/DN374781_c4_g2/DN374807_c2_g10/DN380375_c5_g3/DN360703_c0_g1
Ceratopteris	duplicated in fern LCA	OrthoFinder	GO:0006606	protein import into nucleus	9/492	43/12674	3.22793e-05	0.000287857	0.000120487	DN365578_c2_g3/DN365946_c4_g5/DN366644_c5_g1/DN370438_c1_g2/DN374781_c4_g1/DN374781_c4_g2/DN374807_c2_g10/DN380375_c5_g3/DN360703_c0_g1
Ceratopteris	duplicated in fern LCA	OrthoFinder	GO:0034504	protein localization to nucleus	9/492	43/12674	3.22793e-05	0.000287857	0.000120487	DN365578_c2_g3/DN365946_c4_g5/DN366644_c5_g1/DN370438_c1_g2/DN374781_c4_g1/DN374781_c4_g2/DN374807_c2_g10/DN380375_c5_g3/DN360703_c0_g1
Ceratopteris	expanded in euphyllophyte LCA	Wagner Parsimony	GO:0043549	regulation of kinase activity	6/813	22/12674	0.00209792	0.00906187	0.00533682	DN361999_c0_g1/DN363914_c0_g1/DN363914_c0_g3/DN368502_c2_g3/DN368502_c2_g5/DN369357_c1_g4
Ceratopteris	expanded in euphyllophyte LCA	Wagner Parsimony	GO:0008104	protein localization	39/813	376/12674	0.00200825	0.0087352	0.00514444	DN366174_c2_g1/DN366174_c2_g2/DN366174_c2_g3/DN366174_c2_g4/DN366174_c2_g5/DN366174_c2_g6/DN339858_c0_g1/DN375861_c2_g1/DN375861_c2_g2/DN375937_c0_g5/DN376601_c5_g11/DN379169_c0_g1/DN379169_c2_g1/DN379169_c3_g1/DN379169_c3_g2/DN379169_c3_g3/DN379169_c5_g1/DN381938_c3_g3/DN382754_c2_g1/DN365578_c2_g3/DN366644_c5_g1/DN380375_c5_g3/DN360703_c0_g1/DN364029_c0_g1/DN364029_c0_g4/DN371687_c9_g1/DN219301…
Ceratopteris	expanded in euphyllophyte LCA	Wagner Parsimony	GO:0015833	peptide transport	39/813	375/12674	0.00191414	0.00838446	0.00493788	DN366174_c2_g1/DN366174_c2_g2/DN366174_c2_g3/DN366174_c2_g4/DN366174_c2_g5/DN366174_c2_g6/DN339858_c0_g1/DN375861_c2_g1/DN375861_c2_g2/DN375937_c0_g5/DN376601_c5_g11/DN379169_c0_g1/DN379169_c2_g1/DN379169_c3_g1/DN379169_c3_g2/DN379169_c3_g3/DN379169_c5_g1/DN381938_c3_g3/DN382754_c2_g1/DN365578_c2_g3/DN366644_c5_g1/DN380375_c5_g3/DN360703_c0_g1/DN364029_c0_g1/DN364029_c0_g4/DN371687_c9_g1/DN219301…
Ceratopteris	expanded in euphyllophyte LCA	Wagner Parsimony	GO:0006457	protein folding	28/813	242/12674	0.00175064	0.0077227	0.00454814	DN366180_c0_g1/DN369645_c10_g1/DN370686_c11_g1/DN370686_c11_g2/DN372894_c4_g1/DN377489_c1_g1/DN377660_c1_g2/DN378704_c2_g2/DN367406_c2_g1/DN367406_c2_g2/DN367576_c0_g2/DN367576_c0_g3/DN371712_c7_g1/DN371712_c7_g3/DN381667_c4_g1/DN381667_c7_g1/DN369160_c2_g2/DN369160_c2_g7/DN357942_c1_g1/DN365178_c0_g1/DN375638_c8_g1/DN375638_c8_g2/DN375638_c8_g6/DN358895_c0_g1/DN362134_c0_g1/DN354474_c0_g1/DN3789…
Ceratopteris	expanded in euphyllophyte LCA	Wagner Parsimony	GO:0072329	monocarboxylic acid catabolic process	4/813	9/12674	0.00163205	0.00725098	0.00427033	DN365994_c2_g2/DN372216_c6_g1/DN377277_c0_g1/DN377277_c0_g3
Ceratopteris	expanded in euphyllophyte LCA	Wagner Parsimony	GO:0051130	positive regulation of cellular component organization	6/813	21/12674	0.00161217	0.00721416	0.00424865	DN365500_c0_g1/DN365500_c0_g2/DN365500_c1_g1/DN365500_c2_g2/DN366348_c9_g1/DN367208_c11_g1
Ceratopteris	expanded in euphyllophyte LCA	Wagner Parsimony	GO:0045184	establishment of protein localization	39/813	368/12674	0.00135619	0.00611267	0.00359995	DN366174_c2_g1/DN366174_c2_g2/DN366174_c2_g3/DN366174_c2_g4/DN366174_c2_g5/DN366174_c2_g6/DN339858_c0_g1/DN375861_c2_g1/DN375861_c2_g2/DN375937_c0_g5/DN376601_c5_g11/DN379169_c0_g1/DN379169_c2_g1/DN379169_c3_g1/DN379169_c3_g2/DN379169_c3_g3/DN379169_c5_g1/DN381938_c3_g3/DN382754_c2_g1/DN365578_c2_g3/DN366644_c5_g1/DN380375_c5_g3/DN360703_c0_g1/DN364029_c0_g1/DN364029_c0_g4/DN371687_c9_g1/DN219301…
Ceratopteris	expanded in euphyllophyte LCA	Wagner Parsimony	GO:0032268	regulation of cellular protein metabolic process	12/813	69/12674	0.00133076	0.00604185	0.00355824	DN365500_c0_g1/DN365500_c0_g2/DN365500_c1_g1/DN365500_c2_g2/DN366348_c9_g1/DN367208_c11_g1/DN361999_c0_g1/DN363914_c0_g1/DN363914_c0_g3/DN368502_c2_g3/DN368502_c2_g5/DN369357_c1_g4
Ceratopteris	expanded in euphyllophyte LCA	Wagner Parsimony	GO:0043244	regulation of protein complex disassembly	6/813	20/12674	0.00121685	0.00556532	0.00327759	DN365500_c0_g1/DN365500_c0_g2/DN365500_c1_g1/DN365500_c2_g2/DN366348_c9_g1/DN367208_c11_g1
Ceratopteris	expanded in euphyllophyte LCA	Wagner Parsimony	GO:0051347	positive regulation of transferase activity	6/813	20/12674	0.00121685	0.00556532	0.00327759	DN361999_c0_g1/DN363914_c0_g1/DN363914_c0_g3/DN368502_c2_g3/DN368502_c2_g5/DN369357_c1_g4
Ceratopteris	expanded in euphyllophyte LCA	Wagner Parsimony	GO:0015031	protein transport	39/813	365/12674	0.00116449	0.00540533	0.00318337	DN366174_c2_g1/DN366174_c2_g2/DN366174_c2_g3/DN366174_c2_g4/DN366174_c2_g5/DN366174_c2_g6/DN339858_c0_g1/DN375861_c2_g1/DN375861_c2_g2/DN375937_c0_g5/DN376601_c5_g11/DN379169_c0_g1/DN379169_c2_g1/DN379169_c3_g1/DN379169_c3_g2/DN379169_c3_g3/DN379169_c5_g1/DN381938_c3_g3/DN382754_c2_g1/DN365578_c2_g3/DN366644_c5_g1/DN380375_c5_g3/DN360703_c0_g1/DN364029_c0_g1/DN364029_c0_g4/DN371687_c9_g1/DN219301…
Ceratopteris	expanded in euphyllophyte LCA	Wagner Parsimony	GO:0006325	chromatin organization	19/813	136/12674	0.00107407	0.00502309	0.00295826	DN362967_c8_g4/DN370167_c2_g2/DN373519_c2_g1/DN373519_c2_g2/DN364106_c12_g2/DN364144_c6_g2/DN364844_c4_g3/DN364844_c4_g5/DN364844_c4_g6/DN366976_c2_g2/DN367155_c1_g1/DN367155_c1_g2/DN365177_c4_g1/DN365177_c4_g2/DN369512_c4_g3/DN352264_c0_g2/DN399156_c0_g1/DN368442_c0_g1/DN368442_c0_g2
Ceratopteris	expanded in euphyllophyte LCA	Wagner Parsimony	GO:0006696	ergosterol biosynthetic process	3/813	4/12674	0.00100173	0.00472028	0.00277993	DN361766_c11_g1/DN357897_c0_g1/DN539970_c0_g1
Ceratopteris	expanded in euphyllophyte LCA	Wagner Parsimony	GO:0008204	ergosterol metabolic process	3/813	4/12674	0.00100173	0.00472028	0.00277993	DN361766_c11_g1/DN357897_c0_g1/DN539970_c0_g1
Ceratopteris	expanded in euphyllophyte LCA	Wagner Parsimony	GO:0010017	red or far-red light signaling pathway	3/813	4/12674	0.00100173	0.00472028	0.00277993	DN364740_c0_g2/DN377820_c8_g4/DN359471_c0_g1
Ceratopteris	expanded in euphyllophyte LCA	Wagner Parsimony	GO:0016128	phytosteroid metabolic process	3/813	4/12674	0.00100173	0.00472028	0.00277993	DN361766_c11_g1/DN357897_c0_g1/DN539970_c0_g1
Ceratopteris	expanded in euphyllophyte LCA	Wagner Parsimony	GO:0016129	phytosteroid biosynthetic process	3/813	4/12674	0.00100173	0.00472028	0.00277993	DN361766_c11_g1/DN357897_c0_g1/DN539970_c0_g1
Ceratopteris	expanded in euphyllophyte LCA	Wagner Parsimony	GO:0044107	cellular alcohol metabolic process	3/813	4/12674	0.00100173	0.00472028	0.00277993	DN361766_c11_g1/DN357897_c0_g1/DN539970_c0_g1
Ceratopteris	expanded in euphyllophyte LCA	Wagner Parsimony	GO:0044108	cellular alcohol biosynthetic process	3/813	4/12674	0.00100173	0.00472028	0.00277993	DN361766_c11_g1/DN357897_c0_g1/DN539970_c0_g1
Ceratopteris	expanded in euphyllophyte LCA	Wagner Parsimony	GO:0051017	actin filament bundle assembly	3/813	4/12674	0.00100173	0.00472028	0.00277993	DN364838_c1_g1/DN364838_c1_g3/DN373323_c1_g1
Ceratopteris	expanded in euphyllophyte LCA	Wagner Parsimony	GO:0061572	actin filament bundle organization	3/813	4/12674	0.00100173	0.00472028	0.00277993	DN364838_c1_g1/DN364838_c1_g3/DN373323_c1_g1
Ceratopteris	expanded in euphyllophyte LCA	Wagner Parsimony	GO:0071489	cellular response to red or far red light	3/813	4/12674	0.00100173	0.00472028	0.00277993	DN364740_c0_g2/DN377820_c8_g4/DN359471_c0_g1
Ceratopteris	expanded in euphyllophyte LCA	Wagner Parsimony	GO:0097384	cellular lipid biosynthetic process	3/813	4/12674	0.00100173	0.00472028	0.00277993	DN361766_c11_g1/DN357897_c0_g1/DN539970_c0_g1
Ceratopteris	expanded in euphyllophyte LCA	Wagner Parsimony	GO:1902652	secondary alcohol metabolic process	3/813	4/12674	0.00100173	0.00472028	0.00277993	DN361766_c11_g1/DN357897_c0_g1/DN539970_c0_g1
Ceratopteris	expanded in euphyllophyte LCA	Wagner Parsimony	GO:1902653	secondary alcohol biosynthetic process	3/813	4/12674	0.00100173	0.00472028	0.00277993	DN361766_c11_g1/DN357897_c0_g1/DN539970_c0_g1
Ceratopteris	expanded in euphyllophyte LCA	Wagner Parsimony	GO:0006635	fatty acid beta-oxidation	4/813	8/12674	0.000955048	0.00472028	0.00277993	DN365994_c2_g2/DN372216_c6_g1/DN377277_c0_g1/DN377277_c0_g3
Ceratopteris	expanded in euphyllophyte LCA	Wagner Parsimony	GO:0009062	fatty acid catabolic process	4/813	8/12674	0.000955048	0.00472028	0.00277993	DN365994_c2_g2/DN372216_c6_g1/DN377277_c0_g1/DN377277_c0_g3
Ceratopteris	expanded in euphyllophyte LCA	Wagner Parsimony	GO:0019395	fatty acid oxidation	4/813	8/12674	0.000955048	0.00472028	0.00277993	DN365994_c2_g2/DN372216_c6_g1/DN377277_c0_g1/DN377277_c0_g3
Ceratopteris	expanded in euphyllophyte LCA	Wagner Parsimony	GO:0030150	protein import into mitochondrial matrix	4/813	8/12674	0.000955048	0.00472028	0.00277993	DN370340_c13_g1/DN370850_c3_g2/DN379666_c3_g2/DN360028_c0_g2
Ceratopteris	expanded in euphyllophyte LCA	Wagner Parsimony	GO:0034440	lipid oxidation	4/813	8/12674	0.000955048	0.00472028	0.00277993	DN365994_c2_g2/DN372216_c6_g1/DN377277_c0_g1/DN377277_c0_g3
Ceratopteris	expanded in euphyllophyte LCA	Wagner Parsimony	GO:0042822	pyridoxal phosphate metabolic process	4/813	8/12674	0.000955048	0.00472028	0.00277993	DN377573_c7_g1/DN377573_c7_g3/DN357022_c0_g1/DN197976_c0_g1
Ceratopteris	expanded in euphyllophyte LCA	Wagner Parsimony	GO:0042823	pyridoxal phosphate biosynthetic process	4/813	8/12674	0.000955048	0.00472028	0.00277993	DN377573_c7_g1/DN377573_c7_g3/DN357022_c0_g1/DN197976_c0_g1
Ceratopteris	expanded in euphyllophyte LCA	Wagner Parsimony	GO:0046184	aldehyde biosynthetic process	4/813	8/12674	0.000955048	0.00472028	0.00277993	DN377573_c7_g1/DN377573_c7_g3/DN357022_c0_g1/DN197976_c0_g1
Ceratopteris	expanded in euphyllophyte LCA	Wagner Parsimony	GO:0006072	glycerol-3-phosphate metabolic process	5/813	13/12674	0.00089492	0.00472028	0.00277993	DN364861_c6_g1/DN366937_c5_g2/DN366937_c5_g3/DN366937_c5_g6/DN366937_c5_g7
Ceratopteris	expanded in euphyllophyte LCA	Wagner Parsimony	GO:0052646	alditol phosphate metabolic process	5/813	13/12674	0.00089492	0.00472028	0.00277993	DN364861_c6_g1/DN366937_c5_g2/DN366937_c5_g3/DN366937_c5_g6/DN366937_c5_g7
Ceratopteris	expanded in euphyllophyte LCA	Wagner Parsimony	GO:0048522	positive regulation of cellular process	16/813	103/12674	0.000826817	0.00471817	0.00277868	DN365500_c0_g1/DN365500_c0_g2/DN365500_c1_g1/DN365500_c2_g2/DN366348_c9_g1/DN367208_c11_g1/DN361999_c0_g1/DN363914_c0_g1/DN363914_c0_g3/DN368502_c2_g3/DN368502_c2_g5/DN369357_c1_g4/DN362134_c0_g1/DN354474_c0_g1/DN378979_c5_g1/DN367575_c3_g1
Ceratopteris	expanded in euphyllophyte LCA	Wagner Parsimony	GO:0050790	regulation of catalytic activity	12/813	63/12674	0.00057354	0.00330317	0.00194534	DN361999_c0_g1/DN363914_c0_g1/DN363914_c0_g3/DN368502_c2_g3/DN368502_c2_g5/DN369357_c1_g4/DN366315_c11_g5/DN366315_c11_g9/DN374357_c8_g1/DN362134_c0_g1/DN354474_c0_g1/DN378979_c5_g1
Ceratopteris	expanded in euphyllophyte LCA	Wagner Parsimony	GO:0065009	regulation of molecular function	12/813	63/12674	0.00057354	0.00330317	0.00194534	DN361999_c0_g1/DN363914_c0_g1/DN363914_c0_g3/DN368502_c2_g3/DN368502_c2_g5/DN369357_c1_g4/DN366315_c11_g5/DN366315_c11_g9/DN374357_c8_g1/DN362134_c0_g1/DN354474_c0_g1/DN378979_c5_g1
Ceratopteris	expanded in euphyllophyte LCA	Wagner Parsimony	GO:0010020	chloroplast fission	4/813	7/12674	0.000503051	0.00295186	0.00173845	DN296792_c0_g1/DN371149_c2_g3/DN381193_c12_g4/DN381193_c12_g7
Ceratopteris	expanded in euphyllophyte LCA	Wagner Parsimony	GO:0043572	plastid fission	4/813	7/12674	0.000503051	0.00295186	0.00173845	DN296792_c0_g1/DN371149_c2_g3/DN381193_c12_g4/DN381193_c12_g7
Ceratopteris	expanded in euphyllophyte LCA	Wagner Parsimony	GO:0050684	regulation of mRNA processing	4/813	7/12674	0.000503051	0.00295186	0.00173845	DN370628_c1_g1/DN370993_c3_g2/DN378981_c1_g1/DN378981_c1_g2
Ceratopteris	expanded in euphyllophyte LCA	Wagner Parsimony	GO:1903311	regulation of mRNA metabolic process	4/813	7/12674	0.000503051	0.00295186	0.00173845	DN370628_c1_g1/DN370993_c3_g2/DN378981_c1_g1/DN378981_c1_g2
Ceratopteris	expanded in euphyllophyte LCA	Wagner Parsimony	GO:0018022	peptidyl-lysine methylation	7/813	23/12674	0.000430422	0.00262473	0.00154579	DN362967_c8_g4/DN370167_c2_g2/DN373519_c2_g1/DN373519_c2_g2/DN366976_c2_g2/DN367155_c1_g1/DN367155_c1_g2
Ceratopteris	expanded in euphyllophyte LCA	Wagner Parsimony	GO:0034613	cellular protein localization	35/813	297/12674	0.000353486	0.00217691	0.00128205	DN366174_c2_g1/DN366174_c2_g2/DN366174_c2_g3/DN366174_c2_g4/DN366174_c2_g5/DN366174_c2_g6/DN339858_c0_g1/DN375861_c2_g1/DN375861_c2_g2/DN375937_c0_g5/DN376601_c5_g11/DN379169_c0_g1/DN379169_c2_g1/DN379169_c3_g1/DN379169_c3_g2/DN379169_c3_g3/DN379169_c5_g1/DN381938_c3_g3/DN382754_c2_g1/DN365578_c2_g3/DN366644_c5_g1/DN380375_c5_g3/DN360703_c0_g1/DN364029_c0_g1/DN364029_c0_g4/DN371687_c9_g1/DN219301…
Ceratopteris	expanded in euphyllophyte LCA	Wagner Parsimony	GO:0070727	cellular macromolecule localization	35/813	297/12674	0.000353486	0.00217691	0.00128205	DN366174_c2_g1/DN366174_c2_g2/DN366174_c2_g3/DN366174_c2_g4/DN366174_c2_g5/DN366174_c2_g6/DN339858_c0_g1/DN375861_c2_g1/DN375861_c2_g2/DN375937_c0_g5/DN376601_c5_g11/DN379169_c0_g1/DN379169_c2_g1/DN379169_c3_g1/DN379169_c3_g2/DN379169_c3_g3/DN379169_c5_g1/DN381938_c3_g3/DN382754_c2_g1/DN365578_c2_g3/DN366644_c5_g1/DN380375_c5_g3/DN360703_c0_g1/DN364029_c0_g1/DN364029_c0_g4/DN371687_c9_g1/DN219301…
Ceratopteris	expanded in euphyllophyte LCA	Wagner Parsimony	GO:0016571	histone methylation	7/813	22/12674	0.000316815	0.00199049	0.00117227	DN362967_c8_g4/DN370167_c2_g2/DN373519_c2_g1/DN373519_c2_g2/DN366976_c2_g2/DN367155_c1_g1/DN367155_c1_g2
Ceratopteris	expanded in euphyllophyte LCA	Wagner Parsimony	GO:0034968	histone lysine methylation	7/813	22/12674	0.000316815	0.00199049	0.00117227	DN362967_c8_g4/DN370167_c2_g2/DN373519_c2_g1/DN373519_c2_g2/DN366976_c2_g2/DN367155_c1_g1/DN367155_c1_g2
Ceratopteris	expanded in euphyllophyte LCA	Wagner Parsimony	GO:0006448	regulation of translational elongation	6/813	16/12674	0.000313711	0.00199049	0.00117227	DN365500_c0_g1/DN365500_c0_g2/DN365500_c1_g1/DN365500_c2_g2/DN366348_c9_g1/DN367208_c11_g1
Ceratopteris	expanded in euphyllophyte LCA	Wagner Parsimony	GO:0007602	phototransduction	3/813	3/12674	0.000263044	0.00170431	0.00100372	DN364740_c0_g2/DN377820_c8_g4/DN359471_c0_g1
Ceratopteris	expanded in euphyllophyte LCA	Wagner Parsimony	GO:0009585	red, far-red light phototransduction	3/813	3/12674	0.000263044	0.00170431	0.00100372	DN364740_c0_g2/DN377820_c8_g4/DN359471_c0_g1
Ceratopteris	expanded in euphyllophyte LCA	Wagner Parsimony	GO:0051341	regulation of oxidoreductase activity	3/813	3/12674	0.000263044	0.00170431	0.00100372	DN362134_c0_g1/DN354474_c0_g1/DN378979_c5_g1
Ceratopteris	expanded in euphyllophyte LCA	Wagner Parsimony	GO:0051353	positive regulation of oxidoreductase activity	3/813	3/12674	0.000263044	0.00170431	0.00100372	DN362134_c0_g1/DN354474_c0_g1/DN378979_c5_g1
Ceratopteris	expanded in euphyllophyte LCA	Wagner Parsimony	GO:0090322	regulation of superoxide metabolic process	3/813	3/12674	0.000263044	0.00170431	0.00100372	DN362134_c0_g1/DN354474_c0_g1/DN378979_c5_g1
Ceratopteris	expanded in euphyllophyte LCA	Wagner Parsimony	GO:1900407	regulation of cellular response to oxidative stress	3/813	3/12674	0.000263044	0.00170431	0.00100372	DN362134_c0_g1/DN354474_c0_g1/DN378979_c5_g1
Ceratopteris	expanded in euphyllophyte LCA	Wagner Parsimony	GO:1900409	positive regulation of cellular response to oxidative stress	3/813	3/12674	0.000263044	0.00170431	0.00100372	DN362134_c0_g1/DN354474_c0_g1/DN378979_c5_g1
Ceratopteris	expanded in euphyllophyte LCA	Wagner Parsimony	GO:1901031	regulation of response to reactive oxygen species	3/813	3/12674	0.000263044	0.00170431	0.00100372	DN362134_c0_g1/DN354474_c0_g1/DN378979_c5_g1
Ceratopteris	expanded in euphyllophyte LCA	Wagner Parsimony	GO:1901033	positive regulation of response to reactive oxygen species	3/813	3/12674	0.000263044	0.00170431	0.00100372	DN362134_c0_g1/DN354474_c0_g1/DN378979_c5_g1
Ceratopteris	expanded in euphyllophyte LCA	Wagner Parsimony	GO:1901668	regulation of superoxide dismutase activity	3/813	3/12674	0.000263044	0.00170431	0.00100372	DN362134_c0_g1/DN354474_c0_g1/DN378979_c5_g1
Ceratopteris	expanded in euphyllophyte LCA	Wagner Parsimony	GO:1901671	positive regulation of superoxide dismutase activity	3/813	3/12674	0.000263044	0.00170431	0.00100372	DN362134_c0_g1/DN354474_c0_g1/DN378979_c5_g1
Ceratopteris	expanded in euphyllophyte LCA	Wagner Parsimony	GO:1902882	regulation of response to oxidative stress	3/813	3/12674	0.000263044	0.00170431	0.00100372	DN362134_c0_g1/DN354474_c0_g1/DN378979_c5_g1
Ceratopteris	expanded in euphyllophyte LCA	Wagner Parsimony	GO:1902884	positive regulation of response to oxidative stress	3/813	3/12674	0.000263044	0.00170431	0.00100372	DN362134_c0_g1/DN354474_c0_g1/DN378979_c5_g1
Ceratopteris	expanded in euphyllophyte LCA	Wagner Parsimony	GO:1904833	positive regulation of removal of superoxide radicals	3/813	3/12674	0.000263044	0.00170431	0.00100372	DN362134_c0_g1/DN354474_c0_g1/DN378979_c5_g1
Ceratopteris	expanded in euphyllophyte LCA	Wagner Parsimony	GO:2000121	regulation of removal of superoxide radicals	3/813	3/12674	0.000263044	0.00170431	0.00100372	DN362134_c0_g1/DN354474_c0_g1/DN378979_c5_g1
Ceratopteris	expanded in euphyllophyte LCA	Wagner Parsimony	GO:2000377	regulation of reactive oxygen species metabolic process	3/813	3/12674	0.000263044	0.00170431	0.00100372	DN362134_c0_g1/DN354474_c0_g1/DN378979_c5_g1
Ceratopteris	expanded in euphyllophyte LCA	Wagner Parsimony	GO:2000379	positive regulation of reactive oxygen species metabolic process	3/813	3/12674	0.000263044	0.00170431	0.00100372	DN362134_c0_g1/DN354474_c0_g1/DN378979_c5_g1
Ceratopteris	expanded in euphyllophyte LCA	Wagner Parsimony	GO:0009893	positive regulation of metabolic process	16/813	92/12674	0.000224564	0.00170431	0.00100372	DN365500_c0_g1/DN365500_c0_g2/DN365500_c1_g1/DN365500_c2_g2/DN366348_c9_g1/DN367208_c11_g1/DN361999_c0_g1/DN363914_c0_g1/DN363914_c0_g3/DN368502_c2_g3/DN368502_c2_g5/DN369357_c1_g4/DN362134_c0_g1/DN354474_c0_g1/DN378979_c5_g1/DN367575_c3_g1
Ceratopteris	expanded in euphyllophyte LCA	Wagner Parsimony	GO:0031325	positive regulation of cellular metabolic process	16/813	92/12674	0.000224564	0.00170431	0.00100372	DN365500_c0_g1/DN365500_c0_g2/DN365500_c1_g1/DN365500_c2_g2/DN366348_c9_g1/DN367208_c11_g1/DN361999_c0_g1/DN363914_c0_g1/DN363914_c0_g3/DN368502_c2_g3/DN368502_c2_g5/DN369357_c1_g4/DN362134_c0_g1/DN354474_c0_g1/DN378979_c5_g1/DN367575_c3_g1
Ceratopteris	expanded in euphyllophyte LCA	Wagner Parsimony	GO:0015936	coenzyme A metabolic process	6/813	15/12674	0.000207266	0.00167428	0.000986036	DN364588_c13_g1/DN367447_c1_g1/DN367447_c1_g2/DN375107_c2_g2/DN378989_c0_g1/DN379948_c8_g7
Ceratopteris	expanded in euphyllophyte LCA	Wagner Parsimony	GO:0031123	RNA 3'-end processing	6/813	15/12674	0.000207266	0.00167428	0.000986036	DN370628_c1_g1/DN370993_c3_g2/DN378981_c1_g1/DN378981_c1_g2/DN371307_c5_g2/DN110562_c0_g1
Ceratopteris	expanded in euphyllophyte LCA	Wagner Parsimony	GO:0043648	dicarboxylic acid metabolic process	10/813	41/12674	0.000202057	0.00167428	0.000986036	DN372617_c5_g2/DN372617_c5_g3/DN372617_c6_g1/DN372617_c6_g3/DN372617_c6_g4/DN373393_c5_g8/DN376691_c8_g2/DN380819_c5_g3/DN380819_c5_g5/DN109417_c0_g1
Ceratopteris	expanded in euphyllophyte LCA	Wagner Parsimony	GO:0006886	intracellular protein transport	35/813	286/12674	0.000170777	0.00143545	0.000845382	DN366174_c2_g1/DN366174_c2_g2/DN366174_c2_g3/DN366174_c2_g4/DN366174_c2_g5/DN366174_c2_g6/DN339858_c0_g1/DN375861_c2_g1/DN375861_c2_g2/DN375937_c0_g5/DN376601_c5_g11/DN379169_c0_g1/DN379169_c2_g1/DN379169_c3_g1/DN379169_c3_g2/DN379169_c3_g3/DN379169_c5_g1/DN381938_c3_g3/DN382754_c2_g1/DN365578_c2_g3/DN366644_c5_g1/DN380375_c5_g3/DN360703_c0_g1/DN364029_c0_g1/DN364029_c0_g4/DN371687_c9_g1/DN219301…
Ceratopteris	expanded in euphyllophyte LCA	Wagner Parsimony	GO:0006417	regulation of translation	7/813	19/12674	0.000110919	0.000945095	0.000556597	DN365500_c0_g1/DN365500_c0_g2/DN365500_c1_g1/DN365500_c2_g2/DN366348_c9_g1/DN367208_c11_g1/DN369357_c1_g4
Ceratopteris	expanded in euphyllophyte LCA	Wagner Parsimony	GO:0034248	regulation of cellular amide metabolic process	7/813	19/12674	0.000110919	0.000945095	0.000556597	DN365500_c0_g1/DN365500_c0_g2/DN365500_c1_g1/DN365500_c2_g2/DN366348_c9_g1/DN367208_c11_g1/DN369357_c1_g4
Ceratopteris	expanded in euphyllophyte LCA	Wagner Parsimony	GO:0001934	positive regulation of protein phosphorylation	5/813	9/12674	0.000108793	0.000945095	0.000556597	DN361999_c0_g1/DN363914_c0_g1/DN363914_c0_g3/DN368502_c2_g3/DN368502_c2_g5
Ceratopteris	expanded in euphyllophyte LCA	Wagner Parsimony	GO:0045860	positive regulation of protein kinase activity	5/813	9/12674	0.000108793	0.000945095	0.000556597	DN361999_c0_g1/DN363914_c0_g1/DN363914_c0_g3/DN368502_c2_g3/DN368502_c2_g5
Ceratopteris	expanded in euphyllophyte LCA	Wagner Parsimony	GO:0006012	galactose metabolic process	6/813	13/12674	7.94272e-05	0.000715996	0.000421673	DN364982_c1_g1/DN365479_c5_g2/DN365479_c5_g3/DN365479_c5_g4/DN367402_c5_g1/DN377008_c11_g3
Ceratopteris	expanded in euphyllophyte LCA	Wagner Parsimony	GO:1902600	proton transmembrane transport	19/813	111/12674	7.49207e-05	0.000685304	0.000403598	DN270609_c0_g1/DN364547_c7_g2/DN364547_c7_g3/DN364675_c4_g3/DN364675_c4_g5/DN364675_c6_g1/DN364675_c7_g1/DN365155_c0_g1/DN365155_c1_g1/DN365155_c2_g1/DN365155_c2_g2/DN330762_c1_g1/DN382307_c2_g3/DN367090_c1_g2/DN173675_c0_g1/DN367455_c6_g1/DN373821_c5_g1/DN377131_c6_g2/DN359776_c0_g1
Ceratopteris	expanded in euphyllophyte LCA	Wagner Parsimony	GO:0046168	glycerol-3-phosphate catabolic process	5/813	8/12674	5.10531e-05	0.000473956	0.000279128	DN364861_c6_g1/DN366937_c5_g2/DN366937_c5_g3/DN366937_c5_g6/DN366937_c5_g7
Ceratopteris	expanded in euphyllophyte LCA	Wagner Parsimony	GO:0070507	regulation of microtubule cytoskeleton organization	5/813	8/12674	5.10531e-05	0.000473956	0.000279128	DN361999_c0_g1/DN363914_c0_g1/DN363914_c0_g3/DN368502_c2_g3/DN368502_c2_g5
Ceratopteris	expanded in euphyllophyte LCA	Wagner Parsimony	GO:0006414	translational elongation	14/813	65/12674	5.05481e-05	0.000473956	0.000279128	DN373323_c1_g1/DN365500_c0_g1/DN365500_c0_g2/DN365500_c1_g1/DN365500_c2_g2/DN366348_c9_g1/DN367208_c11_g1/DN247584_c0_g1/DN369411_c0_g1/DN374485_c0_g4/DN351927_c1_g1/DN380482_c11_g2/DN380609_c4_g2/DN357869_c0_g1
Ceratopteris	expanded in euphyllophyte LCA	Wagner Parsimony	GO:0051649	establishment of localization in cell	44/813	368/12674	4.57443e-05	0.000444578	0.000261826	DN366174_c2_g1/DN366174_c2_g2/DN366174_c2_g3/DN366174_c2_g4/DN366174_c2_g5/DN366174_c2_g6/DN339858_c0_g1/DN375861_c2_g1/DN375861_c2_g2/DN375937_c0_g5/DN376601_c5_g11/DN379169_c0_g1/DN379169_c2_g1/DN379169_c3_g1/DN379169_c3_g2/DN379169_c3_g3/DN379169_c5_g1/DN381938_c3_g3/DN382754_c2_g1/DN365578_c2_g3/DN366644_c5_g1/DN380375_c5_g3/DN360703_c0_g1/DN366520_c2_g1/DN366740_c1_g1/DN368201_c4_g3/DN375092…
Ceratopteris	expanded in euphyllophyte LCA	Wagner Parsimony	GO:0006449	regulation of translational termination	6/813	12/12674	4.52204e-05	0.000444578	0.000261826	DN365500_c0_g1/DN365500_c0_g2/DN365500_c1_g1/DN365500_c2_g2/DN366348_c9_g1/DN367208_c11_g1
Ceratopteris	expanded in euphyllophyte LCA	Wagner Parsimony	GO:0034250	positive regulation of cellular amide metabolic process	6/813	12/12674	4.52204e-05	0.000444578	0.000261826	DN365500_c0_g1/DN365500_c0_g2/DN365500_c1_g1/DN365500_c2_g2/DN366348_c9_g1/DN367208_c11_g1
Ceratopteris	expanded in euphyllophyte LCA	Wagner Parsimony	GO:0043243	positive regulation of protein complex disassembly	6/813	12/12674	4.52204e-05	0.000444578	0.000261826	DN365500_c0_g1/DN365500_c0_g2/DN365500_c1_g1/DN365500_c2_g2/DN366348_c9_g1/DN367208_c11_g1
Ceratopteris	expanded in euphyllophyte LCA	Wagner Parsimony	GO:0045727	positive regulation of translation	6/813	12/12674	4.52204e-05	0.000444578	0.000261826	DN365500_c0_g1/DN365500_c0_g2/DN365500_c1_g1/DN365500_c2_g2/DN366348_c9_g1/DN367208_c11_g1
Ceratopteris	expanded in euphyllophyte LCA	Wagner Parsimony	GO:0045901	positive regulation of translational elongation	6/813	12/12674	4.52204e-05	0.000444578	0.000261826	DN365500_c0_g1/DN365500_c0_g2/DN365500_c1_g1/DN365500_c2_g2/DN366348_c9_g1/DN367208_c11_g1
Ceratopteris	expanded in euphyllophyte LCA	Wagner Parsimony	GO:0045905	positive regulation of translational termination	6/813	12/12674	4.52204e-05	0.000444578	0.000261826	DN365500_c0_g1/DN365500_c0_g2/DN365500_c1_g1/DN365500_c2_g2/DN366348_c9_g1/DN367208_c11_g1
Ceratopteris	expanded in euphyllophyte LCA	Wagner Parsimony	GO:0051641	cellular localization	47/813	397/12674	3.26201e-05	0.000355959	0.000209636	DN366174_c2_g1/DN366174_c2_g2/DN366174_c2_g3/DN366174_c2_g4/DN366174_c2_g5/DN366174_c2_g6/DN339858_c0_g1/DN375861_c2_g1/DN375861_c2_g2/DN375937_c0_g5/DN376601_c5_g11/DN379169_c0_g1/DN379169_c2_g1/DN379169_c3_g1/DN379169_c3_g2/DN379169_c3_g3/DN379169_c5_g1/DN381938_c3_g3/DN382754_c2_g1/DN365578_c2_g3/DN366644_c5_g1/DN380375_c5_g3/DN360703_c0_g1/DN366520_c2_g1/DN366740_c1_g1/DN368201_c4_g3/DN375092…
Ceratopteris	expanded in euphyllophyte LCA	Wagner Parsimony	GO:0000272	polysaccharide catabolic process	7/813	16/12674	2.98568e-05	0.000331624	0.000195304	DN363508_c0_g1/DN363508_c0_g2/DN364181_c0_g2/DN366995_c1_g2/DN369748_c1_g1/DN380622_c0_g2/DN41358_c0_g1
Ceratopteris	expanded in euphyllophyte LCA	Wagner Parsimony	GO:0007052	mitotic spindle organization	5/813	7/12674	2.0216e-05	0.000228625	0.000134645	DN361999_c0_g1/DN363914_c0_g1/DN363914_c0_g3/DN368502_c2_g3/DN368502_c2_g5
Ceratopteris	expanded in euphyllophyte LCA	Wagner Parsimony	GO:0032147	activation of protein kinase activity	5/813	7/12674	2.0216e-05	0.000228625	0.000134645	DN361999_c0_g1/DN363914_c0_g1/DN363914_c0_g3/DN368502_c2_g3/DN368502_c2_g5
Ceratopteris	expanded in euphyllophyte LCA	Wagner Parsimony	GO:0043631	RNA polyadenylation	5/813	7/12674	2.0216e-05	0.000228625	0.000134645	DN370628_c1_g1/DN370993_c3_g2/DN378981_c1_g1/DN378981_c1_g2/DN110562_c0_g1
Ceratopteris	expanded in euphyllophyte LCA	Wagner Parsimony	GO:0060236	regulation of mitotic spindle organization	5/813	7/12674	2.0216e-05	0.000228625	0.000134645	DN361999_c0_g1/DN363914_c0_g1/DN363914_c0_g3/DN368502_c2_g3/DN368502_c2_g5
Ceratopteris	expanded in euphyllophyte LCA	Wagner Parsimony	GO:0090224	regulation of spindle organization	5/813	7/12674	2.0216e-05	0.000228625	0.000134645	DN361999_c0_g1/DN363914_c0_g1/DN363914_c0_g3/DN368502_c2_g3/DN368502_c2_g5
Ceratopteris	expanded in euphyllophyte LCA	Wagner Parsimony	GO:1902850	microtubule cytoskeleton organization involved in mitosis	5/813	7/12674	2.0216e-05	0.000228625	0.000134645	DN361999_c0_g1/DN363914_c0_g1/DN363914_c0_g3/DN368502_c2_g3/DN368502_c2_g5
Ceratopteris	expanded in euphyllophyte LCA	Wagner Parsimony	GO:0046907	intracellular transport	44/813	355/12674	1.89506e-05	0.000228625	0.000134645	DN366174_c2_g1/DN366174_c2_g2/DN366174_c2_g3/DN366174_c2_g4/DN366174_c2_g5/DN366174_c2_g6/DN339858_c0_g1/DN375861_c2_g1/DN375861_c2_g2/DN375937_c0_g5/DN376601_c5_g11/DN379169_c0_g1/DN379169_c2_g1/DN379169_c3_g1/DN379169_c3_g2/DN379169_c3_g3/DN379169_c5_g1/DN381938_c3_g3/DN382754_c2_g1/DN365578_c2_g3/DN366644_c5_g1/DN380375_c5_g3/DN360703_c0_g1/DN366520_c2_g1/DN366740_c1_g1/DN368201_c4_g3/DN375092…
Ceratopteris	expanded in euphyllophyte LCA	Wagner Parsimony	GO:0009581	detection of external stimulus	4/813	4/12674	1.68152e-05	0.000217898	0.000128327	DN364740_c0_g1/DN364740_c0_g2/DN377820_c8_g4/DN359471_c0_g1
Ceratopteris	expanded in euphyllophyte LCA	Wagner Parsimony	GO:0009582	detection of abiotic stimulus	4/813	4/12674	1.68152e-05	0.000217898	0.000128327	DN364740_c0_g1/DN364740_c0_g2/DN377820_c8_g4/DN359471_c0_g1
Ceratopteris	expanded in euphyllophyte LCA	Wagner Parsimony	GO:0009583	detection of light stimulus	4/813	4/12674	1.68152e-05	0.000217898	0.000128327	DN364740_c0_g1/DN364740_c0_g2/DN377820_c8_g4/DN359471_c0_g1
Ceratopteris	expanded in euphyllophyte LCA	Wagner Parsimony	GO:0009584	detection of visible light	4/813	4/12674	1.68152e-05	0.000217898	0.000128327	DN364740_c0_g1/DN364740_c0_g2/DN377820_c8_g4/DN359471_c0_g1
Ceratopteris	expanded in euphyllophyte LCA	Wagner Parsimony	GO:0018298	protein-chromophore linkage	4/813	4/12674	1.68152e-05	0.000217898	0.000128327	DN364740_c0_g1/DN364740_c0_g2/DN377820_c8_g4/DN359471_c0_g1
Ceratopteris	expanded in euphyllophyte LCA	Wagner Parsimony	GO:0031440	regulation of mRNA 3'-end processing	4/813	4/12674	1.68152e-05	0.000217898	0.000128327	DN370628_c1_g1/DN370993_c3_g2/DN378981_c1_g1/DN378981_c1_g2
Ceratopteris	expanded in euphyllophyte LCA	Wagner Parsimony	GO:0031441	negative regulation of mRNA 3'-end processing	4/813	4/12674	1.68152e-05	0.000217898	0.000128327	DN370628_c1_g1/DN370993_c3_g2/DN378981_c1_g1/DN378981_c1_g2
Ceratopteris	expanded in euphyllophyte LCA	Wagner Parsimony	GO:0043487	regulation of RNA stability	4/813	4/12674	1.68152e-05	0.000217898	0.000128327	DN370628_c1_g1/DN370993_c3_g2/DN378981_c1_g1/DN378981_c1_g2
Ceratopteris	expanded in euphyllophyte LCA	Wagner Parsimony	GO:0043488	regulation of mRNA stability	4/813	4/12674	1.68152e-05	0.000217898	0.000128327	DN370628_c1_g1/DN370993_c3_g2/DN378981_c1_g1/DN378981_c1_g2
Ceratopteris	expanded in euphyllophyte LCA	Wagner Parsimony	GO:0046950	cellular ketone body metabolic process	4/813	4/12674	1.68152e-05	0.000217898	0.000128327	DN368283_c3_g1/DN368283_c3_g4/DN376634_c11_g1/DN376634_c11_g4
Ceratopteris	expanded in euphyllophyte LCA	Wagner Parsimony	GO:0046951	ketone body biosynthetic process	4/813	4/12674	1.68152e-05	0.000217898	0.000128327	DN368283_c3_g1/DN368283_c3_g4/DN376634_c11_g1/DN376634_c11_g4
Ceratopteris	expanded in euphyllophyte LCA	Wagner Parsimony	GO:0050686	negative regulation of mRNA processing	4/813	4/12674	1.68152e-05	0.000217898	0.000128327	DN370628_c1_g1/DN370993_c3_g2/DN378981_c1_g1/DN378981_c1_g2
Ceratopteris	expanded in euphyllophyte LCA	Wagner Parsimony	GO:0051606	detection of stimulus	4/813	4/12674	1.68152e-05	0.000217898	0.000128327	DN364740_c0_g1/DN364740_c0_g2/DN377820_c8_g4/DN359471_c0_g1
Ceratopteris	expanded in euphyllophyte LCA	Wagner Parsimony	GO:0061013	regulation of mRNA catabolic process	4/813	4/12674	1.68152e-05	0.000217898	0.000128327	DN370628_c1_g1/DN370993_c3_g2/DN378981_c1_g1/DN378981_c1_g2
Ceratopteris	expanded in euphyllophyte LCA	Wagner Parsimony	GO:1900363	regulation of mRNA polyadenylation	4/813	4/12674	1.68152e-05	0.000217898	0.000128327	DN370628_c1_g1/DN370993_c3_g2/DN378981_c1_g1/DN378981_c1_g2
Ceratopteris	expanded in euphyllophyte LCA	Wagner Parsimony	GO:1900364	negative regulation of mRNA polyadenylation	4/813	4/12674	1.68152e-05	0.000217898	0.000128327	DN370628_c1_g1/DN370993_c3_g2/DN378981_c1_g1/DN378981_c1_g2
Ceratopteris	expanded in euphyllophyte LCA	Wagner Parsimony	GO:1901568	fatty acid derivative metabolic process	4/813	4/12674	1.68152e-05	0.000217898	0.000128327	DN368283_c3_g1/DN368283_c3_g4/DN376634_c11_g1/DN376634_c11_g4
Ceratopteris	expanded in euphyllophyte LCA	Wagner Parsimony	GO:1901570	fatty acid derivative biosynthetic process	4/813	4/12674	1.68152e-05	0.000217898	0.000128327	DN368283_c3_g1/DN368283_c3_g4/DN376634_c11_g1/DN376634_c11_g4
Ceratopteris	expanded in euphyllophyte LCA	Wagner Parsimony	GO:1902224	ketone body metabolic process	4/813	4/12674	1.68152e-05	0.000217898	0.000128327	DN368283_c3_g1/DN368283_c3_g4/DN376634_c11_g1/DN376634_c11_g4
Ceratopteris	expanded in euphyllophyte LCA	Wagner Parsimony	GO:1903312	negative regulation of mRNA metabolic process	4/813	4/12674	1.68152e-05	0.000217898	0.000128327	DN370628_c1_g1/DN370993_c3_g2/DN378981_c1_g1/DN378981_c1_g2
Ceratopteris	expanded in euphyllophyte LCA	Wagner Parsimony	GO:0010562	positive regulation of phosphorus metabolic process	6/813	10/12674	1.14919e-05	0.000217898	0.000128327	DN361999_c0_g1/DN363914_c0_g1/DN363914_c0_g3/DN368502_c2_g3/DN368502_c2_g5/DN369357_c1_g4
Ceratopteris	expanded in euphyllophyte LCA	Wagner Parsimony	GO:0033674	positive regulation of kinase activity	6/813	10/12674	1.14919e-05	0.000217898	0.000128327	DN361999_c0_g1/DN363914_c0_g1/DN363914_c0_g3/DN368502_c2_g3/DN368502_c2_g5/DN369357_c1_g4
Ceratopteris	expanded in euphyllophyte LCA	Wagner Parsimony	GO:0042327	positive regulation of phosphorylation	6/813	10/12674	1.14919e-05	0.000217898	0.000128327	DN361999_c0_g1/DN363914_c0_g1/DN363914_c0_g3/DN368502_c2_g3/DN368502_c2_g5/DN369357_c1_g4
Ceratopteris	expanded in euphyllophyte LCA	Wagner Parsimony	GO:0045937	positive regulation of phosphate metabolic process	6/813	10/12674	1.14919e-05	0.000217898	0.000128327	DN361999_c0_g1/DN363914_c0_g1/DN363914_c0_g3/DN368502_c2_g3/DN368502_c2_g5/DN369357_c1_g4
Ceratopteris	expanded in euphyllophyte LCA	Wagner Parsimony	GO:0006378	mRNA polyadenylation	5/813	6/12674	6.0997e-06	0.000158084	9.31007e-05	DN370628_c1_g1/DN370993_c3_g2/DN378981_c1_g1/DN378981_c1_g2/DN110562_c0_g1
Ceratopteris	expanded in euphyllophyte LCA	Wagner Parsimony	GO:0006452	translational frameshifting	6/813	9/12674	4.86129e-06	0.000131466	7.74247e-05	DN365500_c0_g1/DN365500_c0_g2/DN365500_c1_g1/DN365500_c2_g2/DN366348_c9_g1/DN367208_c11_g1
Ceratopteris	expanded in euphyllophyte LCA	Wagner Parsimony	GO:0031124	mRNA 3'-end processing	6/813	9/12674	4.86129e-06	0.000131466	7.74247e-05	DN370628_c1_g1/DN370993_c3_g2/DN378981_c1_g1/DN378981_c1_g2/DN371307_c5_g2/DN110562_c0_g1
Ceratopteris	expanded in euphyllophyte LCA	Wagner Parsimony	GO:0005985	sucrose metabolic process	8/813	16/12674	2.246e-06	6.65245e-05	3.91784e-05	DN364858_c3_g1/DN364858_c3_g3/DN365780_c3_g1/DN365780_c3_g2/DN369735_c0_g10/DN369735_c0_g3/DN369735_c0_g6/DN369735_c0_g9
Ceratopteris	expanded in euphyllophyte LCA	Wagner Parsimony	GO:0032270	positive regulation of cellular protein metabolic process	11/813	31/12674	1.826e-06	5.67886e-05	3.34447e-05	DN365500_c0_g1/DN365500_c0_g2/DN365500_c1_g1/DN365500_c2_g2/DN366348_c9_g1/DN367208_c11_g1/DN361999_c0_g1/DN363914_c0_g1/DN363914_c0_g3/DN368502_c2_g3/DN368502_c2_g5
Ceratopteris	expanded in euphyllophyte LCA	Wagner Parsimony	GO:0051247	positive regulation of protein metabolic process	11/813	31/12674	1.826e-06	5.67886e-05	3.34447e-05	DN365500_c0_g1/DN365500_c0_g2/DN365500_c1_g1/DN365500_c2_g2/DN366348_c9_g1/DN367208_c11_g1/DN361999_c0_g1/DN363914_c0_g1/DN363914_c0_g3/DN368502_c2_g3/DN368502_c2_g5
Ceratopteris	expanded in euphyllophyte LCA	Wagner Parsimony	GO:0006874	cellular calcium ion homeostasis	7/813	11/12674	1.14509e-06	3.95694e-05	2.33037e-05	DN282043_c0_g1/DN145648_c0_g1/DN351759_c0_g1/DN378977_c0_g1/DN378977_c0_g3/DN357907_c0_g1/DN357907_c0_g2
Ceratopteris	expanded in euphyllophyte LCA	Wagner Parsimony	GO:0055074	calcium ion homeostasis	7/813	11/12674	1.14509e-06	3.95694e-05	2.33037e-05	DN282043_c0_g1/DN145648_c0_g1/DN351759_c0_g1/DN378977_c0_g1/DN378977_c0_g3/DN357907_c0_g1/DN357907_c0_g2
Ceratopteris	expanded in euphyllophyte LCA	Wagner Parsimony	GO:0072503	cellular divalent inorganic cation homeostasis	7/813	11/12674	1.14509e-06	3.95694e-05	2.33037e-05	DN282043_c0_g1/DN145648_c0_g1/DN351759_c0_g1/DN378977_c0_g1/DN378977_c0_g3/DN357907_c0_g1/DN357907_c0_g2
Ceratopteris	expanded in euphyllophyte LCA	Wagner Parsimony	GO:0072507	divalent inorganic cation homeostasis	7/813	11/12674	1.14509e-06	3.95694e-05	2.33037e-05	DN282043_c0_g1/DN145648_c0_g1/DN351759_c0_g1/DN378977_c0_g1/DN378977_c0_g3/DN357907_c0_g1/DN357907_c0_g2
Ceratopteris	expanded in euphyllophyte LCA	Wagner Parsimony	GO:0006413	translational initiation	15/813	50/12674	3.05027e-07	1.35519e-05	7.98116e-06	DN361380_c0_g3/DN365561_c1_g1/DN365561_c1_g4/DN365561_c1_g6/DN365964_c0_g1/DN366475_c0_g3/DN368395_c7_g1/DN368395_c7_g2/DN348368_c0_g1/DN348602_c0_g1/DN377071_c2_g2/DN377478_c0_g2/DN378303_c2_g1/DN378303_c2_g4/DN74845_c0_g1
Ceratopteris	expanded in euphyllophyte LCA	Wagner Parsimony	GO:0010608	posttranscriptional regulation of gene expression	11/813	24/12674	8.16006e-08	3.90428e-06	2.29935e-06	DN365500_c0_g1/DN365500_c0_g2/DN365500_c1_g1/DN365500_c2_g2/DN366348_c9_g1/DN367208_c11_g1/DN369357_c1_g4/DN370628_c1_g1/DN370993_c3_g2/DN378981_c1_g1/DN378981_c1_g2
Ceratopteris	expanded in euphyllophyte LCA	Wagner Parsimony	GO:0043085	positive regulation of catalytic activity	12/813	28/12674	5.23667e-08	2.71434e-06	1.59856e-06	DN361999_c0_g1/DN363914_c0_g1/DN363914_c0_g3/DN368502_c2_g3/DN368502_c2_g5/DN369357_c1_g4/DN366315_c11_g5/DN366315_c11_g9/DN374357_c8_g1/DN362134_c0_g1/DN354474_c0_g1/DN378979_c5_g1
Ceratopteris	expanded in euphyllophyte LCA	Wagner Parsimony	GO:0044093	positive regulation of molecular function	12/813	28/12674	5.23667e-08	2.71434e-06	1.59856e-06	DN361999_c0_g1/DN363914_c0_g1/DN363914_c0_g3/DN368502_c2_g3/DN368502_c2_g5/DN369357_c1_g4/DN366315_c11_g5/DN366315_c11_g9/DN374357_c8_g1/DN362134_c0_g1/DN354474_c0_g1/DN378979_c5_g1
Ceratopteris	expanded in euphyllophyte LCA	Wagner Parsimony	GO:0051560	mitochondrial calcium ion homeostasis	7/813	8/12674	3.29549e-08	2.0498e-06	1.20719e-06	DN282043_c0_g1/DN145648_c0_g1/DN351759_c0_g1/DN378977_c0_g1/DN378977_c0_g3/DN357907_c0_g1/DN357907_c0_g2
Ceratopteris	expanded in euphyllophyte LCA	Wagner Parsimony	GO:0006536	glutamate metabolic process	10/813	16/12674	6.28304e-09	4.34228e-07	2.55731e-07	DN372617_c5_g2/DN372617_c5_g3/DN372617_c6_g1/DN372617_c6_g3/DN372617_c6_g4/DN373393_c5_g8/DN376691_c8_g2/DN380819_c5_g3/DN380819_c5_g5/DN109417_c0_g1
Ceratopteris	expanded in euphyllophyte LCA	Wagner Parsimony	GO:0033365	protein localization to organelle	29/813	116/12674	1.34282e-10	1.04404e-08	6.1487e-09	DN366174_c2_g1/DN366174_c2_g2/DN366174_c2_g3/DN366174_c2_g4/DN366174_c2_g5/DN366174_c2_g6/DN339858_c0_g1/DN375861_c2_g1/DN375861_c2_g2/DN375937_c0_g5/DN376601_c5_g11/DN379169_c0_g1/DN379169_c2_g1/DN379169_c3_g1/DN379169_c3_g2/DN379169_c3_g3/DN379169_c5_g1/DN381938_c3_g3/DN382754_c2_g1/DN365578_c2_g3/DN366644_c5_g1/DN380375_c5_g3/DN360703_c0_g1/DN370340_c13_g1/DN370850_c3_g2/DN379666_c3_g2/DN36002…
Ceratopteris	expanded in euphyllophyte LCA	Wagner Parsimony	GO:0072594	establishment of protein localization to organelle	29/813	105/12674	9.43739e-12	8.38579e-10	4.93866e-10	DN366174_c2_g1/DN366174_c2_g2/DN366174_c2_g3/DN366174_c2_g4/DN366174_c2_g5/DN366174_c2_g6/DN339858_c0_g1/DN375861_c2_g1/DN375861_c2_g2/DN375937_c0_g5/DN376601_c5_g11/DN379169_c0_g1/DN379169_c2_g1/DN379169_c3_g1/DN379169_c3_g2/DN379169_c3_g3/DN379169_c5_g1/DN381938_c3_g3/DN382754_c2_g1/DN365578_c2_g3/DN366644_c5_g1/DN380375_c5_g3/DN360703_c0_g1/DN370340_c13_g1/DN370850_c3_g2/DN379666_c3_g2/DN36002…
Ceratopteris	expanded in euphyllophyte LCA	Wagner Parsimony	GO:0017038	protein import	29/813	82/12674	7.57778e-15	7.85563e-13	4.62643e-13	DN366174_c2_g1/DN366174_c2_g2/DN366174_c2_g3/DN366174_c2_g4/DN366174_c2_g5/DN366174_c2_g6/DN339858_c0_g1/DN375861_c2_g1/DN375861_c2_g2/DN375937_c0_g5/DN376601_c5_g11/DN379169_c0_g1/DN379169_c2_g1/DN379169_c3_g1/DN379169_c3_g2/DN379169_c3_g3/DN379169_c5_g1/DN381938_c3_g3/DN382754_c2_g1/DN365578_c2_g3/DN366644_c5_g1/DN380375_c5_g3/DN360703_c0_g1/DN370340_c13_g1/DN370850_c3_g2/DN379666_c3_g2/DN36002…
Ceratopteris	expanded in euphyllophyte LCA	Wagner Parsimony	GO:0006913	nucleocytoplasmic transport	29/813	75/12674	4.73535e-16	5.89077e-14	3.46926e-14	DN366174_c2_g1/DN366174_c2_g2/DN366174_c2_g3/DN366174_c2_g4/DN366174_c2_g5/DN366174_c2_g6/DN339858_c0_g1/DN375861_c2_g1/DN375861_c2_g2/DN375937_c0_g5/DN376601_c5_g11/DN379169_c0_g1/DN379169_c2_g1/DN379169_c3_g1/DN379169_c3_g2/DN379169_c3_g3/DN379169_c5_g1/DN381938_c3_g3/DN382754_c2_g1/DN365578_c2_g3/DN366644_c5_g1/DN380375_c5_g3/DN360703_c0_g1/DN366520_c2_g1/DN366740_c1_g1/DN368201_c4_g3/DN375092…
Ceratopteris	expanded in euphyllophyte LCA	Wagner Parsimony	GO:0051169	nuclear transport	29/813	75/12674	4.73535e-16	5.89077e-14	3.46926e-14	DN366174_c2_g1/DN366174_c2_g2/DN366174_c2_g3/DN366174_c2_g4/DN366174_c2_g5/DN366174_c2_g6/DN339858_c0_g1/DN375861_c2_g1/DN375861_c2_g2/DN375937_c0_g5/DN376601_c5_g11/DN379169_c0_g1/DN379169_c2_g1/DN379169_c3_g1/DN379169_c3_g2/DN379169_c3_g3/DN379169_c5_g1/DN381938_c3_g3/DN382754_c2_g1/DN365578_c2_g3/DN366644_c5_g1/DN380375_c5_g3/DN360703_c0_g1/DN366520_c2_g1/DN366740_c1_g1/DN368201_c4_g3/DN375092…
Ceratopteris	expanded in euphyllophyte LCA	Wagner Parsimony	GO:0051170	import into nucleus	23/813	44/12674	1.50839e-16	3.1274e-14	1.84183e-14	DN366174_c2_g1/DN366174_c2_g2/DN366174_c2_g3/DN366174_c2_g4/DN366174_c2_g5/DN366174_c2_g6/DN339858_c0_g1/DN375861_c2_g1/DN375861_c2_g2/DN375937_c0_g5/DN376601_c5_g11/DN379169_c0_g1/DN379169_c2_g1/DN379169_c3_g1/DN379169_c3_g2/DN379169_c3_g3/DN379169_c5_g1/DN381938_c3_g3/DN382754_c2_g1/DN365578_c2_g3/DN366644_c5_g1/DN380375_c5_g3/DN360703_c0_g1
Ceratopteris	expanded in euphyllophyte LCA	Wagner Parsimony	GO:0006606	protein import into nucleus	23/813	43/12674	7.657e-17	2.38133e-14	1.40244e-14	DN366174_c2_g1/DN366174_c2_g2/DN366174_c2_g3/DN366174_c2_g4/DN366174_c2_g5/DN366174_c2_g6/DN339858_c0_g1/DN375861_c2_g1/DN375861_c2_g2/DN375937_c0_g5/DN376601_c5_g11/DN379169_c0_g1/DN379169_c2_g1/DN379169_c3_g1/DN379169_c3_g2/DN379169_c3_g3/DN379169_c5_g1/DN381938_c3_g3/DN382754_c2_g1/DN365578_c2_g3/DN366644_c5_g1/DN380375_c5_g3/DN360703_c0_g1
Ceratopteris	expanded in euphyllophyte LCA	Wagner Parsimony	GO:0034504	protein localization to nucleus	23/813	43/12674	7.657e-17	2.38133e-14	1.40244e-14	DN366174_c2_g1/DN366174_c2_g2/DN366174_c2_g3/DN366174_c2_g4/DN366174_c2_g5/DN366174_c2_g6/DN339858_c0_g1/DN375861_c2_g1/DN375861_c2_g2/DN375937_c0_g5/DN376601_c5_g11/DN379169_c0_g1/DN379169_c2_g1/DN379169_c3_g1/DN379169_c3_g2/DN379169_c3_g3/DN379169_c5_g1/DN381938_c3_g3/DN382754_c2_g1/DN365578_c2_g3/DN366644_c5_g1/DN380375_c5_g3/DN360703_c0_g1
Ceratopteris	expanded in fern LCA	Wagner Parsimony	GO:0030163	protein catabolic process	10/238	143/12674	0.000363809	0.00199229	0.00121574	DN376357_c2_g5/DN376357_c2_g7/DN364581_c4_g1/DN364926_c3_g2/DN364926_c3_g7/DN367801_c4_g1/DN367801_c4_g2/DN379055_c1_g1/DN363464_c0_g1/DN363464_c0_g2
Ceratopteris	expanded in fern LCA	Wagner Parsimony	GO:0006366	transcription by RNA polymerase II	11/238	119/12674	1.44025e-05	0.000124221	7.58024e-05	DN366058_c2_g1/DN368639_c11_g1/DN379541_c5_g1/DN382310_c7_g6/DN363465_c0_g5/DN363465_c0_g6/DN375969_c1_g4/DN375969_c1_g5/DN376566_c3_g1/DN376566_c3_g2/DN359562_c0_g2
Ceratopteris	expanded in fern LCA	Wagner Parsimony	GO:0006357	regulation of transcription by RNA polymerase II	11/238	97/12674	1.95234e-06	2.24519e-05	1.37006e-05	DN366058_c2_g1/DN368639_c11_g1/DN379541_c5_g1/DN382310_c7_g6/DN363465_c0_g5/DN363465_c0_g6/DN375969_c1_g4/DN375969_c1_g5/DN376566_c3_g1/DN376566_c3_g2/DN359562_c0_g2
Ceratopteris	expanded in fern LCA	Wagner Parsimony	GO:0034613	cellular protein localization	15/238	297/12674	0.000494438	0.00262432	0.00160142	DN364238_c7_g1/DN364238_c7_g5/DN369380_c5_g1/DN375095_c13_g1/DN368645_c0_g3/DN374161_c0_g1/DN375174_c0_g4/DN342249_c0_g1/DN372837_c0_g1/DN372837_c0_g3/DN371406_c5_g1/DN377868_c5_g2/DN366481_c1_g1/DN361434_c1_g1/DN377345_c5_g1
Ceratopteris	expanded in fern LCA	Wagner Parsimony	GO:0070727	cellular macromolecule localization	15/238	297/12674	0.000494438	0.00262432	0.00160142	DN364238_c7_g1/DN364238_c7_g5/DN369380_c5_g1/DN375095_c13_g1/DN368645_c0_g3/DN374161_c0_g1/DN375174_c0_g4/DN342249_c0_g1/DN372837_c0_g1/DN372837_c0_g3/DN371406_c5_g1/DN377868_c5_g2/DN366481_c1_g1/DN361434_c1_g1/DN377345_c5_g1
Ceratopteris	expanded in fern LCA	Wagner Parsimony	GO:0006886	intracellular protein transport	15/238	286/12674	0.000332172	0.00190999	0.00116552	DN364238_c7_g1/DN364238_c7_g5/DN369380_c5_g1/DN375095_c13_g1/DN368645_c0_g3/DN374161_c0_g1/DN375174_c0_g4/DN342249_c0_g1/DN372837_c0_g1/DN372837_c0_g3/DN371406_c5_g1/DN377868_c5_g2/DN366481_c1_g1/DN361434_c1_g1/DN377345_c5_g1
Ceratopteris	expanded in fern LCA	Wagner Parsimony	GO:0051649	establishment of localization in cell	16/238	368/12674	0.00159891	0.00707212	0.00431556	DN362532_c0_g1/DN364238_c7_g1/DN364238_c7_g5/DN369380_c5_g1/DN375095_c13_g1/DN368645_c0_g3/DN374161_c0_g1/DN375174_c0_g4/DN342249_c0_g1/DN372837_c0_g1/DN372837_c0_g3/DN371406_c5_g1/DN377868_c5_g2/DN366481_c1_g1/DN361434_c1_g1/DN377345_c5_g1
Ceratopteris	expanded in fern LCA	Wagner Parsimony	GO:0046907	intracellular transport	16/238	355/12674	0.00110207	0.00500283	0.00305283	DN362532_c0_g1/DN364238_c7_g1/DN364238_c7_g5/DN369380_c5_g1/DN375095_c13_g1/DN368645_c0_g3/DN374161_c0_g1/DN375174_c0_g4/DN342249_c0_g1/DN372837_c0_g1/DN372837_c0_g3/DN371406_c5_g1/DN377868_c5_g2/DN366481_c1_g1/DN361434_c1_g1/DN377345_c5_g1
Ceratopteris	expanded in fern LCA	Wagner Parsimony	GO:0033036	macromolecule localization	18/238	428/12674	0.0012071	0.00540843	0.00330034	DN364238_c7_g1/DN364238_c7_g5/DN369380_c5_g1/DN375095_c13_g1/DN368645_c0_g3/DN374161_c0_g1/DN375174_c0_g4/DN342249_c0_g1/DN372837_c0_g1/DN372837_c0_g3/DN371406_c5_g1/DN377868_c5_g2/DN360563_c0_g3/DN361130_c1_g1/DN361130_c1_g2/DN366481_c1_g1/DN361434_c1_g1/DN377345_c5_g1
Ceratopteris	expanded in fern LCA	Wagner Parsimony	GO:0071705	nitrogen compound transport	18/238	424/12674	0.00108577	0.00499717	0.00304938	DN364238_c7_g1/DN364238_c7_g5/DN369380_c5_g1/DN375095_c13_g1/DN368645_c0_g3/DN374161_c0_g1/DN375174_c0_g4/DN342249_c0_g1/DN372837_c0_g1/DN372837_c0_g3/DN371406_c5_g1/DN377868_c5_g2/DN360563_c0_g3/DN361130_c1_g1/DN361130_c1_g2/DN366481_c1_g1/DN361434_c1_g1/DN377345_c5_g1
Ceratopteris	expanded in fern LCA	Wagner Parsimony	GO:0042886	amide transport	18/238	380/12674	0.000301096	0.00176698	0.00107825	DN364238_c7_g1/DN364238_c7_g5/DN369380_c5_g1/DN375095_c13_g1/DN368645_c0_g3/DN374161_c0_g1/DN375174_c0_g4/DN342249_c0_g1/DN372837_c0_g1/DN372837_c0_g3/DN371406_c5_g1/DN377868_c5_g2/DN360563_c0_g3/DN361130_c1_g1/DN361130_c1_g2/DN366481_c1_g1/DN361434_c1_g1/DN377345_c5_g1
Ceratopteris	expanded in fern LCA	Wagner Parsimony	GO:0008104	protein localization	18/238	376/12674	0.000264849	0.00160303	0.000978205	DN364238_c7_g1/DN364238_c7_g5/DN369380_c5_g1/DN375095_c13_g1/DN368645_c0_g3/DN374161_c0_g1/DN375174_c0_g4/DN342249_c0_g1/DN372837_c0_g1/DN372837_c0_g3/DN371406_c5_g1/DN377868_c5_g2/DN360563_c0_g3/DN361130_c1_g1/DN361130_c1_g2/DN366481_c1_g1/DN361434_c1_g1/DN377345_c5_g1
Ceratopteris	expanded in fern LCA	Wagner Parsimony	GO:0015833	peptide transport	18/238	375/12674	0.000256406	0.00157964	0.000963933	DN364238_c7_g1/DN364238_c7_g5/DN369380_c5_g1/DN375095_c13_g1/DN368645_c0_g3/DN374161_c0_g1/DN375174_c0_g4/DN342249_c0_g1/DN372837_c0_g1/DN372837_c0_g3/DN371406_c5_g1/DN377868_c5_g2/DN360563_c0_g3/DN361130_c1_g1/DN361130_c1_g2/DN366481_c1_g1/DN361434_c1_g1/DN377345_c5_g1
Ceratopteris	expanded in fern LCA	Wagner Parsimony	GO:0045184	establishment of protein localization	18/238	368/12674	0.000203606	0.00133146	0.000812484	DN364238_c7_g1/DN364238_c7_g5/DN369380_c5_g1/DN375095_c13_g1/DN368645_c0_g3/DN374161_c0_g1/DN375174_c0_g4/DN342249_c0_g1/DN372837_c0_g1/DN372837_c0_g3/DN371406_c5_g1/DN377868_c5_g2/DN360563_c0_g3/DN361130_c1_g1/DN361130_c1_g2/DN366481_c1_g1/DN361434_c1_g1/DN377345_c5_g1
Ceratopteris	expanded in fern LCA	Wagner Parsimony	GO:0015031	protein transport	18/238	365/12674	0.000184067	0.00127481	0.000777915	DN364238_c7_g1/DN364238_c7_g5/DN369380_c5_g1/DN375095_c13_g1/DN368645_c0_g3/DN374161_c0_g1/DN375174_c0_g4/DN342249_c0_g1/DN372837_c0_g1/DN372837_c0_g3/DN371406_c5_g1/DN377868_c5_g2/DN360563_c0_g3/DN361130_c1_g1/DN361130_c1_g2/DN366481_c1_g1/DN361434_c1_g1/DN377345_c5_g1
Ceratopteris	expanded in fern LCA	Wagner Parsimony	GO:1990116	ribosome-associated ubiquitin-dependent protein catabolic process	2/238	2/12674	0.000351182	0.00195416	0.00119247	DN363464_c0_g1/DN363464_c0_g2
Ceratopteris	expanded in fern LCA	Wagner Parsimony	GO:0030242	autophagy of peroxisome	3/238	3/12674	6.54032e-06	6.26781e-05	3.82475e-05	DN363551_c1_g1/DN363551_c1_g2/DN363551_c1_g3
Ceratopteris	expanded in fern LCA	Wagner Parsimony	GO:0009309	amine biosynthetic process	4/238	29/12674	0.0019909	0.00812276	0.00495668	DN367471_c1_g1/DN368770_c2_g1/DN368770_c2_g2/DN370904_c7_g1
Ceratopteris	expanded in fern LCA	Wagner Parsimony	GO:0042278	purine nucleoside metabolic process	4/238	29/12674	0.0019909	0.00812276	0.00495668	DN361492_c0_g1/DN361492_c0_g2/DN364922_c0_g1/DN357938_c0_g2
Ceratopteris	expanded in fern LCA	Wagner Parsimony	GO:0042401	cellular biogenic amine biosynthetic process	4/238	29/12674	0.0019909	0.00812276	0.00495668	DN367471_c1_g1/DN368770_c2_g1/DN368770_c2_g2/DN370904_c7_g1
Ceratopteris	expanded in fern LCA	Wagner Parsimony	GO:0046128	purine ribonucleoside metabolic process	4/238	29/12674	0.0019909	0.00812276	0.00495668	DN361492_c0_g1/DN361492_c0_g2/DN364922_c0_g1/DN357938_c0_g2
Ceratopteris	expanded in fern LCA	Wagner Parsimony	GO:0006595	polyamine metabolic process	4/238	24/12674	0.000958611	0.00465804	0.00284243	DN367471_c1_g1/DN368770_c2_g1/DN368770_c2_g2/DN370904_c7_g1
Ceratopteris	expanded in fern LCA	Wagner Parsimony	GO:1901068	guanosine-containing compound metabolic process	4/238	23/12674	0.000810688	0.00399554	0.00243816	DN361492_c0_g1/DN361492_c0_g2/DN364922_c0_g1/DN357938_c0_g2
Ceratopteris	expanded in fern LCA	Wagner Parsimony	GO:0006596	polyamine biosynthetic process	4/238	21/12674	0.000564322	0.00286311	0.00174713	DN367471_c1_g1/DN368770_c2_g1/DN368770_c2_g2/DN370904_c7_g1
Ceratopteris	expanded in fern LCA	Wagner Parsimony	GO:0006354	DNA-templated transcription, elongation	4/238	16/12674	0.000184755	0.00127481	0.000777915	DN366058_c2_g1/DN368639_c11_g1/DN379541_c5_g1/DN382310_c7_g6
Ceratopteris	expanded in fern LCA	Wagner Parsimony	GO:0006368	transcription elongation from RNA polymerase II promoter	4/238	12/12674	5.33147e-05	0.000418036	0.000255094	DN366058_c2_g1/DN368639_c11_g1/DN379541_c5_g1/DN382310_c7_g6
Ceratopteris	expanded in fern LCA	Wagner Parsimony	GO:0010817	regulation of hormone levels	4/238	12/12674	5.33147e-05	0.000418036	0.000255094	DN362469_c13_g1/DN374794_c0_g1/DN375331_c0_g1/DN375331_c0_g3
Ceratopteris	expanded in fern LCA	Wagner Parsimony	GO:0032784	regulation of DNA-templated transcription, elongation	4/238	12/12674	5.33147e-05	0.000418036	0.000255094	DN366058_c2_g1/DN368639_c11_g1/DN379541_c5_g1/DN382310_c7_g6
Ceratopteris	expanded in fern LCA	Wagner Parsimony	GO:0042445	hormone metabolic process	4/238	11/12674	3.6074e-05	0.00030355	0.000185233	DN362469_c13_g1/DN374794_c0_g1/DN375331_c0_g1/DN375331_c0_g3
Ceratopteris	expanded in fern LCA	Wagner Parsimony	GO:0032786	positive regulation of DNA-templated transcription, elongation	4/238	9/12674	1.41886e-05	0.000124221	7.58024e-05	DN366058_c2_g1/DN368639_c11_g1/DN379541_c5_g1/DN382310_c7_g6
Ceratopteris	expanded in fern LCA	Wagner Parsimony	GO:0032968	positive regulation of transcription elongation from RNA polymerase II promoter	4/238	8/12674	8.00051e-06	7.26362e-05	4.43241e-05	DN366058_c2_g1/DN368639_c11_g1/DN379541_c5_g1/DN382310_c7_g6
Ceratopteris	expanded in fern LCA	Wagner Parsimony	GO:0034243	regulation of transcription elongation from RNA polymerase II promoter	4/238	8/12674	8.00051e-06	7.26362e-05	4.43241e-05	DN366058_c2_g1/DN368639_c11_g1/DN379541_c5_g1/DN382310_c7_g6
Ceratopteris	expanded in fern LCA	Wagner Parsimony	GO:0015969	guanosine tetraphosphate metabolic process	4/238	7/12674	4.06014e-06	4.11985e-05	2.51402e-05	DN361492_c0_g1/DN361492_c0_g2/DN364922_c0_g1/DN357938_c0_g2
Ceratopteris	expanded in fern LCA	Wagner Parsimony	GO:0034035	purine ribonucleoside bisphosphate metabolic process	4/238	7/12674	4.06014e-06	4.11985e-05	2.51402e-05	DN361492_c0_g1/DN361492_c0_g2/DN364922_c0_g1/DN357938_c0_g2
Ceratopteris	expanded in fern LCA	Wagner Parsimony	GO:0009694	jasmonic acid metabolic process	4/238	6/12674	1.76613e-06	2.10108e-05	1.28212e-05	DN362469_c13_g1/DN374794_c0_g1/DN375331_c0_g1/DN375331_c0_g3
Ceratopteris	expanded in fern LCA	Wagner Parsimony	GO:0009695	jasmonic acid biosynthetic process	4/238	6/12674	1.76613e-06	2.10108e-05	1.28212e-05	DN362469_c13_g1/DN374794_c0_g1/DN375331_c0_g1/DN375331_c0_g3
Ceratopteris	expanded in fern LCA	Wagner Parsimony	GO:0042446	hormone biosynthetic process	4/238	6/12674	1.76613e-06	2.10108e-05	1.28212e-05	DN362469_c13_g1/DN374794_c0_g1/DN375331_c0_g1/DN375331_c0_g3
Ceratopteris	expanded in fern LCA	Wagner Parsimony	GO:0051301	cell division	5/238	38/12674	0.000677645	0.00338823	0.00206757	DN361249_c0_g1/DN361249_c0_g2/DN366306_c1_g3/DN356559_c0_g2/DN356559_c0_g3
Ceratopteris	expanded in fern LCA	Wagner Parsimony	GO:0010564	regulation of cell cycle process	5/238	36/12674	0.000524717	0.0027019	0.00164876	DN361249_c0_g1/DN361249_c0_g2/DN366306_c1_g3/DN356559_c0_g2/DN356559_c0_g3
Ceratopteris	expanded in fern LCA	Wagner Parsimony	GO:0007346	regulation of mitotic cell cycle	5/238	33/12674	0.000345816	0.00195416	0.00119247	DN361249_c0_g1/DN361249_c0_g2/DN366306_c1_g3/DN356559_c0_g2/DN356559_c0_g3
Ceratopteris	expanded in fern LCA	Wagner Parsimony	GO:0044087	regulation of cellular component biogenesis	5/238	25/12674	8.74943e-05	0.000656207	0.000400432	DN361249_c0_g1/DN361249_c0_g2/DN366306_c1_g3/DN356559_c0_g2/DN356559_c0_g3
Ceratopteris	expanded in fern LCA	Wagner Parsimony	GO:0051302	regulation of cell division	5/238	15/12674	5.76621e-06	5.68384e-05	3.4684e-05	DN361249_c0_g1/DN361249_c0_g2/DN366306_c1_g3/DN356559_c0_g2/DN356559_c0_g3
Ceratopteris	expanded in fern LCA	Wagner Parsimony	GO:0000910	cytokinesis	5/238	11/12674	9.43474e-07	1.25192e-05	7.63947e-06	DN361249_c0_g1/DN361249_c0_g2/DN366306_c1_g3/DN356559_c0_g2/DN356559_c0_g3
Ceratopteris	expanded in fern LCA	Wagner Parsimony	GO:0000281	mitotic cytokinesis	5/238	10/12674	5.22617e-07	7.21211e-06	4.40098e-06	DN361249_c0_g1/DN361249_c0_g2/DN366306_c1_g3/DN356559_c0_g2/DN356559_c0_g3
Ceratopteris	expanded in fern LCA	Wagner Parsimony	GO:0032465	regulation of cytokinesis	5/238	10/12674	5.22617e-07	7.21211e-06	4.40098e-06	DN361249_c0_g1/DN361249_c0_g2/DN366306_c1_g3/DN356559_c0_g2/DN356559_c0_g3
Ceratopteris	expanded in fern LCA	Wagner Parsimony	GO:0061640	cytoskeleton-dependent cytokinesis	5/238	10/12674	5.22617e-07	7.21211e-06	4.40098e-06	DN361249_c0_g1/DN361249_c0_g2/DN366306_c1_g3/DN356559_c0_g2/DN356559_c0_g3
Ceratopteris	expanded in fern LCA	Wagner Parsimony	GO:0032506	cytokinetic process	5/238	9/12674	2.65369e-07	4.46297e-06	2.7234e-06	DN361249_c0_g1/DN361249_c0_g2/DN366306_c1_g3/DN356559_c0_g2/DN356559_c0_g3
Ceratopteris	expanded in fern LCA	Wagner Parsimony	GO:1902412	regulation of mitotic cytokinesis	5/238	9/12674	2.65369e-07	4.46297e-06	2.7234e-06	DN361249_c0_g1/DN361249_c0_g2/DN366306_c1_g3/DN356559_c0_g2/DN356559_c0_g3
Ceratopteris	expanded in fern LCA	Wagner Parsimony	GO:0032954	regulation of cytokinetic process	5/238	8/12674	1.19776e-07	2.2957e-06	1.40088e-06	DN361249_c0_g1/DN361249_c0_g2/DN366306_c1_g3/DN356559_c0_g2/DN356559_c0_g3
Ceratopteris	expanded in fern LCA	Wagner Parsimony	GO:0090529	cell septum assembly	5/238	8/12674	1.19776e-07	2.2957e-06	1.40088e-06	DN361249_c0_g1/DN361249_c0_g2/DN366306_c1_g3/DN356559_c0_g2/DN356559_c0_g3
Ceratopteris	expanded in fern LCA	Wagner Parsimony	GO:1901891	regulation of cell septum assembly	5/238	8/12674	1.19776e-07	2.2957e-06	1.40088e-06	DN361249_c0_g1/DN361249_c0_g2/DN366306_c1_g3/DN356559_c0_g2/DN356559_c0_g3
Ceratopteris	expanded in fern LCA	Wagner Parsimony	GO:1902410	mitotic cytokinetic process	5/238	8/12674	1.19776e-07	2.2957e-06	1.40088e-06	DN361249_c0_g1/DN361249_c0_g2/DN366306_c1_g3/DN356559_c0_g2/DN356559_c0_g3
Ceratopteris	expanded in fern LCA	Wagner Parsimony	GO:0000917	division septum assembly	5/238	7/12674	4.56144e-08	1.2597e-06	7.68695e-07	DN361249_c0_g1/DN361249_c0_g2/DN366306_c1_g3/DN356559_c0_g2/DN356559_c0_g3
Ceratopteris	expanded in fern LCA	Wagner Parsimony	GO:0032955	regulation of division septum assembly	5/238	7/12674	4.56144e-08	1.2597e-06	7.68695e-07	DN361249_c0_g1/DN361249_c0_g2/DN366306_c1_g3/DN356559_c0_g2/DN356559_c0_g3
Ceratopteris	expanded in fern LCA	Wagner Parsimony	GO:1903436	regulation of mitotic cytokinetic process	5/238	7/12674	4.56144e-08	1.2597e-06	7.68695e-07	DN361249_c0_g1/DN361249_c0_g2/DN366306_c1_g3/DN356559_c0_g2/DN356559_c0_g3
Ceratopteris	expanded in fern LCA	Wagner Parsimony	GO:0016598	protein arginylation	6/238	6/12674	4.12011e-11	1.42144e-08	8.67392e-09	DN364581_c4_g1/DN364926_c3_g2/DN364926_c3_g7/DN367801_c4_g1/DN367801_c4_g2/DN379055_c1_g1
Ceratopteris	expanded in fern LCA	Wagner Parsimony	GO:0009628	response to abiotic stimulus	7/238	92/12674	0.00170502	0.00744599	0.0045437	DN363832_c12_g2/DN364009_c1_g1/DN364009_c1_g2/DN364009_c2_g1/DN371963_c0_g1/DN371963_c0_g2/DN373125_c7_g2
Ceratopteris	expanded in fern LCA	Wagner Parsimony	GO:0007275	multicellular organism development	7/238	75/12674	0.000505451	0.00264213	0.00161228	DN363832_c12_g2/DN364009_c1_g1/DN364009_c1_g2/DN364009_c2_g1/DN371963_c0_g1/DN371963_c0_g2/DN373125_c7_g2
Ceratopteris	expanded in fern LCA	Wagner Parsimony	GO:0009314	response to radiation	7/238	69/12674	0.00030218	0.00176698	0.00107825	DN363832_c12_g2/DN364009_c1_g1/DN364009_c1_g2/DN364009_c2_g1/DN371963_c0_g1/DN371963_c0_g2/DN373125_c7_g2
Ceratopteris	expanded in fern LCA	Wagner Parsimony	GO:0009416	response to light stimulus	7/238	66/12674	0.000228767	0.00143499	0.000875664	DN363832_c12_g2/DN364009_c1_g1/DN364009_c1_g2/DN364009_c2_g1/DN371963_c0_g1/DN371963_c0_g2/DN373125_c7_g2
Ceratopteris	expanded in fern LCA	Wagner Parsimony	GO:0000003	reproduction	7/238	65/12674	0.000207779	0.00133146	0.000812484	DN363832_c12_g2/DN364009_c1_g1/DN364009_c1_g2/DN364009_c2_g1/DN371963_c0_g1/DN371963_c0_g2/DN373125_c7_g2
Ceratopteris	expanded in fern LCA	Wagner Parsimony	GO:0022414	reproductive process	7/238	65/12674	0.000207779	0.00133146	0.000812484	DN363832_c12_g2/DN364009_c1_g1/DN364009_c1_g2/DN364009_c2_g1/DN371963_c0_g1/DN371963_c0_g2/DN373125_c7_g2
Ceratopteris	expanded in fern LCA	Wagner Parsimony	GO:0006352	DNA-templated transcription, initiation	7/238	59/12674	0.000112008	0.000805058	0.000491263	DN352840_c0_g1/DN382137_c5_g2/DN78279_c0_g1/DN20627_c0_g1/DN376566_c3_g1/DN376566_c3_g2/DN359562_c0_g2
Ceratopteris	expanded in fern LCA	Wagner Parsimony	GO:0048731	system development	7/238	56/12674	7.98685e-05	0.000612325	0.000373654	DN363832_c12_g2/DN364009_c1_g1/DN364009_c1_g2/DN364009_c2_g1/DN371963_c0_g1/DN371963_c0_g2/DN373125_c7_g2
Ceratopteris	expanded in fern LCA	Wagner Parsimony	GO:0050793	regulation of developmental process	7/238	36/12674	3.95569e-06	4.11985e-05	2.51402e-05	DN363832_c12_g2/DN364009_c1_g1/DN364009_c1_g2/DN364009_c2_g1/DN371963_c0_g1/DN371963_c0_g2/DN373125_c7_g2
Ceratopteris	expanded in fern LCA	Wagner Parsimony	GO:0048583	regulation of response to stimulus	7/238	34/12674	2.6321e-06	2.92927e-05	1.7875e-05	DN363832_c12_g2/DN364009_c1_g1/DN364009_c1_g2/DN364009_c2_g1/DN371963_c0_g1/DN371963_c0_g2/DN373125_c7_g2
Ceratopteris	expanded in fern LCA	Wagner Parsimony	GO:0009791	post-embryonic development	7/238	26/12674	3.65833e-07	5.73693e-06	3.50079e-06	DN363832_c12_g2/DN364009_c1_g1/DN364009_c1_g2/DN364009_c2_g1/DN371963_c0_g1/DN371963_c0_g2/DN373125_c7_g2
Ceratopteris	expanded in fern LCA	Wagner Parsimony	GO:0051239	regulation of multicellular organismal process	7/238	25/12674	2.71659e-07	4.46297e-06	2.7234e-06	DN363832_c12_g2/DN364009_c1_g1/DN364009_c1_g2/DN364009_c2_g1/DN371963_c0_g1/DN371963_c0_g2/DN373125_c7_g2
Ceratopteris	expanded in fern LCA	Wagner Parsimony	GO:2000026	regulation of multicellular organismal development	7/238	21/12674	7.00671e-08	1.72665e-06	1.05364e-06	DN363832_c12_g2/DN364009_c1_g1/DN364009_c1_g2/DN364009_c2_g1/DN371963_c0_g1/DN371963_c0_g2/DN373125_c7_g2
Ceratopteris	expanded in fern LCA	Wagner Parsimony	GO:0003006	developmental process involved in reproduction	7/238	20/12674	4.74669e-08	1.2597e-06	7.68695e-07	DN363832_c12_g2/DN364009_c1_g1/DN364009_c1_g2/DN364009_c2_g1/DN371963_c0_g1/DN371963_c0_g2/DN373125_c7_g2
Ceratopteris	expanded in fern LCA	Wagner Parsimony	GO:0048580	regulation of post-embryonic development	7/238	18/12674	2.01221e-08	7.71346e-07	4.70692e-07	DN363832_c12_g2/DN364009_c1_g1/DN364009_c1_g2/DN364009_c2_g1/DN371963_c0_g1/DN371963_c0_g2/DN373125_c7_g2
Ceratopteris	expanded in fern LCA	Wagner Parsimony	GO:0048608	reproductive structure development	7/238	16/12674	7.46948e-09	3.22121e-07	1.96565e-07	DN363832_c12_g2/DN364009_c1_g1/DN364009_c1_g2/DN364009_c2_g1/DN371963_c0_g1/DN371963_c0_g2/DN373125_c7_g2
Ceratopteris	expanded in fern LCA	Wagner Parsimony	GO:0061458	reproductive system development	7/238	16/12674	7.46948e-09	3.22121e-07	1.96565e-07	DN363832_c12_g2/DN364009_c1_g1/DN364009_c1_g2/DN364009_c2_g1/DN371963_c0_g1/DN371963_c0_g2/DN373125_c7_g2
Ceratopteris	expanded in fern LCA	Wagner Parsimony	GO:2000241	regulation of reproductive process	7/238	15/12674	4.26961e-09	2.45502e-07	1.49811e-07	DN363832_c12_g2/DN364009_c1_g1/DN364009_c1_g2/DN364009_c2_g1/DN371963_c0_g1/DN371963_c0_g2/DN373125_c7_g2
Ceratopteris	expanded in fern LCA	Wagner Parsimony	GO:0009648	photoperiodism	7/238	12/12674	5.5144e-10	3.80493e-08	2.32185e-08	DN363832_c12_g2/DN364009_c1_g1/DN364009_c1_g2/DN364009_c2_g1/DN371963_c0_g1/DN371963_c0_g2/DN373125_c7_g2
Ceratopteris	expanded in fern LCA	Wagner Parsimony	GO:0010228	vegetative to reproductive phase transition of meristem	7/238	12/12674	5.5144e-10	3.80493e-08	2.32185e-08	DN363832_c12_g2/DN364009_c1_g1/DN364009_c1_g2/DN364009_c2_g1/DN371963_c0_g1/DN371963_c0_g2/DN373125_c7_g2
Ceratopteris	expanded in fern LCA	Wagner Parsimony	GO:0048573	photoperiodism, flowering	7/238	12/12674	5.5144e-10	3.80493e-08	2.32185e-08	DN363832_c12_g2/DN364009_c1_g1/DN364009_c1_g2/DN364009_c2_g1/DN371963_c0_g1/DN371963_c0_g2/DN373125_c7_g2
Ceratopteris	expanded in fern LCA	Wagner Parsimony	GO:2000028	regulation of photoperiodism, flowering	7/238	12/12674	5.5144e-10	3.80493e-08	2.32185e-08	DN363832_c12_g2/DN364009_c1_g1/DN364009_c1_g2/DN364009_c2_g1/DN371963_c0_g1/DN371963_c0_g2/DN373125_c7_g2
Ceratopteris	expanded in fern LCA	Wagner Parsimony	GO:0044257	cellular protein catabolic process	8/238	121/12674	0.00200126	0.00812276	0.00495668	DN364581_c4_g1/DN364926_c3_g2/DN364926_c3_g7/DN367801_c4_g1/DN367801_c4_g2/DN379055_c1_g1/DN363464_c0_g1/DN363464_c0_g2
Ceratopteris	expanded in fern LCA	Wagner Parsimony	GO:0051603	proteolysis involved in cellular protein catabolic process	8/238	121/12674	0.00200126	0.00812276	0.00495668	DN364581_c4_g1/DN364926_c3_g2/DN364926_c3_g7/DN367801_c4_g1/DN367801_c4_g2/DN379055_c1_g1/DN363464_c0_g1/DN363464_c0_g2
Ceratopteris	expanded in fern LCA	Wagner Parsimony	GO:0006511	ubiquitin-dependent protein catabolic process	8/238	110/12674	0.00108634	0.00499717	0.00304938	DN364581_c4_g1/DN364926_c3_g2/DN364926_c3_g7/DN367801_c4_g1/DN367801_c4_g2/DN379055_c1_g1/DN363464_c0_g1/DN363464_c0_g2
Ceratopteris	expanded in fern LCA	Wagner Parsimony	GO:0019941	modification-dependent protein catabolic process	8/238	110/12674	0.00108634	0.00499717	0.00304938	DN364581_c4_g1/DN364926_c3_g2/DN364926_c3_g7/DN367801_c4_g1/DN367801_c4_g2/DN379055_c1_g1/DN363464_c0_g1/DN363464_c0_g2
Ceratopteris	expanded in fern LCA	Wagner Parsimony	GO:0043632	modification-dependent macromolecule catabolic process	8/238	110/12674	0.00108634	0.00499717	0.00304938	DN364581_c4_g1/DN364926_c3_g2/DN364926_c3_g7/DN367801_c4_g1/DN367801_c4_g2/DN379055_c1_g1/DN363464_c0_g1/DN363464_c0_g2
Ceratopteris	expanded in fern LCA	Wagner Parsimony	GO:0032502	developmental process	9/238	109/12674	0.000208402	0.00133146	0.000812484	DN368435_c0_g1/DN368435_c0_g2/DN363832_c12_g2/DN364009_c1_g1/DN364009_c1_g2/DN364009_c2_g1/DN371963_c0_g1/DN371963_c0_g2/DN373125_c7_g2
Ceratopteris	expanded in fern LCA	Wagner Parsimony	GO:0048856	anatomical structure development	9/238	98/12674	9.19497e-05	0.00067495	0.000411869	DN368435_c0_g1/DN368435_c0_g2/DN363832_c12_g2/DN364009_c1_g1/DN364009_c1_g2/DN364009_c2_g1/DN371963_c0_g1/DN371963_c0_g2/DN373125_c7_g2
Ceratopteris	gained in euphyllophyte LCA	Wagner Parsimony	GO:0006928	movement of cell or subcellular component	7/177	129/12674	0.00220352	0.00916383	0.00585395	DN368154_c0_g1/DN368154_c0_g7/DN369053_c2_g2/DN369053_c2_g3/DN375395_c6_g1/DN375395_c6_g3/DN379069_c1_g6
Ceratopteris	gained in euphyllophyte LCA	Wagner Parsimony	GO:0000003	reproduction	5/177	65/12674	0.00210771	0.0089091	0.00569123	DN379661_c8_g1/DN379661_c8_g2/DN378366_c7_g1/DN378366_c7_g2/DN378366_c7_g4
Ceratopteris	gained in euphyllophyte LCA	Wagner Parsimony	GO:0007018	microtubule-based movement	7/177	128/12674	0.00210826	0.0089091	0.00569123	DN368154_c0_g1/DN368154_c0_g7/DN369053_c2_g2/DN369053_c2_g3/DN375395_c6_g1/DN375395_c6_g3/DN379069_c1_g6
Ceratopteris	gained in euphyllophyte LCA	Wagner Parsimony	GO:0022414	reproductive process	5/177	65/12674	0.00210771	0.0089091	0.00569123	DN379661_c8_g1/DN379661_c8_g2/DN378366_c7_g1/DN378366_c7_g2/DN378366_c7_g4
Ceratopteris	gained in euphyllophyte LCA	Wagner Parsimony	GO:0048580	regulation of post-embryonic development	3/177	18/12674	0.00187257	0.00831549	0.00531202	DN378366_c7_g1/DN378366_c7_g2/DN378366_c7_g4
Ceratopteris	gained in euphyllophyte LCA	Wagner Parsimony	GO:0017001	antibiotic catabolic process	5/177	63/12674	0.00183416	0.00828535	0.00529277	DN372672_c5_g1/DN376709_c0_g1/DN376709_c0_g2/DN376709_c1_g2/DN353767_c0_g1
Ceratopteris	gained in euphyllophyte LCA	Wagner Parsimony	GO:0006950	response to stress	15/177	451/12674	0.00164478	0.00756021	0.00482954	DN36747_c0_g1/DN370117_c0_g3/DN372672_c5_g1/DN376709_c0_g1/DN376709_c0_g2/DN376709_c1_g1/DN376709_c1_g2/DN353767_c0_g1/DN368676_c4_g1/DN356865_c0_g1/DN359001_c0_g1/DN372001_c0_g6/DN372001_c0_g7/DN369918_c8_g1/DN359364_c0_g1
Ceratopteris	gained in euphyllophyte LCA	Wagner Parsimony	GO:0042743	hydrogen peroxide metabolic process	5/177	60/12674	0.00147385	0.00689552	0.00440493	DN372672_c5_g1/DN376709_c0_g1/DN376709_c0_g2/DN376709_c1_g2/DN353767_c0_g1
Ceratopteris	gained in euphyllophyte LCA	Wagner Parsimony	GO:0042744	hydrogen peroxide catabolic process	5/177	60/12674	0.00147385	0.00689552	0.00440493	DN372672_c5_g1/DN376709_c0_g1/DN376709_c0_g2/DN376709_c1_g2/DN353767_c0_g1
Ceratopteris	gained in euphyllophyte LCA	Dollo Parsimony	GO:0009765	photosynthesis, light harvesting	7/191	67/12674	6.40784e-05	0.00660007	0.00433934	DN365011_c0_g1/DN365011_c5_g1/DN365011_c5_g3/DN374801_c7_g1/DN374801_c7_g4/DN377982_c4_g5/DN378752_c1_g1
Ceratopteris	gained in euphyllophyte LCA	Wagner Parsimony	GO:0048608	reproductive structure development	3/177	16/12674	0.00131175	0.0063644	0.00406565	DN378366_c7_g1/DN378366_c7_g2/DN378366_c7_g4
Ceratopteris	gained in euphyllophyte LCA	Wagner Parsimony	GO:0061458	reproductive system development	3/177	16/12674	0.00131175	0.0063644	0.00406565	DN378366_c7_g1/DN378366_c7_g2/DN378366_c7_g4
Ceratopteris	gained in euphyllophyte LCA	Wagner Parsimony	GO:0043455	regulation of secondary metabolic process	2/177	4/12674	0.00114239	0.00575589	0.00367693	DN356865_c0_g1/DN359001_c0_g1
Ceratopteris	gained in euphyllophyte LCA	Wagner Parsimony	GO:2000241	regulation of reproductive process	3/177	15/12674	0.0010768	0.00553179	0.00353377	DN378366_c7_g1/DN378366_c7_g2/DN378366_c7_g4
Ceratopteris	gained in euphyllophyte LCA	Wagner Parsimony	GO:0006714	sesquiterpenoid metabolic process	2/177	3/12674	0.000576497	0.00302084	0.00192975	DN356865_c0_g1/DN359001_c0_g1
Ceratopteris	gained in euphyllophyte LCA	Wagner Parsimony	GO:0009687	abscisic acid metabolic process	2/177	3/12674	0.000576497	0.00302084	0.00192975	DN356865_c0_g1/DN359001_c0_g1
Ceratopteris	gained in euphyllophyte LCA	Wagner Parsimony	GO:0009688	abscisic acid biosynthetic process	2/177	3/12674	0.000576497	0.00302084	0.00192975	DN356865_c0_g1/DN359001_c0_g1
Ceratopteris	gained in euphyllophyte LCA	Wagner Parsimony	GO:0016106	sesquiterpenoid biosynthetic process	2/177	3/12674	0.000576497	0.00302084	0.00192975	DN356865_c0_g1/DN359001_c0_g1
Ceratopteris	gained in euphyllophyte LCA	Wagner Parsimony	GO:0019216	regulation of lipid metabolic process	2/177	3/12674	0.000576497	0.00302084	0.00192975	DN356865_c0_g1/DN359001_c0_g1
Ceratopteris	gained in euphyllophyte LCA	Wagner Parsimony	GO:0043288	apocarotenoid metabolic process	2/177	3/12674	0.000576497	0.00302084	0.00192975	DN356865_c0_g1/DN359001_c0_g1
Ceratopteris	gained in euphyllophyte LCA	Wagner Parsimony	GO:0043289	apocarotenoid biosynthetic process	2/177	3/12674	0.000576497	0.00302084	0.00192975	DN356865_c0_g1/DN359001_c0_g1
Ceratopteris	gained in euphyllophyte LCA	Wagner Parsimony	GO:0046890	regulation of lipid biosynthetic process	2/177	3/12674	0.000576497	0.00302084	0.00192975	DN356865_c0_g1/DN359001_c0_g1
Ceratopteris	gained in euphyllophyte LCA	Wagner Parsimony	GO:1902644	tertiary alcohol metabolic process	2/177	3/12674	0.000576497	0.00302084	0.00192975	DN356865_c0_g1/DN359001_c0_g1
Ceratopteris	gained in euphyllophyte LCA	Wagner Parsimony	GO:1902645	tertiary alcohol biosynthetic process	2/177	3/12674	0.000576497	0.00302084	0.00192975	DN356865_c0_g1/DN359001_c0_g1
Ceratopteris	gained in euphyllophyte LCA	Wagner Parsimony	GO:0009648	photoperiodism	3/177	12/12674	0.000536967	0.00302084	0.00192975	DN378366_c7_g1/DN378366_c7_g2/DN378366_c7_g4
Ceratopteris	gained in euphyllophyte LCA	Wagner Parsimony	GO:0010228	vegetative to reproductive phase transition of meristem	3/177	12/12674	0.000536967	0.00302084	0.00192975	DN378366_c7_g1/DN378366_c7_g2/DN378366_c7_g4
Ceratopteris	gained in euphyllophyte LCA	Wagner Parsimony	GO:0048573	photoperiodism, flowering	3/177	12/12674	0.000536967	0.00302084	0.00192975	DN378366_c7_g1/DN378366_c7_g2/DN378366_c7_g4
Ceratopteris	gained in euphyllophyte LCA	Wagner Parsimony	GO:2000028	regulation of photoperiodism, flowering	3/177	12/12674	0.000536967	0.00302084	0.00192975	DN378366_c7_g1/DN378366_c7_g2/DN378366_c7_g4
Ceratopteris	gained in euphyllophyte LCA	Dollo Parsimony	GO:0015980	energy derivation by oxidation of organic compounds	8/191	75/12674	1.63562e-05	0.00252703	0.00166144	DN260316_c0_g1/DN370520_c7_g1/DN361842_c0_g2/DN378515_c5_g1/DN378515_c5_g5/DN358178_c0_g4/DN375551_c4_g3/DN369679_c13_g3
Ceratopteris	gained in euphyllophyte LCA	Wagner Parsimony	GO:0006979	response to oxidative stress	8/177	116/12674	0.000217704	0.0015844	0.00101213	DN36747_c0_g1/DN370117_c0_g3/DN372672_c5_g1/DN376709_c0_g1/DN376709_c0_g2/DN376709_c1_g1/DN376709_c1_g2/DN353767_c0_g1
Ceratopteris	gained in euphyllophyte LCA	Wagner Parsimony	GO:0048584	positive regulation of response to stimulus	3/177	9/12674	0.000211462	0.00158294	0.0010112	DN378366_c7_g1/DN378366_c7_g2/DN378366_c7_g4
Ceratopteris	gained in euphyllophyte LCA	Wagner Parsimony	GO:0051259	protein complex oligomerization	3/177	9/12674	0.000211462	0.00158294	0.0010112	DN319572_c0_g1/DN345328_c0_g1/DN380199_c0_g1
Ceratopteris	gained in euphyllophyte LCA	Wagner Parsimony	GO:0009743	response to carbohydrate	2/177	2/12674	0.000193951	0.00153986	0.000983677	DN377284_c9_g1/DN356640_c0_g1
Ceratopteris	gained in euphyllophyte LCA	Wagner Parsimony	GO:0009744	response to sucrose	2/177	2/12674	0.000193951	0.00153986	0.000983677	DN377284_c9_g1/DN356640_c0_g1
Ceratopteris	gained in euphyllophyte LCA	Wagner Parsimony	GO:0010115	regulation of abscisic acid biosynthetic process	2/177	2/12674	0.000193951	0.00153986	0.000983677	DN356865_c0_g1/DN359001_c0_g1
Ceratopteris	gained in euphyllophyte LCA	Wagner Parsimony	GO:0010565	regulation of cellular ketone metabolic process	2/177	2/12674	0.000193951	0.00153986	0.000983677	DN356865_c0_g1/DN359001_c0_g1
Ceratopteris	gained in euphyllophyte LCA	Wagner Parsimony	GO:0019747	regulation of isoprenoid metabolic process	2/177	2/12674	0.000193951	0.00153986	0.000983677	DN356865_c0_g1/DN359001_c0_g1
Ceratopteris	gained in euphyllophyte LCA	Wagner Parsimony	GO:0034285	response to disaccharide	2/177	2/12674	0.000193951	0.00153986	0.000983677	DN377284_c9_g1/DN356640_c0_g1
Ceratopteris	gained in euphyllophyte LCA	Wagner Parsimony	GO:0043562	cellular response to nitrogen levels	2/177	2/12674	0.000193951	0.00153986	0.000983677	DN377284_c9_g1/DN356640_c0_g1
Ceratopteris	gained in euphyllophyte LCA	Wagner Parsimony	GO:1902930	regulation of alcohol biosynthetic process	2/177	2/12674	0.000193951	0.00153986	0.000983677	DN356865_c0_g1/DN359001_c0_g1
Ceratopteris	gained in euphyllophyte LCA	Wagner Parsimony	GO:0051260	protein homooligomerization	3/177	8/12674	0.000142437	0.00149274	0.000953577	DN319572_c0_g1/DN345328_c0_g1/DN380199_c0_g1
Ceratopteris	gained in euphyllophyte LCA	Wagner Parsimony	GO:0016051	carbohydrate biosynthetic process	11/177	174/12674	3.23815e-05	0.000353498	0.000225819	DN365956_c0_g3/DN370653_c1_g2/DN370785_c7_g2/DN374142_c3_g4/DN374142_c6_g3/DN374142_c6_g4/DN376672_c1_g5/DN377730_c6_g1/DN376672_c0_g4/DN377730_c10_g3/DN486072_c0_g1
Ceratopteris	gained in euphyllophyte LCA	Wagner Parsimony	GO:0044262	cellular carbohydrate metabolic process	12/177	200/12674	2.37664e-05	0.00027073	0.000172945	DN365956_c0_g3/DN370653_c1_g2/DN370785_c7_g2/DN374142_c3_g4/DN374142_c6_g3/DN374142_c6_g4/DN376672_c1_g5/DN377730_c6_g1/DN376672_c0_g4/DN377730_c10_g3/DN486072_c0_g1/DN366859_c7_g3
Ceratopteris	gained in euphyllophyte LCA	Wagner Parsimony	GO:0006812	cation transport	18/177	406/12674	1.50495e-05	0.000179226	0.000114492	DN362647_c0_g1/DN365027_c8_g4/DN365027_c8_g5/DN366034_c8_g1/DN366094_c1_g2/DN366590_c13_g10/DN366590_c13_g1/DN371120_c3_g4/DN371515_c2_g3/DN376491_c2_g1/DN376491_c5_g4/DN378804_c2_g1/DN366597_c4_g3/DN368546_c8_g1/DN381968_c1_g4/DN365799_c12_g2/DN368294_c13_g1/DN368294_c13_g4
Ceratopteris	gained in euphyllophyte LCA	Wagner Parsimony	GO:0051094	positive regulation of developmental process	3/177	4/12674	1.06035e-05	0.000132291	8.45092e-05	DN378366_c7_g1/DN378366_c7_g2/DN378366_c7_g4
Ceratopteris	gained in euphyllophyte LCA	Wagner Parsimony	GO:0051240	positive regulation of multicellular organismal process	3/177	4/12674	1.06035e-05	0.000132291	8.45092e-05	DN378366_c7_g1/DN378366_c7_g2/DN378366_c7_g4
Ceratopteris	gained in euphyllophyte LCA	Wagner Parsimony	GO:0034637	cellular carbohydrate biosynthetic process	11/177	141/12674	4.41201e-06	6.08394e-05	3.88648e-05	DN365956_c0_g3/DN370653_c1_g2/DN370785_c7_g2/DN374142_c3_g4/DN374142_c6_g3/DN374142_c6_g4/DN376672_c1_g5/DN377730_c6_g1/DN376672_c0_g4/DN377730_c10_g3/DN486072_c0_g1
Ceratopteris	gained in euphyllophyte LCA	Wagner Parsimony	GO:0005976	polysaccharide metabolic process	11/177	137/12674	3.33335e-06	4.85188e-05	3.09943e-05	DN365956_c0_g3/DN370653_c1_g2/DN370785_c7_g2/DN374142_c3_g4/DN374142_c6_g3/DN374142_c6_g4/DN376672_c1_g5/DN377730_c6_g1/DN376672_c0_g4/DN377730_c10_g3/DN486072_c0_g1
Ceratopteris	gained in euphyllophyte LCA	Wagner Parsimony	GO:0048571	long-day photoperiodism	3/177	3/12674	2.67846e-06	4.12798e-05	2.637e-05	DN378366_c7_g1/DN378366_c7_g2/DN378366_c7_g4
Ceratopteris	gained in euphyllophyte LCA	Wagner Parsimony	GO:0048574	long-day photoperiodism, flowering	3/177	3/12674	2.67846e-06	4.12798e-05	2.637e-05	DN378366_c7_g1/DN378366_c7_g2/DN378366_c7_g4
Ceratopteris	gained in euphyllophyte LCA	Wagner Parsimony	GO:0048578	positive regulation of long-day photoperiodism, flowering	3/177	3/12674	2.67846e-06	4.12798e-05	2.637e-05	DN378366_c7_g1/DN378366_c7_g2/DN378366_c7_g4
Ceratopteris	gained in euphyllophyte LCA	Wagner Parsimony	GO:0048582	positive regulation of post-embryonic development	3/177	3/12674	2.67846e-06	4.12798e-05	2.637e-05	DN378366_c7_g1/DN378366_c7_g2/DN378366_c7_g4
Ceratopteris	gained in euphyllophyte LCA	Wagner Parsimony	GO:0048586	regulation of long-day photoperiodism, flowering	3/177	3/12674	2.67846e-06	4.12798e-05	2.637e-05	DN378366_c7_g1/DN378366_c7_g2/DN378366_c7_g4
Ceratopteris	gained in euphyllophyte LCA	Wagner Parsimony	GO:2000243	positive regulation of reproductive process	3/177	3/12674	2.67846e-06	4.12798e-05	2.637e-05	DN378366_c7_g1/DN378366_c7_g2/DN378366_c7_g4
Ceratopteris	gained in euphyllophyte LCA	Wagner Parsimony	GO:0044264	cellular polysaccharide metabolic process	11/177	124/12674	1.24549e-06	2.96652e-05	1.89505e-05	DN365956_c0_g3/DN370653_c1_g2/DN370785_c7_g2/DN374142_c3_g4/DN374142_c6_g3/DN374142_c6_g4/DN376672_c1_g5/DN377730_c6_g1/DN376672_c0_g4/DN377730_c10_g3/DN486072_c0_g1
Ceratopteris	gained in euphyllophyte LCA	Wagner Parsimony	GO:0006073	cellular glucan metabolic process	11/177	119/12674	8.24733e-07	2.1608e-05	1.38034e-05	DN365956_c0_g3/DN370653_c1_g2/DN370785_c7_g2/DN374142_c3_g4/DN374142_c6_g3/DN374142_c6_g4/DN376672_c1_g5/DN377730_c6_g1/DN376672_c0_g4/DN377730_c10_g3/DN486072_c0_g1
Ceratopteris	gained in euphyllophyte LCA	Wagner Parsimony	GO:0044042	glucan metabolic process	11/177	119/12674	8.24733e-07	2.1608e-05	1.38034e-05	DN365956_c0_g3/DN370653_c1_g2/DN370785_c7_g2/DN374142_c3_g4/DN374142_c6_g3/DN374142_c6_g4/DN376672_c1_g5/DN377730_c6_g1/DN376672_c0_g4/DN377730_c10_g3/DN486072_c0_g1
Ceratopteris	gained in euphyllophyte LCA	Wagner Parsimony	GO:0000271	polysaccharide biosynthetic process	11/177	102/12674	1.71088e-07	5.60314e-06	3.57935e-06	DN365956_c0_g3/DN370653_c1_g2/DN370785_c7_g2/DN374142_c3_g4/DN374142_c6_g3/DN374142_c6_g4/DN376672_c1_g5/DN377730_c6_g1/DN376672_c0_g4/DN377730_c10_g3/DN486072_c0_g1
Ceratopteris	gained in euphyllophyte LCA	Wagner Parsimony	GO:0033692	cellular polysaccharide biosynthetic process	11/177	102/12674	1.71088e-07	5.60314e-06	3.57935e-06	DN365956_c0_g3/DN370653_c1_g2/DN370785_c7_g2/DN374142_c3_g4/DN374142_c6_g3/DN374142_c6_g4/DN376672_c1_g5/DN377730_c6_g1/DN376672_c0_g4/DN377730_c10_g3/DN486072_c0_g1
Ceratopteris	gained in euphyllophyte LCA	Wagner Parsimony	GO:0009250	glucan biosynthetic process	11/177	97/12674	1.01466e-07	4.43067e-06	2.83036e-06	DN365956_c0_g3/DN370653_c1_g2/DN370785_c7_g2/DN374142_c3_g4/DN374142_c6_g3/DN374142_c6_g4/DN376672_c1_g5/DN377730_c6_g1/DN376672_c0_g4/DN377730_c10_g3/DN486072_c0_g1
Ceratopteris	gained in euphyllophyte LCA	Dollo Parsimony	GO:0006091	generation of precursor metabolites and energy	21/191	289/12674	2.44211e-09	7.54611e-07	4.96134e-07	DN260316_c0_g1/DN370520_c7_g1/DN363885_c2_g5/DN364940_c1_g1/DN365011_c0_g1/DN365011_c5_g1/DN365011_c5_g3/DN374801_c7_g1/DN374801_c7_g4/DN377982_c4_g5/DN378752_c1_g1/DN361842_c0_g2/DN378515_c5_g1/DN378515_c5_g5/DN335669_c0_g1/DN358178_c0_g4/DN327672_c0_g1/DN345219_c0_g1/DN387095_c0_g1/DN375551_c4_g3/DN369679_c13_g3
Ceratopteris	gained in euphyllophyte LCA	Wagner Parsimony	GO:0051273	beta-glucan metabolic process	11/177	75/12674	6.51661e-09	3.4147e-07	2.18135e-07	DN365956_c0_g3/DN370653_c1_g2/DN370785_c7_g2/DN374142_c3_g4/DN374142_c6_g3/DN374142_c6_g4/DN376672_c1_g5/DN377730_c6_g1/DN376672_c0_g4/DN377730_c10_g3/DN486072_c0_g1
Ceratopteris	gained in euphyllophyte LCA	Wagner Parsimony	GO:0051274	beta-glucan biosynthetic process	11/177	74/12674	5.6284e-09	3.4147e-07	2.18135e-07	DN365956_c0_g3/DN370653_c1_g2/DN370785_c7_g2/DN374142_c3_g4/DN374142_c6_g3/DN374142_c6_g4/DN376672_c1_g5/DN377730_c6_g1/DN376672_c0_g4/DN377730_c10_g3/DN486072_c0_g1
Ceratopteris	gained in euphyllophyte LCA	Wagner Parsimony	GO:0030001	metal ion transport	18/177	228/12674	2.94286e-09	2.5701e-07	1.64181e-07	DN362647_c0_g1/DN365027_c8_g4/DN365027_c8_g5/DN366034_c8_g1/DN366094_c1_g2/DN366590_c13_g10/DN366590_c13_g1/DN371120_c3_g4/DN371515_c2_g3/DN376491_c2_g1/DN376491_c5_g4/DN378804_c2_g1/DN366597_c4_g3/DN368546_c8_g1/DN381968_c1_g4/DN365799_c12_g2/DN368294_c13_g1/DN368294_c13_g4
Ceratopteris	gained in euphyllophyte LCA	Wagner Parsimony	GO:0030243	cellulose metabolic process	11/177	49/12674	5.30649e-11	6.9515e-09	4.44069e-09	DN365956_c0_g3/DN370653_c1_g2/DN370785_c7_g2/DN374142_c3_g4/DN374142_c6_g3/DN374142_c6_g4/DN376672_c1_g5/DN377730_c6_g1/DN376672_c0_g4/DN377730_c10_g3/DN486072_c0_g1
Ceratopteris	gained in euphyllophyte LCA	Wagner Parsimony	GO:0030244	cellulose biosynthetic process	11/177	48/12674	4.16526e-11	6.9515e-09	4.44069e-09	DN365956_c0_g3/DN370653_c1_g2/DN370785_c7_g2/DN374142_c3_g4/DN374142_c6_g3/DN374142_c6_g4/DN376672_c1_g5/DN377730_c6_g1/DN376672_c0_g4/DN377730_c10_g3/DN486072_c0_g1
Ceratopteris	gained in fern LCA	Wagner Parsimony	GO:0009069	serine family amino acid metabolic process	1970-04-01	63/12674	0.000397585	0.00690804	0.00502213	DN372793_c4_g3/DN372793_c4_g6/DN378469_c6_g2/DN378469_c6_g3
Ceratopteris	gained in fern LCA	Wagner Parsimony	GO:0000096	sulfur amino acid metabolic process	1970-04-01	53/12674	0.000203733	0.00404555	0.00294111	DN372793_c4_g3/DN372793_c4_g6/DN378469_c6_g2/DN378469_c6_g3
Ceratopteris	gained in fern LCA	Wagner Parsimony	GO:0009070	serine family amino acid biosynthetic process	1970-04-01	46/12674	0.000116886	0.00270787	0.00196861	DN372793_c4_g3/DN372793_c4_g6/DN378469_c6_g2/DN378469_c6_g3
Ceratopteris	gained in fern LCA	Wagner Parsimony	GO:0006563	L-serine metabolic process	1970-04-01	45/12674	0.000107167	0.00270787	0.00196861	DN372793_c4_g3/DN372793_c4_g6/DN378469_c6_g2/DN378469_c6_g3
Ceratopteris	gained in fern LCA	Wagner Parsimony	GO:0000097	sulfur amino acid biosynthetic process	1970-04-01	40/12674	6.71146e-05	0.00233223	0.00169553	DN372793_c4_g3/DN372793_c4_g6/DN378469_c6_g2/DN378469_c6_g3
Ceratopteris	gained in fern LCA	Wagner Parsimony	GO:0006534	cysteine metabolic process	1970-04-01	31/12674	2.3989e-05	0.00111149	0.00080805	DN372793_c4_g3/DN372793_c4_g6/DN378469_c6_g2/DN378469_c6_g3
Ceratopteris	gained in fern LCA	Wagner Parsimony	GO:0019344	cysteine biosynthetic process	1970-04-01	24/12674	8.34098e-06	0.000579698	0.000421439	DN372793_c4_g3/DN372793_c4_g6/DN378469_c6_g2/DN378469_c6_g3
Ceratopteris	gained in fern LCA	Wagner Parsimony	GO:0006535	cysteine biosynthetic process from serine	1970-04-01	23/12674	6.97984e-06	0.000579698	0.000421439	DN372793_c4_g3/DN372793_c4_g6/DN378469_c6_g2/DN378469_c6_g3
Ceratopteris	lost in seed plant LCA	Wagner Parsimony	GO:0006414	translational elongation	1961-03-01	65/12674	0.00374856	0.0089155	0.00447908	DN340108_c0_g1/DN374543_c7_g1/DN352697_c0_g1
Ceratopteris	lost in seed plant LCA	Dollo Parsimony	GO:0070286	axonemal dynein complex assembly	3/199	4/12674	1.50778e-05	0.000144979	0.000108047	DN376666_c5_g1/DN379928_c2_g1/DN370516_c4_g1
Ceratopteris	lost in seed plant LCA	Dollo Parsimony	GO:0035082	axoneme assembly	5/199	6/12674	5.37803e-09	1.03424e-07	7.70778e-08	DN376666_c5_g1/DN379928_c2_g1/DN369612_c6_g1/DN369612_c6_g5/DN370516_c4_g1
Ceratopteris	lost in seed plant LCA	Dollo Parsimony	GO:0007154	cell communication	28/199	429/12674	1.41609e-10	3.93358e-09	2.93155e-09	DN270326_c0_g1/DN315801_c0_g1/DN337709_c0_g2/DN372034_c1_g10/DN372034_c1_g5/DN350027_c0_g1/DN353335_c0_g1/DN182533_c0_g1/DN359426_c0_g1/DN361160_c0_g1/DN367239_c0_g1/DN367239_c0_g2/DN375548_c5_g2/DN376881_c8_g1/DN376881_c8_g2/DN379430_c7_g1/DN379430_c7_g2/DN379430_c7_g3/DN380525_c6_g3/DN380525_c6_g4/DN362489_c0_g1/DN366849_c10_g1/DN367144_c6_g6/DN369971_c8_g8/DN379685_c3_g1/DN379685_c3_g2/DN27509…
Ceratopteris	lost in seed plant LCA	Dollo Parsimony	GO:0048870	cell motility	2/199	2/12674	0.000245316	0.00191653	0.00142832	DN372820_c5_g2/DN372630_c5_g1
Ceratopteris	lost in seed plant LCA	Dollo Parsimony	GO:0030031	cell projection assembly	9/199	10/12674	4.77612e-16	1.99005e-14	1.48311e-14	DN376666_c5_g1/DN371327_c1_g2/DN379928_c2_g1/DN369612_c6_g1/DN369612_c6_g5/DN366824_c3_g10/DN372820_c5_g2/DN364484_c1_g1/DN370516_c4_g1
Ceratopteris	lost in seed plant LCA	Dollo Parsimony	GO:0030030	cell projection organization	12/199	13/12674	2.06358e-21	1.71965e-19	1.28159e-19	DN376666_c5_g1/DN371327_c1_g2/DN379928_c2_g1/DN369612_c6_g1/DN369612_c6_g5/DN366824_c3_g10/DN372820_c5_g2/DN364484_c1_g1/DN369755_c3_g1/DN370516_c4_g1/DN359371_c2_g1/DN359371_c2_g2
Ceratopteris	lost in seed plant LCA	Dollo Parsimony	GO:0060271	cilium assembly	9/199	10/12674	4.77612e-16	1.99005e-14	1.48311e-14	DN376666_c5_g1/DN371327_c1_g2/DN379928_c2_g1/DN369612_c6_g1/DN369612_c6_g5/DN366824_c3_g10/DN372820_c5_g2/DN364484_c1_g1/DN370516_c4_g1
Ceratopteris	lost in seed plant LCA	Wagner Parsimony	GO:0070085	glycosylation	1961-04-01	123/12674	0.00287738	0.0070336	0.00353363	DN364588_c5_g1/DN367910_c6_g5/DN336236_c0_g1/DN380319_c7_g1
Ceratopteris	lost in seed plant LCA	Wagner Parsimony	GO:0009100	glycoprotein metabolic process	1961-04-01	120/12674	0.00263153	0.00661641	0.00332403	DN364588_c5_g1/DN367910_c6_g5/DN336236_c0_g1/DN380319_c7_g1
Ceratopteris	lost in seed plant LCA	Wagner Parsimony	GO:0006486	protein glycosylation	1961-04-01	118/12674	0.0024759	0.00640821	0.00321944	DN364588_c5_g1/DN367910_c6_g5/DN336236_c0_g1/DN380319_c7_g1
Ceratopteris	lost in seed plant LCA	Wagner Parsimony	GO:0009101	glycoprotein biosynthetic process	1961-04-01	118/12674	0.0024759	0.00640821	0.00321944	DN364588_c5_g1/DN367910_c6_g5/DN336236_c0_g1/DN380319_c7_g1
Ceratopteris	lost in seed plant LCA	Wagner Parsimony	GO:0043413	macromolecule glycosylation	1961-04-01	118/12674	0.0024759	0.00640821	0.00321944	DN364588_c5_g1/DN367910_c6_g5/DN336236_c0_g1/DN380319_c7_g1
Ceratopteris	lost in seed plant LCA	Wagner Parsimony	GO:0048731	system development	1961-03-01	56/12674	0.00245292	0.00640821	0.00321944	DN375035_c3_g2/DN375035_c3_g3/DN375035_c3_g7
Ceratopteris	lost in seed plant LCA	Wagner Parsimony	GO:0031123	RNA 3'-end processing	1961-02-01	15/12674	0.00229806	0.00640821	0.00321944	DN373379_c0_g1/DN373379_c0_g3
Ceratopteris	lost in seed plant LCA	Wagner Parsimony	GO:0090305	nucleic acid phosphodiester bond hydrolysis	1961-02-01	15/12674	0.00229806	0.00640821	0.00321944	DN373379_c0_g1/DN373379_c0_g3
Ceratopteris	lost in seed plant LCA	Dollo Parsimony	GO:0003341	cilium movement	3/199	4/12674	1.50778e-05	0.000144979	0.000108047	DN376666_c5_g1/DN366824_c3_g10/DN372820_c5_g2
Ceratopteris	lost in seed plant LCA	Wagner Parsimony	GO:0031399	regulation of protein modification process	1961-03-01	47/12674	0.00147958	0.0046501	0.00233617	DN362740_c0_g1/DN368268_c4_g2/DN380318_c6_g1
Ceratopteris	lost in seed plant LCA	Dollo Parsimony	GO:0044782	cilium organization	12/199	13/12674	2.06358e-21	1.71965e-19	1.28159e-19	DN376666_c5_g1/DN371327_c1_g2/DN379928_c2_g1/DN369612_c6_g1/DN369612_c6_g5/DN366824_c3_g10/DN372820_c5_g2/DN364484_c1_g1/DN369755_c3_g1/DN370516_c4_g1/DN359371_c2_g1/DN359371_c2_g2
Ceratopteris	lost in seed plant LCA	Dollo Parsimony	GO:0009190	cyclic nucleotide biosynthetic process	5/199	5/12674	9.07924e-10	2.06346e-08	1.53782e-08	DN315801_c0_g1/DN372034_c1_g5/DN353335_c0_g1/DN380525_c6_g3/DN380525_c6_g4
Ceratopteris	lost in seed plant LCA	Wagner Parsimony	GO:0019220	regulation of phosphate metabolic process	1961-03-01	39/12674	0.000857011	0.00279322	0.00140329	DN362740_c0_g1/DN368268_c4_g2/DN380318_c6_g1
Ceratopteris	lost in seed plant LCA	Wagner Parsimony	GO:0051174	regulation of phosphorus metabolic process	1961-03-01	39/12674	0.000857011	0.00279322	0.00140329	DN362740_c0_g1/DN368268_c4_g2/DN380318_c6_g1
Ceratopteris	lost in seed plant LCA	Wagner Parsimony	GO:0090501	RNA phosphodiester bond hydrolysis	1961-02-01	9/12674	0.000802692	0.00279322	0.00140329	DN373379_c0_g1/DN373379_c0_g3
Ceratopteris	lost in seed plant LCA	Wagner Parsimony	GO:0050793	regulation of developmental process	1961-03-01	36/12674	0.000676458	0.00248034	0.00124611	DN375035_c3_g2/DN375035_c3_g3/DN375035_c3_g7
Ceratopteris	lost in seed plant LCA	Dollo Parsimony	GO:0009187	cyclic nucleotide metabolic process	5/199	5/12674	9.07924e-10	2.06346e-08	1.53782e-08	DN315801_c0_g1/DN372034_c1_g5/DN353335_c0_g1/DN380525_c6_g3/DN380525_c6_g4
Ceratopteris	lost in seed plant LCA	Dollo Parsimony	GO:0019344	cysteine biosynthetic process	4/199	24/12674	0.000489811	0.00360155	0.0026841	DN372793_c4_g3/DN372793_c4_g6/DN378469_c6_g2/DN378469_c6_g3
Ceratopteris	lost in seed plant LCA	Dollo Parsimony	GO:0006535	cysteine biosynthetic process from serine	4/199	23/12674	0.000413218	0.00313044	0.002333	DN372793_c4_g3/DN372793_c4_g6/DN378469_c6_g2/DN378469_c6_g3
Ceratopteris	lost in seed plant LCA	Dollo Parsimony	GO:0006534	cysteine metabolic process	4/199	31/12674	0.00133117	0.00858072	0.00639489	DN372793_c4_g3/DN372793_c4_g6/DN378469_c6_g2/DN378469_c6_g3
Ceratopteris	lost in seed plant LCA	Wagner Parsimony	GO:0009653	anatomical structure morphogenesis	1961-03-01	29/12674	0.00035458	0.00135665	0.000681572	DN375035_c3_g2/DN375035_c3_g3/DN375035_c3_g7
Ceratopteris	lost in seed plant LCA	Wagner Parsimony	GO:0042325	regulation of phosphorylation	1961-03-01	25/12674	0.000226268	0.000905073	0.000454702	DN362740_c0_g1/DN368268_c4_g2/DN380318_c6_g1
Ceratopteris	lost in seed plant LCA	Wagner Parsimony	GO:0051239	regulation of multicellular organismal process	1961-03-01	25/12674	0.000226268	0.000905073	0.000454702	DN375035_c3_g2/DN375035_c3_g3/DN375035_c3_g7
Ceratopteris	lost in seed plant LCA	Wagner Parsimony	GO:0001932	regulation of protein phosphorylation	1961-03-01	24/12674	0.000199799	0.000879118	0.000441662	DN362740_c0_g1/DN368268_c4_g2/DN380318_c6_g1
Ceratopteris	lost in seed plant LCA	Wagner Parsimony	GO:0043628	ncRNA 3'-end processing	1961-02-01	4/12674	0.000135875	0.000629316	0.000316163	DN373379_c0_g1/DN373379_c0_g3
Ceratopteris	lost in seed plant LCA	Wagner Parsimony	GO:2000026	regulation of multicellular organismal development	1961-03-01	21/12674	0.000132648	0.000629316	0.000316163	DN375035_c3_g2/DN375035_c3_g3/DN375035_c3_g7
Ceratopteris	lost in seed plant LCA	Dollo Parsimony	GO:0030705	cytoskeleton-dependent intracellular transport	3/199	3/12674	3.8137e-06	4.33375e-05	3.22978e-05	DN369755_c3_g1/DN359371_c2_g1/DN359371_c2_g2
Ceratopteris	lost in seed plant LCA	Wagner Parsimony	GO:0042779	tRNA 3'-trailer cleavage	1961-02-01	3/12674	6.81489e-05	0.000352771	0.000177229	DN373379_c0_g1/DN373379_c0_g3
Ceratopteris	lost in seed plant LCA	Wagner Parsimony	GO:0042780	tRNA 3'-end processing	1961-02-01	3/12674	6.81489e-05	0.000352771	0.000177229	DN373379_c0_g1/DN373379_c0_g3
Ceratopteris	lost in seed plant LCA	Dollo Parsimony	GO:0015074	DNA integration	11/199	222/12674	0.00076567	0.00546907	0.0040759	DN376704_c8_g2/DN380724_c8_g1/DN381554_c12_g1/DN365871_c9_g4/DN370376_c7_g1/DN370629_c8_g2/DN372293_c7_g1/DN372592_c7_g6/DN380008_c16_g2/DN381903_c10_g7/DN382135_c9_g1
Ceratopteris	lost in seed plant LCA	Wagner Parsimony	GO:0007017	microtubule-based process	1961-08-01	282/12674	5.76099e-05	0.000337978	0.000169797	DN364053_c0_g1/DN367763_c1_g1/DN371800_c13_g2/DN373462_c1_g1/DN376543_c2_g2/DN376688_c0_g2/DN376688_c0_g4/DN379049_c0_g1
Ceratopteris	lost in seed plant LCA	Wagner Parsimony	GO:0022603	regulation of anatomical structure morphogenesis	1961-03-01	14/12674	3.71862e-05	0.000233742	0.00011743	DN375035_c3_g2/DN375035_c3_g3/DN375035_c3_g7
Ceratopteris	lost in seed plant LCA	Dollo Parsimony	GO:0019746	hopanoid biosynthetic process	2/199	2/12674	0.000245316	0.00191653	0.00142832	DN372454_c1_g1/DN372454_c1_g3
Ceratopteris	lost in seed plant LCA	Dollo Parsimony	GO:0019744	hopanoid metabolic process	2/199	2/12674	0.000245316	0.00191653	0.00142832	DN372454_c1_g1/DN372454_c1_g3
Ceratopteris	lost in seed plant LCA	Wagner Parsimony	GO:0048646	anatomical structure formation involved in morphogenesis	1961-03-01	10/12674	1.24287e-05	8.41329e-05	4.22677e-05	DN375035_c3_g2/DN375035_c3_g3/DN375035_c3_g7
Ceratopteris	lost in seed plant LCA	Dollo Parsimony	GO:0035556	intracellular signal transduction	15/199	166/12674	5.11702e-08	8.52836e-07	6.35587e-07	DN315801_c0_g1/DN372034_c1_g5/DN353335_c0_g1/DN367239_c0_g1/DN367239_c0_g2/DN375548_c5_g2/DN376881_c8_g1/DN376881_c8_g2/DN379430_c7_g1/DN379430_c7_g2/DN379430_c7_g3/DN380525_c6_g3/DN380525_c6_g4/DN275099_c0_g1/DN345965_c0_g1
Ceratopteris	lost in seed plant LCA	Dollo Parsimony	GO:0042073	intraciliary transport	3/199	3/12674	3.8137e-06	4.33375e-05	3.22978e-05	DN369755_c3_g1/DN359371_c2_g1/DN359371_c2_g2
Ceratopteris	lost in seed plant LCA	Dollo Parsimony	GO:0034755	iron ion transmembrane transport	5/199	11/12674	3.88375e-07	6.06836e-06	4.52252e-06	DN337424_c0_g1/DN370973_c9_g3/DN357593_c0_g1/DN53485_c0_g1/DN360657_c0_g2
Ceratopteris	lost in seed plant LCA	Dollo Parsimony	GO:0006826	iron ion transport	5/199	17/12674	4.81705e-06	5.23593e-05	3.90214e-05	DN337424_c0_g1/DN370973_c9_g3/DN357593_c0_g1/DN53485_c0_g1/DN360657_c0_g2
Ceratopteris	lost in seed plant LCA	Dollo Parsimony	GO:0051674	localization of cell	2/199	2/12674	0.000245316	0.00191653	0.00142832	DN372820_c5_g2/DN372630_c5_g1
Ceratopteris	lost in seed plant LCA	Dollo Parsimony	GO:0001578	microtubule bundle formation	5/199	6/12674	5.37803e-09	1.03424e-07	7.70778e-08	DN376666_c5_g1/DN379928_c2_g1/DN369612_c6_g1/DN369612_c6_g5/DN370516_c4_g1
Ceratopteris	lost in seed plant LCA	Dollo Parsimony	GO:0007018	microtubule-based movement	11/199	128/12674	5.32445e-06	5.54631e-05	4.13346e-05	DN376666_c5_g1/DN368056_c4_g1/DN366824_c3_g10/DN372820_c5_g2/DN366957_c4_g1/DN369755_c3_g1/DN359371_c2_g1/DN359371_c2_g2/DN381717_c7_g1/DN364615_c0_g1/DN366808_c4_g4
Ceratopteris	lost in seed plant LCA	Wagner Parsimony	GO:0001525	angiogenesis	1961-03-01	5/12674	1.05368e-06	7.72697e-06	3.88197e-06	DN375035_c3_g2/DN375035_c3_g3/DN375035_c3_g7
Ceratopteris	lost in seed plant LCA	Wagner Parsimony	GO:0001568	blood vessel development	1961-03-01	5/12674	1.05368e-06	7.72697e-06	3.88197e-06	DN375035_c3_g2/DN375035_c3_g3/DN375035_c3_g7
Ceratopteris	lost in seed plant LCA	Wagner Parsimony	GO:0001944	vasculature development	1961-03-01	5/12674	1.05368e-06	7.72697e-06	3.88197e-06	DN375035_c3_g2/DN375035_c3_g3/DN375035_c3_g7
Ceratopteris	lost in seed plant LCA	Wagner Parsimony	GO:0035239	tube morphogenesis	1961-03-01	5/12674	1.05368e-06	7.72697e-06	3.88197e-06	DN375035_c3_g2/DN375035_c3_g3/DN375035_c3_g7
Ceratopteris	lost in seed plant LCA	Wagner Parsimony	GO:0035295	tube development	1961-03-01	5/12674	1.05368e-06	7.72697e-06	3.88197e-06	DN375035_c3_g2/DN375035_c3_g3/DN375035_c3_g7
Ceratopteris	lost in seed plant LCA	Wagner Parsimony	GO:0048514	blood vessel morphogenesis	1961-03-01	5/12674	1.05368e-06	7.72697e-06	3.88197e-06	DN375035_c3_g2/DN375035_c3_g3/DN375035_c3_g7
Ceratopteris	lost in seed plant LCA	Wagner Parsimony	GO:0072358	cardiovascular system development	1961-03-01	5/12674	1.05368e-06	7.72697e-06	3.88197e-06	DN375035_c3_g2/DN375035_c3_g3/DN375035_c3_g7
Ceratopteris	lost in seed plant LCA	Wagner Parsimony	GO:0072359	circulatory system development	1961-03-01	5/12674	1.05368e-06	7.72697e-06	3.88197e-06	DN375035_c3_g2/DN375035_c3_g3/DN375035_c3_g7
Ceratopteris	lost in seed plant LCA	Dollo Parsimony	GO:0007017	microtubule-based process	18/199	282/12674	4.7307e-07	6.95692e-06	5.18473e-06	DN376666_c5_g1/DN379928_c2_g1/DN368056_c4_g1/DN369612_c6_g1/DN369612_c6_g5/DN366824_c3_g10/DN372820_c5_g2/DN366957_c4_g1/DN373726_c9_g1/DN369755_c3_g1/DN369951_c6_g10/DN369951_c6_g4/DN370516_c4_g1/DN359371_c2_g1/DN359371_c2_g2/DN381717_c7_g1/DN364615_c0_g1/DN366808_c4_g4
Ceratopteris	lost in seed plant LCA	Dollo Parsimony	GO:0099111	microtubule-based transport	3/199	3/12674	3.8137e-06	4.33375e-05	3.22978e-05	DN369755_c3_g1/DN359371_c2_g1/DN359371_c2_g2
Ceratopteris	lost in seed plant LCA	Wagner Parsimony	GO:0006928	movement of cell or subcellular component	1961-08-01	129/12674	1.73456e-07	3.81603e-06	1.91714e-06	DN364053_c0_g1/DN367763_c1_g1/DN371800_c13_g2/DN373462_c1_g1/DN376543_c2_g2/DN376688_c0_g2/DN376688_c0_g4/DN379049_c0_g1
Ceratopteris	lost in seed plant LCA	Wagner Parsimony	GO:0007018	microtubule-based movement	1961-08-01	128/12674	1.63308e-07	3.81603e-06	1.91714e-06	DN364053_c0_g1/DN367763_c1_g1/DN371800_c13_g2/DN373462_c1_g1/DN376543_c2_g2/DN376688_c0_g2/DN376688_c0_g4/DN379049_c0_g1
Ceratopteris	lost in seed plant LCA	Wagner Parsimony	GO:0045765	regulation of angiogenesis	1961-03-01	3/12674	1.06095e-07	3.81603e-06	1.91714e-06	DN375035_c3_g2/DN375035_c3_g3/DN375035_c3_g7
Ceratopteris	lost in seed plant LCA	Wagner Parsimony	GO:1901342	regulation of vasculature development	1961-03-01	3/12674	1.06095e-07	3.81603e-06	1.91714e-06	DN375035_c3_g2/DN375035_c3_g3/DN375035_c3_g7
Ceratopteris	lost in seed plant LCA	Dollo Parsimony	GO:0006928	movement of cell or subcellular component	12/199	129/12674	8.46136e-07	1.17519e-05	8.75825e-06	DN376666_c5_g1/DN368056_c4_g1/DN366824_c3_g10/DN372820_c5_g2/DN366957_c4_g1/DN369755_c3_g1/DN359371_c2_g1/DN359371_c2_g2/DN372630_c5_g1/DN381717_c7_g1/DN364615_c0_g1/DN366808_c4_g4
Ceratopteris	lost in seed plant LCA	Dollo Parsimony	GO:0070925	organelle assembly	9/199	41/12674	1.0984e-08	1.96143e-07	1.46178e-07	DN376666_c5_g1/DN371327_c1_g2/DN379928_c2_g1/DN369612_c6_g1/DN369612_c6_g5/DN366824_c3_g10/DN372820_c5_g2/DN364484_c1_g1/DN370516_c4_g1
Ceratopteris	lost in seed plant LCA	Dollo Parsimony	GO:0018208	peptidyl-proline modification	5/199	51/12674	0.00118637	0.00801603	0.00597405	DN368884_c13_g1/DN363181_c0_g1/DN380765_c8_g5/DN367230_c16_g1/DN367230_c16_g2
Ceratopteris	lost in seed plant LCA	Dollo Parsimony	GO:0000160	phosphorelay signal transduction system	8/199	84/12674	5.04028e-05	0.000450025	0.000335387	DN367239_c0_g1/DN367239_c0_g2/DN375548_c5_g2/DN376881_c8_g1/DN376881_c8_g2/DN379430_c7_g1/DN379430_c7_g2/DN379430_c7_g3
Ceratopteris	lost in seed plant LCA	Dollo Parsimony	GO:0010024	phytochromobilin biosynthetic process	2/199	4/12674	0.00144156	0.00858072	0.00639489	DN376858_c7_g4/DN376858_c7_g6
Ceratopteris	lost in seed plant LCA	Dollo Parsimony	GO:0051202	phytochromobilin metabolic process	2/199	4/12674	0.00144156	0.00858072	0.00639489	DN376858_c7_g4/DN376858_c7_g6
Ceratopteris	lost in seed plant LCA	Dollo Parsimony	GO:0120031	plasma membrane bounded cell projection assembly	9/199	10/12674	4.77612e-16	1.99005e-14	1.48311e-14	DN376666_c5_g1/DN371327_c1_g2/DN379928_c2_g1/DN369612_c6_g1/DN369612_c6_g5/DN366824_c3_g10/DN372820_c5_g2/DN364484_c1_g1/DN370516_c4_g1
Ceratopteris	lost in seed plant LCA	Dollo Parsimony	GO:0120036	plasma membrane bounded cell projection organization	12/199	13/12674	2.06358e-21	1.71965e-19	1.28159e-19	DN376666_c5_g1/DN371327_c1_g2/DN379928_c2_g1/DN369612_c6_g1/DN369612_c6_g5/DN366824_c3_g10/DN372820_c5_g2/DN364484_c1_g1/DN369755_c3_g1/DN370516_c4_g1/DN359371_c2_g1/DN359371_c2_g2
Ceratopteris	lost in seed plant LCA	Dollo Parsimony	GO:0000413	protein peptidyl-prolyl isomerization	5/199	51/12674	0.00118637	0.00801603	0.00597405	DN368884_c13_g1/DN363181_c0_g1/DN380765_c8_g5/DN367230_c16_g1/DN367230_c16_g2
Ceratopteris	lost in seed plant LCA	Dollo Parsimony	GO:0007165	signal transduction	28/199	401/12674	2.92277e-11	9.13365e-10	6.80698e-10	DN270326_c0_g1/DN315801_c0_g1/DN337709_c0_g2/DN372034_c1_g10/DN372034_c1_g5/DN350027_c0_g1/DN353335_c0_g1/DN182533_c0_g1/DN359426_c0_g1/DN361160_c0_g1/DN367239_c0_g1/DN367239_c0_g2/DN375548_c5_g2/DN376881_c8_g1/DN376881_c8_g2/DN379430_c7_g1/DN379430_c7_g2/DN379430_c7_g3/DN380525_c6_g3/DN380525_c6_g4/DN362489_c0_g1/DN366849_c10_g1/DN367144_c6_g6/DN369971_c8_g8/DN379685_c3_g1/DN379685_c3_g2/DN27509…
Ceratopteris	lost in seed plant LCA	Dollo Parsimony	GO:0023052	signaling	28/199	401/12674	2.92277e-11	9.13365e-10	6.80698e-10	DN270326_c0_g1/DN315801_c0_g1/DN337709_c0_g2/DN372034_c1_g10/DN372034_c1_g5/DN350027_c0_g1/DN353335_c0_g1/DN182533_c0_g1/DN359426_c0_g1/DN361160_c0_g1/DN367239_c0_g1/DN367239_c0_g2/DN375548_c5_g2/DN376881_c8_g1/DN376881_c8_g2/DN379430_c7_g1/DN379430_c7_g2/DN379430_c7_g3/DN380525_c6_g3/DN380525_c6_g4/DN362489_c0_g1/DN366849_c10_g1/DN367144_c6_g6/DN369971_c8_g8/DN379685_c3_g1/DN379685_c3_g2/DN27509…
Ceratopteris	lost in seed plant LCA	Dollo Parsimony	GO:0000041	transition metal ion transport	5/199	25/12674	3.73393e-05	0.000345734	0.000257663	DN337424_c0_g1/DN370973_c9_g3/DN357593_c0_g1/DN53485_c0_g1/DN360657_c0_g2
Ceratopteris	lost in seed plant LCA	Dollo Parsimony	GO:0010970	transport along microtubule	3/199	3/12674	3.8137e-06	4.33375e-05	3.22978e-05	DN369755_c3_g1/DN359371_c2_g1/DN359371_c2_g2
Ceratopteris	lost in seed plant LCA	Dollo Parsimony	GO:0016104	triterpenoid biosynthetic process	2/199	4/12674	0.00144156	0.00858072	0.00639489	DN372454_c1_g1/DN372454_c1_g3
Ceratopteris	lost in seed plant LCA	Dollo Parsimony	GO:0006722	triterpenoid metabolic process	2/199	4/12674	0.00144156	0.00858072	0.00639489	DN372454_c1_g1/DN372454_c1_g3
